# Supplementary material for: Catalytic Mechanism of ATP Hydrolysis in the ATPase Domain of Human DNA Topoisomerase IIα
Source: J Chem Inf Model. 2022 Aug 10;62(16):3896–909. doi: 10.1021/acs.jcim.2c00303 (PMC9400105; doi:10.1021/acs.jcim.2c00303)
Supplement: Supplementary file 5 — ci2c00303_si_005.zip [file ci2c00303_si_005.zip]

Archive with 7 entries (6 files):
- Structure files/
- Structure files/MD-apo.pdb
- Structure files/MD-holo.pdb
- Structure files/QMMM-GBC-f1.pdb
- Structure files/QMMM-GBC-f16.pdb
- Structure files/QMMM-SA-f1.pdb
- Structure files/QMMM-SA-f16.pdb
