# Supplementary material for: Catalytic Mechanism of ATP Hydrolysis in the ATPase Domain of Human DNA Topoisomerase IIα
Source: J Chem Inf Model. 2022 Aug 10;62(16):3896–909. doi: 10.1021/acs.jcim.2c00303 (PMC9400105; doi:10.1021/acs.jcim.2c00303)
Supplement: Supplementary file 5 — ci2c00303_si_005.zip [file ci2c00303_si_005.zip › Structure files/MD-apo.pdb]

REMARK  GENERATED BY CHARMM-GUI (HTTP://WWW.CHARMM-GUI.ORG) VERSION ON FEB, 22. 2016. 
REMARK  SETUP PERIODIC BOUNDARY CONDITION                                             
REMARK   DATE:     2/22/16     18:10:32      CREATED BY USER: apache                  
ATOM      1  N   SER    29       7.464  21.411 -25.287  1.00 41.76      PROA
ATOM      2  HT1 SER    29       8.278  20.805 -25.022  1.00  0.00      PROA
ATOM      3  HT2 SER    29       7.503  21.618 -26.303  1.00  0.00      PROA
ATOM      4  HT3 SER    29       6.551  20.991 -25.011  1.00  0.00      PROA
ATOM      5  CA  SER    29       7.603  22.698 -24.550  1.00 40.65      PROA
ATOM      6  HA  SER    29       8.523  23.171 -24.869  1.00  0.00      PROA
ATOM      7  CB  SER    29       6.400  23.603 -24.831  1.00 42.00      PROA
ATOM      8  HB1 SER    29       6.262  23.773 -25.924  1.00  0.00      PROA
ATOM      9  HB2 SER    29       6.556  24.609 -24.373  1.00  0.00      PROA
ATOM     10  OG  SER    29       5.211  23.062 -24.276  1.00 42.48      PROA
ATOM     11  HG1 SER    29       4.585  23.804 -24.213  1.00  0.00      PROA
ATOM     12  C   SER    29       7.708  22.459 -23.050  1.00 39.43      PROA
ATOM     13  O   SER    29       7.303  21.411 -22.547  1.00 39.50      PROA
ATOM     14  N   VAL    30       8.257  23.442 -22.347  1.00 37.42      PROA
ATOM     15  HN  VAL    30       8.526  24.317 -22.727  1.00  0.00      PROA
ATOM     16  CA  VAL    30       8.422  23.382 -20.902  1.00 36.27      PROA
ATOM     17  HA  VAL    30       9.033  22.533 -20.643  1.00  0.00      PROA
ATOM     18  CB  VAL    30       9.080  24.678 -20.386  1.00 36.78      PROA
ATOM     19  HB  VAL    30       8.533  25.562 -20.804  1.00  0.00      PROA
ATOM     20  CG1 VAL    30       8.989  24.757 -18.873  1.00 36.11      PROA
ATOM     21 HG11 VAL    30       9.394  23.838 -18.399  1.00  0.00      PROA
ATOM     22 HG12 VAL    30       7.947  24.919 -18.520  1.00  0.00      PROA
ATOM     23 HG13 VAL    30       9.581  25.625 -18.506  1.00  0.00      PROA
ATOM     24  CG2 VAL    30      10.534  24.728 -20.838  1.00 37.16      PROA
ATOM     25 HG21 VAL    30      10.643  24.622 -21.936  1.00  0.00      PROA
ATOM     26 HG22 VAL    30      11.148  23.965 -20.333  1.00  0.00      PROA
ATOM     27 HG23 VAL    30      10.965  25.715 -20.557  1.00  0.00      PROA
ATOM     28  C   VAL    30       7.082  23.186 -20.197  1.00 37.65      PROA
ATOM     29  O   VAL    30       6.980  22.425 -19.230  1.00 35.16      PROA
ATOM     30  N   GLU    31       6.054  23.877 -20.681  1.00 37.04      PROA
ATOM     31  HN  GLU    31       6.169  24.653 -21.307  1.00  0.00      PROA
ATOM     32  CA  GLU    31       4.729  23.781 -20.084  1.00 37.79      PROA
ATOM     33  HA  GLU    31       4.822  23.858 -19.011  1.00  0.00      PROA
ATOM     34  CB  GLU    31       3.831  24.914 -20.599  1.00 36.65      PROA
ATOM     35  HB1 GLU    31       2.795  24.743 -20.218  1.00  0.00      PROA
ATOM     36  HB2 GLU    31       3.782  24.880 -21.708  1.00  0.00      PROA
ATOM     37  CG  GLU    31       4.237  26.312 -20.134  1.00 36.02      PROA
ATOM     38  HG1 GLU    31       4.348  26.347 -19.037  1.00  0.00      PROA
ATOM     39  HG2 GLU    31       3.467  27.042 -20.454  1.00  0.00      PROA
ATOM     40  CD  GLU    31       5.548  26.778 -20.744  1.00 34.98      PROA
ATOM     41  OE1 GLU    31       5.789  26.454 -21.922  1.00 34.84      PROA
ATOM     42  OE2 GLU    31       6.323  27.476 -20.052  1.00 36.23      PROA
ATOM     43  C   GLU    31       4.073  22.429 -20.358  1.00 38.60      PROA
ATOM     44  O   GLU    31       3.160  22.012 -19.642  1.00 40.05      PROA
ATOM     45  N   ARG    32       4.533  21.748 -21.401  1.00 39.82      PROA
ATOM     46  HN  ARG    32       5.259  22.159 -21.940  1.00  0.00      PROA
ATOM     47  CA  ARG    32       3.995  20.436 -21.745  1.00 41.09      PROA
ATOM     48  HA  ARG    32       2.927  20.421 -21.577  1.00  0.00      PROA
ATOM     49  CB  ARG    32       4.334  20.088 -23.196  1.00 43.94      PROA
ATOM     50  HB1 ARG    32       5.437  20.004 -23.293  1.00  0.00      PROA
ATOM     51  HB2 ARG    32       4.001  20.945 -23.821  1.00  0.00      PROA
ATOM     52  CG  ARG    32       3.661  18.825 -23.712  1.00 48.66      PROA
ATOM     53  HG1 ARG    32       2.662  19.142 -24.033  1.00  0.00      PROA
ATOM     54  HG2 ARG    32       3.545  18.048 -22.927  1.00  0.00      PROA
ATOM     55  CD  ARG    32       4.424  18.231 -24.893  1.00 53.82      PROA
ATOM     56  HD1 ARG    32       3.733  17.571 -25.459  1.00  0.00      PROA
ATOM     57  HD2 ARG    32       5.284  17.622 -24.526  1.00  0.00      PROA
ATOM     58  NE  ARG    32       4.924  19.257 -25.809  1.00 57.97      PROA
ATOM     59  HE  ARG    32       5.809  19.063 -26.208  1.00  0.00      PROA
ATOM     60  CZ  ARG    32       4.156  20.087 -26.508  1.00 59.96      PROA
ATOM     61  NH1 ARG    32       2.833  20.024 -26.407  1.00 60.86      PROA
ATOM     62 HH11 ARG    32       2.435  19.333 -25.800  1.00  0.00      PROA
ATOM     63 HH12 ARG    32       2.238  20.685 -26.837  1.00  0.00      PROA
ATOM     64  NH2 ARG    32       4.713  20.989 -27.307  1.00 60.73      PROA
ATOM     65 HH21 ARG    32       5.628  20.848 -27.668  1.00  0.00      PROA
ATOM     66 HH22 ARG    32       4.094  21.641 -27.752  1.00  0.00      PROA
ATOM     67  C   ARG    32       4.627  19.394 -20.819  1.00 40.15      PROA
ATOM     68  O   ARG    32       3.944  18.531 -20.269  1.00 39.24      PROA
ATOM     69  N   ILE    33       5.943  19.496 -20.653  1.00 38.28      PROA
ATOM     70  HN  ILE    33       6.464  20.239 -21.067  1.00  0.00      PROA
ATOM     71  CA  ILE    33       6.704  18.572 -19.816  1.00 35.51      PROA
ATOM     72  HA  ILE    33       6.473  17.558 -20.120  1.00  0.00      PROA
ATOM     73  CB  ILE    33       8.221  18.819 -19.976  1.00 35.45      PROA
ATOM     74  HB  ILE    33       8.450  19.889 -19.749  1.00  0.00      PROA
ATOM     75  CG2 ILE    33       9.003  17.935 -19.012  1.00 35.08      PROA
ATOM     76 HG21 ILE    33       8.687  16.874 -19.117  1.00  0.00      PROA
ATOM     77 HG22 ILE    33       8.853  18.241 -17.956  1.00  0.00      PROA
ATOM     78 HG23 ILE    33      10.094  17.990 -19.195  1.00  0.00      PROA
ATOM     79  CG1 ILE    33       8.641  18.542 -21.422  1.00 36.84      PROA
ATOM     80 HG11 ILE    33       8.001  19.132 -22.111  1.00  0.00      PROA
ATOM     81 HG12 ILE    33       8.437  17.480 -21.661  1.00  0.00      PROA
ATOM     82  CD  ILE    33      10.081  18.904 -21.724  1.00 37.08      PROA
ATOM     83  HD1 ILE    33      10.791  18.312 -21.111  1.00  0.00      PROA
ATOM     84  HD2 ILE    33      10.228  19.981 -21.541  1.00  0.00      PROA
ATOM     85  HD3 ILE    33      10.311  18.708 -22.792  1.00  0.00      PROA
ATOM     86  C   ILE    33       6.357  18.658 -18.336  1.00 33.38      PROA
ATOM     87  O   ILE    33       5.982  17.658 -17.718  1.00 33.30      PROA
ATOM     88  N   TYR    34       6.493  19.853 -17.770  1.00 30.73      PROA
ATOM     89  HN  TYR    34       6.674  20.664 -18.328  1.00  0.00      PROA
ATOM     90  CA  TYR    34       6.214  20.076 -16.361  1.00 30.36      PROA
ATOM     91  HA  TYR    34       6.337  19.149 -15.819  1.00  0.00      PROA
ATOM     92  CB  TYR    34       7.187  21.118 -15.811  1.00 31.46      PROA
ATOM     93  HB1 TYR    34       6.970  21.339 -14.743  1.00  0.00      PROA
ATOM     94  HB2 TYR    34       7.084  22.068 -16.385  1.00  0.00      PROA
ATOM     95  CG  TYR    34       8.628  20.658 -15.909  1.00 31.26      PROA
ATOM     96  CD1 TYR    34       9.166  19.782 -14.965  1.00 31.78      PROA
ATOM     97  HD1 TYR    34       8.545  19.448 -14.155  1.00  0.00      PROA
ATOM     98  CE1 TYR    34      10.464  19.280 -15.103  1.00 30.00      PROA
ATOM     99  HE1 TYR    34      10.845  18.586 -14.373  1.00  0.00      PROA
ATOM    100  CZ  TYR    34      11.232  19.659 -16.198  1.00 32.04      PROA
ATOM    101  OH  TYR    34      12.500  19.150 -16.363  1.00 29.45      PROA
ATOM    102  HH  TYR    34      12.690  18.701 -15.528  1.00  0.00      PROA
ATOM    103  CD2 TYR    34       9.424  21.031 -16.993  1.00 31.12      PROA
ATOM    104  HD2 TYR    34       9.015  21.683 -17.751  1.00  0.00      PROA
ATOM    105  CE2 TYR    34      10.720  20.535 -17.142  1.00 30.42      PROA
ATOM    106  HE2 TYR    34      11.310  20.816 -17.992  1.00  0.00      PROA
ATOM    107  C   TYR    34       4.768  20.517 -16.186  1.00 32.39      PROA
ATOM    108  O   TYR    34       4.384  21.616 -16.581  1.00 32.24      PROA
ATOM    109  N   GLN    35       3.968  19.643 -15.592  1.00 31.93      PROA
ATOM    110  HN  GLN    35       4.294  18.707 -15.452  1.00  0.00      PROA
ATOM    111  CA  GLN    35       2.553  19.927 -15.394  1.00 32.34      PROA
ATOM    112  HA  GLN    35       2.316  20.923 -15.747  1.00  0.00      PROA
ATOM    113  CB  GLN    35       1.715  18.935 -16.203  1.00 35.00      PROA
ATOM    114  HB1 GLN    35       0.633  19.122 -16.007  1.00  0.00      PROA
ATOM    115  HB2 GLN    35       1.962  17.907 -15.849  1.00  0.00      PROA
ATOM    116  CG  GLN    35       1.940  18.976 -17.702  1.00 40.26      PROA
ATOM    117  HG1 GLN    35       3.011  18.782 -17.929  1.00  0.00      PROA
ATOM    118  HG2 GLN    35       1.715  19.999 -18.080  1.00  0.00      PROA
ATOM    119  CD  GLN    35       1.048  17.996 -18.441  1.00 41.66      PROA
ATOM    120  OE1 GLN    35      -0.170  18.015 -18.284  1.00 43.65      PROA
ATOM    121  NE2 GLN    35       1.652  17.133 -19.252  1.00 44.87      PROA
ATOM    122 HE21 GLN    35       2.628  17.284 -19.432  1.00  0.00      PROA
ATOM    123 HE22 GLN    35       1.090  16.548 -19.830  1.00  0.00      PROA
ATOM    124  C   GLN    35       2.092  19.876 -13.944  1.00 30.83      PROA
ATOM    125  O   GLN    35       2.635  19.134 -13.123  1.00 28.76      PROA
ATOM    126  N   LYS    36       1.085  20.689 -13.639  1.00 28.38      PROA
ATOM    127  HN  LYS    36       0.686  21.317 -14.304  1.00  0.00      PROA
ATOM    128  CA  LYS    36       0.488  20.711 -12.317  1.00 28.07      PROA
ATOM    129  HA  LYS    36       1.024  20.076 -11.629  1.00  0.00      PROA
ATOM    130  CB  LYS    36       0.396  22.142 -11.785  1.00 29.05      PROA
ATOM    131  HB1 LYS    36      -0.245  22.758 -12.460  1.00  0.00      PROA
ATOM    132  HB2 LYS    36       1.415  22.592 -11.841  1.00  0.00      PROA
ATOM    133  CG  LYS    36      -0.101  22.258 -10.348  1.00 32.89      PROA
ATOM    134  HG1 LYS    36       0.581  21.695  -9.673  1.00  0.00      PROA
ATOM    135  HG2 LYS    36      -1.113  21.805 -10.257  1.00  0.00      PROA
ATOM    136  CD  LYS    36      -0.158  23.723  -9.930  1.00 36.80      PROA
ATOM    137  HD1 LYS    36      -0.768  24.290 -10.675  1.00  0.00      PROA
ATOM    138  HD2 LYS    36       0.869  24.158  -9.970  1.00  0.00      PROA
ATOM    139  CE  LYS    36      -0.742  23.899  -8.541  1.00 39.60      PROA
ATOM    140  HE1 LYS    36      -0.124  23.387  -7.772  1.00  0.00      PROA
ATOM    141  HE2 LYS    36      -1.775  23.486  -8.515  1.00  0.00      PROA
ATOM    142  NZ  LYS    36      -0.839  25.342  -8.174  1.00 41.56      PROA
ATOM    143  HZ1 LYS    36      -1.259  25.877  -8.971  1.00  0.00      PROA
ATOM    144  HZ2 LYS    36       0.118  25.727  -7.982  1.00  0.00      PROA
ATOM    145  HZ3 LYS    36      -1.457  25.472  -7.339  1.00  0.00      PROA
ATOM    146  C   LYS    36      -0.912  20.152 -12.551  1.00 29.35      PROA
ATOM    147  O   LYS    36      -1.549  20.465 -13.561  1.00 28.69      PROA
ATOM    148  N   LYS    37      -1.383  19.300 -11.650  1.00 28.25      PROA
ATOM    149  HN  LYS    37      -0.849  19.022 -10.850  1.00  0.00      PROA
ATOM    150  CA  LYS    37      -2.718  18.730 -11.796  1.00 27.86      PROA
ATOM    151  HA  LYS    37      -3.237  19.135 -12.653  1.00  0.00      PROA
ATOM    152  CB  LYS    37      -2.639  17.202 -11.877  1.00 30.17      PROA
ATOM    153  HB1 LYS    37      -3.661  16.764 -11.799  1.00  0.00      PROA
ATOM    154  HB2 LYS    37      -2.044  16.839 -11.003  1.00  0.00      PROA
ATOM    155  CG  LYS    37      -1.996  16.665 -13.142  1.00 34.41      PROA
ATOM    156  HG1 LYS    37      -1.867  15.562 -13.047  1.00  0.00      PROA
ATOM    157  HG2 LYS    37      -0.981  17.115 -13.243  1.00  0.00      PROA
ATOM    158  CD  LYS    37      -2.830  16.997 -14.369  1.00 37.48      PROA
ATOM    159  HD1 LYS    37      -2.956  18.103 -14.448  1.00  0.00      PROA
ATOM    160  HD2 LYS    37      -3.843  16.546 -14.239  1.00  0.00      PROA
ATOM    161  CE  LYS    37      -2.184  16.471 -15.635  1.00 39.33      PROA
ATOM    162  HE1 LYS    37      -1.979  15.382 -15.566  1.00  0.00      PROA
ATOM    163  HE2 LYS    37      -1.222  17.002 -15.816  1.00  0.00      PROA
ATOM    164  NZ  LYS    37      -3.059  16.694 -16.818  1.00 39.64      PROA
ATOM    165  HZ1 LYS    37      -3.501  17.634 -16.711  1.00  0.00      PROA
ATOM    166  HZ2 LYS    37      -3.830  15.985 -16.838  1.00  0.00      PROA
ATOM    167  HZ3 LYS    37      -2.507  16.677 -17.694  1.00  0.00      PROA
ATOM    168  C   LYS    37      -3.554  19.120 -10.591  1.00 26.31      PROA
ATOM    169  O   LYS    37      -3.015  19.369  -9.518  1.00 26.65      PROA
ATOM    170  N   THR    38      -4.869  19.187 -10.766  1.00 25.83      PROA
ATOM    171  HN  THR    38      -5.235  19.155 -11.713  1.00  0.00      PROA
ATOM    172  CA  THR    38      -5.737  19.503  -9.641  1.00 26.68      PROA
ATOM    173  HA  THR    38      -5.275  20.219  -8.976  1.00  0.00      PROA
ATOM    174  CB  THR    38      -7.125  19.979 -10.089  1.00 26.07      PROA
ATOM    175  HB  THR    38      -7.766  20.191  -9.202  1.00  0.00      PROA
ATOM    176  OG1 THR    38      -7.744  18.950 -10.866  1.00 27.17      PROA
ATOM    177  HG1 THR    38      -7.181  18.864 -11.657  1.00  0.00      PROA
ATOM    178  CG2 THR    38      -7.018  21.254 -10.921  1.00 26.35      PROA
ATOM    179 HG21 THR    38      -6.423  21.093 -11.847  1.00  0.00      PROA
ATOM    180 HG22 THR    38      -6.545  22.073 -10.337  1.00  0.00      PROA
ATOM    181 HG23 THR    38      -8.025  21.600 -11.234  1.00  0.00      PROA
ATOM    182  C   THR    38      -5.903  18.166  -8.936  1.00 25.93      PROA
ATOM    183  O   THR    38      -5.609  17.123  -9.516  1.00 23.37      PROA
ATOM    184  N   GLN    39      -6.374  18.191  -7.694  1.00 20.00      PROA
ATOM    185  HN  GLN    39      -6.553  19.031  -7.205  1.00  0.00      PROA
ATOM    186  CA  GLN    39      -6.563  16.951  -6.942  1.00 20.00      PROA
ATOM    187  HA  GLN    39      -5.616  16.433  -6.861  1.00  0.00      PROA
ATOM    188  CB  GLN    39      -7.117  17.275  -5.556  1.00 20.00      PROA
ATOM    189  HB1 GLN    39      -8.113  16.817  -5.370  1.00  0.00      PROA
ATOM    190  HB2 GLN    39      -7.286  18.377  -5.512  1.00  0.00      PROA
ATOM    191  CG  GLN    39      -6.188  16.917  -4.413  1.00 20.00      PROA
ATOM    192  HG1 GLN    39      -6.514  17.468  -3.506  1.00  0.00      PROA
ATOM    193  HG2 GLN    39      -5.149  17.207  -4.670  1.00  0.00      PROA
ATOM    194  CD  GLN    39      -6.182  15.430  -4.107  1.00 20.00      PROA
ATOM    195  OE1 GLN    39      -5.809  14.606  -4.950  1.00 20.00      PROA
ATOM    196  NE2 GLN    39      -6.602  15.079  -2.894  1.00 20.00      PROA
ATOM    197 HE21 GLN    39      -6.634  15.749  -2.164  1.00  0.00      PROA
ATOM    198 HE22 GLN    39      -6.611  14.104  -2.650  1.00  0.00      PROA
ATOM    199  C   GLN    39      -7.518  16.011  -7.669  1.00 20.00      PROA
ATOM    200  O   GLN    39      -7.299  14.797  -7.743  1.00 20.00      PROA
ATOM    201  N   LEU    40      -8.583  16.582  -8.212  1.00 20.00      PROA
ATOM    202  HN  LEU    40      -8.798  17.547  -8.138  1.00  0.00      PROA
ATOM    203  CA  LEU    40      -9.589  15.803  -8.917  1.00 20.00      PROA
ATOM    204  HA  LEU    40      -9.909  14.995  -8.273  1.00  0.00      PROA
ATOM    205  CB  LEU    40     -10.782  16.704  -9.248  1.00 20.00      PROA
ATOM    206  HB1 LEU    40     -11.643  16.060  -9.544  1.00  0.00      PROA
ATOM    207  HB2 LEU    40     -10.576  17.370 -10.112  1.00  0.00      PROA
ATOM    208  CG  LEU    40     -11.201  17.571  -8.049  1.00 20.00      PROA
ATOM    209  HG  LEU    40     -11.162  16.966  -7.112  1.00  0.00      PROA
ATOM    210  CD1 LEU    40     -10.255  18.785  -7.932  1.00 20.00      PROA
ATOM    211 HD11 LEU    40      -9.781  19.031  -8.903  1.00  0.00      PROA
ATOM    212 HD12 LEU    40      -9.494  18.650  -7.139  1.00  0.00      PROA
ATOM    213 HD13 LEU    40     -10.856  19.674  -7.631  1.00  0.00      PROA
ATOM    214  CD2 LEU    40     -12.637  18.047  -8.215  1.00 20.00      PROA
ATOM    215 HD21 LEU    40     -13.330  17.178  -8.292  1.00  0.00      PROA
ATOM    216 HD22 LEU    40     -12.738  18.626  -9.158  1.00  0.00      PROA
ATOM    217 HD23 LEU    40     -12.967  18.682  -7.369  1.00  0.00      PROA
ATOM    218  C   LEU    40      -9.002  15.186 -10.180  1.00 20.00      PROA
ATOM    219  O   LEU    40      -9.288  14.039 -10.504  1.00 20.00      PROA
ATOM    220  N   GLU    41      -8.172  15.944 -10.893  1.00 20.00      PROA
ATOM    221  HN  GLU    41      -7.947  16.885 -10.631  1.00  0.00      PROA
ATOM    222  CA  GLU    41      -7.551  15.423 -12.111  1.00 20.00      PROA
ATOM    223  HA  GLU    41      -8.312  15.044 -12.781  1.00  0.00      PROA
ATOM    224  CB  GLU    41      -6.728  16.497 -12.820  1.00 20.00      PROA
ATOM    225  HB1 GLU    41      -6.146  16.033 -13.655  1.00  0.00      PROA
ATOM    226  HB2 GLU    41      -5.985  16.911 -12.096  1.00  0.00      PROA
ATOM    227  CG  GLU    41      -7.517  17.648 -13.411  1.00 20.00      PROA
ATOM    228  HG1 GLU    41      -8.315  18.106 -12.840  1.00  0.00      PROA
ATOM    229  HG2 GLU    41      -8.088  17.178 -14.252  1.00  0.00      PROA
ATOM    230  CD  GLU    41      -6.609  18.650 -14.098  1.00 20.00      PROA
ATOM    231  OE1 GLU    41      -5.641  19.110 -13.458  1.00 20.00      PROA
ATOM    232  OE2 GLU    41      -6.869  18.975 -15.274  1.00 20.00      PROA
ATOM    233  C   GLU    41      -6.604  14.278 -11.772  1.00 20.00      PROA
ATOM    234  O   GLU    41      -6.531  13.283 -12.492  1.00 20.00      PROA
ATOM    235  N   HSD    42      -5.869  14.441 -10.677  1.00 20.00      PROA
ATOM    236  HN  HSD    42      -5.955  15.292 -10.150  1.00  0.00      PROA
ATOM    237  CA  HSD    42      -4.888  13.445 -10.243  1.00 20.00      PROA
ATOM    238  HA  HSD    42      -4.182  13.288 -11.049  1.00  0.00      PROA
ATOM    239  CB  HSD    42      -4.143  13.967  -9.012  1.00 20.00      PROA
ATOM    240  HB1 HSD    42      -4.822  14.081  -8.138  1.00  0.00      PROA
ATOM    241  HB2 HSD    42      -3.770  14.989  -9.256  1.00  0.00      PROA
ATOM    242  ND1 HSD    42      -3.011  12.070  -7.783  1.00 20.00      PROA
ATOM    243  HD1 HSD    42      -3.806  11.787  -7.237  1.00  0.00      PROA
ATOM    244  CG  HSD    42      -2.942  13.153  -8.635  1.00 20.00      PROA
ATOM    245  CE1 HSD    42      -1.807  11.547  -7.641  1.00 20.00      PROA
ATOM    246  HE1 HSD    42      -1.566  10.665  -7.045  1.00  0.00      PROA
ATOM    247  NE2 HSD    42      -0.957  12.250  -8.369  1.00 20.00      PROA
ATOM    248  CD2 HSD    42      -1.642  13.261  -9.001  1.00 20.00      PROA
ATOM    249  HD2 HSD    42      -1.148  13.976  -9.646  1.00  0.00      PROA
ATOM    250  C   HSD    42      -5.527  12.095  -9.940  1.00 20.00      PROA
ATOM    251  O   HSD    42      -4.968  11.045 -10.262  1.00 20.00      PROA
ATOM    252  N   ILE    43      -6.704  12.123  -9.325  1.00 20.00      PROA
ATOM    253  HN  ILE    43      -7.103  12.981  -9.004  1.00  0.00      PROA
ATOM    254  CA  ILE    43      -7.410  10.892  -8.983  1.00 20.00      PROA
ATOM    255  HA  ILE    43      -6.754  10.255  -8.409  1.00  0.00      PROA
ATOM    256  CB  ILE    43      -8.668  11.208  -8.146  1.00 20.00      PROA
ATOM    257  HB  ILE    43      -9.269  11.987  -8.673  1.00  0.00      PROA
ATOM    258  CG2 ILE    43      -9.529   9.948  -7.976  1.00 20.00      PROA
ATOM    259 HG21 ILE    43      -8.918   9.110  -7.575  1.00  0.00      PROA
ATOM    260 HG22 ILE    43      -9.985   9.631  -8.937  1.00  0.00      PROA
ATOM    261 HG23 ILE    43     -10.366  10.135  -7.271  1.00  0.00      PROA
ATOM    262  CG1 ILE    43      -8.230  11.774  -6.791  1.00 20.00      PROA
ATOM    263 HG11 ILE    43      -7.432  12.537  -6.916  1.00  0.00      PROA
ATOM    264 HG12 ILE    43      -7.775  10.940  -6.213  1.00  0.00      PROA
ATOM    265  CD  ILE    43      -9.337  12.394  -5.979  1.00 20.00      PROA
ATOM    266  HD1 ILE    43     -10.069  11.628  -5.646  1.00  0.00      PROA
ATOM    267  HD2 ILE    43      -9.877  13.164  -6.574  1.00  0.00      PROA
ATOM    268  HD3 ILE    43      -8.927  12.894  -5.073  1.00  0.00      PROA
ATOM    269  C   ILE    43      -7.789  10.100 -10.232  1.00 20.00      PROA
ATOM    270  O   ILE    43      -7.597   8.884 -10.292  1.00 20.00      PROA
ATOM    271  N   LEU    44      -8.314  10.783 -11.240  1.00 20.00      PROA
ATOM    272  HN  LEU    44      -8.487  11.765 -11.167  1.00  0.00      PROA
ATOM    273  CA  LEU    44      -8.690  10.103 -12.473  1.00 20.00      PROA
ATOM    274  HA  LEU    44      -9.213   9.189 -12.227  1.00  0.00      PROA
ATOM    275  CB  LEU    44      -9.593  11.008 -13.321  1.00 20.00      PROA
ATOM    276  HB1 LEU    44      -9.707  10.590 -14.344  1.00  0.00      PROA
ATOM    277  HB2 LEU    44      -9.104  12.004 -13.428  1.00  0.00      PROA
ATOM    278  CG  LEU    44     -11.019  11.211 -12.795  1.00 20.00      PROA
ATOM    279  HG  LEU    44     -10.975  11.607 -11.751  1.00  0.00      PROA
ATOM    280  CD1 LEU    44     -11.746  12.228 -13.666  1.00 20.00      PROA
ATOM    281 HD11 LEU    44     -11.781  11.885 -14.720  1.00  0.00      PROA
ATOM    282 HD12 LEU    44     -11.219  13.209 -13.656  1.00  0.00      PROA
ATOM    283 HD13 LEU    44     -12.789  12.386 -13.315  1.00  0.00      PROA
ATOM    284  CD2 LEU    44     -11.763   9.880 -12.802  1.00 20.00      PROA
ATOM    285 HD21 LEU    44     -11.348   9.183 -12.045  1.00  0.00      PROA
ATOM    286 HD22 LEU    44     -11.690   9.400 -13.802  1.00  0.00      PROA
ATOM    287 HD23 LEU    44     -12.839  10.038 -12.574  1.00  0.00      PROA
ATOM    288  C   LEU    44      -7.460   9.684 -13.281  1.00 20.00      PROA
ATOM    289  O   LEU    44      -7.475   8.661 -13.965  1.00 20.00      PROA
ATOM    290  N   LEU    45      -6.396  10.476 -13.193  1.00 20.00      PROA
ATOM    291  HN  LEU    45      -6.419  11.314 -12.645  1.00  0.00      PROA
ATOM    292  CA  LEU    45      -5.164  10.199 -13.927  1.00 20.00      PROA
ATOM    293  HA  LEU    45      -5.422   9.909 -14.933  1.00  0.00      PROA
ATOM    294  CB  LEU    45      -4.289  11.451 -13.968  1.00 20.00      PROA
ATOM    295  HB1 LEU    45      -4.077  11.765 -12.921  1.00  0.00      PROA
ATOM    296  HB2 LEU    45      -4.869  12.273 -14.447  1.00  0.00      PROA
ATOM    297  CG  LEU    45      -2.958  11.304 -14.709  1.00 20.00      PROA
ATOM    298  HG  LEU    45      -2.399  10.404 -14.372  1.00  0.00      PROA
ATOM    299  CD1 LEU    45      -3.222  11.155 -16.206  1.00 20.00      PROA
ATOM    300 HD11 LEU    45      -3.737  12.056 -16.598  1.00  0.00      PROA
ATOM    301 HD12 LEU    45      -3.856  10.273 -16.413  1.00  0.00      PROA
ATOM    302 HD13 LEU    45      -2.262  11.025 -16.753  1.00  0.00      PROA
ATOM    303  CD2 LEU    45      -2.083  12.515 -14.429  1.00 20.00      PROA
ATOM    304 HD21 LEU    45      -1.861  12.603 -13.343  1.00  0.00      PROA
ATOM    305 HD22 LEU    45      -2.606  13.434 -14.761  1.00  0.00      PROA
ATOM    306 HD23 LEU    45      -1.123  12.433 -14.981  1.00  0.00      PROA
ATOM    307  C   LEU    45      -4.360   9.058 -13.307  1.00 20.00      PROA
ATOM    308  O   LEU    45      -3.781   8.233 -14.017  1.00 20.00      PROA
ATOM    309  N   ARG    46      -4.316   9.024 -11.980  1.00 20.00      PROA
ATOM    310  HN  ARG    46      -4.752   9.741 -11.428  1.00  0.00      PROA
ATOM    311  CA  ARG    46      -3.572   7.992 -11.265  1.00 20.00      PROA
ATOM    312  HA  ARG    46      -3.330   7.153 -11.882  1.00  0.00      PROA
ATOM    313  CB  ARG    46      -2.292   8.595 -10.702  1.00 20.00      PROA
ATOM    314  HB1 ARG    46      -1.766   7.844 -10.064  1.00  0.00      PROA
ATOM    315  HB2 ARG    46      -2.532   9.466 -10.043  1.00  0.00      PROA
ATOM    316  CG  ARG    46      -1.352   9.050 -11.811  1.00 20.00      PROA
ATOM    317  HG1 ARG    46      -0.467   9.401 -11.248  1.00  0.00      PROA
ATOM    318  HG2 ARG    46      -1.790   9.937 -12.316  1.00  0.00      PROA
ATOM    319  CD  ARG    46      -1.138   7.910 -12.822  1.00 20.00      PROA
ATOM    320  HD1 ARG    46      -1.986   7.323 -13.178  1.00  0.00      PROA
ATOM    321  HD2 ARG    46      -0.506   7.144 -12.306  1.00  0.00      PROA
ATOM    322  NE  ARG    46      -0.416   8.349 -14.016  1.00 20.00      PROA
ATOM    323  HE  ARG    46      -0.722   8.061 -14.926  1.00  0.00      PROA
ATOM    324  CZ  ARG    46       0.750   8.975 -13.963  1.00 20.00      PROA
ATOM    325  NH1 ARG    46       1.294   9.218 -12.781  1.00 20.00      PROA
ATOM    326 HH11 ARG    46       0.835   8.860 -11.986  1.00  0.00      PROA
ATOM    327 HH12 ARG    46       2.130   9.752 -12.642  1.00  0.00      PROA
ATOM    328  NH2 ARG    46       1.370   9.350 -15.073  1.00 20.00      PROA
ATOM    329 HH21 ARG    46       2.236   9.841 -15.016  1.00  0.00      PROA
ATOM    330 HH22 ARG    46       1.032   8.978 -15.932  1.00  0.00      PROA
ATOM    331  C   ARG    46      -4.447   7.418 -10.157  1.00 20.00      PROA
ATOM    332  O   ARG    46      -4.292   7.747  -8.989  1.00 20.00      PROA
ATOM    333  N   PRO    47      -5.372   6.526 -10.528  1.00 20.00      PROA
ATOM    334  CD  PRO    47      -5.477   5.935 -11.870  1.00 20.00      PROA
ATOM    335  HD1 PRO    47      -4.879   4.994 -11.891  1.00  0.00      PROA
ATOM    336  HD2 PRO    47      -5.180   6.603 -12.702  1.00  0.00      PROA
ATOM    337  CA  PRO    47      -6.312   5.883  -9.608  1.00 20.00      PROA
ATOM    338  HA  PRO    47      -6.774   6.661  -9.018  1.00  0.00      PROA
ATOM    339  CB  PRO    47      -7.321   5.194 -10.543  1.00 20.00      PROA
ATOM    340  HB1 PRO    47      -8.364   5.434 -10.276  1.00  0.00      PROA
ATOM    341  HB2 PRO    47      -7.208   4.087 -10.499  1.00  0.00      PROA
ATOM    342  CG  PRO    47      -6.943   5.641 -11.953  1.00 20.00      PROA
ATOM    343  HG1 PRO    47      -7.205   4.900 -12.733  1.00  0.00      PROA
ATOM    344  HG2 PRO    47      -7.474   6.599 -12.165  1.00  0.00      PROA
ATOM    345  C   PRO    47      -5.731   4.866  -8.626  1.00 20.00      PROA
ATOM    346  O   PRO    47      -6.245   4.700  -7.529  1.00 20.00      PROA
ATOM    347  N   ASP    48      -4.660   4.192  -9.023  1.00 20.00      PROA
ATOM    348  HN  ASP    48      -4.282   4.236  -9.951  1.00  0.00      PROA
ATOM    349  CA  ASP    48      -4.095   3.127  -8.203  1.00 20.00      PROA
ATOM    350  HA  ASP    48      -4.770   2.295  -8.308  1.00  0.00      PROA
ATOM    351  CB  ASP    48      -2.771   2.682  -8.808  1.00 20.00      PROA
ATOM    352  HB1 ASP    48      -2.340   1.833  -8.229  1.00  0.00      PROA
ATOM    353  HB2 ASP    48      -2.030   3.508  -8.804  1.00  0.00      PROA
ATOM    354  CG  ASP    48      -2.939   2.210 -10.237  1.00 20.00      PROA
ATOM    355  OD1 ASP    48      -2.952   0.984 -10.474  1.00 20.00      PROA
ATOM    356  OD2 ASP    48      -3.086   3.078 -11.115  1.00 20.00      PROA
ATOM    357  C   ASP    48      -3.957   3.321  -6.698  1.00 20.00      PROA
ATOM    358  O   ASP    48      -4.447   2.492  -5.930  1.00 20.00      PROA
ATOM    359  N   THR    49      -3.309   4.388  -6.253  1.00 20.00      PROA
ATOM    360  HN  THR    49      -2.911   5.058  -6.872  1.00  0.00      PROA
ATOM    361  CA  THR    49      -3.161   4.569  -4.811  1.00 20.00      PROA
ATOM    362  HA  THR    49      -2.896   3.617  -4.368  1.00  0.00      PROA
ATOM    363  CB  THR    49      -2.019   5.549  -4.469  1.00 20.00      PROA
ATOM    364  HB  THR    49      -1.815   5.515  -3.372  1.00  0.00      PROA
ATOM    365  OG1 THR    49      -2.387   6.880  -4.846  1.00 20.00      PROA
ATOM    366  HG1 THR    49      -3.231   7.047  -4.411  1.00  0.00      PROA
ATOM    367  CG2 THR    49      -0.759   5.148  -5.222  1.00 20.00      PROA
ATOM    368 HG21 THR    49      -0.863   5.324  -6.314  1.00  0.00      PROA
ATOM    369 HG22 THR    49      -0.536   4.071  -5.070  1.00  0.00      PROA
ATOM    370 HG23 THR    49       0.106   5.747  -4.865  1.00  0.00      PROA
ATOM    371  C   THR    49      -4.443   5.032  -4.126  1.00 20.00      PROA
ATOM    372  O   THR    49      -4.513   5.046  -2.899  1.00 20.00      PROA
ATOM    373  N   TYR    50      -5.459   5.385  -4.915  1.00 20.00      PROA
ATOM    374  HN  TYR    50      -5.393   5.288  -5.908  1.00  0.00      PROA
ATOM    375  CA  TYR    50      -6.736   5.828  -4.355  1.00 20.00      PROA
ATOM    376  HA  TYR    50      -6.597   6.210  -3.350  1.00  0.00      PROA
ATOM    377  CB  TYR    50      -7.363   6.927  -5.225  1.00 20.00      PROA
ATOM    378  HB1 TYR    50      -8.374   7.189  -4.843  1.00  0.00      PROA
ATOM    379  HB2 TYR    50      -7.495   6.568  -6.270  1.00  0.00      PROA
ATOM    380  CG  TYR    50      -6.586   8.218  -5.270  1.00 20.00      PROA
ATOM    381  CD1 TYR    50      -6.633   9.123  -4.210  1.00 20.00      PROA
ATOM    382  HD1 TYR    50      -7.234   8.897  -3.339  1.00  0.00      PROA
ATOM    383  CE1 TYR    50      -5.922  10.323  -4.259  1.00 20.00      PROA
ATOM    384  HE1 TYR    50      -5.981  11.018  -3.433  1.00  0.00      PROA
ATOM    385  CZ  TYR    50      -5.155  10.616  -5.374  1.00 20.00      PROA
ATOM    386  OH  TYR    50      -4.460  11.802  -5.444  1.00 20.00      PROA
ATOM    387  HH  TYR    50      -5.064  12.528  -5.207  1.00  0.00      PROA
ATOM    388  CD2 TYR    50      -5.804   8.538  -6.378  1.00 20.00      PROA
ATOM    389  HD2 TYR    50      -5.794   7.853  -7.210  1.00  0.00      PROA
ATOM    390  CE2 TYR    50      -5.090   9.728  -6.434  1.00 20.00      PROA
ATOM    391  HE2 TYR    50      -4.520   9.943  -7.328  1.00  0.00      PROA
ATOM    392  C   TYR    50      -7.743   4.679  -4.243  1.00 20.00      PROA
ATOM    393  O   TYR    50      -8.307   4.431  -3.167  1.00 20.00      PROA
ATOM    394  N   ILE    51      -7.970   3.981  -5.351  1.00 20.00      PROA
ATOM    395  HN  ILE    51      -7.483   4.186  -6.206  1.00  0.00      PROA
ATOM    396  CA  ILE    51      -8.942   2.884  -5.355  1.00 20.00      PROA
ATOM    397  HA  ILE    51      -9.310   2.711  -4.353  1.00  0.00      PROA
ATOM    398  CB  ILE    51     -10.163   3.237  -6.232  1.00 20.00      PROA
ATOM    399  HB  ILE    51     -10.925   2.426  -6.157  1.00  0.00      PROA
ATOM    400  CG2 ILE    51     -10.806   4.541  -5.735  1.00 20.00      PROA
ATOM    401 HG21 ILE    51     -10.144   5.412  -5.917  1.00  0.00      PROA
ATOM    402 HG22 ILE    51     -11.018   4.466  -4.647  1.00  0.00      PROA
ATOM    403 HG23 ILE    51     -11.766   4.729  -6.261  1.00  0.00      PROA
ATOM    404  CG1 ILE    51      -9.727   3.389  -7.692  1.00 20.00      PROA
ATOM    405 HG11 ILE    51      -9.100   2.533  -8.026  1.00  0.00      PROA
ATOM    406 HG12 ILE    51      -9.101   4.305  -7.799  1.00  0.00      PROA
ATOM    407  CD  ILE    51     -10.881   3.465  -8.683  1.00 20.00      PROA
ATOM    408  HD1 ILE    51     -11.534   4.333  -8.471  1.00  0.00      PROA
ATOM    409  HD2 ILE    51     -11.514   2.558  -8.620  1.00  0.00      PROA
ATOM    410  HD3 ILE    51     -10.498   3.566  -9.721  1.00  0.00      PROA
ATOM    411  C   ILE    51      -8.397   1.543  -5.836  1.00 20.00      PROA
ATOM    412  O   ILE    51      -9.144   0.566  -5.919  1.00 20.00      PROA
ATOM    413  N   GLY    52      -7.104   1.486  -6.142  1.00 20.00      PROA
ATOM    414  HN  GLY    52      -6.486   2.260  -6.006  1.00  0.00      PROA
ATOM    415  CA  GLY    52      -6.526   0.249  -6.637  1.00 20.00      PROA
ATOM    416  HA1 GLY    52      -7.105  -0.614  -6.338  1.00  0.00      PROA
ATOM    417  HA2 GLY    52      -5.502   0.222  -6.294  1.00  0.00      PROA
ATOM    418  C   GLY    52      -6.495   0.300  -8.157  1.00 20.00      PROA
ATOM    419  O   GLY    52      -6.917   1.290  -8.748  1.00 20.00      PROA
ATOM    420  N   SER    53      -6.020  -0.765  -8.796  1.00 20.00      PROA
ATOM    421  HN  SER    53      -5.677  -1.541  -8.293  1.00  0.00      PROA
ATOM    422  CA  SER    53      -5.925  -0.787 -10.256  1.00 20.00      PROA
ATOM    423  HA  SER    53      -5.322   0.060 -10.562  1.00  0.00      PROA
ATOM    424  CB  SER    53      -5.216  -2.065 -10.717  1.00 20.00      PROA
ATOM    425  HB1 SER    53      -5.762  -2.965 -10.356  1.00  0.00      PROA
ATOM    426  HB2 SER    53      -4.182  -2.082 -10.304  1.00  0.00      PROA
ATOM    427  OG  SER    53      -5.148  -2.121 -12.131  1.00 20.00      PROA
ATOM    428  HG1 SER    53      -4.418  -1.533 -12.387  1.00  0.00      PROA
ATOM    429  C   SER    53      -7.263  -0.681 -10.980  1.00 20.00      PROA
ATOM    430  O   SER    53      -8.270  -1.214 -10.522  1.00 20.00      PROA
ATOM    431  N   VAL    54      -7.261   0.021 -12.112  1.00 20.00      PROA
ATOM    432  HN  VAL    54      -6.450   0.512 -12.416  1.00  0.00      PROA
ATOM    433  CA  VAL    54      -8.458   0.169 -12.932  1.00 20.00      PROA
ATOM    434  HA  VAL    54      -9.339  -0.138 -12.393  1.00  0.00      PROA
ATOM    435  CB  VAL    54      -8.666   1.628 -13.397  1.00 20.00      PROA
ATOM    436  HB  VAL    54      -9.507   1.683 -14.133  1.00  0.00      PROA
ATOM    437  CG1 VAL    54      -9.044   2.502 -12.201  1.00 20.00      PROA
ATOM    438 HG11 VAL    54      -8.249   2.460 -11.427  1.00  0.00      PROA
ATOM    439 HG12 VAL    54      -9.985   2.133 -11.743  1.00  0.00      PROA
ATOM    440 HG13 VAL    54      -9.192   3.559 -12.511  1.00  0.00      PROA
ATOM    441  CG2 VAL    54      -7.401   2.154 -14.055  1.00 20.00      PROA
ATOM    442 HG21 VAL    54      -7.060   1.500 -14.889  1.00  0.00      PROA
ATOM    443 HG22 VAL    54      -6.575   2.254 -13.319  1.00  0.00      PROA
ATOM    444 HG23 VAL    54      -7.591   3.162 -14.481  1.00  0.00      PROA
ATOM    445  C   VAL    54      -8.332  -0.734 -14.158  1.00 20.00      PROA
ATOM    446  O   VAL    54      -9.068  -0.593 -15.131  1.00 20.00      PROA
ATOM    447  N   GLU    55      -7.382  -1.660 -14.101  1.00 20.00      PROA
ATOM    448  HN  GLU    55      -6.788  -1.764 -13.303  1.00  0.00      PROA
ATOM    449  CA  GLU    55      -7.170  -2.604 -15.191  1.00 20.00      PROA
ATOM    450  HA  GLU    55      -7.693  -2.292 -16.085  1.00  0.00      PROA
ATOM    451  CB  GLU    55      -5.675  -2.747 -15.502  1.00 20.00      PROA
ATOM    452  HB1 GLU    55      -5.540  -3.579 -16.238  1.00  0.00      PROA
ATOM    453  HB2 GLU    55      -5.139  -3.046 -14.575  1.00  0.00      PROA
ATOM    454  CG  GLU    55      -5.032  -1.504 -16.093  1.00 20.00      PROA
ATOM    455  HG1 GLU    55      -3.967  -1.672 -16.338  1.00  0.00      PROA
ATOM    456  HG2 GLU    55      -5.090  -0.662 -15.369  1.00  0.00      PROA
ATOM    457  CD  GLU    55      -5.708  -1.056 -17.377  1.00 20.00      PROA
ATOM    458  OE1 GLU    55      -5.927  -1.905 -18.270  1.00 20.00      PROA
ATOM    459  OE2 GLU    55      -6.017   0.145 -17.493  1.00 20.00      PROA
ATOM    460  C   GLU    55      -7.736  -3.957 -14.778  1.00 20.00      PROA
ATOM    461  O   GLU    55      -7.775  -4.282 -13.593  1.00 20.00      PROA
ATOM    462  N   LEU    56      -8.177  -4.739 -15.756  1.00 20.00      PROA
ATOM    463  HN  LEU    56      -8.185  -4.412 -16.692  1.00  0.00      PROA
ATOM    464  CA  LEU    56      -8.732  -6.057 -15.480  1.00 20.00      PROA
ATOM    465  HA  LEU    56      -9.455  -5.974 -14.682  1.00  0.00      PROA
ATOM    466  CB  LEU    56      -9.402  -6.624 -16.737  1.00 20.00      PROA
ATOM    467  HB1 LEU    56      -9.517  -7.731 -16.660  1.00  0.00      PROA
ATOM    468  HB2 LEU    56      -8.724  -6.439 -17.601  1.00  0.00      PROA
ATOM    469  CG  LEU    56     -10.789  -6.071 -17.077  1.00 20.00      PROA
ATOM    470  HG  LEU    56     -10.768  -4.958 -16.971  1.00  0.00      PROA
ATOM    471  CD1 LEU    56     -11.153  -6.409 -18.519  1.00 20.00      PROA
ATOM    472 HD11 LEU    56     -11.229  -7.504 -18.667  1.00  0.00      PROA
ATOM    473 HD12 LEU    56     -10.398  -6.011 -19.228  1.00  0.00      PROA
ATOM    474 HD13 LEU    56     -12.132  -5.953 -18.779  1.00  0.00      PROA
ATOM    475  CD2 LEU    56     -11.814  -6.656 -16.106  1.00 20.00      PROA
ATOM    476 HD21 LEU    56     -11.499  -6.518 -15.054  1.00  0.00      PROA
ATOM    477 HD22 LEU    56     -11.951  -7.741 -16.285  1.00  0.00      PROA
ATOM    478 HD23 LEU    56     -12.802  -6.162 -16.248  1.00  0.00      PROA
ATOM    479  C   LEU    56      -7.641  -7.007 -15.005  1.00 20.00      PROA
ATOM    480  O   LEU    56      -6.610  -7.155 -15.658  1.00 20.00      PROA
ATOM    481  N   VAL    57      -7.864  -7.642 -13.862  1.00 20.00      PROA
ATOM    482  HN  VAL    57      -8.685  -7.488 -13.305  1.00  0.00      PROA
ATOM    483  CA  VAL    57      -6.894  -8.582 -13.323  1.00 20.00      PROA
ATOM    484  HA  VAL    57      -6.055  -8.692 -13.990  1.00  0.00      PROA
ATOM    485  CB  VAL    57      -6.351  -8.117 -11.949  1.00 20.00      PROA
ATOM    486  HB  VAL    57      -5.514  -8.797 -11.650  1.00  0.00      PROA
ATOM    487  CG1 VAL    57      -5.799  -6.702 -12.061  1.00 20.00      PROA
ATOM    488 HG11 VAL    57      -6.633  -5.983 -12.207  1.00  0.00      PROA
ATOM    489 HG12 VAL    57      -5.100  -6.608 -12.917  1.00  0.00      PROA
ATOM    490 HG13 VAL    57      -5.274  -6.417 -11.125  1.00  0.00      PROA
ATOM    491  CG2 VAL    57      -7.438  -8.194 -10.895  1.00 20.00      PROA
ATOM    492 HG21 VAL    57      -7.719  -9.242 -10.661  1.00  0.00      PROA
ATOM    493 HG22 VAL    57      -8.348  -7.645 -11.177  1.00  0.00      PROA
ATOM    494 HG23 VAL    57      -7.070  -7.747  -9.944  1.00  0.00      PROA
ATOM    495  C   VAL    57      -7.521  -9.961 -13.166  1.00 20.00      PROA
ATOM    496  O   VAL    57      -8.695 -10.083 -12.823  1.00 20.00      PROA
ATOM    497  N   THR    58      -6.733 -10.998 -13.437  1.00 20.00      PROA
ATOM    498  HN  THR    58      -5.780 -10.876 -13.685  1.00  0.00      PROA
ATOM    499  CA  THR    58      -7.203 -12.373 -13.320  1.00 20.00      PROA
ATOM    500  HA  THR    58      -8.239 -12.396 -13.050  1.00  0.00      PROA
ATOM    501  CB  THR    58      -7.048 -13.142 -14.648  1.00 20.00      PROA
ATOM    502  HB  THR    58      -5.991 -13.094 -15.001  1.00  0.00      PROA
ATOM    503  OG1 THR    58      -7.872 -12.537 -15.650  1.00 20.00      PROA
ATOM    504  HG1 THR    58      -8.788 -12.827 -15.506  1.00  0.00      PROA
ATOM    505  CG2 THR    58      -7.466 -14.596 -14.471  1.00 20.00      PROA
ATOM    506 HG21 THR    58      -8.475 -14.666 -14.015  1.00  0.00      PROA
ATOM    507 HG22 THR    58      -6.752 -15.167 -13.844  1.00  0.00      PROA
ATOM    508 HG23 THR    58      -7.512 -15.106 -15.460  1.00  0.00      PROA
ATOM    509  C   THR    58      -6.391 -13.079 -12.248  1.00 20.00      PROA
ATOM    510  O   THR    58      -5.194 -13.320 -12.414  1.00 20.00      PROA
ATOM    511  N   GLN    59      -7.049 -13.405 -11.144  1.00 20.00      PROA
ATOM    512  HN  GLN    59      -8.015 -13.178 -11.023  1.00  0.00      PROA
ATOM    513  CA  GLN    59      -6.386 -14.068 -10.036  1.00 20.00      PROA
ATOM    514  HA  GLN    59      -5.675 -14.790 -10.418  1.00  0.00      PROA
ATOM    515  CB  GLN    59      -5.673 -13.032  -9.173  1.00 20.00      PROA
ATOM    516  HB1 GLN    59      -4.913 -12.539  -9.824  1.00  0.00      PROA
ATOM    517  HB2 GLN    59      -5.122 -13.532  -8.344  1.00  0.00      PROA
ATOM    518  CG  GLN    59      -6.606 -11.963  -8.634  1.00 20.00      PROA
ATOM    519  HG1 GLN    59      -7.389 -12.418  -7.991  1.00  0.00      PROA
ATOM    520  HG2 GLN    59      -7.127 -11.456  -9.478  1.00  0.00      PROA
ATOM    521  CD  GLN    59      -5.873 -10.867  -7.896  1.00 20.00      PROA
ATOM    522  OE1 GLN    59      -5.014 -10.188  -8.462  1.00 20.00      PROA
ATOM    523  NE2 GLN    59      -6.210 -10.681  -6.625  1.00 20.00      PROA
ATOM    524 HE21 GLN    59      -5.785  -9.909  -6.161  1.00  0.00      PROA
ATOM    525 HE22 GLN    59      -6.945 -11.225  -6.230  1.00  0.00      PROA
ATOM    526  C   GLN    59      -7.398 -14.834  -9.197  1.00 20.00      PROA
ATOM    527  O   GLN    59      -8.607 -14.710  -9.392  1.00 20.00      PROA
ATOM    528  N   GLN    60      -6.895 -15.626  -8.260  1.00 20.00      PROA
ATOM    529  HN  GLN    60      -5.909 -15.753  -8.164  1.00  0.00      PROA
ATOM    530  CA  GLN    60      -7.753 -16.418  -7.397  1.00 20.00      PROA
ATOM    531  HA  GLN    60      -8.698 -16.594  -7.885  1.00  0.00      PROA
ATOM    532  CB  GLN    60      -7.109 -17.776  -7.106  1.00 20.00      PROA
ATOM    533  HB1 GLN    60      -7.552 -18.195  -6.170  1.00  0.00      PROA
ATOM    534  HB2 GLN    60      -6.024 -17.591  -6.923  1.00  0.00      PROA
ATOM    535  CG  GLN    60      -7.348 -18.819  -8.182  1.00 20.00      PROA
ATOM    536  HG1 GLN    60      -6.966 -18.476  -9.168  1.00  0.00      PROA
ATOM    537  HG2 GLN    60      -8.432 -19.016  -8.279  1.00  0.00      PROA
ATOM    538  CD  GLN    60      -6.715 -20.158  -7.849  1.00 20.00      PROA
ATOM    539  OE1 GLN    60      -7.047 -21.178  -8.451  1.00 20.00      PROA
ATOM    540  NE2 GLN    60      -5.791 -20.158  -6.894  1.00 20.00      PROA
ATOM    541 HE21 GLN    60      -5.356 -21.040  -6.729  1.00  0.00      PROA
ATOM    542 HE22 GLN    60      -5.449 -19.292  -6.525  1.00  0.00      PROA
ATOM    543  C   GLN    60      -8.075 -15.734  -6.080  1.00 20.00      PROA
ATOM    544  O   GLN    60      -7.235 -15.044  -5.499  1.00 20.00      PROA
ATOM    545  N   MET    61      -9.307 -15.920  -5.626  1.00 20.00      PROA
ATOM    546  HN  MET    61     -10.014 -16.400  -6.160  1.00  0.00      PROA
ATOM    547  CA  MET    61      -9.748 -15.371  -4.356  1.00 20.00      PROA
ATOM    548  HA  MET    61      -9.118 -15.732  -3.575  1.00  0.00      PROA
ATOM    549  CB  MET    61      -9.602 -13.850  -4.327  1.00 20.00      PROA
ATOM    550  HB1 MET    61      -8.522 -13.673  -4.101  1.00  0.00      PROA
ATOM    551  HB2 MET    61     -10.138 -13.396  -3.461  1.00  0.00      PROA
ATOM    552  CG  MET    61     -10.005 -13.113  -5.578  1.00 20.00      PROA
ATOM    553  HG1 MET    61     -11.104 -12.939  -5.614  1.00  0.00      PROA
ATOM    554  HG2 MET    61      -9.742 -13.642  -6.517  1.00  0.00      PROA
ATOM    555  SD  MET    61      -9.075 -11.577  -5.548  1.00 20.00      PROA
ATOM    556  CE  MET    61     -10.189 -10.510  -4.600  1.00 20.00      PROA
ATOM    557  HE1 MET    61     -10.486 -11.008  -3.657  1.00  0.00      PROA
ATOM    558  HE2 MET    61     -11.111 -10.285  -5.180  1.00  0.00      PROA
ATOM    559  HE3 MET    61      -9.700  -9.543  -4.353  1.00  0.00      PROA
ATOM    560  C   MET    61     -11.157 -15.774  -3.990  1.00 20.00      PROA
ATOM    561  O   MET    61     -11.892 -16.328  -4.807  1.00 20.00      PROA
ATOM    562  N   TRP    62     -11.517 -15.504  -2.743  1.00 20.00      PROA
ATOM    563  HN  TRP    62     -10.876 -15.101  -2.101  1.00  0.00      PROA
ATOM    564  CA  TRP    62     -12.826 -15.860  -2.233  1.00 20.00      PROA
ATOM    565  HA  TRP    62     -13.039 -16.869  -2.560  1.00  0.00      PROA
ATOM    566  CB  TRP    62     -12.808 -15.840  -0.703  1.00 20.00      PROA
ATOM    567  HB1 TRP    62     -13.821 -16.051  -0.295  1.00  0.00      PROA
ATOM    568  HB2 TRP    62     -12.519 -14.826  -0.359  1.00  0.00      PROA
ATOM    569  CG  TRP    62     -11.866 -16.851  -0.131  1.00 20.00      PROA
ATOM    570  CD1 TRP    62     -10.552 -16.664   0.195  1.00 20.00      PROA
ATOM    571  HD1 TRP    62     -10.076 -15.689   0.165  1.00  0.00      PROA
ATOM    572  NE1 TRP    62     -10.003 -17.842   0.649  1.00 20.00      PROA
ATOM    573  HE1 TRP    62      -9.105 -18.021   0.985  1.00  0.00      PROA
ATOM    574  CE2 TRP    62     -10.966 -18.818   0.622  1.00 20.00      PROA
ATOM    575  CD2 TRP    62     -12.154 -18.228   0.136  1.00 20.00      PROA
ATOM    576  CE3 TRP    62     -13.303 -19.021   0.009  1.00 20.00      PROA
ATOM    577  HE3 TRP    62     -14.205 -18.581  -0.374  1.00  0.00      PROA
ATOM    578  CZ3 TRP    62     -13.230 -20.366   0.369  1.00 20.00      PROA
ATOM    579  HZ3 TRP    62     -14.103 -21.001   0.276  1.00  0.00      PROA
ATOM    580  CZ2 TRP    62     -10.892 -20.168   0.986  1.00 20.00      PROA
ATOM    581  HZ2 TRP    62      -9.977 -20.593   1.364  1.00  0.00      PROA
ATOM    582  CH2 TRP    62     -12.030 -20.923   0.852  1.00 20.00      PROA
ATOM    583  HH2 TRP    62     -12.030 -21.972   1.117  1.00  0.00      PROA
ATOM    584  C   TRP    62     -13.947 -14.979  -2.757  1.00 20.00      PROA
ATOM    585  O   TRP    62     -13.844 -13.756  -2.782  1.00 20.00      PROA
ATOM    586  N   VAL    63     -15.021 -15.628  -3.184  1.00 20.00      PROA
ATOM    587  HN  VAL    63     -15.083 -16.630  -3.195  1.00  0.00      PROA
ATOM    588  CA  VAL    63     -16.182 -14.938  -3.712  1.00 20.00      PROA
ATOM    589  HA  VAL    63     -16.263 -13.948  -3.289  1.00  0.00      PROA
ATOM    590  CB  VAL    63     -16.158 -14.872  -5.261  1.00 20.00      PROA
ATOM    591  HB  VAL    63     -16.966 -14.185  -5.599  1.00  0.00      PROA
ATOM    592  CG1 VAL    63     -14.835 -14.307  -5.746  1.00 20.00      PROA
ATOM    593 HG11 VAL    63     -14.080 -15.121  -5.824  1.00  0.00      PROA
ATOM    594 HG12 VAL    63     -14.430 -13.576  -5.036  1.00  0.00      PROA
ATOM    595 HG13 VAL    63     -14.948 -13.864  -6.755  1.00  0.00      PROA
ATOM    596  CG2 VAL    63     -16.385 -16.259  -5.847  1.00 20.00      PROA
ATOM    597 HG21 VAL    63     -17.427 -16.623  -5.727  1.00  0.00      PROA
ATOM    598 HG22 VAL    63     -15.689 -17.012  -5.421  1.00  0.00      PROA
ATOM    599 HG23 VAL    63     -16.203 -16.217  -6.944  1.00  0.00      PROA
ATOM    600  C   VAL    63     -17.403 -15.739  -3.295  1.00 20.00      PROA
ATOM    601  O   VAL    63     -17.284 -16.806  -2.687  1.00 20.00      PROA
ATOM    602  N   TYR    64     -18.577 -15.216  -3.613  1.00 20.00      PROA
ATOM    603  HN  TYR    64     -18.660 -14.347  -4.104  1.00  0.00      PROA
ATOM    604  CA  TYR    64     -19.810 -15.914  -3.302  1.00 20.00      PROA
ATOM    605  HA  TYR    64     -19.618 -16.909  -2.926  1.00  0.00      PROA
ATOM    606  CB  TYR    64     -20.653 -15.136  -2.291  1.00 20.00      PROA
ATOM    607  HB1 TYR    64     -20.930 -14.141  -2.704  1.00  0.00      PROA
ATOM    608  HB2 TYR    64     -20.045 -14.957  -1.375  1.00  0.00      PROA
ATOM    609  CG  TYR    64     -21.920 -15.864  -1.892  1.00 20.00      PROA
ATOM    610  CD1 TYR    64     -23.019 -15.925  -2.753  1.00 20.00      PROA
ATOM    611  HD1 TYR    64     -23.015 -15.393  -3.688  1.00  0.00      PROA
ATOM    612  CE1 TYR    64     -24.166 -16.642  -2.410  1.00 20.00      PROA
ATOM    613  HE1 TYR    64     -25.003 -16.686  -3.098  1.00  0.00      PROA
ATOM    614  CZ  TYR    64     -24.220 -17.306  -1.195  1.00 20.00      PROA
ATOM    615  OH  TYR    64     -25.336 -18.038  -0.862  1.00 20.00      PROA
ATOM    616  HH  TYR    64     -25.939 -17.995  -1.613  1.00  0.00      PROA
ATOM    617  CD2 TYR    64     -22.005 -16.536  -0.672  1.00 20.00      PROA
ATOM    618  HD2 TYR    64     -21.188 -16.462   0.021  1.00  0.00      PROA
ATOM    619  CE2 TYR    64     -23.146 -17.257  -0.320  1.00 20.00      PROA
ATOM    620  HE2 TYR    64     -23.195 -17.775   0.629  1.00  0.00      PROA
ATOM    621  C   TYR    64     -20.579 -16.066  -4.602  1.00 20.00      PROA
ATOM    622  O   TYR    64     -21.132 -15.098  -5.115  1.00 20.00      PROA
ATOM    623  N   ASP    65     -20.584 -17.278  -5.146  1.00 20.00      PROA
ATOM    624  HN  ASP    65     -20.081 -18.043  -4.741  1.00  0.00      PROA
ATOM    625  CA  ASP    65     -21.309 -17.546  -6.380  1.00 20.00      PROA
ATOM    626  HA  ASP    65     -21.455 -16.638  -6.951  1.00  0.00      PROA
ATOM    627  CB  ASP    65     -20.572 -18.583  -7.241  1.00 20.00      PROA
ATOM    628  HB1 ASP    65     -21.199 -18.911  -8.097  1.00  0.00      PROA
ATOM    629  HB2 ASP    65     -20.301 -19.466  -6.633  1.00  0.00      PROA
ATOM    630  CG  ASP    65     -19.274 -18.054  -7.823  1.00 20.00      PROA
ATOM    631  OD1 ASP    65     -19.308 -17.003  -8.503  1.00 20.00      PROA
ATOM    632  OD2 ASP    65     -18.223 -18.693  -7.612  1.00 20.00      PROA
ATOM    633  C   ASP    65     -22.668 -18.095  -5.977  1.00 20.00      PROA
ATOM    634  O   ASP    65     -22.768 -18.903  -5.054  1.00 20.00      PROA
ATOM    635  N   GLU    66     -23.719 -17.658  -6.657  1.00 20.00      PROA
ATOM    636  HN  GLU    66     -23.627 -17.077  -7.455  1.00  0.00      PROA
ATOM    637  CA  GLU    66     -25.042 -18.149  -6.317  1.00 20.00      PROA
ATOM    638  HA  GLU    66     -25.147 -17.975  -5.260  1.00  0.00      PROA
ATOM    639  CB  GLU    66     -26.116 -17.411  -7.116  1.00 20.00      PROA
ATOM    640  HB1 GLU    66     -26.399 -17.988  -8.030  1.00  0.00      PROA
ATOM    641  HB2 GLU    66     -25.695 -16.447  -7.480  1.00  0.00      PROA
ATOM    642  CG  GLU    66     -27.367 -17.094  -6.302  1.00 20.00      PROA
ATOM    643  HG1 GLU    66     -28.230 -16.875  -6.962  1.00  0.00      PROA
ATOM    644  HG2 GLU    66     -27.189 -16.204  -5.661  1.00  0.00      PROA
ATOM    645  CD  GLU    66     -27.763 -18.225  -5.365  1.00 20.00      PROA
ATOM    646  OE1 GLU    66     -27.096 -18.405  -4.321  1.00 20.00      PROA
ATOM    647  OE2 GLU    66     -28.740 -18.942  -5.674  1.00 20.00      PROA
ATOM    648  C   GLU    66     -25.100 -19.644  -6.615  1.00 20.00      PROA
ATOM    649  O   GLU    66     -24.476 -20.123  -7.563  1.00 20.00      PROA
ATOM    650  N   ASP    67     -25.836 -20.381  -5.789  1.00 20.00      PROA
ATOM    651  HN  ASP    67     -26.465 -19.899  -5.166  1.00  0.00      PROA
ATOM    652  CA  ASP    67     -25.981 -21.825  -5.952  1.00 20.00      PROA
ATOM    653  HA  ASP    67     -26.739 -22.155  -5.257  1.00  0.00      PROA
ATOM    654  CB  ASP    67     -26.423 -22.161  -7.380  1.00 20.00      PROA
ATOM    655  HB1 ASP    67     -26.760 -23.224  -7.383  1.00  0.00      PROA
ATOM    656  HB2 ASP    67     -25.622 -22.080  -8.137  1.00  0.00      PROA
ATOM    657  CG  ASP    67     -27.614 -21.340  -7.826  1.00 20.00      PROA
ATOM    658  OD1 ASP    67     -28.569 -21.201  -7.031  1.00 20.00      PROA
ATOM    659  OD2 ASP    67     -27.597 -20.841  -8.973  1.00 20.00      PROA
ATOM    660  C   ASP    67     -24.690 -22.573  -5.634  1.00 20.00      PROA
ATOM    661  O   ASP    67     -24.582 -23.774  -5.883  1.00 20.00      PROA
ATOM    662  N   VAL    68     -23.713 -21.861  -5.084  1.00 20.00      PROA
ATOM    663  HN  VAL    68     -23.844 -20.873  -5.016  1.00  0.00      PROA
ATOM    664  CA  VAL    68     -22.436 -22.466  -4.729  1.00 20.00      PROA
ATOM    665  HA  VAL    68     -22.522 -23.546  -4.673  1.00  0.00      PROA
ATOM    666  CB  VAL    68     -21.339 -22.106  -5.755  1.00 20.00      PROA
ATOM    667  HB  VAL    68     -21.214 -21.004  -5.771  1.00  0.00      PROA
ATOM    668  CG1 VAL    68     -20.022 -22.751  -5.357  1.00 20.00      PROA
ATOM    669 HG11 VAL    68     -20.143 -23.845  -5.233  1.00  0.00      PROA
ATOM    670 HG12 VAL    68     -19.605 -22.338  -4.414  1.00  0.00      PROA
ATOM    671 HG13 VAL    68     -19.271 -22.584  -6.161  1.00  0.00      PROA
ATOM    672  CG2 VAL    68     -21.758 -22.563  -7.143  1.00 20.00      PROA
ATOM    673 HG21 VAL    68     -22.621 -21.966  -7.513  1.00  0.00      PROA
ATOM    674 HG22 VAL    68     -22.062 -23.632  -7.146  1.00  0.00      PROA
ATOM    675 HG23 VAL    68     -20.931 -22.422  -7.872  1.00  0.00      PROA
ATOM    676  C   VAL    68     -21.993 -21.984  -3.353  1.00 20.00      PROA
ATOM    677  O   VAL    68     -21.546 -22.775  -2.522  1.00 20.00      PROA
ATOM    678  N   GLY    69     -22.131 -20.684  -3.116  1.00 20.00      PROA
ATOM    679  HN  GLY    69     -22.438 -20.059  -3.848  1.00  0.00      PROA
ATOM    680  CA  GLY    69     -21.732 -20.119  -1.842  1.00 20.00      PROA
ATOM    681  HA1 GLY    69     -21.847 -20.828  -1.033  1.00  0.00      PROA
ATOM    682  HA2 GLY    69     -22.333 -19.239  -1.718  1.00  0.00      PROA
ATOM    683  C   GLY    69     -20.292 -19.647  -1.892  1.00 20.00      PROA
ATOM    684  O   GLY    69     -19.709 -19.510  -2.969  1.00 20.00      PROA
ATOM    685  N   ILE    70     -19.709 -19.408  -0.725  1.00 20.00      PROA
ATOM    686  HN  ILE    70     -20.219 -19.454   0.125  1.00  0.00      PROA
ATOM    687  CA  ILE    70     -18.333 -18.940  -0.662  1.00 20.00      PROA
ATOM    688  HA  ILE    70     -18.271 -18.093  -1.299  1.00  0.00      PROA
ATOM    689  CB  ILE    70     -17.972 -18.476   0.769  1.00 20.00      PROA
ATOM    690  HB  ILE    70     -18.283 -19.251   1.508  1.00  0.00      PROA
ATOM    691  CG2 ILE    70     -16.463 -18.281   0.901  1.00 20.00      PROA
ATOM    692 HG21 ILE    70     -16.083 -17.552   0.155  1.00  0.00      PROA
ATOM    693 HG22 ILE    70     -15.915 -19.242   0.817  1.00  0.00      PROA
ATOM    694 HG23 ILE    70     -16.206 -17.906   1.914  1.00  0.00      PROA
ATOM    695  CG1 ILE    70     -18.713 -17.166   1.077  1.00 20.00      PROA
ATOM    696 HG11 ILE    70     -19.795 -17.424   1.134  1.00  0.00      PROA
ATOM    697 HG12 ILE    70     -18.565 -16.445   0.244  1.00  0.00      PROA
ATOM    698  CD  ILE    70     -18.331 -16.521   2.391  1.00 20.00      PROA
ATOM    699  HD1 ILE    70     -17.298 -16.114   2.370  1.00  0.00      PROA
ATOM    700  HD2 ILE    70     -18.399 -17.260   3.222  1.00  0.00      PROA
ATOM    701  HD3 ILE    70     -19.013 -15.675   2.631  1.00  0.00      PROA
ATOM    702  C   ILE    70     -17.325 -19.985  -1.129  1.00 20.00      PROA
ATOM    703  O   ILE    70     -17.179 -21.047  -0.520  1.00 20.00      PROA
ATOM    704  N   ASN    71     -16.632 -19.680  -2.221  1.00 20.00      PROA
ATOM    705  HN  ASN    71     -16.743 -18.788  -2.671  1.00  0.00      PROA
ATOM    706  CA  ASN    71     -15.630 -20.593  -2.746  1.00 20.00      PROA
ATOM    707  HA  ASN    71     -15.270 -21.236  -1.953  1.00  0.00      PROA
ATOM    708  CB  ASN    71     -16.226 -21.463  -3.861  1.00 20.00      PROA
ATOM    709  HB1 ASN    71     -17.180 -21.889  -3.484  1.00  0.00      PROA
ATOM    710  HB2 ASN    71     -15.549 -22.304  -4.128  1.00  0.00      PROA
ATOM    711  CG  ASN    71     -16.512 -20.685  -5.130  1.00 20.00      PROA
ATOM    712  OD1 ASN    71     -15.746 -20.749  -6.094  1.00 20.00      PROA
ATOM    713  ND2 ASN    71     -17.615 -19.944  -5.138  1.00 20.00      PROA
ATOM    714 HD21 ASN    71     -17.817 -19.452  -5.994  1.00  0.00      PROA
ATOM    715 HD22 ASN    71     -18.188 -19.862  -4.323  1.00  0.00      PROA
ATOM    716  C   ASN    71     -14.422 -19.815  -3.250  1.00 20.00      PROA
ATOM    717  O   ASN    71     -14.497 -18.603  -3.470  1.00 20.00      PROA
ATOM    718  N   TYR    72     -13.307 -20.521  -3.409  1.00 20.00      PROA
ATOM    719  HN  TYR    72     -13.289 -21.504  -3.263  1.00  0.00      PROA
ATOM    720  CA  TYR    72     -12.055 -19.938  -3.874  1.00 20.00      PROA
ATOM    721  HA  TYR    72     -12.094 -18.859  -3.783  1.00  0.00      PROA
ATOM    722  CB  TYR    72     -10.895 -20.509  -3.057  1.00 20.00      PROA
ATOM    723  HB1 TYR    72     -10.762 -21.596  -3.254  1.00  0.00      PROA
ATOM    724  HB2 TYR    72     -11.163 -20.416  -1.980  1.00  0.00      PROA
ATOM    725  CG  TYR    72      -9.579 -19.791  -3.231  1.00 20.00      PROA
ATOM    726  CD1 TYR    72      -9.395 -18.504  -2.732  1.00 20.00      PROA
ATOM    727  HD1 TYR    72     -10.218 -18.017  -2.229  1.00  0.00      PROA
ATOM    728  CE1 TYR    72      -8.172 -17.851  -2.860  1.00 20.00      PROA
ATOM    729  HE1 TYR    72      -7.998 -16.891  -2.397  1.00  0.00      PROA
ATOM    730  CZ  TYR    72      -7.121 -18.491  -3.495  1.00 20.00      PROA
ATOM    731  OH  TYR    72      -5.906 -17.860  -3.610  1.00 20.00      PROA
ATOM    732  HH  TYR    72      -6.051 -16.911  -3.544  1.00  0.00      PROA
ATOM    733  CD2 TYR    72      -8.506 -20.409  -3.868  1.00 20.00      PROA
ATOM    734  HD2 TYR    72      -8.634 -21.408  -4.262  1.00  0.00      PROA
ATOM    735  CE2 TYR    72      -7.281 -19.767  -4.003  1.00 20.00      PROA
ATOM    736  HE2 TYR    72      -6.451 -20.281  -4.455  1.00  0.00      PROA
ATOM    737  C   TYR    72     -11.880 -20.294  -5.347  1.00 20.00      PROA
ATOM    738  O   TYR    72     -11.761 -21.467  -5.701  1.00 20.00      PROA
ATOM    739  N   ARG    73     -11.865 -19.283  -6.206  1.00 20.00      PROA
ATOM    740  HN  ARG    73     -11.989 -18.329  -5.910  1.00  0.00      PROA
ATOM    741  CA  ARG    73     -11.726 -19.520  -7.635  1.00 20.00      PROA
ATOM    742  HA  ARG    73     -11.079 -20.373  -7.796  1.00  0.00      PROA
ATOM    743  CB  ARG    73     -13.097 -19.797  -8.246  1.00 20.00      PROA
ATOM    744  HB1 ARG    73     -13.403 -20.827  -7.935  1.00  0.00      PROA
ATOM    745  HB2 ARG    73     -13.037 -19.788  -9.349  1.00  0.00      PROA
ATOM    746  CG  ARG    73     -14.174 -18.852  -7.738  1.00 20.00      PROA
ATOM    747  HG1 ARG    73     -13.785 -17.804  -7.770  1.00  0.00      PROA
ATOM    748  HG2 ARG    73     -14.409 -19.025  -6.671  1.00  0.00      PROA
ATOM    749  CD  ARG    73     -15.423 -18.893  -8.591  1.00 20.00      PROA
ATOM    750  HD1 ARG    73     -16.087 -18.213  -8.012  1.00  0.00      PROA
ATOM    751  HD2 ARG    73     -15.915 -19.880  -8.644  1.00  0.00      PROA
ATOM    752  NE  ARG    73     -15.157 -18.346  -9.913  1.00 20.00      PROA
ATOM    753  HE  ARG    73     -14.291 -18.490 -10.376  1.00  0.00      PROA
ATOM    754  CZ  ARG    73     -15.868 -17.378 -10.481  1.00 20.00      PROA
ATOM    755  NH1 ARG    73     -16.900 -16.845  -9.847  1.00 20.00      PROA
ATOM    756 HH11 ARG    73     -17.339 -16.060 -10.271  1.00  0.00      PROA
ATOM    757 HH12 ARG    73     -17.372 -17.300  -9.076  1.00  0.00      PROA
ATOM    758  NH2 ARG    73     -15.535 -16.940 -11.686  1.00 20.00      PROA
ATOM    759 HH21 ARG    73     -14.737 -17.265 -12.158  1.00  0.00      PROA
ATOM    760 HH22 ARG    73     -15.859 -16.006 -11.959  1.00  0.00      PROA
ATOM    761  C   ARG    73     -11.089 -18.355  -8.365  1.00 20.00      PROA
ATOM    762  O   ARG    73     -10.993 -17.245  -7.842  1.00 20.00      PROA
ATOM    763  N   GLU    74     -10.659 -18.625  -9.590  1.00 20.00      PROA
ATOM    764  HN  GLU    74     -10.665 -19.544  -9.970  1.00  0.00      PROA
ATOM    765  CA  GLU    74     -10.044 -17.614 -10.430  1.00 20.00      PROA
ATOM    766  HA  GLU    74      -9.315 -17.060  -9.862  1.00  0.00      PROA
ATOM    767  CB  GLU    74      -9.384 -18.276 -11.635  1.00 20.00      PROA
ATOM    768  HB1 GLU    74     -10.163 -18.725 -12.292  1.00  0.00      PROA
ATOM    769  HB2 GLU    74      -8.753 -19.124 -11.270  1.00  0.00      PROA
ATOM    770  CG  GLU    74      -8.508 -17.355 -12.454  1.00 20.00      PROA
ATOM    771  HG1 GLU    74      -7.611 -17.061 -11.865  1.00  0.00      PROA
ATOM    772  HG2 GLU    74      -9.042 -16.428 -12.748  1.00  0.00      PROA
ATOM    773  CD  GLU    74      -8.025 -18.011 -13.733  1.00 20.00      PROA
ATOM    774  OE1 GLU    74      -8.810 -18.084 -14.703  1.00 20.00      PROA
ATOM    775  OE2 GLU    74      -6.863 -18.466 -13.760  1.00 20.00      PROA
ATOM    776  C   GLU    74     -11.141 -16.668 -10.907  1.00 20.00      PROA
ATOM    777  O   GLU    74     -12.200 -17.108 -11.353  1.00 20.00      PROA
ATOM    778  N   VAL    75     -10.896 -15.370 -10.792  1.00 20.00      PROA
ATOM    779  HN  VAL    75     -10.045 -15.025 -10.381  1.00  0.00      PROA
ATOM    780  CA  VAL    75     -11.862 -14.377 -11.239  1.00 20.00      PROA
ATOM    781  HA  VAL    75     -12.580 -14.813 -11.923  1.00  0.00      PROA
ATOM    782  CB  VAL    75     -12.631 -13.725 -10.054  1.00 20.00      PROA
ATOM    783  HB  VAL    75     -13.157 -12.804 -10.408  1.00  0.00      PROA
ATOM    784  CG1 VAL    75     -13.698 -14.673  -9.530  1.00 20.00      PROA
ATOM    785 HG11 VAL    75     -13.247 -15.617  -9.160  1.00  0.00      PROA
ATOM    786 HG12 VAL    75     -14.423 -14.908 -10.336  1.00  0.00      PROA
ATOM    787 HG13 VAL    75     -14.260 -14.198  -8.701  1.00  0.00      PROA
ATOM    788  CG2 VAL    75     -11.665 -13.362  -8.945  1.00 20.00      PROA
ATOM    789 HG21 VAL    75     -10.823 -12.736  -9.302  1.00  0.00      PROA
ATOM    790 HG22 VAL    75     -11.250 -14.272  -8.459  1.00  0.00      PROA
ATOM    791 HG23 VAL    75     -12.201 -12.781  -8.160  1.00  0.00      PROA
ATOM    792  C   VAL    75     -11.147 -13.277 -12.002  1.00 20.00      PROA
ATOM    793  O   VAL    75      -9.958 -13.021 -11.788  1.00 20.00      PROA
ATOM    794  N   THR    76     -11.875 -12.644 -12.910  1.00 20.00      PROA
ATOM    795  HN  THR    76     -12.834 -12.920 -13.098  1.00  0.00      PROA
ATOM    796  CA  THR    76     -11.332 -11.548 -13.688  1.00 20.00      PROA
ATOM    797  HA  THR    76     -10.308 -11.375 -13.450  1.00  0.00      PROA
ATOM    798  CB  THR    76     -11.447 -11.819 -15.198  1.00 20.00      PROA
ATOM    799  HB  THR    76     -12.509 -12.055 -15.454  1.00  0.00      PROA
ATOM    800  OG1 THR    76     -10.637 -12.956 -15.535  1.00 20.00      PROA
ATOM    801  HG1 THR    76     -11.101 -13.731 -15.186  1.00  0.00      PROA
ATOM    802  CG2 THR    76     -10.972 -10.613 -16.000  1.00 20.00      PROA
ATOM    803 HG21 THR    76      -9.958 -10.292 -15.676  1.00  0.00      PROA
ATOM    804 HG22 THR    76     -11.679  -9.767 -15.889  1.00  0.00      PROA
ATOM    805 HG23 THR    76     -10.932 -10.894 -17.066  1.00  0.00      PROA
ATOM    806  C   THR    76     -12.185 -10.356 -13.291  1.00 20.00      PROA
ATOM    807  O   THR    76     -13.400 -10.355 -13.493  1.00 20.00      PROA
ATOM    808  N   PHE    77     -11.550  -9.353 -12.699  1.00 20.00      PROA
ATOM    809  HN  PHE    77     -10.555  -9.364 -12.564  1.00  0.00      PROA
ATOM    810  CA  PHE    77     -12.278  -8.179 -12.244  1.00 20.00      PROA
ATOM    811  HA  PHE    77     -13.093  -7.970 -12.928  1.00  0.00      PROA
ATOM    812  CB  PHE    77     -12.828  -8.434 -10.833  1.00 20.00      PROA
ATOM    813  HB1 PHE    77     -13.370  -9.408 -10.823  1.00  0.00      PROA
ATOM    814  HB2 PHE    77     -13.571  -7.652 -10.560  1.00  0.00      PROA
ATOM    815  CG  PHE    77     -11.761  -8.496  -9.772  1.00 20.00      PROA
ATOM    816  CD1 PHE    77     -10.848  -9.547  -9.740  1.00 20.00      PROA
ATOM    817  HD1 PHE    77     -10.939 -10.370 -10.434  1.00  0.00      PROA
ATOM    818  CE1 PHE    77      -9.818  -9.567  -8.803  1.00 20.00      PROA
ATOM    819  HE1 PHE    77      -9.121 -10.393  -8.788  1.00  0.00      PROA
ATOM    820  CZ  PHE    77      -9.692  -8.528  -7.882  1.00 20.00      PROA
ATOM    821  HZ  PHE    77      -8.879  -8.536  -7.167  1.00  0.00      PROA
ATOM    822  CD2 PHE    77     -11.629  -7.466  -8.843  1.00 20.00      PROA
ATOM    823  HD2 PHE    77     -12.323  -6.638  -8.865  1.00  0.00      PROA
ATOM    824  CE2 PHE    77     -10.600  -7.478  -7.901  1.00 20.00      PROA
ATOM    825  HE2 PHE    77     -10.505  -6.684  -7.176  1.00  0.00      PROA
ATOM    826  C   PHE    77     -11.372  -6.958 -12.213  1.00 20.00      PROA
ATOM    827  O   PHE    77     -10.163  -7.062 -12.406  1.00 20.00      PROA
ATOM    828  N   VAL    78     -11.973  -5.797 -11.977  1.00 20.00      PROA
ATOM    829  HN  VAL    78     -12.965  -5.747 -11.834  1.00  0.00      PROA
ATOM    830  CA  VAL    78     -11.224  -4.552 -11.883  1.00 20.00      PROA
ATOM    831  HA  VAL    78     -10.216  -4.678 -12.250  1.00  0.00      PROA
ATOM    832  CB  VAL    78     -11.866  -3.445 -12.736  1.00 20.00      PROA
ATOM    833  HB  VAL    78     -12.898  -3.224 -12.370  1.00  0.00      PROA
ATOM    834  CG1 VAL    78     -11.030  -2.172 -12.647  1.00 20.00      PROA
ATOM    835 HG11 VAL    78      -9.968  -2.422 -12.860  1.00  0.00      PROA
ATOM    836 HG12 VAL    78     -11.081  -1.701 -11.644  1.00  0.00      PROA
ATOM    837 HG13 VAL    78     -11.368  -1.436 -13.407  1.00  0.00      PROA
ATOM    838  CG2 VAL    78     -11.986  -3.910 -14.184  1.00 20.00      PROA
ATOM    839 HG21 VAL    78     -12.722  -4.727 -14.297  1.00  0.00      PROA
ATOM    840 HG22 VAL    78     -11.002  -4.256 -14.567  1.00  0.00      PROA
ATOM    841 HG23 VAL    78     -12.318  -3.071 -14.833  1.00  0.00      PROA
ATOM    842  C   VAL    78     -11.254  -4.137 -10.412  1.00 20.00      PROA
ATOM    843  O   VAL    78     -12.312  -3.792  -9.873  1.00 20.00      PROA
ATOM    844  N   PRO    79     -10.098  -4.187  -9.735  1.00 20.00      PROA
ATOM    845  CD  PRO    79      -8.795  -4.680 -10.212  1.00 20.00      PROA
ATOM    846  HD1 PRO    79      -8.317  -3.896 -10.841  1.00  0.00      PROA
ATOM    847  HD2 PRO    79      -8.894  -5.624 -10.786  1.00  0.00      PROA
ATOM    848  CA  PRO    79     -10.022  -3.812  -8.320  1.00 20.00      PROA
ATOM    849  HA  PRO    79     -10.526  -4.574  -7.749  1.00  0.00      PROA
ATOM    850  CB  PRO    79      -8.521  -3.757  -8.068  1.00 20.00      PROA
ATOM    851  HB1 PRO    79      -8.276  -3.884  -6.988  1.00  0.00      PROA
ATOM    852  HB2 PRO    79      -8.081  -2.804  -8.443  1.00  0.00      PROA
ATOM    853  CG  PRO    79      -8.030  -4.894  -8.910  1.00 20.00      PROA
ATOM    854  HG1 PRO    79      -6.934  -4.897  -9.074  1.00  0.00      PROA
ATOM    855  HG2 PRO    79      -8.326  -5.872  -8.467  1.00  0.00      PROA
ATOM    856  C   PRO    79     -10.717  -2.498  -7.982  1.00 20.00      PROA
ATOM    857  O   PRO    79     -11.471  -2.425  -7.019  1.00 20.00      PROA
ATOM    858  N   GLY    80     -10.466  -1.465  -8.780  1.00 20.00      PROA
ATOM    859  HN  GLY    80      -9.779  -1.522  -9.516  1.00  0.00      PROA
ATOM    860  CA  GLY    80     -11.068  -0.166  -8.520  1.00 20.00      PROA
ATOM    861  HA1 GLY    80     -10.835   0.467  -9.361  1.00  0.00      PROA
ATOM    862  HA2 GLY    80     -10.674   0.221  -7.600  1.00  0.00      PROA
ATOM    863  C   GLY    80     -12.579  -0.160  -8.376  1.00 20.00      PROA
ATOM    864  O   GLY    80     -13.127   0.577  -7.556  1.00 20.00      PROA
ATOM    865  N   LEU    81     -13.259  -0.970  -9.181  1.00 20.00      PROA
ATOM    866  HN  LEU    81     -12.792  -1.602  -9.794  1.00  0.00      PROA
ATOM    867  CA  LEU    81     -14.723  -1.051  -9.139  1.00 20.00      PROA
ATOM    868  HA  LEU    81     -15.129  -0.050  -9.163  1.00  0.00      PROA
ATOM    869  CB  LEU    81     -15.228  -1.858 -10.338  1.00 20.00      PROA
ATOM    870  HB1 LEU    81     -14.703  -2.840 -10.378  1.00  0.00      PROA
ATOM    871  HB2 LEU    81     -14.936  -1.304 -11.259  1.00  0.00      PROA
ATOM    872  CG  LEU    81     -16.735  -2.124 -10.405  1.00 20.00      PROA
ATOM    873  HG  LEU    81     -17.035  -2.780  -9.552  1.00  0.00      PROA
ATOM    874  CD1 LEU    81     -17.517  -0.810 -10.309  1.00 20.00      PROA
ATOM    875 HD11 LEU    81     -17.224  -0.124 -11.132  1.00  0.00      PROA
ATOM    876 HD12 LEU    81     -17.339  -0.300  -9.340  1.00  0.00      PROA
ATOM    877 HD13 LEU    81     -18.607  -1.014 -10.396  1.00  0.00      PROA
ATOM    878  CD2 LEU    81     -17.048  -2.851 -11.697  1.00 20.00      PROA
ATOM    879 HD21 LEU    81     -16.402  -3.748 -11.805  1.00  0.00      PROA
ATOM    880 HD22 LEU    81     -16.878  -2.174 -12.561  1.00  0.00      PROA
ATOM    881 HD23 LEU    81     -18.109  -3.174 -11.712  1.00  0.00      PROA
ATOM    882  C   LEU    81     -15.172  -1.716  -7.844  1.00 20.00      PROA
ATOM    883  O   LEU    81     -16.112  -1.276  -7.178  1.00 20.00      PROA
ATOM    884  N   TYR    82     -14.489  -2.797  -7.500  1.00 20.00      PROA
ATOM    885  HN  TYR    82     -13.769  -3.142  -8.104  1.00  0.00      PROA
ATOM    886  CA  TYR    82     -14.773  -3.535  -6.282  1.00 20.00      PROA
ATOM    887  HA  TYR    82     -15.805  -3.861  -6.296  1.00  0.00      PROA
ATOM    888  CB  TYR    82     -13.802  -4.720  -6.225  1.00 20.00      PROA
ATOM    889  HB1 TYR    82     -12.758  -4.353  -6.309  1.00  0.00      PROA
ATOM    890  HB2 TYR    82     -13.990  -5.369  -7.110  1.00  0.00      PROA
ATOM    891  CG  TYR    82     -13.864  -5.629  -5.018  1.00 20.00      PROA
ATOM    892  CD1 TYR    82     -15.051  -5.845  -4.321  1.00 20.00      PROA
ATOM    893  HD1 TYR    82     -15.957  -5.338  -4.621  1.00  0.00      PROA
ATOM    894  CE1 TYR    82     -15.094  -6.734  -3.242  1.00 20.00      PROA
ATOM    895  HE1 TYR    82     -16.030  -6.890  -2.732  1.00  0.00      PROA
ATOM    896  CZ  TYR    82     -13.941  -7.411  -2.864  1.00 20.00      PROA
ATOM    897  OH  TYR    82     -13.949  -8.285  -1.799  1.00 20.00      PROA
ATOM    898  HH  TYR    82     -13.016  -8.365  -1.559  1.00  0.00      PROA
ATOM    899  CD2 TYR    82     -12.724  -6.324  -4.610  1.00 20.00      PROA
ATOM    900  HD2 TYR    82     -11.795  -6.171  -5.142  1.00  0.00      PROA
ATOM    901  CE2 TYR    82     -12.759  -7.209  -3.544  1.00 20.00      PROA
ATOM    902  HE2 TYR    82     -11.845  -7.712  -3.260  1.00  0.00      PROA
ATOM    903  C   TYR    82     -14.583  -2.581  -5.099  1.00 20.00      PROA
ATOM    904  O   TYR    82     -15.367  -2.582  -4.147  1.00 20.00      PROA
ATOM    905  N   LYS    83     -13.565  -1.731  -5.183  1.00 20.00      PROA
ATOM    906  HN  LYS    83     -12.942  -1.760  -5.964  1.00  0.00      PROA
ATOM    907  CA  LYS    83     -13.272  -0.804  -4.096  1.00 20.00      PROA
ATOM    908  HA  LYS    83     -13.309  -1.371  -3.174  1.00  0.00      PROA
ATOM    909  CB  LYS    83     -11.840  -0.266  -4.248  1.00 20.00      PROA
ATOM    910  HB1 LYS    83     -11.753   0.201  -5.258  1.00  0.00      PROA
ATOM    911  HB2 LYS    83     -11.119  -1.101  -4.243  1.00  0.00      PROA
ATOM    912  CG  LYS    83     -11.434   0.802  -3.222  1.00 20.00      PROA
ATOM    913  HG1 LYS    83     -12.043   1.728  -3.339  1.00  0.00      PROA
ATOM    914  HG2 LYS    83     -10.378   1.088  -3.430  1.00  0.00      PROA
ATOM    915  CD  LYS    83     -11.533   0.308  -1.768  1.00 20.00      PROA
ATOM    916  HD1 LYS    83     -12.589   0.152  -1.462  1.00  0.00      PROA
ATOM    917  HD2 LYS    83     -11.146   1.133  -1.116  1.00  0.00      PROA
ATOM    918  CE  LYS    83     -10.728  -0.956  -1.527  1.00 20.00      PROA
ATOM    919  HE1 LYS    83      -9.671  -0.831  -1.842  1.00  0.00      PROA
ATOM    920  HE2 LYS    83     -11.174  -1.811  -2.081  1.00  0.00      PROA
ATOM    921  NZ  LYS    83     -10.742  -1.340  -0.083  1.00 20.00      PROA
ATOM    922  HZ1 LYS    83     -11.735  -1.413   0.288  1.00  0.00      PROA
ATOM    923  HZ2 LYS    83     -10.242  -0.665   0.524  1.00  0.00      PROA
ATOM    924  HZ3 LYS    83     -10.273  -2.272   0.034  1.00  0.00      PROA
ATOM    925  C   LYS    83     -14.251   0.356  -3.898  1.00 20.00      PROA
ATOM    926  O   LYS    83     -14.568   0.697  -2.756  1.00 20.00      PROA
ATOM    927  N   ILE    84     -14.744   0.974  -4.968  1.00 20.00      PROA
ATOM    928  HN  ILE    84     -14.431   0.773  -5.899  1.00  0.00      PROA
ATOM    929  CA  ILE    84     -15.666   2.084  -4.736  1.00 20.00      PROA
ATOM    930  HA  ILE    84     -15.216   2.767  -4.026  1.00  0.00      PROA
ATOM    931  CB  ILE    84     -15.985   2.884  -6.033  1.00 20.00      PROA
ATOM    932  HB  ILE    84     -16.711   3.680  -5.774  1.00  0.00      PROA
ATOM    933  CG2 ILE    84     -14.699   3.513  -6.577  1.00 20.00      PROA
ATOM    934 HG21 ILE    84     -13.989   2.743  -6.938  1.00  0.00      PROA
ATOM    935 HG22 ILE    84     -14.198   4.110  -5.785  1.00  0.00      PROA
ATOM    936 HG23 ILE    84     -14.920   4.194  -7.422  1.00  0.00      PROA
ATOM    937  CG1 ILE    84     -16.606   1.988  -7.101  1.00 20.00      PROA
ATOM    938 HG11 ILE    84     -17.456   1.399  -6.690  1.00  0.00      PROA
ATOM    939 HG12 ILE    84     -15.846   1.266  -7.472  1.00  0.00      PROA
ATOM    940  CD  ILE    84     -17.152   2.781  -8.276  1.00 20.00      PROA
ATOM    941  HD1 ILE    84     -16.333   3.254  -8.857  1.00  0.00      PROA
ATOM    942  HD2 ILE    84     -17.841   3.584  -7.930  1.00  0.00      PROA
ATOM    943  HD3 ILE    84     -17.715   2.117  -8.965  1.00  0.00      PROA
ATOM    944  C   ILE    84     -16.940   1.549  -4.078  1.00 20.00      PROA
ATOM    945  O   ILE    84     -17.607   2.258  -3.328  1.00 20.00      PROA
ATOM    946  N   PHE    85     -17.250   0.282  -4.345  1.00 20.00      PROA
ATOM    947  HN  PHE    85     -16.698  -0.240  -4.996  1.00  0.00      PROA
ATOM    948  CA  PHE    85     -18.408  -0.386  -3.746  1.00 20.00      PROA
ATOM    949  HA  PHE    85     -19.293   0.227  -3.849  1.00  0.00      PROA
ATOM    950  CB  PHE    85     -18.585  -1.774  -4.376  1.00 20.00      PROA
ATOM    951  HB1 PHE    85     -17.641  -2.342  -4.422  1.00  0.00      PROA
ATOM    952  HB2 PHE    85     -18.919  -1.615  -5.425  1.00  0.00      PROA
ATOM    953  CG  PHE    85     -19.622  -2.634  -3.690  1.00 20.00      PROA
ATOM    954  CD1 PHE    85     -20.977  -2.393  -3.871  1.00 20.00      PROA
ATOM    955  HD1 PHE    85     -21.262  -1.575  -4.508  1.00  0.00      PROA
ATOM    956  CE1 PHE    85     -21.937  -3.193  -3.255  1.00 20.00      PROA
ATOM    957  HE1 PHE    85     -22.988  -3.012  -3.424  1.00  0.00      PROA
ATOM    958  CZ  PHE    85     -21.539  -4.248  -2.445  1.00 20.00      PROA
ATOM    959  HZ  PHE    85     -22.274  -4.876  -1.964  1.00  0.00      PROA
ATOM    960  CD2 PHE    85     -19.235  -3.689  -2.879  1.00 20.00      PROA
ATOM    961  HD2 PHE    85     -18.183  -3.883  -2.720  1.00  0.00      PROA
ATOM    962  CE2 PHE    85     -20.189  -4.498  -2.254  1.00 20.00      PROA
ATOM    963  HE2 PHE    85     -19.880  -5.311  -1.616  1.00  0.00      PROA
ATOM    964  C   PHE    85     -18.099  -0.533  -2.249  1.00 20.00      PROA
ATOM    965  O   PHE    85     -18.909  -0.184  -1.390  1.00 20.00      PROA
ATOM    966  N   ASP    86     -16.902  -1.037  -1.958  1.00 20.00      PROA
ATOM    967  HN  ASP    86     -16.275  -1.312  -2.685  1.00  0.00      PROA
ATOM    968  CA  ASP    86     -16.438  -1.246  -0.588  1.00 20.00      PROA
ATOM    969  HA  ASP    86     -17.104  -1.953  -0.110  1.00  0.00      PROA
ATOM    970  CB  ASP    86     -15.008  -1.807  -0.608  1.00 20.00      PROA
ATOM    971  HB1 ASP    86     -14.323  -1.121  -1.139  1.00  0.00      PROA
ATOM    972  HB2 ASP    86     -14.997  -2.783  -1.139  1.00  0.00      PROA
ATOM    973  CG  ASP    86     -14.447  -2.040   0.785  1.00 20.00      PROA
ATOM    974  OD1 ASP    86     -15.109  -2.740   1.576  1.00 20.00      PROA
ATOM    975  OD2 ASP    86     -13.346  -1.528   1.090  1.00 20.00      PROA
ATOM    976  C   ASP    86     -16.474   0.031   0.254  1.00 20.00      PROA
ATOM    977  O   ASP    86     -16.876  -0.002   1.415  1.00 20.00      PROA
ATOM    978  N   GLU    87     -16.059   1.156  -0.324  1.00 20.00      PROA
ATOM    979  HN  GLU    87     -15.605   1.142  -1.215  1.00  0.00      PROA
ATOM    980  CA  GLU    87     -16.040   2.411   0.418  1.00 20.00      PROA
ATOM    981  HA  GLU    87     -15.402   2.285   1.285  1.00  0.00      PROA
ATOM    982  CB  GLU    87     -15.497   3.550  -0.455  1.00 20.00      PROA
ATOM    983  HB1 GLU    87     -15.618   4.524   0.073  1.00  0.00      PROA
ATOM    984  HB2 GLU    87     -16.102   3.602  -1.389  1.00  0.00      PROA
ATOM    985  CG  GLU    87     -14.022   3.406  -0.856  1.00 20.00      PROA
ATOM    986  HG1 GLU    87     -13.770   4.159  -1.633  1.00  0.00      PROA
ATOM    987  HG2 GLU    87     -13.807   2.402  -1.263  1.00  0.00      PROA
ATOM    988  CD  GLU    87     -13.056   3.629   0.302  1.00 20.00      PROA
ATOM    989  OE1 GLU    87     -11.826   3.579   0.071  1.00 20.00      PROA
ATOM    990  OE2 GLU    87     -13.516   3.858   1.442  1.00 20.00      PROA
ATOM    991  C   GLU    87     -17.421   2.790   0.943  1.00 20.00      PROA
ATOM    992  O   GLU    87     -17.561   3.238   2.086  1.00 20.00      PROA
ATOM    993  N   ILE    88     -18.442   2.612   0.111  1.00 20.00      PROA
ATOM    994  HN  ILE    88     -18.291   2.279  -0.818  1.00  0.00      PROA
ATOM    995  CA  ILE    88     -19.791   2.961   0.520  1.00 20.00      PROA
ATOM    996  HA  ILE    88     -19.776   3.922   1.010  1.00  0.00      PROA
ATOM    997  CB  ILE    88     -20.736   3.020  -0.703  1.00 20.00      PROA
ATOM    998  HB  ILE    88     -20.789   2.018  -1.192  1.00  0.00      PROA
ATOM    999  CG2 ILE    88     -22.134   3.455  -0.264  1.00 20.00      PROA
ATOM   1000 HG21 ILE    88     -22.109   4.390   0.331  1.00  0.00      PROA
ATOM   1001 HG22 ILE    88     -22.613   2.674   0.363  1.00  0.00      PROA
ATOM   1002 HG23 ILE    88     -22.775   3.617  -1.156  1.00  0.00      PROA
ATOM   1003  CG1 ILE    88     -20.187   4.022  -1.727  1.00 20.00      PROA
ATOM   1004 HG11 ILE    88     -20.891   4.045  -2.594  1.00  0.00      PROA
ATOM   1005 HG12 ILE    88     -19.212   3.669  -2.128  1.00  0.00      PROA
ATOM   1006  CD  ILE    88     -20.023   5.431  -1.190  1.00 20.00      PROA
ATOM   1007  HD1 ILE    88     -19.273   5.459  -0.371  1.00  0.00      PROA
ATOM   1008  HD2 ILE    88     -20.978   5.851  -0.821  1.00  0.00      PROA
ATOM   1009  HD3 ILE    88     -19.656   6.101  -2.001  1.00  0.00      PROA
ATOM   1010  C   ILE    88     -20.326   1.973   1.552  1.00 20.00      PROA
ATOM   1011  O   ILE    88     -20.991   2.363   2.510  1.00 20.00      PROA
ATOM   1012  N   LEU    89     -20.022   0.696   1.358  1.00 20.00      PROA
ATOM   1013  HN  LEU    89     -19.487   0.412   0.558  1.00  0.00      PROA
ATOM   1014  CA  LEU    89     -20.462  -0.348   2.276  1.00 20.00      PROA
ATOM   1015  HA  LEU    89     -21.533  -0.268   2.389  1.00  0.00      PROA
ATOM   1016  CB  LEU    89     -20.077  -1.726   1.721  1.00 20.00      PROA
ATOM   1017  HB1 LEU    89     -18.967  -1.802   1.646  1.00  0.00      PROA
ATOM   1018  HB2 LEU    89     -20.451  -1.744   0.668  1.00  0.00      PROA
ATOM   1019  CG  LEU    89     -20.614  -2.990   2.391  1.00 20.00      PROA
ATOM   1020  HG  LEU    89     -20.152  -3.002   3.399  1.00  0.00      PROA
ATOM   1021  CD1 LEU    89     -22.145  -2.922   2.505  1.00 20.00      PROA
ATOM   1022 HD11 LEU    89     -22.598  -2.819   1.498  1.00  0.00      PROA
ATOM   1023 HD12 LEU    89     -22.466  -2.067   3.136  1.00  0.00      PROA
ATOM   1024 HD13 LEU    89     -22.537  -3.852   2.970  1.00  0.00      PROA
ATOM   1025  CD2 LEU    89     -20.198  -4.203   1.564  1.00 20.00      PROA
ATOM   1026 HD21 LEU    89     -19.093  -4.221   1.478  1.00  0.00      PROA
ATOM   1027 HD22 LEU    89     -20.621  -4.126   0.539  1.00  0.00      PROA
ATOM   1028 HD23 LEU    89     -20.542  -5.154   2.019  1.00  0.00      PROA
ATOM   1029  C   LEU    89     -19.836  -0.143   3.654  1.00 20.00      PROA
ATOM   1030  O   LEU    89     -20.523  -0.247   4.671  1.00 20.00      PROA
ATOM   1031  N   VAL    90     -18.537   0.150   3.699  1.00 20.00      PROA
ATOM   1032  HN  VAL    90     -17.952   0.188   2.878  1.00  0.00      PROA
ATOM   1033  CA  VAL    90     -17.885   0.370   4.987  1.00 20.00      PROA
ATOM   1034  HA  VAL    90     -18.080  -0.473   5.637  1.00  0.00      PROA
ATOM   1035  CB  VAL    90     -16.352   0.545   4.840  1.00 20.00      PROA
ATOM   1036  HB  VAL    90     -16.134   1.317   4.062  1.00  0.00      PROA
ATOM   1037  CG1 VAL    90     -15.753   0.988   6.169  1.00 20.00      PROA
ATOM   1038 HG11 VAL    90     -16.103   0.352   7.009  1.00  0.00      PROA
ATOM   1039 HG12 VAL    90     -15.996   2.049   6.404  1.00  0.00      PROA
ATOM   1040 HG13 VAL    90     -14.646   0.915   6.107  1.00  0.00      PROA
ATOM   1041  CG2 VAL    90     -15.717  -0.777   4.405  1.00 20.00      PROA
ATOM   1042 HG21 VAL    90     -16.126  -1.127   3.435  1.00  0.00      PROA
ATOM   1043 HG22 VAL    90     -15.891  -1.564   5.169  1.00  0.00      PROA
ATOM   1044 HG23 VAL    90     -14.621  -0.649   4.271  1.00  0.00      PROA
ATOM   1045  C   VAL    90     -18.467   1.609   5.663  1.00 20.00      PROA
ATOM   1046  O   VAL    90     -18.597   1.652   6.886  1.00 20.00      PROA
ATOM   1047  N   ASN    91     -18.814   2.622   4.873  1.00 20.00      PROA
ATOM   1048  HN  ASN    91     -18.567   2.653   3.904  1.00  0.00      PROA
ATOM   1049  CA  ASN    91     -19.407   3.823   5.449  1.00 20.00      PROA
ATOM   1050  HA  ASN    91     -18.744   4.220   6.211  1.00  0.00      PROA
ATOM   1051  CB  ASN    91     -19.703   4.872   4.371  1.00 20.00      PROA
ATOM   1052  HB1 ASN    91     -20.374   5.636   4.831  1.00  0.00      PROA
ATOM   1053  HB2 ASN    91     -20.207   4.426   3.495  1.00  0.00      PROA
ATOM   1054  CG  ASN    91     -18.471   5.652   3.958  1.00 20.00      PROA
ATOM   1055  OD1 ASN    91     -17.454   5.633   4.650  1.00 20.00      PROA
ATOM   1056  ND2 ASN    91     -18.566   6.365   2.839  1.00 20.00      PROA
ATOM   1057 HD21 ASN    91     -17.719   6.795   2.537  1.00  0.00      PROA
ATOM   1058 HD22 ASN    91     -19.438   6.396   2.369  1.00  0.00      PROA
ATOM   1059  C   ASN    91     -20.705   3.456   6.161  1.00 20.00      PROA
ATOM   1060  O   ASN    91     -21.018   3.999   7.224  1.00 20.00      PROA
ATOM   1061  N   ALA    92     -21.458   2.530   5.578  1.00 20.00      PROA
ATOM   1062  HN  ALA    92     -21.189   2.131   4.702  1.00  0.00      PROA
ATOM   1063  CA  ALA    92     -22.717   2.108   6.189  1.00 20.00      PROA
ATOM   1064  HA  ALA    92     -23.333   2.981   6.371  1.00  0.00      PROA
ATOM   1065  CB  ALA    92     -23.449   1.140   5.276  1.00 20.00      PROA
ATOM   1066  HB1 ALA    92     -22.864   0.218   5.082  1.00  0.00      PROA
ATOM   1067  HB2 ALA    92     -23.656   1.629   4.299  1.00  0.00      PROA
ATOM   1068  HB3 ALA    92     -24.421   0.842   5.724  1.00  0.00      PROA
ATOM   1069  C   ALA    92     -22.414   1.448   7.535  1.00 20.00      PROA
ATOM   1070  O   ALA    92     -23.036   1.768   8.549  1.00 20.00      PROA
ATOM   1071  N   ALA    93     -21.445   0.538   7.538  1.00 20.00      PROA
ATOM   1072  HN  ALA    93     -20.967   0.309   6.687  1.00  0.00      PROA
ATOM   1073  CA  ALA    93     -21.058  -0.155   8.762  1.00 20.00      PROA
ATOM   1074  HA  ALA    93     -21.928  -0.657   9.165  1.00  0.00      PROA
ATOM   1075  CB  ALA    93     -19.966  -1.179   8.465  1.00 20.00      PROA
ATOM   1076  HB1 ALA    93     -19.057  -0.677   8.065  1.00  0.00      PROA
ATOM   1077  HB2 ALA    93     -20.325  -1.901   7.701  1.00  0.00      PROA
ATOM   1078  HB3 ALA    93     -19.683  -1.752   9.374  1.00  0.00      PROA
ATOM   1079  C   ALA    93     -20.576   0.833   9.818  1.00 20.00      PROA
ATOM   1080  O   ALA    93     -20.817   0.642  11.014  1.00 20.00      PROA
ATOM   1081  N   ASP    94     -19.890   1.885   9.381  1.00 20.00      PROA
ATOM   1082  HN  ASP    94     -19.578   1.968   8.427  1.00  0.00      PROA
ATOM   1083  CA  ASP    94     -19.400   2.893  10.313  1.00 20.00      PROA
ATOM   1084  HA  ASP    94     -18.789   2.410  11.063  1.00  0.00      PROA
ATOM   1085  CB  ASP    94     -18.586   3.976   9.590  1.00 20.00      PROA
ATOM   1086  HB1 ASP    94     -18.423   4.860  10.243  1.00  0.00      PROA
ATOM   1087  HB2 ASP    94     -19.100   4.309   8.669  1.00  0.00      PROA
ATOM   1088  CG  ASP    94     -17.199   3.506   9.192  1.00 20.00      PROA
ATOM   1089  OD1 ASP    94     -16.739   2.475   9.730  1.00 20.00      PROA
ATOM   1090  OD2 ASP    94     -16.560   4.182   8.352  1.00 20.00      PROA
ATOM   1091  C   ASP    94     -20.540   3.569  11.065  1.00 20.00      PROA
ATOM   1092  O   ASP    94     -20.352   4.014  12.200  1.00 20.00      PROA
ATOM   1093  N   ASN    95     -21.720   3.649  10.445  1.00 20.00      PROA
ATOM   1094  HN  ASN    95     -21.830   3.281   9.517  1.00  0.00      PROA
ATOM   1095  CA  ASN    95     -22.853   4.308  11.102  1.00 20.00      PROA
ATOM   1096  HA  ASN    95     -22.491   5.251  11.489  1.00  0.00      PROA
ATOM   1097  CB  ASN    95     -24.006   4.570  10.117  1.00 20.00      PROA
ATOM   1098  HB1 ASN    95     -24.563   3.655   9.860  1.00  0.00      PROA
ATOM   1099  HB2 ASN    95     -23.555   4.934   9.164  1.00  0.00      PROA
ATOM   1100  CG  ASN    95     -24.924   5.704  10.583  1.00 20.00      PROA
ATOM   1101  OD1 ASN    95     -24.458   6.801  10.886  1.00 20.00      PROA
ATOM   1102  ND2 ASN    95     -26.230   5.440  10.645  1.00 20.00      PROA
ATOM   1103 HD21 ASN    95     -26.828   6.199  10.897  1.00  0.00      PROA
ATOM   1104 HD22 ASN    95     -26.586   4.510  10.561  1.00  0.00      PROA
ATOM   1105  C   ASN    95     -23.372   3.509  12.295  1.00 20.00      PROA
ATOM   1106  O   ASN    95     -24.032   4.068  13.172  1.00 20.00      PROA
ATOM   1107  N   LYS    96     -23.083   2.209  12.326  1.00 20.00      PROA
ATOM   1108  HN  LYS    96     -22.572   1.776  11.589  1.00  0.00      PROA
ATOM   1109  CA  LYS    96     -23.520   1.369  13.434  1.00 20.00      PROA
ATOM   1110  HA  LYS    96     -24.573   1.547  13.605  1.00  0.00      PROA
ATOM   1111  CB  LYS    96     -23.267  -0.114  13.134  1.00 20.00      PROA
ATOM   1112  HB1 LYS    96     -22.204  -0.394  13.304  1.00  0.00      PROA
ATOM   1113  HB2 LYS    96     -23.457  -0.261  12.043  1.00  0.00      PROA
ATOM   1114  CG  LYS    96     -24.215  -1.064  13.874  1.00 20.00      PROA
ATOM   1115  HG1 LYS    96     -23.939  -2.080  13.538  1.00  0.00      PROA
ATOM   1116  HG2 LYS    96     -25.265  -0.841  13.589  1.00  0.00      PROA
ATOM   1117  CD  LYS    96     -24.000  -1.037  15.378  1.00 20.00      PROA
ATOM   1118  HD1 LYS    96     -23.249  -0.436  15.865  1.00  0.00      PROA
ATOM   1119  HD2 LYS    96     -23.442  -2.001  15.546  1.00  0.00      PROA
ATOM   1120  CE  LYS    96     -25.292  -1.311  16.147  1.00 20.00      PROA
ATOM   1121  HE1 LYS    96     -26.020  -0.534  15.814  1.00  0.00      PROA
ATOM   1122  HE2 LYS    96     -25.174  -1.225  17.237  1.00  0.00      PROA
ATOM   1123  NZ  LYS    96     -25.925  -2.625  15.849  1.00 20.00      PROA
ATOM   1124  HZ1 LYS    96     -25.275  -3.442  15.819  1.00  0.00      PROA
ATOM   1125  HZ2 LYS    96     -26.437  -2.540  14.945  1.00  0.00      PROA
ATOM   1126  HZ3 LYS    96     -26.660  -2.797  16.565  1.00  0.00      PROA
ATOM   1127  C   LYS    96     -22.750   1.791  14.685  1.00 20.00      PROA
ATOM   1128  O   LYS    96     -23.241   1.653  15.804  1.00 20.00      PROA
ATOM   1129  N   GLN    97     -21.539   2.307  14.489  1.00 20.00      PROA
ATOM   1130  HN  GLN    97     -21.141   2.357  13.574  1.00  0.00      PROA
ATOM   1131  CA  GLN    97     -20.734   2.778  15.611  1.00 20.00      PROA
ATOM   1132  HA  GLN    97     -20.857   2.125  16.468  1.00  0.00      PROA
ATOM   1133  CB  GLN    97     -19.259   2.884  15.217  1.00 20.00      PROA
ATOM   1134  HB1 GLN    97     -18.682   3.294  16.081  1.00  0.00      PROA
ATOM   1135  HB2 GLN    97     -19.133   3.605  14.380  1.00  0.00      PROA
ATOM   1136  CG  GLN    97     -18.620   1.560  14.822  1.00 20.00      PROA
ATOM   1137  HG1 GLN    97     -17.531   1.693  14.639  1.00  0.00      PROA
ATOM   1138  HG2 GLN    97     -19.087   1.217  13.873  1.00  0.00      PROA
ATOM   1139  CD  GLN    97     -18.787   0.486  15.885  1.00 20.00      PROA
ATOM   1140  OE1 GLN    97     -18.549   0.729  17.065  1.00 20.00      PROA
ATOM   1141  NE2 GLN    97     -19.184  -0.711  15.466  1.00 20.00      PROA
ATOM   1142 HE21 GLN    97     -19.295  -1.426  16.148  1.00  0.00      PROA
ATOM   1143 HE22 GLN    97     -19.280  -0.894  14.490  1.00  0.00      PROA
ATOM   1144  C   GLN    97     -21.256   4.151  16.023  1.00 20.00      PROA
ATOM   1145  O   GLN    97     -21.339   4.469  17.208  1.00 20.00      PROA
ATOM   1146  N   ARG    98     -21.610   4.966  15.035  1.00 20.00      PROA
ATOM   1147  HN  ARG    98     -21.537   4.669  14.088  1.00  0.00      PROA
ATOM   1148  CA  ARG    98     -22.137   6.300  15.304  1.00 20.00      PROA
ATOM   1149  HA  ARG    98     -21.451   6.835  15.948  1.00  0.00      PROA
ATOM   1150  CB  ARG    98     -22.304   7.071  13.988  1.00 20.00      PROA
ATOM   1151  HB1 ARG    98     -22.826   6.421  13.252  1.00  0.00      PROA
ATOM   1152  HB2 ARG    98     -21.282   7.274  13.592  1.00  0.00      PROA
ATOM   1153  CG  ARG    98     -23.093   8.369  14.100  1.00 20.00      PROA
ATOM   1154  HG1 ARG    98     -22.770   8.927  15.006  1.00  0.00      PROA
ATOM   1155  HG2 ARG    98     -24.177   8.133  14.213  1.00  0.00      PROA
ATOM   1156  CD  ARG    98     -22.885   9.244  12.866  1.00 20.00      PROA
ATOM   1157  HD1 ARG    98     -22.996   8.639  11.938  1.00  0.00      PROA
ATOM   1158  HD2 ARG    98     -21.834   9.619  12.860  1.00  0.00      PROA
ATOM   1159  NE  ARG    98     -23.770  10.411  12.847  1.00 20.00      PROA
ATOM   1160  HE  ARG    98     -23.548  11.214  13.403  1.00  0.00      PROA
ATOM   1161  CZ  ARG    98     -24.945  10.449  12.228  1.00 20.00      PROA
ATOM   1162  NH1 ARG    98     -25.381   9.384  11.569  1.00 20.00      PROA
ATOM   1163 HH11 ARG    98     -24.881   8.521  11.618  1.00  0.00      PROA
ATOM   1164 HH12 ARG    98     -26.309   9.358  11.198  1.00  0.00      PROA
ATOM   1165  NH2 ARG    98     -25.686  11.552  12.270  1.00 20.00      PROA
ATOM   1166 HH21 ARG    98     -25.326  12.330  12.778  1.00  0.00      PROA
ATOM   1167 HH22 ARG    98     -26.531  11.592  11.721  1.00  0.00      PROA
ATOM   1168  C   ARG    98     -23.476   6.195  16.036  1.00 20.00      PROA
ATOM   1169  O   ARG    98     -23.749   6.954  16.961  1.00 20.00      PROA
ATOM   1170  N   ASP    99     -24.305   5.243  15.618  1.00 20.00      PROA
ATOM   1171  HN  ASP    99     -24.117   4.662  14.824  1.00  0.00      PROA
ATOM   1172  CA  ASP    99     -25.608   5.042  16.240  1.00 20.00      PROA
ATOM   1173  HA  ASP    99     -25.659   5.529  17.200  1.00  0.00      PROA
ATOM   1174  CB  ASP    99     -26.706   5.697  15.392  1.00 20.00      PROA
ATOM   1175  HB1 ASP    99     -26.612   5.340  14.342  1.00  0.00      PROA
ATOM   1176  HB2 ASP    99     -26.601   6.799  15.400  1.00  0.00      PROA
ATOM   1177  CG  ASP    99     -28.101   5.343  15.874  1.00 20.00      PROA
ATOM   1178  OD1 ASP    99     -28.240   4.915  17.037  1.00 20.00      PROA
ATOM   1179  OD2 ASP    99     -29.059   5.499  15.091  1.00 20.00      PROA
ATOM   1180  C   ASP    99     -25.910   3.559  16.431  1.00 20.00      PROA
ATOM   1181  O   ASP    99     -26.416   2.897  15.524  1.00 20.00      PROA
ATOM   1182  N   PRO   100     -25.608   3.019  17.625  1.00 20.00      PROA
ATOM   1183  CD  PRO   100     -24.892   3.684  18.729  1.00 20.00      PROA
ATOM   1184  HD1 PRO   100     -25.612   4.272  19.338  1.00  0.00      PROA
ATOM   1185  HD2 PRO   100     -24.076   4.345  18.355  1.00  0.00      PROA
ATOM   1186  CA  PRO   100     -25.846   1.607  17.941  1.00 20.00      PROA
ATOM   1187  HA  PRO   100     -25.212   1.053  17.271  1.00  0.00      PROA
ATOM   1188  CB  PRO   100     -25.432   1.509  19.406  1.00 20.00      PROA
ATOM   1189  HB1 PRO   100     -25.123   0.485  19.701  1.00  0.00      PROA
ATOM   1190  HB2 PRO   100     -26.267   1.832  20.068  1.00  0.00      PROA
ATOM   1191  CG  PRO   100     -24.312   2.499  19.490  1.00 20.00      PROA
ATOM   1192  HG1 PRO   100     -24.041   2.765  20.534  1.00  0.00      PROA
ATOM   1193  HG2 PRO   100     -23.397   2.138  18.966  1.00  0.00      PROA
ATOM   1194  C   PRO   100     -27.280   1.127  17.705  1.00 20.00      PROA
ATOM   1195  O   PRO   100     -27.520  -0.077  17.629  1.00 20.00      PROA
ATOM   1196  N   LYS   101     -28.225   2.055  17.586  1.00 20.00      PROA
ATOM   1197  HN  LYS   101     -28.031   3.043  17.547  1.00  0.00      PROA
ATOM   1198  CA  LYS   101     -29.618   1.681  17.350  1.00 20.00      PROA
ATOM   1199  HA  LYS   101     -29.892   0.874  18.016  1.00  0.00      PROA
ATOM   1200  CB  LYS   101     -30.533   2.875  17.578  1.00 20.00      PROA
ATOM   1201  HB1 LYS   101     -31.548   2.608  17.223  1.00  0.00      PROA
ATOM   1202  HB2 LYS   101     -30.209   3.727  16.952  1.00  0.00      PROA
ATOM   1203  CG  LYS   101     -30.605   3.201  19.072  1.00 20.00      PROA
ATOM   1204  HG1 LYS   101     -29.609   3.514  19.450  1.00  0.00      PROA
ATOM   1205  HG2 LYS   101     -30.883   2.264  19.611  1.00  0.00      PROA
ATOM   1206  CD  LYS   101     -31.673   4.268  19.324  1.00 20.00      PROA
ATOM   1207  HD1 LYS   101     -31.880   4.338  20.418  1.00  0.00      PROA
ATOM   1208  HD2 LYS   101     -32.617   3.956  18.860  1.00  0.00      PROA
ATOM   1209  CE  LYS   101     -31.190   5.624  18.805  1.00 20.00      PROA
ATOM   1210  HE1 LYS   101     -32.035   6.346  18.865  1.00  0.00      PROA
ATOM   1211  HE2 LYS   101     -30.821   5.600  17.761  1.00  0.00      PROA
ATOM   1212  NZ  LYS   101     -30.124   6.153  19.686  1.00 20.00      PROA
ATOM   1213  HZ1 LYS   101     -29.222   5.724  19.392  1.00  0.00      PROA
ATOM   1214  HZ2 LYS   101     -30.385   5.921  20.664  1.00  0.00      PROA
ATOM   1215  HZ3 LYS   101     -30.043   7.180  19.566  1.00  0.00      PROA
ATOM   1216  C   LYS   101     -29.788   1.150  15.930  1.00 20.00      PROA
ATOM   1217  O   LYS   101     -30.764   0.459  15.621  1.00 20.00      PROA
ATOM   1218  N   MET   102     -28.831   1.479  15.065  1.00 20.00      PROA
ATOM   1219  HN  MET   102     -28.054   2.063  15.322  1.00  0.00      PROA
ATOM   1220  CA  MET   102     -28.865   1.022  13.682  1.00 20.00      PROA
ATOM   1221  HA  MET   102     -29.718   1.463  13.184  1.00  0.00      PROA
ATOM   1222  CB  MET   102     -27.577   1.412  12.960  1.00 20.00      PROA
ATOM   1223  HB1 MET   102     -26.711   0.969  13.501  1.00  0.00      PROA
ATOM   1224  HB2 MET   102     -27.467   2.520  13.049  1.00  0.00      PROA
ATOM   1225  CG  MET   102     -27.562   1.028  11.498  1.00 20.00      PROA
ATOM   1226  HG1 MET   102     -28.398   1.516  10.970  1.00  0.00      PROA
ATOM   1227  HG2 MET   102     -27.699  -0.069  11.389  1.00  0.00      PROA
ATOM   1228  SD  MET   102     -25.991   1.465  10.720  1.00 20.00      PROA
ATOM   1229  CE  MET   102     -25.706   0.037   9.715  1.00 20.00      PROA
ATOM   1230  HE1 MET   102     -26.597  -0.186   9.089  1.00  0.00      PROA
ATOM   1231  HE2 MET   102     -25.499  -0.856  10.341  1.00  0.00      PROA
ATOM   1232  HE3 MET   102     -24.844   0.188   9.036  1.00  0.00      PROA
ATOM   1233  C   MET   102     -28.992  -0.492  13.687  1.00 20.00      PROA
ATOM   1234  O   MET   102     -28.307  -1.170  14.447  1.00 20.00      PROA
ATOM   1235  N   SER   103     -29.848  -1.029  12.827  1.00 20.00      PROA
ATOM   1236  HN  SER   103     -30.353  -0.467  12.173  1.00  0.00      PROA
ATOM   1237  CA  SER   103     -30.042  -2.470  12.801  1.00 20.00      PROA
ATOM   1238  HA  SER   103     -29.267  -2.978  13.362  1.00  0.00      PROA
ATOM   1239  CB  SER   103     -31.381  -2.813  13.449  1.00 20.00      PROA
ATOM   1240  HB1 SER   103     -31.396  -2.419  14.493  1.00  0.00      PROA
ATOM   1241  HB2 SER   103     -31.517  -3.919  13.500  1.00  0.00      PROA
ATOM   1242  OG  SER   103     -32.448  -2.245  12.701  1.00 20.00      PROA
ATOM   1243  HG1 SER   103     -32.724  -1.462  13.195  1.00  0.00      PROA
ATOM   1244  C   SER   103     -30.012  -3.090  11.419  1.00 20.00      PROA
ATOM   1245  O   SER   103     -30.074  -4.313  11.296  1.00 20.00      PROA
ATOM   1246  N   CYS   104     -29.900  -2.276  10.376  1.00 20.00      PROA
ATOM   1247  HN  CYS   104     -29.833  -1.285  10.463  1.00  0.00      PROA
ATOM   1248  CA  CYS   104     -29.950  -2.854   9.045  1.00 20.00      PROA
ATOM   1249  HA  CYS   104     -29.505  -3.840   9.082  1.00  0.00      PROA
ATOM   1250  CB  CYS   104     -31.421  -2.996   8.647  1.00 20.00      PROA
ATOM   1251  HB1 CYS   104     -31.869  -1.983   8.609  1.00  0.00      PROA
ATOM   1252  HB2 CYS   104     -31.951  -3.558   9.450  1.00  0.00      PROA
ATOM   1253  SG  CYS   104     -31.722  -3.804   7.084  1.00 20.00      PROA
ATOM   1254  HG1 CYS   104     -30.972  -4.872   7.338  1.00  0.00      PROA
ATOM   1255  C   CYS   104     -29.205  -2.144   7.922  1.00 20.00      PROA
ATOM   1256  O   CYS   104     -29.071  -0.923   7.914  1.00 20.00      PROA
ATOM   1257  N   ILE   105     -28.734  -2.948   6.975  1.00 20.00      PROA
ATOM   1258  HN  ILE   105     -28.831  -3.946   7.043  1.00  0.00      PROA
ATOM   1259  CA  ILE   105     -28.041  -2.465   5.788  1.00 20.00      PROA
ATOM   1260  HA  ILE   105     -28.200  -1.407   5.669  1.00  0.00      PROA
ATOM   1261  CB  ILE   105     -26.529  -2.796   5.816  1.00 20.00      PROA
ATOM   1262  HB  ILE   105     -26.398  -3.888   6.000  1.00  0.00      PROA
ATOM   1263  CG2 ILE   105     -25.888  -2.427   4.482  1.00 20.00      PROA
ATOM   1264 HG21 ILE   105     -26.015  -1.342   4.271  1.00  0.00      PROA
ATOM   1265 HG22 ILE   105     -26.324  -2.998   3.637  1.00  0.00      PROA
ATOM   1266 HG23 ILE   105     -24.802  -2.656   4.475  1.00  0.00      PROA
ATOM   1267  CG1 ILE   105     -25.848  -2.032   6.952  1.00 20.00      PROA
ATOM   1268 HG11 ILE   105     -26.335  -2.308   7.913  1.00  0.00      PROA
ATOM   1269 HG12 ILE   105     -26.020  -0.940   6.801  1.00  0.00      PROA
ATOM   1270  CD  ILE   105     -24.361  -2.287   7.063  1.00 20.00      PROA
ATOM   1271  HD1 ILE   105     -23.803  -1.852   6.207  1.00  0.00      PROA
ATOM   1272  HD2 ILE   105     -24.154  -3.379   7.101  1.00  0.00      PROA
ATOM   1273  HD3 ILE   105     -23.952  -1.828   7.991  1.00  0.00      PROA
ATOM   1274  C   ILE   105     -28.684  -3.217   4.628  1.00 20.00      PROA
ATOM   1275  O   ILE   105     -28.726  -4.449   4.634  1.00 20.00      PROA
ATOM   1276  N   ARG   106     -29.210  -2.478   3.654  1.00 20.00      PROA
ATOM   1277  HN  ARG   106     -29.083  -1.482   3.659  1.00  0.00      PROA
ATOM   1278  CA  ARG   106     -29.835  -3.082   2.485  1.00 20.00      PROA
ATOM   1279  HA  ARG   106     -29.835  -4.161   2.563  1.00  0.00      PROA
ATOM   1280  CB  ARG   106     -31.278  -2.596   2.336  1.00 20.00      PROA
ATOM   1281  HB1 ARG   106     -31.687  -2.947   1.361  1.00  0.00      PROA
ATOM   1282  HB2 ARG   106     -31.318  -1.494   2.334  1.00  0.00      PROA
ATOM   1283  CG  ARG   106     -32.190  -3.088   3.444  1.00 20.00      PROA
ATOM   1284  HG1 ARG   106     -31.761  -2.775   4.423  1.00  0.00      PROA
ATOM   1285  HG2 ARG   106     -32.204  -4.193   3.445  1.00  0.00      PROA
ATOM   1286  CD  ARG   106     -33.581  -2.501   3.333  1.00 20.00      PROA
ATOM   1287  HD1 ARG   106     -34.016  -2.640   2.317  1.00  0.00      PROA
ATOM   1288  HD2 ARG   106     -33.531  -1.400   3.499  1.00  0.00      PROA
ATOM   1289  NE  ARG   106     -34.482  -3.078   4.330  1.00 20.00      PROA
ATOM   1290  HE  ARG   106     -34.612  -2.629   5.201  1.00  0.00      PROA
ATOM   1291  CZ  ARG   106     -34.977  -4.312   4.265  1.00 20.00      PROA
ATOM   1292  NH1 ARG   106     -34.663  -5.102   3.245  1.00 20.00      PROA
ATOM   1293 HH11 ARG   106     -34.046  -4.782   2.523  1.00  0.00      PROA
ATOM   1294 HH12 ARG   106     -34.926  -6.053   3.264  1.00  0.00      PROA
ATOM   1295  NH2 ARG   106     -35.779  -4.758   5.224  1.00 20.00      PROA
ATOM   1296 HH21 ARG   106     -36.109  -4.099   5.879  1.00  0.00      PROA
ATOM   1297 HH22 ARG   106     -36.163  -5.678   5.196  1.00  0.00      PROA
ATOM   1298  C   ARG   106     -29.031  -2.725   1.241  1.00 20.00      PROA
ATOM   1299  O   ARG   106     -28.826  -1.552   0.937  1.00 20.00      PROA
ATOM   1300  N   VAL   107     -28.581  -3.753   0.535  1.00 20.00      PROA
ATOM   1301  HN  VAL   107     -28.710  -4.705   0.822  1.00  0.00      PROA
ATOM   1302  CA  VAL   107     -27.775  -3.584  -0.665  1.00 20.00      PROA
ATOM   1303  HA  VAL   107     -27.533  -2.542  -0.806  1.00  0.00      PROA
ATOM   1304  CB  VAL   107     -26.463  -4.379  -0.553  1.00 20.00      PROA
ATOM   1305  HB  VAL   107     -26.695  -5.464  -0.416  1.00  0.00      PROA
ATOM   1306  CG1 VAL   107     -25.626  -4.198  -1.810  1.00 20.00      PROA
ATOM   1307 HG11 VAL   107     -25.601  -3.141  -2.140  1.00  0.00      PROA
ATOM   1308 HG12 VAL   107     -26.019  -4.805  -2.652  1.00  0.00      PROA
ATOM   1309 HG13 VAL   107     -24.580  -4.525  -1.626  1.00  0.00      PROA
ATOM   1310  CG2 VAL   107     -25.698  -3.930   0.674  1.00 20.00      PROA
ATOM   1311 HG21 VAL   107     -26.213  -4.261   1.602  1.00  0.00      PROA
ATOM   1312 HG22 VAL   107     -25.623  -2.824   0.716  1.00  0.00      PROA
ATOM   1313 HG23 VAL   107     -24.672  -4.355   0.680  1.00  0.00      PROA
ATOM   1314  C   VAL   107     -28.514  -4.071  -1.899  1.00 20.00      PROA
ATOM   1315  O   VAL   107     -29.168  -5.114  -1.875  1.00 20.00      PROA
ATOM   1316  N   THR   108     -28.404  -3.302  -2.973  1.00 20.00      PROA
ATOM   1317  HN  THR   108     -27.860  -2.461  -2.929  1.00  0.00      PROA
ATOM   1318  CA  THR   108     -29.031  -3.648  -4.236  1.00 20.00      PROA
ATOM   1319  HA  THR   108     -29.402  -4.651  -4.194  1.00  0.00      PROA
ATOM   1320  CB  THR   108     -30.198  -2.685  -4.567  1.00 20.00      PROA
ATOM   1321  HB  THR   108     -29.824  -1.645  -4.602  1.00  0.00      PROA
ATOM   1322  OG1 THR   108     -31.213  -2.797  -3.560  1.00 20.00      PROA
ATOM   1323  HG1 THR   108     -30.766  -2.646  -2.721  1.00  0.00      PROA
ATOM   1324  CG2 THR   108     -30.807  -3.033  -5.915  1.00 20.00      PROA
ATOM   1325 HG21 THR   108     -31.128  -4.097  -5.947  1.00  0.00      PROA
ATOM   1326 HG22 THR   108     -30.091  -2.849  -6.744  1.00  0.00      PROA
ATOM   1327 HG23 THR   108     -31.690  -2.388  -6.097  1.00  0.00      PROA
ATOM   1328  C   THR   108     -27.982  -3.563  -5.337  1.00 20.00      PROA
ATOM   1329  O   THR   108     -27.261  -2.567  -5.444  1.00 20.00      PROA
ATOM   1330  N   ILE   109     -27.879  -4.631  -6.125  1.00 20.00      PROA
ATOM   1331  HN  ILE   109     -28.535  -5.385  -6.027  1.00  0.00      PROA
ATOM   1332  CA  ILE   109     -26.942  -4.693  -7.241  1.00 20.00      PROA
ATOM   1333  HA  ILE   109     -26.476  -3.731  -7.411  1.00  0.00      PROA
ATOM   1334  CB  ILE   109     -25.864  -5.768  -7.021  1.00 20.00      PROA
ATOM   1335  HB  ILE   109     -26.343  -6.769  -6.919  1.00  0.00      PROA
ATOM   1336  CG2 ILE   109     -24.895  -5.781  -8.203  1.00 20.00      PROA
ATOM   1337 HG21 ILE   109     -24.380  -4.801  -8.302  1.00  0.00      PROA
ATOM   1338 HG22 ILE   109     -25.420  -6.003  -9.156  1.00  0.00      PROA
ATOM   1339 HG23 ILE   109     -24.121  -6.567  -8.079  1.00  0.00      PROA
ATOM   1340  CG1 ILE   109     -25.090  -5.468  -5.732  1.00 20.00      PROA
ATOM   1341 HG11 ILE   109     -25.798  -5.473  -4.872  1.00  0.00      PROA
ATOM   1342 HG12 ILE   109     -24.650  -4.444  -5.794  1.00  0.00      PROA
ATOM   1343  CD  ILE   109     -23.991  -6.475  -5.426  1.00 20.00      PROA
ATOM   1344  HD1 ILE   109     -23.153  -6.394  -6.150  1.00  0.00      PROA
ATOM   1345  HD2 ILE   109     -24.384  -7.514  -5.452  1.00  0.00      PROA
ATOM   1346  HD3 ILE   109     -23.569  -6.285  -4.413  1.00  0.00      PROA
ATOM   1347  C   ILE   109     -27.783  -5.036  -8.466  1.00 20.00      PROA
ATOM   1348  O   ILE   109     -28.387  -6.106  -8.538  1.00 20.00      PROA
ATOM   1349  N   ASP   110     -27.814  -4.114  -9.423  1.00 20.00      PROA
ATOM   1350  HN  ASP   110     -27.398  -3.212  -9.286  1.00  0.00      PROA
ATOM   1351  CA  ASP   110     -28.619  -4.253 -10.630  1.00 20.00      PROA
ATOM   1352  HA  ASP   110     -29.129  -5.208 -10.648  1.00  0.00      PROA
ATOM   1353  CB  ASP   110     -29.709  -3.180 -10.570  1.00 20.00      PROA
ATOM   1354  HB1 ASP   110     -29.260  -2.168 -10.571  1.00  0.00      PROA
ATOM   1355  HB2 ASP   110     -30.284  -3.289  -9.627  1.00  0.00      PROA
ATOM   1356  CG  ASP   110     -30.700  -3.257 -11.712  1.00 20.00      PROA
ATOM   1357  OD1 ASP   110     -31.638  -2.430 -11.692  1.00 20.00      PROA
ATOM   1358  OD2 ASP   110     -30.551  -4.110 -12.614  1.00 20.00      PROA
ATOM   1359  C   ASP   110     -27.785  -4.116 -11.912  1.00 20.00      PROA
ATOM   1360  O   ASP   110     -27.631  -3.016 -12.450  1.00 20.00      PROA
ATOM   1361  N   PRO   111     -27.238  -5.238 -12.415  1.00 20.00      PROA
ATOM   1362  CD  PRO   111     -27.276  -6.583 -11.812  1.00 20.00      PROA
ATOM   1363  HD1 PRO   111     -28.239  -7.073 -12.067  1.00  0.00      PROA
ATOM   1364  HD2 PRO   111     -27.151  -6.550 -10.708  1.00  0.00      PROA
ATOM   1365  CA  PRO   111     -26.421  -5.242 -13.632  1.00 20.00      PROA
ATOM   1366  HA  PRO   111     -25.544  -4.646 -13.435  1.00  0.00      PROA
ATOM   1367  CB  PRO   111     -26.117  -6.723 -13.842  1.00 20.00      PROA
ATOM   1368  HB1 PRO   111     -25.156  -6.879 -14.376  1.00  0.00      PROA
ATOM   1369  HB2 PRO   111     -26.930  -7.238 -14.404  1.00  0.00      PROA
ATOM   1370  CG  PRO   111     -26.083  -7.255 -12.451  1.00 20.00      PROA
ATOM   1371  HG1 PRO   111     -26.144  -8.360 -12.376  1.00  0.00      PROA
ATOM   1372  HG2 PRO   111     -25.149  -6.920 -11.940  1.00  0.00      PROA
ATOM   1373  C   PRO   111     -27.105  -4.626 -14.852  1.00 20.00      PROA
ATOM   1374  O   PRO   111     -26.502  -3.835 -15.580  1.00 20.00      PROA
ATOM   1375  N   GLU   112     -28.365  -4.987 -15.070  1.00 20.00      PROA
ATOM   1376  HN  GLU   112     -28.886  -5.498 -14.388  1.00  0.00      PROA
ATOM   1377  CA  GLU   112     -29.116  -4.481 -16.215  1.00 20.00      PROA
ATOM   1378  HA  GLU   112     -28.633  -4.827 -17.118  1.00  0.00      PROA
ATOM   1379  CB  GLU   112     -30.555  -5.016 -16.191  1.00 20.00      PROA
ATOM   1380  HB1 GLU   112     -31.041  -4.722 -15.229  1.00  0.00      PROA
ATOM   1381  HB2 GLU   112     -30.515  -6.130 -16.210  1.00  0.00      PROA
ATOM   1382  CG  GLU   112     -31.399  -4.534 -17.366  1.00 20.00      PROA
ATOM   1383  HG1 GLU   112     -30.974  -4.821 -18.341  1.00  0.00      PROA
ATOM   1384  HG2 GLU   112     -31.451  -3.421 -17.375  1.00  0.00      PROA
ATOM   1385  CD  GLU   112     -32.858  -4.974 -17.276  1.00 20.00      PROA
ATOM   1386  OE1 GLU   112     -33.632  -4.675 -18.212  1.00 20.00      PROA
ATOM   1387  OE2 GLU   112     -33.225  -5.612 -16.269  1.00 20.00      PROA
ATOM   1388  C   GLU   112     -29.152  -2.959 -16.301  1.00 20.00      PROA
ATOM   1389  O   GLU   112     -28.935  -2.385 -17.367  1.00 20.00      PROA
ATOM   1390  N   ASN   113     -29.429  -2.302 -15.181  1.00 20.00      PROA
ATOM   1391  HN  ASN   113     -29.703  -2.778 -14.340  1.00  0.00      PROA
ATOM   1392  CA  ASN   113     -29.508  -0.847 -15.171  1.00 20.00      PROA
ATOM   1393  HA  ASN   113     -29.630  -0.458 -16.178  1.00  0.00      PROA
ATOM   1394  CB  ASN   113     -30.712  -0.402 -14.343  1.00 20.00      PROA
ATOM   1395  HB1 ASN   113     -30.789   0.709 -14.360  1.00  0.00      PROA
ATOM   1396  HB2 ASN   113     -30.590  -0.716 -13.286  1.00  0.00      PROA
ATOM   1397  CG  ASN   113     -32.026  -0.922 -14.906  1.00 20.00      PROA
ATOM   1398  OD1 ASN   113     -32.398  -0.600 -16.033  1.00 20.00      PROA
ATOM   1399  ND2 ASN   113     -32.731  -1.736 -14.123  1.00 20.00      PROA
ATOM   1400 HD21 ASN   113     -32.280  -2.071 -13.279  1.00  0.00      PROA
ATOM   1401 HD22 ASN   113     -33.373  -2.336 -14.605  1.00  0.00      PROA
ATOM   1402  C   ASN   113     -28.235  -0.198 -14.637  1.00 20.00      PROA
ATOM   1403  O   ASN   113     -28.178   1.018 -14.460  1.00 20.00      PROA
ATOM   1404  N   ASN   114     -27.221  -1.019 -14.385  1.00 20.00      PROA
ATOM   1405  HN  ASN   114     -27.366  -2.002 -14.482  1.00  0.00      PROA
ATOM   1406  CA  ASN   114     -25.946  -0.542 -13.863  1.00 20.00      PROA
ATOM   1407  HA  ASN   114     -25.395  -1.410 -13.528  1.00  0.00      PROA
ATOM   1408  CB  ASN   114     -25.180   0.241 -14.936  1.00 20.00      PROA
ATOM   1409  HB1 ASN   114     -25.701   1.182 -15.209  1.00  0.00      PROA
ATOM   1410  HB2 ASN   114     -25.160  -0.399 -15.847  1.00  0.00      PROA
ATOM   1411  CG  ASN   114     -23.734   0.480 -14.550  1.00 20.00      PROA
ATOM   1412  OD1 ASN   114     -23.066  -0.426 -14.057  1.00 20.00      PROA
ATOM   1413  ND2 ASN   114     -23.240   1.696 -14.778  1.00 20.00      PROA
ATOM   1414 HD21 ASN   114     -22.320   1.884 -14.437  1.00  0.00      PROA
ATOM   1415 HD22 ASN   114     -23.809   2.410 -15.173  1.00  0.00      PROA
ATOM   1416  C   ASN   114     -26.193   0.349 -12.655  1.00 20.00      PROA
ATOM   1417  O   ASN   114     -25.713   1.482 -12.587  1.00 20.00      PROA
ATOM   1418  N   LEU   115     -26.955  -0.179 -11.704  1.00 20.00      PROA
ATOM   1419  HN  LEU   115     -27.348  -1.087 -11.847  1.00  0.00      PROA
ATOM   1420  CA  LEU   115     -27.286   0.551 -10.492  1.00 20.00      PROA
ATOM   1421  HA  LEU   115     -26.716   1.466 -10.438  1.00  0.00      PROA
ATOM   1422  CB  LEU   115     -28.783   0.860 -10.441  1.00 20.00      PROA
ATOM   1423  HB1 LEU   115     -29.108   1.011  -9.385  1.00  0.00      PROA
ATOM   1424  HB2 LEU   115     -29.328  -0.030 -10.828  1.00  0.00      PROA
ATOM   1425  CG  LEU   115     -29.295   2.086 -11.196  1.00 20.00      PROA
ATOM   1426  HG  LEU   115     -28.941   2.023 -12.252  1.00  0.00      PROA
ATOM   1427  CD1 LEU   115     -30.815   2.094 -11.180  1.00 20.00      PROA
ATOM   1428 HD11 LEU   115     -31.256   2.360 -10.210  1.00  0.00      PROA
ATOM   1429 HD12 LEU   115     -31.206   1.109 -11.523  1.00  0.00      PROA
ATOM   1430 HD13 LEU   115     -31.162   2.865 -11.900  1.00  0.00      PROA
ATOM   1431  CD2 LEU   115     -28.747   3.349 -10.544  1.00 20.00      PROA
ATOM   1432 HD21 LEU   115     -27.654   3.296 -10.375  1.00  0.00      PROA
ATOM   1433 HD22 LEU   115     -29.231   3.507  -9.556  1.00  0.00      PROA
ATOM   1434 HD23 LEU   115     -28.980   4.228 -11.184  1.00  0.00      PROA
ATOM   1435  C   LEU   115     -26.920  -0.227  -9.246  1.00 20.00      PROA
ATOM   1436  O   LEU   115     -27.191  -1.425  -9.142  1.00 20.00      PROA
ATOM   1437  N   ILE   116     -26.303   0.468  -8.299  1.00 20.00      PROA
ATOM   1438  HN  ILE   116     -26.039   1.426  -8.422  1.00  0.00      PROA
ATOM   1439  CA  ILE   116     -25.930  -0.137  -7.029  1.00 20.00      PROA
ATOM   1440  HA  ILE   116     -26.431  -1.078  -6.902  1.00  0.00      PROA
ATOM   1441  CB  ILE   116     -24.402  -0.317  -6.893  1.00 20.00      PROA
ATOM   1442  HB  ILE   116     -23.902   0.657  -7.118  1.00  0.00      PROA
ATOM   1443  CG2 ILE   116     -24.054  -0.769  -5.480  1.00 20.00      PROA
ATOM   1444 HG21 ILE   116     -24.525  -1.749  -5.250  1.00  0.00      PROA
ATOM   1445 HG22 ILE   116     -24.366  -0.033  -4.711  1.00  0.00      PROA
ATOM   1446 HG23 ILE   116     -22.959  -0.873  -5.375  1.00  0.00      PROA
ATOM   1447  CG1 ILE   116     -23.909  -1.362  -7.896  1.00 20.00      PROA
ATOM   1448 HG11 ILE   116     -24.181  -1.028  -8.924  1.00  0.00      PROA
ATOM   1449 HG12 ILE   116     -24.432  -2.326  -7.711  1.00  0.00      PROA
ATOM   1450  CD  ILE   116     -22.393  -1.589  -7.874  1.00 20.00      PROA
ATOM   1451  HD1 ILE   116     -22.081  -2.108  -6.942  1.00  0.00      PROA
ATOM   1452  HD2 ILE   116     -21.847  -0.625  -7.945  1.00  0.00      PROA
ATOM   1453  HD3 ILE   116     -22.088  -2.224  -8.734  1.00  0.00      PROA
ATOM   1454  C   ILE   116     -26.427   0.824  -5.968  1.00 20.00      PROA
ATOM   1455  O   ILE   116     -26.272   2.040  -6.104  1.00 20.00      PROA
ATOM   1456  N   SER   117     -27.057   0.280  -4.934  1.00 20.00      PROA
ATOM   1457  HN  SER   117     -27.184  -0.712  -4.894  1.00  0.00      PROA
ATOM   1458  CA  SER   117     -27.593   1.089  -3.850  1.00 20.00      PROA
ATOM   1459  HA  SER   117     -27.172   2.079  -3.888  1.00  0.00      PROA
ATOM   1460  CB  SER   117     -29.117   1.178  -3.976  1.00 20.00      PROA
ATOM   1461  HB1 SER   117     -29.583   0.183  -3.857  1.00  0.00      PROA
ATOM   1462  HB2 SER   117     -29.384   1.562  -4.987  1.00  0.00      PROA
ATOM   1463  OG  SER   117     -29.661   2.028  -2.987  1.00 20.00      PROA
ATOM   1464  HG1 SER   117     -29.632   2.926  -3.353  1.00  0.00      PROA
ATOM   1465  C   SER   117     -27.232   0.473  -2.504  1.00 20.00      PROA
ATOM   1466  O   SER   117     -27.302  -0.752  -2.332  1.00 20.00      PROA
ATOM   1467  N   ILE   118     -26.850   1.328  -1.558  1.00 20.00      PROA
ATOM   1468  HN  ILE   118     -26.814   2.309  -1.759  1.00  0.00      PROA
ATOM   1469  CA  ILE   118     -26.484   0.901  -0.206  1.00 20.00      PROA
ATOM   1470  HA  ILE   118     -26.767  -0.128  -0.039  1.00  0.00      PROA
ATOM   1471  CB  ILE   118     -24.970   1.105   0.076  1.00 20.00      PROA
ATOM   1472  HB  ILE   118     -24.736   2.190  -0.017  1.00  0.00      PROA
ATOM   1473  CG2 ILE   118     -24.628   0.604   1.484  1.00 20.00      PROA
ATOM   1474 HG21 ILE   118     -25.013  -0.424   1.654  1.00  0.00      PROA
ATOM   1475 HG22 ILE   118     -25.073   1.270   2.255  1.00  0.00      PROA
ATOM   1476 HG23 ILE   118     -23.526   0.595   1.630  1.00  0.00      PROA
ATOM   1477  CG1 ILE   118     -24.125   0.356  -0.963  1.00 20.00      PROA
ATOM   1478 HG11 ILE   118     -23.057   0.641  -0.811  1.00  0.00      PROA
ATOM   1479 HG12 ILE   118     -24.391   0.702  -1.987  1.00  0.00      PROA
ATOM   1480  CD  ILE   118     -24.233  -1.142  -0.893  1.00 20.00      PROA
ATOM   1481  HD1 ILE   118     -25.297  -1.450  -0.921  1.00  0.00      PROA
ATOM   1482  HD2 ILE   118     -23.769  -1.535   0.037  1.00  0.00      PROA
ATOM   1483  HD3 ILE   118     -23.709  -1.618  -1.749  1.00  0.00      PROA
ATOM   1484  C   ILE   118     -27.294   1.768   0.748  1.00 20.00      PROA
ATOM   1485  O   ILE   118     -27.088   2.983   0.837  1.00 20.00      PROA
ATOM   1486  N   TRP   119     -28.223   1.126   1.450  1.00 20.00      PROA
ATOM   1487  HN  TRP   119     -28.376   0.147   1.308  1.00  0.00      PROA
ATOM   1488  CA  TRP   119     -29.132   1.787   2.384  1.00 20.00      PROA
ATOM   1489  HA  TRP   119     -29.021   2.858   2.327  1.00  0.00      PROA
ATOM   1490  CB  TRP   119     -30.563   1.383   2.007  1.00 20.00      PROA
ATOM   1491  HB1 TRP   119     -30.643   0.288   2.015  1.00  0.00      PROA
ATOM   1492  HB2 TRP   119     -30.715   1.678   0.943  1.00  0.00      PROA
ATOM   1493  CG  TRP   119     -31.672   1.976   2.816  1.00 20.00      PROA
ATOM   1494  CD1 TRP   119     -32.410   3.083   2.510  1.00 20.00      PROA
ATOM   1495  HD1 TRP   119     -32.343   3.567   1.551  1.00  0.00      PROA
ATOM   1496  NE1 TRP   119     -33.386   3.281   3.458  1.00 20.00      PROA
ATOM   1497  HE1 TRP   119     -33.862   4.117   3.650  1.00  0.00      PROA
ATOM   1498  CE2 TRP   119     -33.290   2.294   4.405  1.00 20.00      PROA
ATOM   1499  CD2 TRP   119     -32.217   1.454   4.033  1.00 20.00      PROA
ATOM   1500  CE3 TRP   119     -31.904   0.356   4.846  1.00 20.00      PROA
ATOM   1501  HE3 TRP   119     -31.061  -0.282   4.616  1.00  0.00      PROA
ATOM   1502  CZ3 TRP   119     -32.669   0.132   5.993  1.00 20.00      PROA
ATOM   1503  HZ3 TRP   119     -32.414  -0.700   6.634  1.00  0.00      PROA
ATOM   1504  CZ2 TRP   119     -34.056   2.072   5.555  1.00 20.00      PROA
ATOM   1505  HZ2 TRP   119     -34.857   2.752   5.823  1.00  0.00      PROA
ATOM   1506  CH2 TRP   119     -33.730   0.988   6.334  1.00 20.00      PROA
ATOM   1507  HH2 TRP   119     -34.273   0.823   7.255  1.00  0.00      PROA
ATOM   1508  C   TRP   119     -28.844   1.337   3.814  1.00 20.00      PROA
ATOM   1509  O   TRP   119     -28.485   0.182   4.040  1.00 20.00      PROA
ATOM   1510  N   ASN   120     -28.985   2.247   4.772  1.00 20.00      PROA
ATOM   1511  HN  ASN   120     -29.187   3.202   4.549  1.00  0.00      PROA
ATOM   1512  CA  ASN   120     -28.790   1.894   6.176  1.00 20.00      PROA
ATOM   1513  HA  ASN   120     -29.083   0.863   6.314  1.00  0.00      PROA
ATOM   1514  CB  ASN   120     -27.331   2.097   6.629  1.00 20.00      PROA
ATOM   1515  HB1 ASN   120     -26.657   1.599   5.899  1.00  0.00      PROA
ATOM   1516  HB2 ASN   120     -27.169   1.617   7.618  1.00  0.00      PROA
ATOM   1517  CG  ASN   120     -26.926   3.562   6.703  1.00 20.00      PROA
ATOM   1518  OD1 ASN   120     -26.388   4.115   5.746  1.00 20.00      PROA
ATOM   1519  ND2 ASN   120     -27.181   4.194   7.846  1.00 20.00      PROA
ATOM   1520 HD21 ASN   120     -27.721   3.763   8.573  1.00  0.00      PROA
ATOM   1521 HD22 ASN   120     -26.853   5.130   7.945  1.00  0.00      PROA
ATOM   1522  C   ASN   120     -29.714   2.732   7.044  1.00 20.00      PROA
ATOM   1523  O   ASN   120     -30.126   3.826   6.650  1.00 20.00      PROA
ATOM   1524  N   ASN   121     -30.091   2.207   8.206  1.00 20.00      PROA
ATOM   1525  HN  ASN   121     -29.751   1.324   8.523  1.00  0.00      PROA
ATOM   1526  CA  ASN   121     -30.934   2.997   9.086  1.00 20.00      PROA
ATOM   1527  HA  ASN   121     -31.359   3.857   8.581  1.00  0.00      PROA
ATOM   1528  CB  ASN   121     -32.118   2.191   9.651  1.00 20.00      PROA
ATOM   1529  HB1 ASN   121     -32.798   2.038   8.781  1.00  0.00      PROA
ATOM   1530  HB2 ASN   121     -32.710   2.742  10.407  1.00  0.00      PROA
ATOM   1531  CG  ASN   121     -31.720   0.830  10.165  1.00 20.00      PROA
ATOM   1532  OD1 ASN   121     -30.582   0.615  10.569  1.00 20.00      PROA
ATOM   1533  ND2 ASN   121     -32.673  -0.099  10.171  1.00 20.00      PROA
ATOM   1534 HD21 ASN   121     -32.474  -0.975  10.612  1.00  0.00      PROA
ATOM   1535 HD22 ASN   121     -33.555   0.078   9.747  1.00  0.00      PROA
ATOM   1536  C   ASN   121     -30.069   3.566  10.193  1.00 20.00      PROA
ATOM   1537  O   ASN   121     -28.846   3.657  10.044  1.00 20.00      PROA
ATOM   1538  N   GLY   122     -30.677   3.945  11.308  1.00 20.00      PROA
ATOM   1539  HN  GLY   122     -31.666   4.015  11.351  1.00  0.00      PROA
ATOM   1540  CA  GLY   122     -29.886   4.545  12.357  1.00 20.00      PROA
ATOM   1541  HA1 GLY   122     -28.878   4.156  12.405  1.00  0.00      PROA
ATOM   1542  HA2 GLY   122     -30.434   4.450  13.284  1.00  0.00      PROA
ATOM   1543  C   GLY   122     -29.841   6.012  11.981  1.00 20.00      PROA
ATOM   1544  O   GLY   122     -30.345   6.386  10.916  1.00 20.00      PROA
ATOM   1545  N   LYS   123     -29.239   6.835  12.829  1.00 20.00      PROA
ATOM   1546  HN  LYS   123     -28.937   6.430  13.707  1.00  0.00      PROA
ATOM   1547  CA  LYS   123     -29.165   8.272  12.598  1.00 20.00      PROA
ATOM   1548  HA  LYS   123     -30.176   8.637  12.716  1.00  0.00      PROA
ATOM   1549  CB  LYS   123     -28.252   8.912  13.631  1.00 20.00      PROA
ATOM   1550  HB1 LYS   123     -27.189   8.713  13.379  1.00  0.00      PROA
ATOM   1551  HB2 LYS   123     -28.433   8.393  14.598  1.00  0.00      PROA
ATOM   1552  CG  LYS   123     -28.541  10.412  13.727  1.00 20.00      PROA
ATOM   1553  HG1 LYS   123     -28.753  10.867  12.741  1.00  0.00      PROA
ATOM   1554  HG2 LYS   123     -27.648  10.938  14.130  1.00  0.00      PROA
ATOM   1555  CD  LYS   123     -29.750  10.654  14.632  1.00 20.00      PROA
ATOM   1556  HD1 LYS   123     -30.559   9.945  14.348  1.00  0.00      PROA
ATOM   1557  HD2 LYS   123     -30.153  11.679  14.461  1.00  0.00      PROA
ATOM   1558  CE  LYS   123     -29.355  10.462  16.098  1.00 20.00      PROA
ATOM   1559  HE1 LYS   123     -28.749   9.550  16.269  1.00  0.00      PROA
ATOM   1560  HE2 LYS   123     -30.266  10.375  16.713  1.00  0.00      PROA
ATOM   1561  NZ  LYS   123     -28.564  11.622  16.565  1.00 20.00      PROA
ATOM   1562  HZ1 LYS   123     -29.140  12.501  16.516  1.00  0.00      PROA
ATOM   1563  HZ2 LYS   123     -27.717  11.786  15.993  1.00  0.00      PROA
ATOM   1564  HZ3 LYS   123     -28.270  11.528  17.556  1.00  0.00      PROA
ATOM   1565  C   LYS   123     -28.727   8.691  11.198  1.00 20.00      PROA
ATOM   1566  O   LYS   123     -27.742   8.189  10.659  1.00 20.00      PROA
ATOM   1567  N   GLY   124     -29.476   9.620  10.618  1.00 20.00      PROA
ATOM   1568  HN  GLY   124     -30.339   9.952  11.035  1.00  0.00      PROA
ATOM   1569  CA  GLY   124     -29.143  10.119   9.300  1.00 20.00      PROA
ATOM   1570  HA1 GLY   124     -30.041  10.529   8.869  1.00  0.00      PROA
ATOM   1571  HA2 GLY   124     -28.674   9.358   8.691  1.00  0.00      PROA
ATOM   1572  C   GLY   124     -28.171  11.264   9.487  1.00 20.00      PROA
ATOM   1573  O   GLY   124     -27.890  11.660  10.617  1.00 20.00      PROA
ATOM   1574  N   ILE   125     -27.652  11.792   8.383  1.00 20.00      PROA
ATOM   1575  HN  ILE   125     -27.923  11.482   7.460  1.00  0.00      PROA
ATOM   1576  CA  ILE   125     -26.708  12.903   8.427  1.00 20.00      PROA
ATOM   1577  HA  ILE   125     -25.986  12.677   9.190  1.00  0.00      PROA
ATOM   1578  CB  ILE   125     -25.940  13.011   7.092  1.00 20.00      PROA
ATOM   1579  HB  ILE   125     -26.680  13.164   6.277  1.00  0.00      PROA
ATOM   1580  CG2 ILE   125     -24.963  14.187   7.130  1.00 20.00      PROA
ATOM   1581 HG21 ILE   125     -24.207  14.041   7.927  1.00  0.00      PROA
ATOM   1582 HG22 ILE   125     -25.468  15.163   7.285  1.00  0.00      PROA
ATOM   1583 HG23 ILE   125     -24.410  14.280   6.173  1.00  0.00      PROA
ATOM   1584  CG1 ILE   125     -25.190  11.701   6.829  1.00 20.00      PROA
ATOM   1585 HG11 ILE   125     -25.820  10.800   7.002  1.00  0.00      PROA
ATOM   1586 HG12 ILE   125     -24.352  11.646   7.533  1.00  0.00      PROA
ATOM   1587  CD  ILE   125     -24.613  11.598   5.433  1.00 20.00      PROA
ATOM   1588  HD1 ILE   125     -24.037  12.500   5.163  1.00  0.00      PROA
ATOM   1589  HD2 ILE   125     -25.431  11.479   4.689  1.00  0.00      PROA
ATOM   1590  HD3 ILE   125     -23.948  10.708   5.356  1.00  0.00      PROA
ATOM   1591  C   ILE   125     -27.450  14.221   8.674  1.00 20.00      PROA
ATOM   1592  O   ILE   125     -28.507  14.461   8.096  1.00 20.00      PROA
ATOM   1593  N   PRO   126     -26.902  15.085   9.543  1.00 20.00      PROA
ATOM   1594  CD  PRO   126     -25.695  14.853  10.357  1.00 20.00      PROA
ATOM   1595  HD1 PRO   126     -24.790  15.050   9.743  1.00  0.00      PROA
ATOM   1596  HD2 PRO   126     -25.660  13.835  10.795  1.00  0.00      PROA
ATOM   1597  CA  PRO   126     -27.502  16.383   9.868  1.00 20.00      PROA
ATOM   1598  HA  PRO   126     -28.419  16.219  10.418  1.00  0.00      PROA
ATOM   1599  CB  PRO   126     -26.422  17.053  10.705  1.00 20.00      PROA
ATOM   1600  HB1 PRO   126     -26.831  17.851  11.360  1.00  0.00      PROA
ATOM   1601  HB2 PRO   126     -25.634  17.502  10.051  1.00  0.00      PROA
ATOM   1602  CG  PRO   126     -25.829  15.899  11.444  1.00 20.00      PROA
ATOM   1603  HG1 PRO   126     -24.864  16.139  11.931  1.00  0.00      PROA
ATOM   1604  HG2 PRO   126     -26.546  15.539  12.217  1.00  0.00      PROA
ATOM   1605  C   PRO   126     -27.845  17.201   8.624  1.00 20.00      PROA
ATOM   1606  O   PRO   126     -26.951  17.683   7.924  1.00 20.00      PROA
ATOM   1607  N   VAL   127     -29.136  17.364   8.351  1.00 20.00      PROA
ATOM   1608  HN  VAL   127     -29.844  16.960   8.919  1.00  0.00      PROA
ATOM   1609  CA  VAL   127     -29.561  18.134   7.189  1.00 20.00      PROA
ATOM   1610  HA  VAL   127     -28.825  18.054   6.401  1.00  0.00      PROA
ATOM   1611  CB  VAL   127     -30.912  17.625   6.646  1.00 20.00      PROA
ATOM   1612  HB  VAL   127     -31.700  17.754   7.425  1.00  0.00      PROA
ATOM   1613  CG1 VAL   127     -31.295  18.396   5.388  1.00 20.00      PROA
ATOM   1614 HG11 VAL   127     -30.451  18.431   4.671  1.00  0.00      PROA
ATOM   1615 HG12 VAL   127     -31.593  19.438   5.630  1.00  0.00      PROA
ATOM   1616 HG13 VAL   127     -32.162  17.905   4.891  1.00  0.00      PROA
ATOM   1617  CG2 VAL   127     -30.816  16.131   6.341  1.00 20.00      PROA
ATOM   1618 HG21 VAL   127     -30.605  15.532   7.249  1.00  0.00      PROA
ATOM   1619 HG22 VAL   127     -30.005  15.927   5.610  1.00  0.00      PROA
ATOM   1620 HG23 VAL   127     -31.769  15.759   5.909  1.00  0.00      PROA
ATOM   1621  C   VAL   127     -29.673  19.598   7.601  1.00 20.00      PROA
ATOM   1622  O   VAL   127     -30.740  20.080   7.974  1.00 20.00      PROA
ATOM   1623  N   VAL   128     -28.546  20.295   7.535  1.00 20.00      PROA
ATOM   1624  HN  VAL   128     -27.685  19.862   7.266  1.00  0.00      PROA
ATOM   1625  CA  VAL   128     -28.473  21.694   7.923  1.00 20.00      PROA
ATOM   1626  HA  VAL   128     -29.356  22.217   7.588  1.00  0.00      PROA
ATOM   1627  CB  VAL   128     -28.285  21.822   9.456  1.00 20.00      PROA
ATOM   1628  HB  VAL   128     -29.118  21.249   9.912  1.00  0.00      PROA
ATOM   1629  CG1 VAL   128     -26.946  21.218   9.862  1.00 20.00      PROA
ATOM   1630 HG11 VAL   128     -26.084  21.845   9.549  1.00  0.00      PROA
ATOM   1631 HG12 VAL   128     -26.807  20.201   9.435  1.00  0.00      PROA
ATOM   1632 HG13 VAL   128     -26.902  21.100  10.965  1.00  0.00      PROA
ATOM   1633  CG2 VAL   128     -28.364  23.279   9.890  1.00 20.00      PROA
ATOM   1634 HG21 VAL   128     -29.155  23.814   9.319  1.00  0.00      PROA
ATOM   1635 HG22 VAL   128     -27.397  23.812   9.758  1.00  0.00      PROA
ATOM   1636 HG23 VAL   128     -28.662  23.307  10.958  1.00  0.00      PROA
ATOM   1637  C   VAL   128     -27.264  22.295   7.223  1.00 20.00      PROA
ATOM   1638  O   VAL   128     -26.373  21.566   6.770  1.00 20.00      PROA
ATOM   1639  N   GLU   129     -27.231  23.620   7.137  1.00 20.00      PROA
ATOM   1640  HN  GLU   129     -27.986  24.185   7.450  1.00  0.00      PROA
ATOM   1641  CA  GLU   129     -26.115  24.297   6.502  1.00 20.00      PROA
ATOM   1642  HA  GLU   129     -25.836  23.774   5.601  1.00  0.00      PROA
ATOM   1643  CB  GLU   129     -26.495  25.734   6.122  1.00 20.00      PROA
ATOM   1644  HB1 GLU   129     -26.798  26.291   7.040  1.00  0.00      PROA
ATOM   1645  HB2 GLU   129     -27.383  25.692   5.451  1.00  0.00      PROA
ATOM   1646  CG  GLU   129     -25.366  26.489   5.422  1.00 20.00      PROA
ATOM   1647  HG1 GLU   129     -25.091  25.980   4.477  1.00  0.00      PROA
ATOM   1648  HG2 GLU   129     -24.463  26.556   6.063  1.00  0.00      PROA
ATOM   1649  CD  GLU   129     -25.720  27.925   5.074  1.00 20.00      PROA
ATOM   1650  OE1 GLU   129     -24.908  28.585   4.391  1.00 20.00      PROA
ATOM   1651  OE2 GLU   129     -26.803  28.397   5.485  1.00 20.00      PROA
ATOM   1652  C   GLU   129     -24.908  24.325   7.435  1.00 20.00      PROA
ATOM   1653  O   GLU   129     -25.023  24.681   8.610  1.00 20.00      PROA
ATOM   1654  N   HSD   130     -23.757  23.932   6.903  1.00 20.00      PROA
ATOM   1655  HN  HSD   130     -23.708  23.658   5.939  1.00  0.00      PROA
ATOM   1656  CA  HSD   130     -22.511  23.930   7.652  1.00 20.00      PROA
ATOM   1657  HA  HSD   130     -22.668  23.525   8.645  1.00  0.00      PROA
ATOM   1658  CB  HSD   130     -21.456  23.142   6.867  1.00 20.00      PROA
ATOM   1659  HB1 HSD   130     -21.259  23.609   5.878  1.00  0.00      PROA
ATOM   1660  HB2 HSD   130     -21.890  22.139   6.660  1.00  0.00      PROA
ATOM   1661  ND1 HSD   130     -19.234  23.902   7.793  1.00 20.00      PROA
ATOM   1662  HD1 HSD   130     -19.391  24.857   7.559  1.00  0.00      PROA
ATOM   1663  CG  HSD   130     -20.180  22.914   7.613  1.00 20.00      PROA
ATOM   1664  CE1 HSD   130     -18.207  23.406   8.460  1.00 20.00      PROA
ATOM   1665  HE1 HSD   130     -17.257  23.846   8.751  1.00  0.00      PROA
ATOM   1666  NE2 HSD   130     -18.453  22.135   8.722  1.00 20.00      PROA
ATOM   1667  CD2 HSD   130     -19.681  21.803   8.203  1.00 20.00      PROA
ATOM   1668  HD2 HSD   130     -20.073  20.798   8.286  1.00  0.00      PROA
ATOM   1669  C   HSD   130     -22.143  25.411   7.744  1.00 20.00      PROA
ATOM   1670  O   HSD   130     -22.006  26.085   6.723  1.00 20.00      PROA
ATOM   1671  N   LYS   131     -21.996  25.924   8.960  1.00 20.00      PROA
ATOM   1672  HN  LYS   131     -22.118  25.368   9.804  1.00  0.00      PROA
ATOM   1673  CA  LYS   131     -21.702  27.344   9.139  1.00 20.00      PROA
ATOM   1674  HA  LYS   131     -22.464  27.894   8.600  1.00  0.00      PROA
ATOM   1675  CB  LYS   131     -21.819  27.724  10.614  1.00 20.00      PROA
ATOM   1676  HB1 LYS   131     -21.538  28.793  10.715  1.00  0.00      PROA
ATOM   1677  HB2 LYS   131     -21.141  27.108  11.238  1.00  0.00      PROA
ATOM   1678  CG  LYS   131     -23.240  27.637  11.145  1.00 20.00      PROA
ATOM   1679  HG1 LYS   131     -23.595  26.586  11.020  1.00  0.00      PROA
ATOM   1680  HG2 LYS   131     -23.900  28.279  10.513  1.00  0.00      PROA
ATOM   1681  CD  LYS   131     -23.313  28.081  12.592  1.00 20.00      PROA
ATOM   1682  HD1 LYS   131     -22.889  29.104  12.707  1.00  0.00      PROA
ATOM   1683  HD2 LYS   131     -22.696  27.384  13.204  1.00  0.00      PROA
ATOM   1684  CE  LYS   131     -24.747  28.074  13.096  1.00 20.00      PROA
ATOM   1685  HE1 LYS   131     -25.379  28.759  12.488  1.00  0.00      PROA
ATOM   1686  HE2 LYS   131     -24.773  28.408  14.157  1.00  0.00      PROA
ATOM   1687  NZ  LYS   131     -25.351  26.714  13.039  1.00 20.00      PROA
ATOM   1688  HZ1 LYS   131     -24.668  25.976  13.326  1.00  0.00      PROA
ATOM   1689  HZ2 LYS   131     -25.608  26.530  12.048  1.00  0.00      PROA
ATOM   1690  HZ3 LYS   131     -26.218  26.657  13.598  1.00  0.00      PROA
ATOM   1691  C   LYS   131     -20.369  27.835   8.597  1.00 20.00      PROA
ATOM   1692  O   LYS   131     -20.213  29.031   8.338  1.00 20.00      PROA
ATOM   1693  N   VAL   132     -19.413  26.928   8.419  1.00 20.00      PROA
ATOM   1694  HN  VAL   132     -19.524  26.052   8.878  1.00  0.00      PROA
ATOM   1695  CA  VAL   132     -18.102  27.318   7.908  1.00 20.00      PROA
ATOM   1696  HA  VAL   132     -17.901  28.359   8.120  1.00  0.00      PROA
ATOM   1697  CB  VAL   132     -16.970  26.504   8.589  1.00 20.00      PROA
ATOM   1698  HB  VAL   132     -17.091  25.442   8.385  1.00  0.00      PROA
ATOM   1699  CG1 VAL   132     -15.625  26.883   7.993  1.00 20.00      PROA
ATOM   1700 HG11 VAL   132     -15.489  27.987   7.988  1.00  0.00      PROA
ATOM   1701 HG12 VAL   132     -15.506  26.513   6.951  1.00  0.00      PROA
ATOM   1702 HG13 VAL   132     -14.796  26.437   8.585  1.00  0.00      PROA
ATOM   1703  CG2 VAL   132     -16.965  26.769  10.083  1.00 20.00      PROA
ATOM   1704 HG21 VAL   132     -17.924  26.524  10.568  1.00  0.00      PROA
ATOM   1705 HG22 VAL   132     -16.766  27.856  10.226  1.00  0.00      PROA
ATOM   1706 HG23 VAL   132     -16.142  26.219  10.592  1.00  0.00      PROA
ATOM   1707  C   VAL   132     -17.986  27.150   6.398  1.00 20.00      PROA
ATOM   1708  O   VAL   132     -17.518  28.052   5.700  1.00 20.00      PROA
ATOM   1709  N   GLU   133     -18.416  25.996   5.897  1.00 20.00      PROA
ATOM   1710  HN  GLU   133     -18.587  25.194   6.450  1.00  0.00      PROA
ATOM   1711  CA  GLU   133     -18.342  25.699   4.471  1.00 20.00      PROA
ATOM   1712  HA  GLU   133     -17.434  26.130   4.068  1.00  0.00      PROA
ATOM   1713  CB  GLU   133     -18.293  24.186   4.267  1.00 20.00      PROA
ATOM   1714  HB1 GLU   133     -18.259  23.968   3.172  1.00  0.00      PROA
ATOM   1715  HB2 GLU   133     -19.216  23.712   4.669  1.00  0.00      PROA
ATOM   1716  CG  GLU   133     -17.078  23.532   4.901  1.00 20.00      PROA
ATOM   1717  HG1 GLU   133     -17.006  22.463   4.648  1.00  0.00      PROA
ATOM   1718  HG2 GLU   133     -17.116  23.585   6.007  1.00  0.00      PROA
ATOM   1719  CD  GLU   133     -15.781  24.169   4.452  1.00 20.00      PROA
ATOM   1720  OE1 GLU   133     -15.678  24.541   3.265  1.00 20.00      PROA
ATOM   1721  OE2 GLU   133     -14.856  24.289   5.280  1.00 20.00      PROA
ATOM   1722  C   GLU   133     -19.478  26.299   3.644  1.00 20.00      PROA
ATOM   1723  O   GLU   133     -19.444  26.266   2.415  1.00 20.00      PROA
ATOM   1724  N   LYS   134     -20.485  26.836   4.326  1.00 20.00      PROA
ATOM   1725  HN  LYS   134     -20.526  26.802   5.319  1.00  0.00      PROA
ATOM   1726  CA  LYS   134     -21.626  27.475   3.674  1.00 20.00      PROA
ATOM   1727  HA  LYS   134     -22.351  27.698   4.440  1.00  0.00      PROA
ATOM   1728  CB  LYS   134     -21.175  28.762   2.978  1.00 20.00      PROA
ATOM   1729  HB1 LYS   134     -22.075  29.260   2.545  1.00  0.00      PROA
ATOM   1730  HB2 LYS   134     -20.483  28.534   2.138  1.00  0.00      PROA
ATOM   1731  CG  LYS   134     -20.519  29.769   3.919  1.00 20.00      PROA
ATOM   1732  HG1 LYS   134     -20.320  30.710   3.358  1.00  0.00      PROA
ATOM   1733  HG2 LYS   134     -19.533  29.374   4.251  1.00  0.00      PROA
ATOM   1734  CD  LYS   134     -21.402  30.053   5.127  1.00 20.00      PROA
ATOM   1735  HD1 LYS   134     -21.601  29.110   5.681  1.00  0.00      PROA
ATOM   1736  HD2 LYS   134     -22.378  30.450   4.764  1.00  0.00      PROA
ATOM   1737  CE  LYS   134     -20.738  31.033   6.082  1.00 20.00      PROA
ATOM   1738  HE1 LYS   134     -20.529  32.012   5.614  1.00  0.00      PROA
ATOM   1739  HE2 LYS   134     -19.786  30.543   6.361  1.00  0.00      PROA
ATOM   1740  NZ  LYS   134     -21.541  31.217   7.331  1.00 20.00      PROA
ATOM   1741  HZ1 LYS   134     -21.303  30.378   7.916  1.00  0.00      PROA
ATOM   1742  HZ2 LYS   134     -22.555  31.221   7.096  1.00  0.00      PROA
ATOM   1743  HZ3 LYS   134     -21.238  32.075   7.841  1.00  0.00      PROA
ATOM   1744  C   LYS   134     -22.403  26.612   2.689  1.00 20.00      PROA
ATOM   1745  O   LYS   134     -22.759  27.060   1.601  1.00 20.00      PROA
ATOM   1746  N   MET   135     -22.669  25.373   3.077  1.00 20.00      PROA
ATOM   1747  HN  MET   135     -22.435  25.070   3.997  1.00  0.00      PROA
ATOM   1748  CA  MET   135     -23.435  24.463   2.246  1.00 20.00      PROA
ATOM   1749  HA  MET   135     -24.289  25.007   1.884  1.00  0.00      PROA
ATOM   1750  CB  MET   135     -22.562  23.865   1.140  1.00 20.00      PROA
ATOM   1751  HB1 MET   135     -22.107  24.718   0.581  1.00  0.00      PROA
ATOM   1752  HB2 MET   135     -23.229  23.327   0.427  1.00  0.00      PROA
ATOM   1753  CG  MET   135     -21.472  22.930   1.634  1.00 20.00      PROA
ATOM   1754  HG1 MET   135     -21.893  22.057   2.176  1.00  0.00      PROA
ATOM   1755  HG2 MET   135     -20.838  23.492   2.358  1.00  0.00      PROA
ATOM   1756  SD  MET   135     -20.443  22.355   0.273  1.00 20.00      PROA
ATOM   1757  CE  MET   135     -21.478  21.245  -0.467  1.00 20.00      PROA
ATOM   1758  HE1 MET   135     -22.113  21.731  -1.231  1.00  0.00      PROA
ATOM   1759  HE2 MET   135     -22.133  20.859   0.326  1.00  0.00      PROA
ATOM   1760  HE3 MET   135     -20.905  20.432  -0.964  1.00  0.00      PROA
ATOM   1761  C   MET   135     -23.932  23.374   3.172  1.00 20.00      PROA
ATOM   1762  O   MET   135     -23.383  23.188   4.258  1.00 20.00      PROA
ATOM   1763  N   TYR   136     -24.970  22.659   2.756  1.00 20.00      PROA
ATOM   1764  HN  TYR   136     -25.405  22.855   1.880  1.00  0.00      PROA
ATOM   1765  CA  TYR   136     -25.525  21.598   3.587  1.00 20.00      PROA
ATOM   1766  HA  TYR   136     -25.728  22.006   4.561  1.00  0.00      PROA
ATOM   1767  CB  TYR   136     -26.830  21.087   2.973  1.00 20.00      PROA
ATOM   1768  HB1 TYR   136     -27.017  20.024   3.228  1.00  0.00      PROA
ATOM   1769  HB2 TYR   136     -26.787  21.147   1.863  1.00  0.00      PROA
ATOM   1770  CG  TYR   136     -28.041  21.872   3.445  1.00 20.00      PROA
ATOM   1771  CD1 TYR   136     -28.963  21.300   4.322  1.00 20.00      PROA
ATOM   1772  HD1 TYR   136     -28.820  20.279   4.647  1.00  0.00      PROA
ATOM   1773  CE1 TYR   136     -30.056  22.021   4.791  1.00 20.00      PROA
ATOM   1774  HE1 TYR   136     -30.748  21.561   5.483  1.00  0.00      PROA
ATOM   1775  CZ  TYR   136     -30.240  23.330   4.381  1.00 20.00      PROA
ATOM   1776  OH  TYR   136     -31.323  24.039   4.855  1.00 20.00      PROA
ATOM   1777  HH  TYR   136     -31.178  24.942   4.529  1.00  0.00      PROA
ATOM   1778  CD2 TYR   136     -28.246  23.194   3.043  1.00 20.00      PROA
ATOM   1779  HD2 TYR   136     -27.550  23.665   2.362  1.00  0.00      PROA
ATOM   1780  CE2 TYR   136     -29.343  23.926   3.506  1.00 20.00      PROA
ATOM   1781  HE2 TYR   136     -29.487  24.947   3.182  1.00  0.00      PROA
ATOM   1782  C   TYR   136     -24.528  20.457   3.802  1.00 20.00      PROA
ATOM   1783  O   TYR   136     -23.899  19.976   2.859  1.00 20.00      PROA
ATOM   1784  N   VAL   137     -24.396  20.029   5.053  1.00 20.00      PROA
ATOM   1785  HN  VAL   137     -24.927  20.441   5.796  1.00  0.00      PROA
ATOM   1786  CA  VAL   137     -23.460  18.976   5.426  1.00 20.00      PROA
ATOM   1787  HA  VAL   137     -22.475  19.419   5.455  1.00  0.00      PROA
ATOM   1788  CB  VAL   137     -23.768  18.434   6.847  1.00 20.00      PROA
ATOM   1789  HB  VAL   137     -24.794  18.061   6.970  1.00  0.00      PROA
ATOM   1790  CG1 VAL   137     -22.818  17.278   7.192  1.00 20.00      PROA
ATOM   1791 HG11 VAL   137     -21.759  17.593   7.074  1.00  0.00      PROA
ATOM   1792 HG12 VAL   137     -22.992  16.369   6.580  1.00  0.00      PROA
ATOM   1793 HG13 VAL   137     -22.961  16.983   8.255  1.00  0.00      PROA
ATOM   1794  CG2 VAL   137     -23.626  19.558   7.859  1.00 20.00      PROA
ATOM   1795 HG21 VAL   137     -24.335  20.389   7.667  1.00  0.00      PROA
ATOM   1796 HG22 VAL   137     -22.591  19.959   7.869  1.00  0.00      PROA
ATOM   1797 HG23 VAL   137     -23.856  19.147   8.867  1.00  0.00      PROA
ATOM   1798  C   VAL   137     -23.346  17.797   4.464  1.00 20.00      PROA
ATOM   1799  O   VAL   137     -22.235  17.421   4.085  1.00 20.00      PROA
ATOM   1800  N   PRO   138     -24.477  17.192   4.063  1.00 20.00      PROA
ATOM   1801  CD  PRO   138     -25.868  17.363   4.523  1.00 20.00      PROA
ATOM   1802  HD1 PRO   138     -26.365  18.093   3.851  1.00  0.00      PROA
ATOM   1803  HD2 PRO   138     -26.017  17.678   5.564  1.00  0.00      PROA
ATOM   1804  CA  PRO   138     -24.368  16.056   3.140  1.00 20.00      PROA
ATOM   1805  HA  PRO   138     -23.760  15.295   3.610  1.00  0.00      PROA
ATOM   1806  CB  PRO   138     -25.819  15.618   2.950  1.00 20.00      PROA
ATOM   1807  HB1 PRO   138     -25.911  14.536   2.716  1.00  0.00      PROA
ATOM   1808  HB2 PRO   138     -26.312  16.209   2.149  1.00  0.00      PROA
ATOM   1809  CG  PRO   138     -26.456  15.988   4.276  1.00 20.00      PROA
ATOM   1810  HG1 PRO   138     -27.565  15.992   4.228  1.00  0.00      PROA
ATOM   1811  HG2 PRO   138     -26.139  15.276   5.061  1.00  0.00      PROA
ATOM   1812  C   PRO   138     -23.695  16.422   1.821  1.00 20.00      PROA
ATOM   1813  O   PRO   138     -22.960  15.618   1.250  1.00 20.00      PROA
ATOM   1814  N   ALA   139     -23.947  17.633   1.332  1.00 20.00      PROA
ATOM   1815  HN  ALA   139     -24.488  18.309   1.827  1.00  0.00      PROA
ATOM   1816  CA  ALA   139     -23.340  18.055   0.078  1.00 20.00      PROA
ATOM   1817  HA  ALA   139     -23.469  17.276  -0.661  1.00  0.00      PROA
ATOM   1818  CB  ALA   139     -23.988  19.349  -0.421  1.00 20.00      PROA
ATOM   1819  HB1 ALA   139     -23.989  20.147   0.349  1.00  0.00      PROA
ATOM   1820  HB2 ALA   139     -25.056  19.134  -0.654  1.00  0.00      PROA
ATOM   1821  HB3 ALA   139     -23.513  19.679  -1.368  1.00  0.00      PROA
ATOM   1822  C   ALA   139     -21.837  18.251   0.267  1.00 20.00      PROA
ATOM   1823  O   ALA   139     -21.051  17.963  -0.628  1.00 20.00      PROA
ATOM   1824  N   LEU   140     -21.448  18.733   1.441  1.00 20.00      PROA
ATOM   1825  HN  LEU   140     -22.116  18.936   2.159  1.00  0.00      PROA
ATOM   1826  CA  LEU   140     -20.042  18.964   1.754  1.00 20.00      PROA
ATOM   1827  HA  LEU   140     -19.600  19.570   0.975  1.00  0.00      PROA
ATOM   1828  CB  LEU   140     -19.908  19.678   3.100  1.00 20.00      PROA
ATOM   1829  HB1 LEU   140     -20.527  19.136   3.848  1.00  0.00      PROA
ATOM   1830  HB2 LEU   140     -20.344  20.695   3.017  1.00  0.00      PROA
ATOM   1831  CG  LEU   140     -18.493  19.785   3.680  1.00 20.00      PROA
ATOM   1832  HG  LEU   140     -17.997  18.787   3.747  1.00  0.00      PROA
ATOM   1833  CD1 LEU   140     -17.625  20.703   2.823  1.00 20.00      PROA
ATOM   1834 HD11 LEU   140     -18.067  21.720   2.753  1.00  0.00      PROA
ATOM   1835 HD12 LEU   140     -17.511  20.297   1.798  1.00  0.00      PROA
ATOM   1836 HD13 LEU   140     -16.612  20.791   3.269  1.00  0.00      PROA
ATOM   1837  CD2 LEU   140     -18.587  20.311   5.104  1.00 20.00      PROA
ATOM   1838 HD21 LEU   140     -19.193  19.627   5.736  1.00  0.00      PROA
ATOM   1839 HD22 LEU   140     -19.060  21.316   5.117  1.00  0.00      PROA
ATOM   1840 HD23 LEU   140     -17.575  20.401   5.556  1.00  0.00      PROA
ATOM   1841  C   LEU   140     -19.215  17.680   1.819  1.00 20.00      PROA
ATOM   1842  O   LEU   140     -18.175  17.572   1.165  1.00 20.00      PROA
ATOM   1843  N   ILE   141     -19.687  16.718   2.610  1.00 20.00      PROA
ATOM   1844  HN  ILE   141     -20.544  16.861   3.111  1.00  0.00      PROA
ATOM   1845  CA  ILE   141     -18.962  15.464   2.818  1.00 20.00      PROA
ATOM   1846  HA  ILE   141     -17.932  15.723   2.885  1.00  0.00      PROA
ATOM   1847  CB  ILE   141     -19.333  14.842   4.181  1.00 20.00      PROA
ATOM   1848  HB  ILE   141     -18.673  13.966   4.379  1.00  0.00      PROA
ATOM   1849  CG2 ILE   141     -19.131  15.877   5.283  1.00 20.00      PROA
ATOM   1850 HG21 ILE   141     -19.895  16.683   5.202  1.00  0.00      PROA
ATOM   1851 HG22 ILE   141     -18.130  16.350   5.215  1.00  0.00      PROA
ATOM   1852 HG23 ILE   141     -19.232  15.439   6.293  1.00  0.00      PROA
ATOM   1853  CG1 ILE   141     -20.788  14.367   4.182  1.00 20.00      PROA
ATOM   1854 HG11 ILE   141     -20.909  13.556   3.429  1.00  0.00      PROA
ATOM   1855 HG12 ILE   141     -21.479  15.181   3.890  1.00  0.00      PROA
ATOM   1856  CD  ILE   141     -21.221  13.788   5.536  1.00 20.00      PROA
ATOM   1857  HD1 ILE   141     -21.294  14.575   6.315  1.00  0.00      PROA
ATOM   1858  HD2 ILE   141     -20.516  13.000   5.875  1.00  0.00      PROA
ATOM   1859  HD3 ILE   141     -22.219  13.322   5.444  1.00  0.00      PROA
ATOM   1860  C   ILE   141     -19.083  14.400   1.730  1.00 20.00      PROA
ATOM   1861  O   ILE   141     -18.415  13.372   1.797  1.00 20.00      PROA
ATOM   1862  N   PHE   142     -19.925  14.639   0.729  1.00 20.00      PROA
ATOM   1863  HN  PHE   142     -20.593  15.375   0.808  1.00  0.00      PROA
ATOM   1864  CA  PHE   142     -20.067  13.699  -0.381  1.00 20.00      PROA
ATOM   1865  HA  PHE   142     -19.416  12.842  -0.270  1.00  0.00      PROA
ATOM   1866  CB  PHE   142     -21.518  13.220  -0.519  1.00 20.00      PROA
ATOM   1867  HB1 PHE   142     -21.701  12.810  -1.541  1.00  0.00      PROA
ATOM   1868  HB2 PHE   142     -22.233  14.060  -0.398  1.00  0.00      PROA
ATOM   1869  CG  PHE   142     -21.878  12.106   0.416  1.00 20.00      PROA
ATOM   1870  CD1 PHE   142     -21.478  10.802   0.149  1.00 20.00      PROA
ATOM   1871  HD1 PHE   142     -20.949  10.602  -0.770  1.00  0.00      PROA
ATOM   1872  CE1 PHE   142     -21.777   9.767   1.031  1.00 20.00      PROA
ATOM   1873  HE1 PHE   142     -21.493   8.755   0.781  1.00  0.00      PROA
ATOM   1874  CZ  PHE   142     -22.487  10.035   2.198  1.00 20.00      PROA
ATOM   1875  HZ  PHE   142     -22.771   9.258   2.889  1.00  0.00      PROA
ATOM   1876  CD2 PHE   142     -22.588  12.364   1.583  1.00 20.00      PROA
ATOM   1877  HD2 PHE   142     -22.902  13.365   1.819  1.00  0.00      PROA
ATOM   1878  CE2 PHE   142     -22.895  11.337   2.478  1.00 20.00      PROA
ATOM   1879  HE2 PHE   142     -23.459  11.563   3.344  1.00  0.00      PROA
ATOM   1880  C   PHE   142     -19.644  14.358  -1.688  1.00 20.00      PROA
ATOM   1881  O   PHE   142     -19.411  13.668  -2.680  1.00 20.00      PROA
ATOM   1882  N   GLY   143     -19.538  15.685  -1.680  1.00 20.00      PROA
ATOM   1883  HN  GLY   143     -19.816  16.225  -0.887  1.00  0.00      PROA
ATOM   1884  CA  GLY   143     -19.190  16.404  -2.898  1.00 20.00      PROA
ATOM   1885  HA1 GLY   143     -19.960  17.149  -3.019  1.00  0.00      PROA
ATOM   1886  HA2 GLY   143     -19.148  15.750  -3.759  1.00  0.00      PROA
ATOM   1887  C   GLY   143     -17.875  17.160  -2.892  1.00 20.00      PROA
ATOM   1888  O   GLY   143     -17.527  17.821  -3.877  1.00 20.00      PROA
ATOM   1889  N   GLN   144     -17.137  17.070  -1.795  1.00 20.00      PROA
ATOM   1890  HN  GLN   144     -17.492  16.652  -0.961  1.00  0.00      PROA
ATOM   1891  CA  GLN   144     -15.855  17.756  -1.698  1.00 20.00      PROA
ATOM   1892  HA  GLN   144     -15.482  17.987  -2.687  1.00  0.00      PROA
ATOM   1893  CB  GLN   144     -15.991  19.051  -0.902  1.00 20.00      PROA
ATOM   1894  HB1 GLN   144     -14.959  19.451  -0.730  1.00  0.00      PROA
ATOM   1895  HB2 GLN   144     -16.426  18.854   0.102  1.00  0.00      PROA
ATOM   1896  CG  GLN   144     -16.794  20.124  -1.617  1.00 20.00      PROA
ATOM   1897  HG1 GLN   144     -17.871  19.854  -1.630  1.00  0.00      PROA
ATOM   1898  HG2 GLN   144     -16.457  20.183  -2.678  1.00  0.00      PROA
ATOM   1899  CD  GLN   144     -16.580  21.488  -1.013  1.00 20.00      PROA
ATOM   1900  OE1 GLN   144     -15.451  21.987  -0.962  1.00 20.00      PROA
ATOM   1901  NE2 GLN   144     -17.663  22.106  -0.549  1.00 20.00      PROA
ATOM   1902 HE21 GLN   144     -17.521  23.044  -0.251  1.00  0.00      PROA
ATOM   1903 HE22 GLN   144     -18.524  21.626  -0.423  1.00  0.00      PROA
ATOM   1904  C   GLN   144     -14.807  16.869  -1.050  1.00 20.00      PROA
ATOM   1905  O   GLN   144     -15.050  16.267  -0.010  1.00 20.00      PROA
ATOM   1906  N   LEU   145     -13.636  16.806  -1.675  1.00 20.00      PROA
ATOM   1907  HN  LEU   145     -13.457  17.330  -2.496  1.00  0.00      PROA
ATOM   1908  CA  LEU   145     -12.540  15.988  -1.176  1.00 20.00      PROA
ATOM   1909  HA  LEU   145     -12.892  14.974  -1.062  1.00  0.00      PROA
ATOM   1910  CB  LEU   145     -11.369  16.023  -2.162  1.00 20.00      PROA
ATOM   1911  HB1 LEU   145     -10.464  15.567  -1.694  1.00  0.00      PROA
ATOM   1912  HB2 LEU   145     -11.124  17.094  -2.359  1.00  0.00      PROA
ATOM   1913  CG  LEU   145     -11.539  15.316  -3.509  1.00 20.00      PROA
ATOM   1914  HG  LEU   145     -12.466  15.685  -4.009  1.00  0.00      PROA
ATOM   1915  CD1 LEU   145     -10.340  15.655  -4.411  1.00 20.00      PROA
ATOM   1916 HD11 LEU   145      -9.397  15.289  -3.951  1.00  0.00      PROA
ATOM   1917 HD12 LEU   145     -10.261  16.753  -4.561  1.00  0.00      PROA
ATOM   1918 HD13 LEU   145     -10.448  15.172  -5.407  1.00  0.00      PROA
ATOM   1919  CD2 LEU   145     -11.648  13.812  -3.295  1.00 20.00      PROA
ATOM   1920 HD21 LEU   145     -12.538  13.555  -2.687  1.00  0.00      PROA
ATOM   1921 HD22 LEU   145     -10.741  13.436  -2.777  1.00  0.00      PROA
ATOM   1922 HD23 LEU   145     -11.733  13.285  -4.271  1.00  0.00      PROA
ATOM   1923  C   LEU   145     -12.053  16.438   0.197  1.00 20.00      PROA
ATOM   1924  O   LEU   145     -12.199  17.598   0.575  1.00 20.00      PROA
ATOM   1925  N   LEU   146     -11.483  15.492   0.940  1.00 20.00      PROA
ATOM   1926  HN  LEU   146     -11.376  14.557   0.612  1.00  0.00      PROA
ATOM   1927  CA  LEU   146     -10.926  15.759   2.258  1.00 20.00      PROA
ATOM   1928  HA  LEU   146     -10.576  14.817   2.647  1.00  0.00      PROA
ATOM   1929  CB  LEU   146      -9.746  16.734   2.114  1.00 20.00      PROA
ATOM   1930  HB1 LEU   146      -9.255  16.876   3.105  1.00  0.00      PROA
ATOM   1931  HB2 LEU   146     -10.090  17.737   1.782  1.00  0.00      PROA
ATOM   1932  CG  LEU   146      -8.682  16.227   1.133  1.00 20.00      PROA
ATOM   1933  HG  LEU   146      -9.125  16.056   0.126  1.00  0.00      PROA
ATOM   1934  CD1 LEU   146      -7.566  17.255   0.949  1.00 20.00      PROA
ATOM   1935 HD11 LEU   146      -7.099  17.482   1.934  1.00  0.00      PROA
ATOM   1936 HD12 LEU   146      -7.981  18.206   0.547  1.00  0.00      PROA
ATOM   1937 HD13 LEU   146      -6.786  16.878   0.258  1.00  0.00      PROA
ATOM   1938  CD2 LEU   146      -8.115  14.919   1.661  1.00 20.00      PROA
ATOM   1939 HD21 LEU   146      -8.841  14.084   1.577  1.00  0.00      PROA
ATOM   1940 HD22 LEU   146      -7.845  15.036   2.729  1.00  0.00      PROA
ATOM   1941 HD23 LEU   146      -7.195  14.644   1.105  1.00  0.00      PROA
ATOM   1942  C   LEU   146     -11.934  16.288   3.275  1.00 20.00      PROA
ATOM   1943  O   LEU   146     -11.676  17.272   3.961  1.00 20.00      PROA
ATOM   1944  N   THR   147     -13.080  15.620   3.368  1.00 20.00      PROA
ATOM   1945  HN  THR   147     -13.218  14.828   2.787  1.00  0.00      PROA
ATOM   1946  CA  THR   147     -14.126  16.000   4.310  1.00 20.00      PROA
ATOM   1947  HA  THR   147     -13.770  16.753   4.984  1.00  0.00      PROA
ATOM   1948  CB  THR   147     -15.376  16.504   3.580  1.00 20.00      PROA
ATOM   1949  HB  THR   147     -16.225  16.593   4.294  1.00  0.00      PROA
ATOM   1950  OG1 THR   147     -15.718  15.585   2.537  1.00 20.00      PROA
ATOM   1951  HG1 THR   147     -15.423  16.074   1.738  1.00  0.00      PROA
ATOM   1952  CG2 THR   147     -15.118  17.883   2.980  1.00 20.00      PROA
ATOM   1953 HG21 THR   147     -14.278  17.856   2.252  1.00  0.00      PROA
ATOM   1954 HG22 THR   147     -14.851  18.599   3.783  1.00  0.00      PROA
ATOM   1955 HG23 THR   147     -16.023  18.257   2.459  1.00  0.00      PROA
ATOM   1956  C   THR   147     -14.467  14.745   5.096  1.00 20.00      PROA
ATOM   1957  O   THR   147     -14.670  13.682   4.519  1.00 20.00      PROA
ATOM   1958  N   SER   148     -14.541  14.869   6.413  1.00 20.00      PROA
ATOM   1959  HN  SER   148     -14.354  15.741   6.882  1.00  0.00      PROA
ATOM   1960  CA  SER   148     -14.801  13.700   7.235  1.00 20.00      PROA
ATOM   1961  HA  SER   148     -15.594  13.108   6.806  1.00  0.00      PROA
ATOM   1962  CB  SER   148     -13.519  12.849   7.298  1.00 20.00      PROA
ATOM   1963  HB1 SER   148     -12.671  13.512   7.583  1.00  0.00      PROA
ATOM   1964  HB2 SER   148     -13.300  12.427   6.300  1.00  0.00      PROA
ATOM   1965  OG  SER   148     -13.609  11.800   8.248  1.00 20.00      PROA
ATOM   1966  HG1 SER   148     -12.715  11.456   8.356  1.00  0.00      PROA
ATOM   1967  C   SER   148     -15.209  14.091   8.640  1.00 20.00      PROA
ATOM   1968  O   SER   148     -15.043  15.243   9.049  1.00 20.00      PROA
ATOM   1969  N   SER   149     -15.764  13.127   9.368  1.00 20.00      PROA
ATOM   1970  HN  SER   149     -15.949  12.223   8.982  1.00  0.00      PROA
ATOM   1971  CA  SER   149     -16.133  13.340  10.761  1.00 20.00      PROA
ATOM   1972  HA  SER   149     -16.015  14.364  11.012  1.00  0.00      PROA
ATOM   1973  CB  SER   149     -17.556  12.822  11.035  1.00 20.00      PROA
ATOM   1974  HB1 SER   149     -18.245  13.389  10.370  1.00  0.00      PROA
ATOM   1975  HB2 SER   149     -17.809  13.071  12.086  1.00  0.00      PROA
ATOM   1976  OG  SER   149     -17.678  11.438  10.742  1.00 20.00      PROA
ATOM   1977  HG1 SER   149     -18.564  11.291  10.384  1.00  0.00      PROA
ATOM   1978  C   SER   149     -15.099  12.545  11.575  1.00 20.00      PROA
ATOM   1979  O   SER   149     -15.199  12.435  12.796  1.00 20.00      PROA
ATOM   1980  N   ASN   150     -14.086  12.019  10.884  1.00 20.00      PROA
ATOM   1981  HN  ASN   150     -14.092  12.106   9.887  1.00  0.00      PROA
ATOM   1982  CA  ASN   150     -13.052  11.208  11.529  1.00 20.00      PROA
ATOM   1983  HA  ASN   150     -13.312  11.013  12.563  1.00  0.00      PROA
ATOM   1984  CB  ASN   150     -12.943   9.853  10.812  1.00 20.00      PROA
ATOM   1985  HB1 ASN   150     -12.124   9.247  11.264  1.00  0.00      PROA
ATOM   1986  HB2 ASN   150     -12.699   9.972   9.744  1.00  0.00      PROA
ATOM   1987  CG  ASN   150     -14.188   8.986  10.998  1.00 20.00      PROA
ATOM   1988  OD1 ASN   150     -14.488   8.558  12.108  1.00 20.00      PROA
ATOM   1989  ND2 ASN   150     -14.917   8.729   9.908  1.00 20.00      PROA
ATOM   1990 HD21 ASN   150     -15.777   8.244  10.030  1.00  0.00      PROA
ATOM   1991 HD22 ASN   150     -14.581   9.037   9.023  1.00  0.00      PROA
ATOM   1992  C   ASN   150     -11.661  11.854  11.589  1.00 20.00      PROA
ATOM   1993  O   ASN   150     -10.651  11.148  11.657  1.00 20.00      PROA
ATOM   1994  N   TYR   151     -11.599  13.183  11.583  1.00 20.00      PROA
ATOM   1995  HN  TYR   151     -12.434  13.723  11.533  1.00  0.00      PROA
ATOM   1996  CA  TYR   151     -10.301  13.860  11.620  1.00 20.00      PROA
ATOM   1997  HA  TYR   151      -9.537  13.206  11.235  1.00  0.00      PROA
ATOM   1998  CB  TYR   151     -10.336  15.139  10.778  1.00 20.00      PROA
ATOM   1999  HB1 TYR   151      -9.434  15.762  10.949  1.00  0.00      PROA
ATOM   2000  HB2 TYR   151     -11.231  15.740  11.060  1.00  0.00      PROA
ATOM   2001  CG  TYR   151     -10.360  14.916   9.277  1.00 20.00      PROA
ATOM   2002  CD1 TYR   151      -9.618  13.891   8.689  1.00 20.00      PROA
ATOM   2003  HD1 TYR   151      -9.024  13.220   9.290  1.00  0.00      PROA
ATOM   2004  CE1 TYR   151      -9.563  13.740   7.299  1.00 20.00      PROA
ATOM   2005  HE1 TYR   151      -8.944  12.964   6.874  1.00  0.00      PROA
ATOM   2006  CZ  TYR   151     -10.258  14.624   6.484  1.00 20.00      PROA
ATOM   2007  OH  TYR   151     -10.183  14.499   5.112  1.00 20.00      PROA
ATOM   2008  HH  TYR   151      -9.685  13.692   4.889  1.00  0.00      PROA
ATOM   2009  CD2 TYR   151     -11.058  15.785   8.439  1.00 20.00      PROA
ATOM   2010  HD2 TYR   151     -11.629  16.596   8.857  1.00  0.00      PROA
ATOM   2011  CE2 TYR   151     -11.008  15.646   7.043  1.00 20.00      PROA
ATOM   2012  HE2 TYR   151     -11.552  16.325   6.399  1.00  0.00      PROA
ATOM   2013  C   TYR   151      -9.778  14.203  13.011  1.00 20.00      PROA
ATOM   2014  O   TYR   151      -8.665  14.725  13.148  1.00 20.00      PROA
ATOM   2015  N   ASP   152     -10.570  13.931  14.041  1.00 20.00      PROA
ATOM   2016  HN  ASP   152     -11.473  13.526  13.933  1.00  0.00      PROA
ATOM   2017  CA  ASP   152     -10.141  14.214  15.407  1.00 20.00      PROA
ATOM   2018  HA  ASP   152      -9.214  14.771  15.424  1.00  0.00      PROA
ATOM   2019  CB  ASP   152     -11.200  15.044  16.139  1.00 20.00      PROA
ATOM   2020  HB1 ASP   152     -12.163  14.494  16.222  1.00  0.00      PROA
ATOM   2021  HB2 ASP   152     -11.392  15.977  15.567  1.00  0.00      PROA
ATOM   2022  CG  ASP   152     -10.758  15.452  17.537  1.00 20.00      PROA
ATOM   2023  OD1 ASP   152     -11.534  16.140  18.234  1.00 20.00      PROA
ATOM   2024  OD2 ASP   152      -9.634  15.087  17.942  1.00 20.00      PROA
ATOM   2025  C   ASP   152      -9.895  12.895  16.135  1.00 20.00      PROA
ATOM   2026  O   ASP   152     -10.822  12.270  16.665  1.00 20.00      PROA
ATOM   2027  N   ASP   153      -8.636  12.475  16.161  1.00 20.00      PROA
ATOM   2028  HN  ASP   153      -7.919  12.983  15.705  1.00  0.00      PROA
ATOM   2029  CA  ASP   153      -8.281  11.215  16.792  1.00 20.00      PROA
ATOM   2030  HA  ASP   153      -8.971  10.464  16.429  1.00  0.00      PROA
ATOM   2031  CB  ASP   153      -6.868  10.801  16.380  1.00 20.00      PROA
ATOM   2032  HB1 ASP   153      -6.488   9.955  16.988  1.00  0.00      PROA
ATOM   2033  HB2 ASP   153      -6.164  11.644  16.524  1.00  0.00      PROA
ATOM   2034  CG  ASP   153      -6.800  10.353  14.929  1.00 20.00      PROA
ATOM   2035  OD1 ASP   153      -5.709   9.962  14.476  1.00 20.00      PROA
ATOM   2036  OD2 ASP   153      -7.844  10.390  14.237  1.00 20.00      PROA
ATOM   2037  C   ASP   153      -8.434  11.166  18.306  1.00 20.00      PROA
ATOM   2038  O   ASP   153      -8.309  10.099  18.893  1.00 20.00      PROA
ATOM   2039  N   ASP   154      -8.703  12.303  18.940  1.00 20.00      PROA
ATOM   2040  HN  ASP   154      -8.817  13.193  18.486  1.00  0.00      PROA
ATOM   2041  CA  ASP   154      -8.903  12.295  20.390  1.00 20.00      PROA
ATOM   2042  HA  ASP   154      -8.079  11.770  20.862  1.00  0.00      PROA
ATOM   2043  CB  ASP   154      -9.013  13.717  20.948  1.00 20.00      PROA
ATOM   2044  HB1 ASP   154      -9.304  13.689  22.018  1.00  0.00      PROA
ATOM   2045  HB2 ASP   154      -9.766  14.314  20.389  1.00  0.00      PROA
ATOM   2046  CG  ASP   154      -7.703  14.466  20.898  1.00 20.00      PROA
ATOM   2047  OD1 ASP   154      -6.652  13.822  21.072  1.00 20.00      PROA
ATOM   2048  OD2 ASP   154      -7.728  15.699  20.702  1.00 20.00      PROA
ATOM   2049  C   ASP   154     -10.184  11.537  20.728  1.00 20.00      PROA
ATOM   2050  O   ASP   154     -10.368  11.082  21.853  1.00 20.00      PROA
ATOM   2051  N   GLU   155     -11.072  11.405  19.749  1.00 20.00      PROA
ATOM   2052  HN  GLU   155     -10.937  11.867  18.871  1.00  0.00      PROA
ATOM   2053  CA  GLU   155     -12.335  10.712  19.970  1.00 20.00      PROA
ATOM   2054  HA  GLU   155     -12.764  11.061  20.902  1.00  0.00      PROA
ATOM   2055  CB  GLU   155     -13.302  11.021  18.835  1.00 20.00      PROA
ATOM   2056  HB1 GLU   155     -14.268  10.500  19.055  1.00  0.00      PROA
ATOM   2057  HB2 GLU   155     -12.887  10.603  17.888  1.00  0.00      PROA
ATOM   2058  CG  GLU   155     -13.576  12.494  18.638  1.00 20.00      PROA
ATOM   2059  HG1 GLU   155     -12.674  13.025  18.257  1.00  0.00      PROA
ATOM   2060  HG2 GLU   155     -13.861  12.954  19.608  1.00  0.00      PROA
ATOM   2061  CD  GLU   155     -14.706  12.725  17.665  1.00 20.00      PROA
ATOM   2062  OE1 GLU   155     -15.874  12.503  18.051  1.00 20.00      PROA
ATOM   2063  OE2 GLU   155     -14.429  13.112  16.513  1.00 20.00      PROA
ATOM   2064  C   GLU   155     -12.174   9.201  20.098  1.00 20.00      PROA
ATOM   2065  O   GLU   155     -13.095   8.508  20.525  1.00 20.00      PROA
ATOM   2066  N   LYS   156     -11.006   8.696  19.706  1.00 20.00      PROA
ATOM   2067  HN  LYS   156     -10.247   9.308  19.475  1.00  0.00      PROA
ATOM   2068  CA  LYS   156     -10.698   7.270  19.775  1.00 20.00      PROA
ATOM   2069  HA  LYS   156      -9.861   7.080  19.120  1.00  0.00      PROA
ATOM   2070  CB  LYS   156     -10.294   6.898  21.204  1.00 20.00      PROA
ATOM   2071  HB1 LYS   156     -10.208   5.789  21.312  1.00  0.00      PROA
ATOM   2072  HB2 LYS   156     -11.073   7.238  21.918  1.00  0.00      PROA
ATOM   2073  CG  LYS   156      -8.923   7.464  21.578  1.00 20.00      PROA
ATOM   2074  HG1 LYS   156      -8.942   8.575  21.473  1.00  0.00      PROA
ATOM   2075  HG2 LYS   156      -8.181   7.067  20.845  1.00  0.00      PROA
ATOM   2076  CD  LYS   156      -8.499   7.094  22.980  1.00 20.00      PROA
ATOM   2077  HD1 LYS   156      -8.495   5.985  23.070  1.00  0.00      PROA
ATOM   2078  HD2 LYS   156      -9.248   7.486  23.706  1.00  0.00      PROA
ATOM   2079  CE  LYS   156      -7.112   7.649  23.274  1.00 20.00      PROA
ATOM   2080  HE1 LYS   156      -7.108   8.757  23.181  1.00  0.00      PROA
ATOM   2081  HE2 LYS   156      -6.384   7.223  22.554  1.00  0.00      PROA
ATOM   2082  NZ  LYS   156      -6.656   7.295  24.645  1.00 20.00      PROA
ATOM   2083  HZ1 LYS   156      -6.627   6.261  24.783  1.00  0.00      PROA
ATOM   2084  HZ2 LYS   156      -7.281   7.703  25.362  1.00  0.00      PROA
ATOM   2085  HZ3 LYS   156      -5.700   7.655  24.842  1.00  0.00      PROA
ATOM   2086  C   LYS   156     -11.826   6.371  19.278  1.00 20.00      PROA
ATOM   2087  O   LYS   156     -12.270   5.446  19.967  1.00 20.00      PROA
ATOM   2088  N   LYS   157     -12.278   6.643  18.060  1.00 20.00      PROA
ATOM   2089  HN  LYS   157     -11.887   7.374  17.512  1.00  0.00      PROA
ATOM   2090  CA  LYS   157     -13.351   5.862  17.459  1.00 20.00      PROA
ATOM   2091  HA  LYS   157     -14.078   5.595  18.212  1.00  0.00      PROA
ATOM   2092  CB  LYS   157     -14.037   6.664  16.350  1.00 20.00      PROA
ATOM   2093  HB1 LYS   157     -14.758   6.037  15.778  1.00  0.00      PROA
ATOM   2094  HB2 LYS   157     -13.252   6.978  15.621  1.00  0.00      PROA
ATOM   2095  CG  LYS   157     -14.754   7.913  16.826  1.00 20.00      PROA
ATOM   2096  HG1 LYS   157     -14.084   8.539  17.458  1.00  0.00      PROA
ATOM   2097  HG2 LYS   157     -15.622   7.594  17.445  1.00  0.00      PROA
ATOM   2098  CD  LYS   157     -15.267   8.730  15.648  1.00 20.00      PROA
ATOM   2099  HD1 LYS   157     -15.881   8.068  14.992  1.00  0.00      PROA
ATOM   2100  HD2 LYS   157     -14.409   9.065  15.026  1.00  0.00      PROA
ATOM   2101  CE  LYS   157     -16.132   9.892  16.118  1.00 20.00      PROA
ATOM   2102  HE1 LYS   157     -15.590  10.440  16.907  1.00  0.00      PROA
ATOM   2103  HE2 LYS   157     -17.091   9.520  16.540  1.00  0.00      PROA
ATOM   2104  NZ  LYS   157     -16.444  10.831  15.005  1.00 20.00      PROA
ATOM   2105  HZ1 LYS   157     -16.796  10.336  14.172  1.00  0.00      PROA
ATOM   2106  HZ2 LYS   157     -15.580  11.390  14.774  1.00  0.00      PROA
ATOM   2107  HZ3 LYS   157     -17.152  11.520  15.310  1.00  0.00      PROA
ATOM   2108  C   LYS   157     -12.806   4.574  16.865  1.00 20.00      PROA
ATOM   2109  O   LYS   157     -11.600   4.434  16.649  1.00 20.00      PROA
ATOM   2110  N   VAL   158     -13.705   3.631  16.613  1.00 20.00      PROA
ATOM   2111  HN  VAL   158     -14.682   3.794  16.744  1.00  0.00      PROA
ATOM   2112  CA  VAL   158     -13.328   2.371  16.005  1.00 20.00      PROA
ATOM   2113  HA  VAL   158     -12.273   2.353  15.764  1.00  0.00      PROA
ATOM   2114  CB  VAL   158     -13.645   1.166  16.926  1.00 20.00      PROA
ATOM   2115  HB  VAL   158     -13.431   0.216  16.376  1.00  0.00      PROA
ATOM   2116  CG1 VAL   158     -12.727   1.209  18.147  1.00 20.00      PROA
ATOM   2117 HG11 VAL   158     -12.902   2.128  18.747  1.00  0.00      PROA
ATOM   2118 HG12 VAL   158     -11.661   1.208  17.837  1.00  0.00      PROA
ATOM   2119 HG13 VAL   158     -12.901   0.326  18.796  1.00  0.00      PROA
ATOM   2120  CG2 VAL   158     -15.111   1.182  17.344  1.00 20.00      PROA
ATOM   2121 HG21 VAL   158     -15.790   1.100  16.472  1.00  0.00      PROA
ATOM   2122 HG22 VAL   158     -15.373   2.099  17.909  1.00  0.00      PROA
ATOM   2123 HG23 VAL   158     -15.313   0.311  18.004  1.00  0.00      PROA
ATOM   2124  C   VAL   158     -14.056   2.241  14.670  1.00 20.00      PROA
ATOM   2125  O   VAL   158     -14.484   1.161  14.278  1.00 20.00      PROA
ATOM   2126  N   THR   159     -14.199   3.376  13.987  1.00 20.00      PROA
ATOM   2127  HN  THR   159     -13.773   4.225  14.274  1.00  0.00      PROA
ATOM   2128  CA  THR   159     -14.834   3.416  12.678  1.00 20.00      PROA
ATOM   2129  HA  THR   159     -15.633   2.693  12.619  1.00  0.00      PROA
ATOM   2130  CB  THR   159     -15.375   4.842  12.330  1.00 20.00      PROA
ATOM   2131  HB  THR   159     -15.662   4.880  11.253  1.00  0.00      PROA
ATOM   2132  OG1 THR   159     -14.360   5.826  12.573  1.00 20.00      PROA
ATOM   2133  HG1 THR   159     -14.622   6.651  12.135  1.00  0.00      PROA
ATOM   2134  CG2 THR   159     -16.596   5.176  13.160  1.00 20.00      PROA
ATOM   2135 HG21 THR   159     -16.355   5.132  14.246  1.00  0.00      PROA
ATOM   2136 HG22 THR   159     -17.407   4.446  12.953  1.00  0.00      PROA
ATOM   2137 HG23 THR   159     -16.967   6.194  12.914  1.00  0.00      PROA
ATOM   2138  C   THR   159     -13.767   3.044  11.655  1.00 20.00      PROA
ATOM   2139  O   THR   159     -12.571   3.108  11.947  1.00 20.00      PROA
ATOM   2140  N   GLY   160     -14.194   2.649  10.461  1.00 20.00      PROA
ATOM   2141  HN  GLY   160     -15.180   2.565  10.219  1.00  0.00      PROA
ATOM   2142  CA  GLY   160     -13.244   2.302   9.419  1.00 20.00      PROA
ATOM   2143  HA1 GLY   160     -13.770   1.669   8.722  1.00  0.00      PROA
ATOM   2144  HA2 GLY   160     -12.359   1.835   9.830  1.00  0.00      PROA
ATOM   2145  C   GLY   160     -12.826   3.555   8.668  1.00 20.00      PROA
ATOM   2146  O   GLY   160     -11.731   3.617   8.106  1.00 20.00      PROA
ATOM   2147  N   GLY   161     -13.703   4.557   8.670  1.00 20.00      PROA
ATOM   2148  HN  GLY   161     -14.660   4.374   8.932  1.00  0.00      PROA
ATOM   2149  CA  GLY   161     -13.423   5.809   7.984  1.00 20.00      PROA
ATOM   2150  HA1 GLY   161     -14.301   6.426   8.103  1.00  0.00      PROA
ATOM   2151  HA2 GLY   161     -13.194   5.589   6.950  1.00  0.00      PROA
ATOM   2152  C   GLY   161     -12.256   6.532   8.620  1.00 20.00      PROA
ATOM   2153  O   GLY   161     -12.147   6.585   9.844  1.00 20.00      PROA
ATOM   2154  N   ARG   162     -11.397   7.125   7.801  1.00 20.00      PROA
ATOM   2155  HN  ARG   162     -11.549   7.116   6.821  1.00  0.00      PROA
ATOM   2156  CA  ARG   162     -10.238   7.792   8.357  1.00 20.00      PROA
ATOM   2157  HA  ARG   162     -10.494   8.188   9.336  1.00  0.00      PROA
ATOM   2158  CB  ARG   162      -9.146   6.748   8.515  1.00 20.00      PROA
ATOM   2159  HB1 ARG   162      -8.608   6.582   7.552  1.00  0.00      PROA
ATOM   2160  HB2 ARG   162      -9.635   5.763   8.734  1.00  0.00      PROA
ATOM   2161  CG  ARG   162      -8.210   7.028   9.602  1.00 20.00      PROA
ATOM   2162  HG1 ARG   162      -8.257   8.100   9.902  1.00  0.00      PROA
ATOM   2163  HG2 ARG   162      -7.169   6.841   9.232  1.00  0.00      PROA
ATOM   2164  CD  ARG   162      -8.449   6.112  10.780  1.00 20.00      PROA
ATOM   2165  HD1 ARG   162      -8.292   5.046  10.494  1.00  0.00      PROA
ATOM   2166  HD2 ARG   162      -9.483   6.205  11.192  1.00  0.00      PROA
ATOM   2167  NE  ARG   162      -7.450   6.477  11.755  1.00 20.00      PROA
ATOM   2168  HE  ARG   162      -6.589   5.965  11.765  1.00  0.00      PROA
ATOM   2169  CZ  ARG   162      -7.573   7.508  12.574  1.00 20.00      PROA
ATOM   2170  NH1 ARG   162      -8.677   8.246  12.550  1.00 20.00      PROA
ATOM   2171 HH11 ARG   162      -9.523   7.702  12.607  1.00  0.00      PROA
ATOM   2172 HH12 ARG   162      -8.673   8.969  13.255  1.00  0.00      PROA
ATOM   2173  NH2 ARG   162      -6.562   7.845  13.355  1.00 20.00      PROA
ATOM   2174 HH21 ARG   162      -6.570   8.740  13.835  1.00  0.00      PROA
ATOM   2175 HH22 ARG   162      -5.754   7.278  13.372  1.00  0.00      PROA
ATOM   2176  C   ARG   162      -9.659   8.978   7.587  1.00 20.00      PROA
ATOM   2177  O   ARG   162      -9.206   9.960   8.191  1.00 20.00      PROA
ATOM   2178  N   ASN   163      -9.670   8.888   6.262  1.00 20.00      PROA
ATOM   2179  HN  ASN   163      -9.997   8.062   5.819  1.00  0.00      PROA
ATOM   2180  CA  ASN   163      -9.058   9.912   5.411  1.00 20.00      PROA
ATOM   2181  HA  ASN   163      -8.351  10.491   5.993  1.00  0.00      PROA
ATOM   2182  CB  ASN   163      -8.280   9.217   4.289  1.00 20.00      PROA
ATOM   2183  HB1 ASN   163      -7.699   9.972   3.710  1.00  0.00      PROA
ATOM   2184  HB2 ASN   163      -8.956   8.698   3.580  1.00  0.00      PROA
ATOM   2185  CG  ASN   163      -7.267   8.200   4.810  1.00 20.00      PROA
ATOM   2186  OD1 ASN   163      -6.934   7.234   4.119  1.00 20.00      PROA
ATOM   2187  ND2 ASN   163      -6.761   8.423   6.013  1.00 20.00      PROA
ATOM   2188 HD21 ASN   163      -6.075   7.764   6.314  1.00  0.00      PROA
ATOM   2189 HD22 ASN   163      -7.014   9.243   6.517  1.00  0.00      PROA
ATOM   2190  C   ASN   163      -9.951  10.985   4.780  1.00 20.00      PROA
ATOM   2191  O   ASN   163      -9.450  12.018   4.347  1.00 20.00      PROA
ATOM   2192  N   GLY   164     -11.252  10.737   4.690  1.00 20.00      PROA
ATOM   2193  HN  GLY   164     -11.631   9.887   5.038  1.00  0.00      PROA
ATOM   2194  CA  GLY   164     -12.140  11.720   4.088  1.00 20.00      PROA
ATOM   2195  HA1 GLY   164     -11.867  12.720   4.398  1.00  0.00      PROA
ATOM   2196  HA2 GLY   164     -13.141  11.454   4.385  1.00  0.00      PROA
ATOM   2197  C   GLY   164     -12.136  11.687   2.568  1.00 20.00      PROA
ATOM   2198  O   GLY   164     -12.377  12.712   1.917  1.00 20.00      PROA
ATOM   2199  N   TYR   165     -11.878  10.504   2.012  1.00 20.00      PROA
ATOM   2200  HN  TYR   165     -11.602   9.758   2.610  1.00  0.00      PROA
ATOM   2201  CA  TYR   165     -11.831  10.277   0.562  1.00 20.00      PROA
ATOM   2202  HA  TYR   165     -11.983  11.207   0.030  1.00  0.00      PROA
ATOM   2203  CB  TYR   165     -10.483   9.677   0.157  1.00 20.00      PROA
ATOM   2204  HB1 TYR   165     -10.547   9.040  -0.752  1.00  0.00      PROA
ATOM   2205  HB2 TYR   165     -10.108   9.010   0.965  1.00  0.00      PROA
ATOM   2206  CG  TYR   165      -9.398  10.659  -0.178  1.00 20.00      PROA
ATOM   2207  CD1 TYR   165      -8.317  10.854   0.681  1.00 20.00      PROA
ATOM   2208  HD1 TYR   165      -8.270  10.300   1.607  1.00  0.00      PROA
ATOM   2209  CE1 TYR   165      -7.275  11.709   0.340  1.00 20.00      PROA
ATOM   2210  HE1 TYR   165      -6.436  11.820   1.012  1.00  0.00      PROA
ATOM   2211  CZ  TYR   165      -7.316  12.380  -0.872  1.00 20.00      PROA
ATOM   2212  OH  TYR   165      -6.289  13.222  -1.227  1.00 20.00      PROA
ATOM   2213  HH  TYR   165      -5.576  13.008  -0.615  1.00  0.00      PROA
ATOM   2214  CD2 TYR   165      -9.415  11.351  -1.387  1.00 20.00      PROA
ATOM   2215  HD2 TYR   165     -10.232  11.193  -2.077  1.00  0.00      PROA
ATOM   2216  CE2 TYR   165      -8.381  12.208  -1.736  1.00 20.00      PROA
ATOM   2217  HE2 TYR   165      -8.394  12.724  -2.687  1.00  0.00      PROA
ATOM   2218  C   TYR   165     -12.887   9.310   0.013  1.00 20.00      PROA
ATOM   2219  O   TYR   165     -13.481   9.551  -1.038  1.00 20.00      PROA
ATOM   2220  N   GLY   166     -13.054   8.190   0.714  1.00 20.00      PROA
ATOM   2221  HN  GLY   166     -12.450   8.003   1.482  1.00  0.00      PROA
ATOM   2222  CA  GLY   166     -13.961   7.125   0.305  1.00 20.00      PROA
ATOM   2223  HA1 GLY   166     -14.315   6.624   1.195  1.00  0.00      PROA
ATOM   2224  HA2 GLY   166     -13.362   6.447  -0.289  1.00  0.00      PROA
ATOM   2225  C   GLY   166     -15.189   7.411  -0.540  1.00 20.00      PROA
ATOM   2226  O   GLY   166     -15.310   6.929  -1.677  1.00 20.00      PROA
ATOM   2227  N   ALA   167     -16.114   8.182   0.015  1.00 20.00      PROA
ATOM   2228  HN  ALA   167     -16.022   8.498   0.953  1.00  0.00      PROA
ATOM   2229  CA  ALA   167     -17.352   8.491  -0.691  1.00 20.00      PROA
ATOM   2230  HA  ALA   167     -17.788   7.558  -1.026  1.00  0.00      PROA
ATOM   2231  CB  ALA   167     -18.318   9.192   0.249  1.00 20.00      PROA
ATOM   2232  HB1 ALA   167     -17.962  10.203   0.536  1.00  0.00      PROA
ATOM   2233  HB2 ALA   167     -18.461   8.596   1.175  1.00  0.00      PROA
ATOM   2234  HB3 ALA   167     -19.304   9.292  -0.254  1.00  0.00      PROA
ATOM   2235  C   ALA   167     -17.124   9.335  -1.940  1.00 20.00      PROA
ATOM   2236  O   ALA   167     -17.789   9.143  -2.955  1.00 20.00      PROA
ATOM   2237  N   LYS   168     -16.194  10.281  -1.866  1.00 20.00      PROA
ATOM   2238  HN  LYS   168     -15.588  10.348  -1.082  1.00  0.00      PROA
ATOM   2239  CA  LYS   168     -15.918  11.121  -3.022  1.00 20.00      PROA
ATOM   2240  HA  LYS   168     -16.847  11.504  -3.426  1.00  0.00      PROA
ATOM   2241  CB  LYS   168     -15.016  12.296  -2.630  1.00 20.00      PROA
ATOM   2242  HB1 LYS   168     -14.572  12.706  -3.574  1.00  0.00      PROA
ATOM   2243  HB2 LYS   168     -14.167  11.944  -2.010  1.00  0.00      PROA
ATOM   2244  CG  LYS   168     -15.756  13.482  -2.003  1.00 20.00      PROA
ATOM   2245  HG1 LYS   168     -16.600  13.774  -2.670  1.00  0.00      PROA
ATOM   2246  HG2 LYS   168     -15.065  14.351  -1.965  1.00  0.00      PROA
ATOM   2247  CD  LYS   168     -16.303  13.189  -0.607  1.00 20.00      PROA
ATOM   2248  HD1 LYS   168     -16.984  12.317  -0.599  1.00  0.00      PROA
ATOM   2249  HD2 LYS   168     -16.918  14.078  -0.322  1.00  0.00      PROA
ATOM   2250  CE  LYS   168     -15.184  13.078   0.419  1.00 20.00      PROA
ATOM   2251  HE1 LYS   168     -14.516  13.962   0.414  1.00  0.00      PROA
ATOM   2252  HE2 LYS   168     -14.562  12.185   0.185  1.00  0.00      PROA
ATOM   2253  NZ  LYS   168     -15.683  12.889   1.816  1.00 20.00      PROA
ATOM   2254  HZ1 LYS   168     -16.716  12.728   1.806  1.00  0.00      PROA
ATOM   2255  HZ2 LYS   168     -15.559  13.820   2.297  1.00  0.00      PROA
ATOM   2256  HZ3 LYS   168     -15.178  12.176   2.366  1.00  0.00      PROA
ATOM   2257  C   LYS   168     -15.264  10.280  -4.114  1.00 20.00      PROA
ATOM   2258  O   LYS   168     -15.435  10.544  -5.299  1.00 20.00      PROA
ATOM   2259  N   LEU   169     -14.515   9.256  -3.716  1.00 20.00      PROA
ATOM   2260  HN  LEU   169     -14.308   9.109  -2.747  1.00  0.00      PROA
ATOM   2261  CA  LEU   169     -13.875   8.401  -4.698  1.00 20.00      PROA
ATOM   2262  HA  LEU   169     -13.361   9.013  -5.425  1.00  0.00      PROA
ATOM   2263  CB  LEU   169     -12.907   7.432  -4.013  1.00 20.00      PROA
ATOM   2264  HB1 LEU   169     -12.573   6.661  -4.746  1.00  0.00      PROA
ATOM   2265  HB2 LEU   169     -13.406   6.895  -3.179  1.00  0.00      PROA
ATOM   2266  CG  LEU   169     -11.636   8.107  -3.472  1.00 20.00      PROA
ATOM   2267  HG  LEU   169     -11.915   8.917  -2.765  1.00  0.00      PROA
ATOM   2268  CD1 LEU   169     -10.776   7.078  -2.728  1.00 20.00      PROA
ATOM   2269 HD11 LEU   169     -10.475   6.256  -3.409  1.00  0.00      PROA
ATOM   2270 HD12 LEU   169     -11.322   6.633  -1.868  1.00  0.00      PROA
ATOM   2271 HD13 LEU   169      -9.848   7.556  -2.348  1.00  0.00      PROA
ATOM   2272  CD2 LEU   169     -10.860   8.742  -4.629  1.00 20.00      PROA
ATOM   2273 HD21 LEU   169     -11.404   9.612  -5.051  1.00  0.00      PROA
ATOM   2274 HD22 LEU   169     -10.689   7.999  -5.438  1.00  0.00      PROA
ATOM   2275 HD23 LEU   169      -9.872   9.099  -4.269  1.00  0.00      PROA
ATOM   2276  C   LEU   169     -14.943   7.648  -5.482  1.00 20.00      PROA
ATOM   2277  O   LEU   169     -14.862   7.532  -6.700  1.00 20.00      PROA
ATOM   2278  N   CYS   170     -15.957   7.145  -4.790  1.00 20.00      PROA
ATOM   2279  HN  CYS   170     -15.978   7.231  -3.791  1.00  0.00      PROA
ATOM   2280  CA  CYS   170     -17.030   6.439  -5.475  1.00 20.00      PROA
ATOM   2281  HA  CYS   170     -16.606   5.660  -6.086  1.00  0.00      PROA
ATOM   2282  CB  CYS   170     -18.043   5.888  -4.461  1.00 20.00      PROA
ATOM   2283  HB1 CYS   170     -18.502   6.728  -3.895  1.00  0.00      PROA
ATOM   2284  HB2 CYS   170     -17.487   5.274  -3.716  1.00  0.00      PROA
ATOM   2285  SG  CYS   170     -19.335   4.873  -5.219  1.00 20.00      PROA
ATOM   2286  HG1 CYS   170     -18.697   3.719  -5.078  1.00  0.00      PROA
ATOM   2287  C   CYS   170     -17.725   7.417  -6.431  1.00 20.00      PROA
ATOM   2288  O   CYS   170     -17.998   7.090  -7.585  1.00 20.00      PROA
ATOM   2289  N   ASN   171     -17.997   8.619  -5.934  1.00 20.00      PROA
ATOM   2290  HN  ASN   171     -17.803   8.825  -4.973  1.00  0.00      PROA
ATOM   2291  CA  ASN   171     -18.649   9.676  -6.709  1.00 20.00      PROA
ATOM   2292  HA  ASN   171     -19.631   9.330  -7.004  1.00  0.00      PROA
ATOM   2293  CB  ASN   171     -18.732  10.946  -5.849  1.00 20.00      PROA
ATOM   2294  HB1 ASN   171     -17.746  11.430  -5.710  1.00  0.00      PROA
ATOM   2295  HB2 ASN   171     -19.094  10.637  -4.841  1.00  0.00      PROA
ATOM   2296  CG  ASN   171     -19.715  11.981  -6.389  1.00 20.00      PROA
ATOM   2297  OD1 ASN   171     -20.067  11.989  -7.576  1.00 20.00      PROA
ATOM   2298  ND2 ASN   171     -20.154  12.879  -5.507  1.00 20.00      PROA
ATOM   2299 HD21 ASN   171     -20.733  13.609  -5.859  1.00  0.00      PROA
ATOM   2300 HD22 ASN   171     -19.843  12.856  -4.556  1.00  0.00      PROA
ATOM   2301  C   ASN   171     -17.852   9.964  -7.986  1.00 20.00      PROA
ATOM   2302  O   ASN   171     -18.399   9.966  -9.090  1.00 20.00      PROA
ATOM   2303  N   ILE   172     -16.552  10.198  -7.827  1.00 20.00      PROA
ATOM   2304  HN  ILE   172     -16.128  10.234  -6.916  1.00  0.00      PROA
ATOM   2305  CA  ILE   172     -15.680  10.488  -8.960  1.00 20.00      PROA
ATOM   2306  HA  ILE   172     -16.049  11.373  -9.454  1.00  0.00      PROA
ATOM   2307  CB  ILE   172     -14.236  10.753  -8.485  1.00 20.00      PROA
ATOM   2308  HB  ILE   172     -13.926   9.930  -7.798  1.00  0.00      PROA
ATOM   2309  CG2 ILE   172     -13.276  10.787  -9.682  1.00 20.00      PROA
ATOM   2310 HG21 ILE   172     -13.645  11.483 -10.466  1.00  0.00      PROA
ATOM   2311 HG22 ILE   172     -13.134   9.780 -10.128  1.00  0.00      PROA
ATOM   2312 HG23 ILE   172     -12.264  11.121  -9.372  1.00  0.00      PROA
ATOM   2313  CG1 ILE   172     -14.194  12.075  -7.720  1.00 20.00      PROA
ATOM   2314 HG11 ILE   172     -15.051  12.159  -7.017  1.00  0.00      PROA
ATOM   2315 HG12 ILE   172     -14.310  12.903  -8.459  1.00  0.00      PROA
ATOM   2316  CD  ILE   172     -12.903  12.280  -6.933  1.00 20.00      PROA
ATOM   2317  HD1 ILE   172     -12.019  12.285  -7.603  1.00  0.00      PROA
ATOM   2318  HD2 ILE   172     -12.776  11.471  -6.180  1.00  0.00      PROA
ATOM   2319  HD3 ILE   172     -12.927  13.253  -6.396  1.00  0.00      PROA
ATOM   2320  C   ILE   172     -15.666   9.374  -9.994  1.00 20.00      PROA
ATOM   2321  O   ILE   172     -15.547   9.640 -11.193  1.00 20.00      PROA
ATOM   2322  N   PHE   173     -15.783   8.128  -9.544  1.00 20.00      PROA
ATOM   2323  HN  PHE   173     -15.858   7.930  -8.565  1.00  0.00      PROA
ATOM   2324  CA  PHE   173     -15.790   7.011 -10.480  1.00 20.00      PROA
ATOM   2325  HA  PHE   173     -15.349   7.307 -11.423  1.00  0.00      PROA
ATOM   2326  CB  PHE   173     -14.931   5.861  -9.932  1.00 20.00      PROA
ATOM   2327  HB1 PHE   173     -15.120   4.916 -10.484  1.00  0.00      PROA
ATOM   2328  HB2 PHE   173     -15.184   5.693  -8.864  1.00  0.00      PROA
ATOM   2329  CG  PHE   173     -13.448   6.126 -10.054  1.00 20.00      PROA
ATOM   2330  CD1 PHE   173     -12.788   5.900 -11.256  1.00 20.00      PROA
ATOM   2331  HD1 PHE   173     -13.336   5.482 -12.089  1.00  0.00      PROA
ATOM   2332  CE1 PHE   173     -11.438   6.231 -11.410  1.00 20.00      PROA
ATOM   2333  HE1 PHE   173     -10.942   6.057 -12.353  1.00  0.00      PROA
ATOM   2334  CZ  PHE   173     -10.739   6.792 -10.351  1.00 20.00      PROA
ATOM   2335  HZ  PHE   173      -9.705   7.091 -10.471  1.00  0.00      PROA
ATOM   2336  CD2 PHE   173     -12.738   6.683  -8.997  1.00 20.00      PROA
ATOM   2337  HD2 PHE   173     -13.212   6.856  -8.055  1.00  0.00      PROA
ATOM   2338  CE2 PHE   173     -11.386   7.020  -9.140  1.00 20.00      PROA
ATOM   2339  HE2 PHE   173     -10.849   7.451  -8.309  1.00  0.00      PROA
ATOM   2340  C   PHE   173     -17.196   6.536 -10.855  1.00 20.00      PROA
ATOM   2341  O   PHE   173     -17.393   5.380 -11.225  1.00 20.00      PROA
ATOM   2342  N   SER   174     -18.161   7.448 -10.772  1.00 20.00      PROA
ATOM   2343  HN  SER   174     -17.976   8.377 -10.447  1.00  0.00      PROA
ATOM   2344  CA  SER   174     -19.549   7.155 -11.141  1.00 20.00      PROA
ATOM   2345  HA  SER   174     -19.624   6.187 -11.614  1.00  0.00      PROA
ATOM   2346  CB  SER   174     -20.469   7.200  -9.912  1.00 20.00      PROA
ATOM   2347  HB1 SER   174     -21.533   7.068 -10.210  1.00  0.00      PROA
ATOM   2348  HB2 SER   174     -20.371   8.186  -9.403  1.00  0.00      PROA
ATOM   2349  OG  SER   174     -20.166   6.170  -8.995  1.00 20.00      PROA
ATOM   2350  HG1 SER   174     -19.308   6.416  -8.593  1.00  0.00      PROA
ATOM   2351  C   SER   174     -20.057   8.187 -12.148  1.00 20.00      PROA
ATOM   2352  O   SER   174     -19.638   9.346 -12.119  1.00 20.00      PROA
ATOM   2353  N   THR   175     -20.964   7.769 -13.028  1.00 20.00      PROA
ATOM   2354  HN  THR   175     -21.281   6.817 -13.062  1.00  0.00      PROA
ATOM   2355  CA  THR   175     -21.549   8.685 -14.006  1.00 20.00      PROA
ATOM   2356  HA  THR   175     -20.824   9.423 -14.321  1.00  0.00      PROA
ATOM   2357  CB  THR   175     -22.054   7.933 -15.263  1.00 20.00      PROA
ATOM   2358  HB  THR   175     -22.584   8.649 -15.937  1.00  0.00      PROA
ATOM   2359  OG1 THR   175     -22.948   6.883 -14.873  1.00 20.00      PROA
ATOM   2360  HG1 THR   175     -23.105   6.366 -15.669  1.00  0.00      PROA
ATOM   2361  CG2 THR   175     -20.876   7.340 -16.028  1.00 20.00      PROA
ATOM   2362 HG21 THR   175     -20.408   6.533 -15.434  1.00  0.00      PROA
ATOM   2363 HG22 THR   175     -20.105   8.124 -16.179  1.00  0.00      PROA
ATOM   2364 HG23 THR   175     -21.174   6.938 -17.014  1.00  0.00      PROA
ATOM   2365  C   THR   175     -22.721   9.422 -13.355  1.00 20.00      PROA
ATOM   2366  O   THR   175     -23.091  10.523 -13.776  1.00 20.00      PROA
ATOM   2367  N   LYS   176     -23.302   8.794 -12.335  1.00 20.00      PROA
ATOM   2368  HN  LYS   176     -22.979   7.886 -12.086  1.00  0.00      PROA
ATOM   2369  CA  LYS   176     -24.415   9.364 -11.570  1.00 20.00      PROA
ATOM   2370  HA  LYS   176     -24.336  10.440 -11.571  1.00  0.00      PROA
ATOM   2371  CB  LYS   176     -25.754   8.922 -12.152  1.00 20.00      PROA
ATOM   2372  HB1 LYS   176     -25.853   7.819 -12.107  1.00  0.00      PROA
ATOM   2373  HB2 LYS   176     -25.764   9.200 -13.234  1.00  0.00      PROA
ATOM   2374  CG  LYS   176     -26.898   9.662 -11.455  1.00 20.00      PROA
ATOM   2375  HG1 LYS   176     -26.804  10.740 -11.717  1.00  0.00      PROA
ATOM   2376  HG2 LYS   176     -26.828   9.602 -10.350  1.00  0.00      PROA
ATOM   2377  CD  LYS   176     -28.244   9.112 -11.932  1.00 20.00      PROA
ATOM   2378  HD1 LYS   176     -28.174   8.989 -13.037  1.00  0.00      PROA
ATOM   2379  HD2 LYS   176     -29.029   9.861 -11.728  1.00  0.00      PROA
ATOM   2380  CE  LYS   176     -28.531   7.771 -11.256  1.00 20.00      PROA
ATOM   2381  HE1 LYS   176     -27.646   7.108 -11.239  1.00  0.00      PROA
ATOM   2382  HE2 LYS   176     -29.356   7.241 -11.782  1.00  0.00      PROA
ATOM   2383  NZ  LYS   176     -28.979   7.992  -9.862  1.00 20.00      PROA
ATOM   2384  HZ1 LYS   176     -29.893   8.480  -9.812  1.00  0.00      PROA
ATOM   2385  HZ2 LYS   176     -28.290   8.608  -9.387  1.00  0.00      PROA
ATOM   2386  HZ3 LYS   176     -29.075   7.118  -9.316  1.00  0.00      PROA
ATOM   2387  C   LYS   176     -24.260   8.851 -10.138  1.00 20.00      PROA
ATOM   2388  O   LYS   176     -24.108   7.646  -9.916  1.00 20.00      PROA
ATOM   2389  N   PHE   177     -24.289   9.769  -9.176  1.00 20.00      PROA
ATOM   2390  HN  PHE   177     -24.373  10.743  -9.416  1.00  0.00      PROA
ATOM   2391  CA  PHE   177     -24.105   9.428  -7.766  1.00 20.00      PROA
ATOM   2392  HA  PHE   177     -24.266   8.370  -7.602  1.00  0.00      PROA
ATOM   2393  CB  PHE   177     -22.689   9.831  -7.330  1.00 20.00      PROA
ATOM   2394  HB1 PHE   177     -22.516  10.919  -7.457  1.00  0.00      PROA
ATOM   2395  HB2 PHE   177     -21.962   9.323  -8.005  1.00  0.00      PROA
ATOM   2396  CG  PHE   177     -22.337   9.437  -5.918  1.00 20.00      PROA
ATOM   2397  CD1 PHE   177     -21.824   8.173  -5.643  1.00 20.00      PROA
ATOM   2398  HD1 PHE   177     -21.652   7.476  -6.449  1.00  0.00      PROA
ATOM   2399  CE1 PHE   177     -21.456   7.813  -4.341  1.00 20.00      PROA
ATOM   2400  HE1 PHE   177     -21.075   6.822  -4.135  1.00  0.00      PROA
ATOM   2401  CZ  PHE   177     -21.606   8.729  -3.300  1.00 20.00      PROA
ATOM   2402  HZ  PHE   177     -21.325   8.462  -2.294  1.00  0.00      PROA
ATOM   2403  CD2 PHE   177     -22.489  10.343  -4.873  1.00 20.00      PROA
ATOM   2404  HD2 PHE   177     -22.879  11.332  -5.068  1.00  0.00      PROA
ATOM   2405  CE2 PHE   177     -22.126   9.997  -3.565  1.00 20.00      PROA
ATOM   2406  HE2 PHE   177     -22.227  10.719  -2.770  1.00  0.00      PROA
ATOM   2407  C   PHE   177     -25.128  10.196  -6.949  1.00 20.00      PROA
ATOM   2408  O   PHE   177     -25.093  11.425  -6.903  1.00 20.00      PROA
ATOM   2409  N   THR   178     -26.032   9.470  -6.299  1.00 20.00      PROA
ATOM   2410  HN  THR   178     -26.035   8.468  -6.335  1.00  0.00      PROA
ATOM   2411  CA  THR   178     -27.075  10.102  -5.507  1.00 20.00      PROA
ATOM   2412  HA  THR   178     -27.028  11.176  -5.617  1.00  0.00      PROA
ATOM   2413  CB  THR   178     -28.470   9.663  -5.992  1.00 20.00      PROA
ATOM   2414  HB  THR   178     -28.564   8.558  -5.917  1.00  0.00      PROA
ATOM   2415  OG1 THR   178     -28.632  10.044  -7.368  1.00 20.00      PROA
ATOM   2416  HG1 THR   178     -28.696  11.022  -7.390  1.00  0.00      PROA
ATOM   2417  CG2 THR   178     -29.561  10.337  -5.152  1.00 20.00      PROA
ATOM   2418 HG21 THR   178     -29.407  11.437  -5.116  1.00  0.00      PROA
ATOM   2419 HG22 THR   178     -29.592   9.945  -4.115  1.00  0.00      PROA
ATOM   2420 HG23 THR   178     -30.553  10.139  -5.604  1.00  0.00      PROA
ATOM   2421  C   THR   178     -26.974   9.831  -4.015  1.00 20.00      PROA
ATOM   2422  O   THR   178     -26.735   8.698  -3.586  1.00 20.00      PROA
ATOM   2423  N   VAL   179     -27.167  10.891  -3.237  1.00 20.00      PROA
ATOM   2424  HN  VAL   179     -27.327  11.795  -3.634  1.00  0.00      PROA
ATOM   2425  CA  VAL   179     -27.117  10.819  -1.788  1.00 20.00      PROA
ATOM   2426  HA  VAL   179     -26.912   9.812  -1.453  1.00  0.00      PROA
ATOM   2427  CB  VAL   179     -26.053  11.777  -1.206  1.00 20.00      PROA
ATOM   2428  HB  VAL   179     -26.264  12.815  -1.559  1.00  0.00      PROA
ATOM   2429  CG1 VAL   179     -26.095  11.745   0.314  1.00 20.00      PROA
ATOM   2430 HG11 VAL   179     -26.022  10.704   0.694  1.00  0.00      PROA
ATOM   2431 HG12 VAL   179     -27.019  12.212   0.717  1.00  0.00      PROA
ATOM   2432 HG13 VAL   179     -25.234  12.319   0.724  1.00  0.00      PROA
ATOM   2433  CG2 VAL   179     -24.668  11.381  -1.695  1.00 20.00      PROA
ATOM   2434 HG21 VAL   179     -24.604  11.441  -2.802  1.00  0.00      PROA
ATOM   2435 HG22 VAL   179     -24.409  10.353  -1.396  1.00  0.00      PROA
ATOM   2436 HG23 VAL   179     -23.907  12.074  -1.285  1.00  0.00      PROA
ATOM   2437  C   VAL   179     -28.469  11.246  -1.233  1.00 20.00      PROA
ATOM   2438  O   VAL   179     -28.940  12.351  -1.505  1.00 20.00      PROA
ATOM   2439  N   GLU   180     -29.101  10.356  -0.481  1.00 20.00      PROA
ATOM   2440  HN  GLU   180     -28.760   9.425  -0.351  1.00  0.00      PROA
ATOM   2441  CA  GLU   180     -30.370  10.673   0.151  1.00 20.00      PROA
ATOM   2442  HA  GLU   180     -30.586  11.717   0.056  1.00  0.00      PROA
ATOM   2443  CB  GLU   180     -31.524   9.868  -0.459  1.00 20.00      PROA
ATOM   2444  HB1 GLU   180     -31.300   8.779  -0.436  1.00  0.00      PROA
ATOM   2445  HB2 GLU   180     -31.593  10.159  -1.533  1.00  0.00      PROA
ATOM   2446  CG  GLU   180     -32.864  10.152   0.210  1.00 20.00      PROA
ATOM   2447  HG1 GLU   180     -33.040  11.245   0.158  1.00  0.00      PROA
ATOM   2448  HG2 GLU   180     -32.877   9.856   1.276  1.00  0.00      PROA
ATOM   2449  CD  GLU   180     -34.040   9.499  -0.497  1.00 20.00      PROA
ATOM   2450  OE1 GLU   180     -35.108   9.368   0.135  1.00 20.00      PROA
ATOM   2451  OE2 GLU   180     -33.907   9.127  -1.683  1.00 20.00      PROA
ATOM   2452  C   GLU   180     -30.199  10.318   1.619  1.00 20.00      PROA
ATOM   2453  O   GLU   180     -29.783   9.212   1.953  1.00 20.00      PROA
ATOM   2454  N   THR   181     -30.494  11.266   2.496  1.00 20.00      PROA
ATOM   2455  HN  THR   181     -30.926  12.115   2.182  1.00  0.00      PROA
ATOM   2456  CA  THR   181     -30.359  11.022   3.919  1.00 20.00      PROA
ATOM   2457  HA  THR   181     -30.543   9.979   4.130  1.00  0.00      PROA
ATOM   2458  CB  THR   181     -28.942  11.424   4.420  1.00 20.00      PROA
ATOM   2459  HB  THR   181     -28.187  10.908   3.779  1.00  0.00      PROA
ATOM   2460  OG1 THR   181     -28.769  11.004   5.779  1.00 20.00      PROA
ATOM   2461  HG1 THR   181     -28.547  10.051   5.740  1.00  0.00      PROA
ATOM   2462  CG2 THR   181     -28.739  12.928   4.328  1.00 20.00      PROA
ATOM   2463 HG21 THR   181     -29.304  13.469   5.118  1.00  0.00      PROA
ATOM   2464 HG22 THR   181     -29.039  13.305   3.331  1.00  0.00      PROA
ATOM   2465 HG23 THR   181     -27.667  13.171   4.456  1.00  0.00      PROA
ATOM   2466  C   THR   181     -31.435  11.821   4.642  1.00 20.00      PROA
ATOM   2467  O   THR   181     -31.629  13.010   4.370  1.00 20.00      PROA
ATOM   2468  N   ALA   182     -32.148  11.153   5.542  1.00 20.00      PROA
ATOM   2469  HN  ALA   182     -31.938  10.194   5.728  1.00  0.00      PROA
ATOM   2470  CA  ALA   182     -33.220  11.793   6.296  1.00 20.00      PROA
ATOM   2471  HA  ALA   182     -33.390  12.793   5.939  1.00  0.00      PROA
ATOM   2472  CB  ALA   182     -34.507  11.000   6.144  1.00 20.00      PROA
ATOM   2473  HB1 ALA   182     -34.431  10.011   6.648  1.00  0.00      PROA
ATOM   2474  HB2 ALA   182     -34.719  10.814   5.070  1.00  0.00      PROA
ATOM   2475  HB3 ALA   182     -35.371  11.546   6.565  1.00  0.00      PROA
ATOM   2476  C   ALA   182     -32.854  11.919   7.766  1.00 20.00      PROA
ATOM   2477  O   ALA   182     -32.401  10.956   8.394  1.00 20.00      PROA
ATOM   2478  N   SER   183     -33.061  13.117   8.305  1.00 20.00      PROA
ATOM   2479  HN  SER   183     -33.369  13.889   7.743  1.00  0.00      PROA
ATOM   2480  CA  SER   183     -32.752  13.412   9.693  1.00 20.00      PROA
ATOM   2481  HA  SER   183     -32.443  12.512  10.212  1.00  0.00      PROA
ATOM   2482  CB  SER   183     -31.618  14.439   9.765  1.00 20.00      PROA
ATOM   2483  HB1 SER   183     -31.878  15.315   9.128  1.00  0.00      PROA
ATOM   2484  HB2 SER   183     -30.683  13.989   9.360  1.00  0.00      PROA
ATOM   2485  OG  SER   183     -31.417  14.891  11.096  1.00 20.00      PROA
ATOM   2486  HG1 SER   183     -31.004  14.155  11.567  1.00  0.00      PROA
ATOM   2487  C   SER   183     -33.975  13.952  10.430  1.00 20.00      PROA
ATOM   2488  O   SER   183     -34.337  15.119  10.281  1.00 20.00      PROA
ATOM   2489  N   ARG   184     -34.608  13.098  11.223  1.00 20.00      PROA
ATOM   2490  HN  ARG   184     -34.350  12.116  11.250  1.00  0.00      PROA
ATOM   2491  CA  ARG   184     -35.776  13.514  11.988  1.00 20.00      PROA
ATOM   2492  HA  ARG   184     -36.512  13.931  11.313  1.00  0.00      PROA
ATOM   2493  CB  ARG   184     -36.359  12.325  12.756  1.00 20.00      PROA
ATOM   2494  HB1 ARG   184     -35.551  11.834  13.345  1.00  0.00      PROA
ATOM   2495  HB2 ARG   184     -36.676  11.574  11.991  1.00  0.00      PROA
ATOM   2496  CG  ARG   184     -37.535  12.683  13.645  1.00 20.00      PROA
ATOM   2497  HG1 ARG   184     -38.156  13.333  13.005  1.00  0.00      PROA
ATOM   2498  HG2 ARG   184     -37.181  13.303  14.501  1.00  0.00      PROA
ATOM   2499  CD  ARG   184     -38.218  11.439  14.197  1.00 20.00      PROA
ATOM   2500  HD1 ARG   184     -37.476  10.821  14.756  1.00  0.00      PROA
ATOM   2501  HD2 ARG   184     -38.634  10.813  13.380  1.00  0.00      PROA
ATOM   2502  NE  ARG   184     -39.309  11.777  15.107  1.00 20.00      PROA
ATOM   2503  HE  ARG   184     -39.225  11.468  16.043  1.00  0.00      PROA
ATOM   2504  CZ  ARG   184     -40.329  12.574  14.796  1.00 20.00      PROA
ATOM   2505  NH1 ARG   184     -40.407  13.123  13.592  1.00 20.00      PROA
ATOM   2506 HH11 ARG   184     -39.750  12.775  12.938  1.00  0.00      PROA
ATOM   2507 HH12 ARG   184     -41.007  13.893  13.403  1.00  0.00      PROA
ATOM   2508  NH2 ARG   184     -41.272  12.827  15.694  1.00 20.00      PROA
ATOM   2509 HH21 ARG   184     -41.057  12.601  16.630  1.00  0.00      PROA
ATOM   2510 HH22 ARG   184     -41.964  13.535  15.477  1.00  0.00      PROA
ATOM   2511  C   ARG   184     -35.369  14.614  12.962  1.00 20.00      PROA
ATOM   2512  O   ARG   184     -36.142  15.531  13.228  1.00 20.00      PROA
ATOM   2513  N   GLU   185     -34.146  14.522  13.478  1.00 20.00      PROA
ATOM   2514  HN  GLU   185     -33.560  13.737  13.299  1.00  0.00      PROA
ATOM   2515  CA  GLU   185     -33.640  15.515  14.419  1.00 20.00      PROA
ATOM   2516  HA  GLU   185     -34.264  15.516  15.304  1.00  0.00      PROA
ATOM   2517  CB  GLU   185     -32.200  15.190  14.822  1.00 20.00      PROA
ATOM   2518  HB1 GLU   185     -31.538  15.195  13.929  1.00  0.00      PROA
ATOM   2519  HB2 GLU   185     -32.199  14.148  15.220  1.00  0.00      PROA
ATOM   2520  CG  GLU   185     -31.647  16.118  15.893  1.00 20.00      PROA
ATOM   2521  HG1 GLU   185     -32.283  16.058  16.793  1.00  0.00      PROA
ATOM   2522  HG2 GLU   185     -31.619  17.177  15.561  1.00  0.00      PROA
ATOM   2523  CD  GLU   185     -30.249  15.728  16.341  1.00 20.00      PROA
ATOM   2524  OE1 GLU   185     -30.049  14.553  16.716  1.00 20.00      PROA
ATOM   2525  OE2 GLU   185     -29.354  16.599  16.326  1.00 20.00      PROA
ATOM   2526  C   GLU   185     -33.691  16.916  13.828  1.00 20.00      PROA
ATOM   2527  O   GLU   185     -34.043  17.875  14.514  1.00 20.00      PROA
ATOM   2528  N   TYR   186     -33.330  17.034  12.554  1.00 20.00      PROA
ATOM   2529  HN  TYR   186     -33.001  16.241  12.035  1.00  0.00      PROA
ATOM   2530  CA  TYR   186     -33.346  18.322  11.878  1.00 20.00      PROA
ATOM   2531  HA  TYR   186     -33.327  19.133  12.595  1.00  0.00      PROA
ATOM   2532  CB  TYR   186     -32.124  18.468  10.967  1.00 20.00      PROA
ATOM   2533  HB1 TYR   186     -32.266  19.280  10.218  1.00  0.00      PROA
ATOM   2534  HB2 TYR   186     -31.960  17.528  10.396  1.00  0.00      PROA
ATOM   2535  CG  TYR   186     -30.857  18.792  11.724  1.00 20.00      PROA
ATOM   2536  CD1 TYR   186     -30.132  17.794  12.378  1.00 20.00      PROA
ATOM   2537  HD1 TYR   186     -30.473  16.773  12.361  1.00  0.00      PROA
ATOM   2538  CE1 TYR   186     -28.981  18.101  13.105  1.00 20.00      PROA
ATOM   2539  HE1 TYR   186     -28.452  17.320  13.634  1.00  0.00      PROA
ATOM   2540  CZ  TYR   186     -28.554  19.417  13.179  1.00 20.00      PROA
ATOM   2541  OH  TYR   186     -27.427  19.740  13.894  1.00 20.00      PROA
ATOM   2542  HH  TYR   186     -27.320  19.108  14.631  1.00  0.00      PROA
ATOM   2543  CD2 TYR   186     -30.403  20.105  11.816  1.00 20.00      PROA
ATOM   2544  HD2 TYR   186     -30.976  20.887  11.340  1.00  0.00      PROA
ATOM   2545  CE2 TYR   186     -29.259  20.422  12.539  1.00 20.00      PROA
ATOM   2546  HE2 TYR   186     -28.923  21.446  12.619  1.00  0.00      PROA
ATOM   2547  C   TYR   186     -34.619  18.522  11.076  1.00 20.00      PROA
ATOM   2548  O   TYR   186     -34.756  19.504  10.345  1.00 20.00      PROA
ATOM   2549  N   LYS   187     -35.543  17.577  11.211  1.00 20.00      PROA
ATOM   2550  HN  LYS   187     -35.379  16.813  11.831  1.00  0.00      PROA
ATOM   2551  CA  LYS   187     -36.833  17.641  10.535  1.00 20.00      PROA
ATOM   2552  HA  LYS   187     -37.316  16.696  10.712  1.00  0.00      PROA
ATOM   2553  CB  LYS   187     -37.669  18.762  11.163  1.00 20.00      PROA
ATOM   2554  HB1 LYS   187     -38.697  18.730  10.739  1.00  0.00      PROA
ATOM   2555  HB2 LYS   187     -37.222  19.747  10.900  1.00  0.00      PROA
ATOM   2556  CG  LYS   187     -37.757  18.647  12.682  1.00 20.00      PROA
ATOM   2557  HG1 LYS   187     -36.729  18.587  13.115  1.00  0.00      PROA
ATOM   2558  HG2 LYS   187     -38.255  17.699  12.945  1.00  0.00      PROA
ATOM   2559  CD  LYS   187     -38.404  19.857  13.330  1.00 20.00      PROA
ATOM   2560  HD1 LYS   187     -39.459  19.936  12.988  1.00  0.00      PROA
ATOM   2561  HD2 LYS   187     -37.868  20.773  12.993  1.00  0.00      PROA
ATOM   2562  CE  LYS   187     -38.330  19.741  14.846  1.00 20.00      PROA
ATOM   2563  HE1 LYS   187     -37.266  19.693  15.172  1.00  0.00      PROA
ATOM   2564  HE2 LYS   187     -38.850  18.821  15.189  1.00  0.00      PROA
ATOM   2565  NZ  LYS   187     -38.965  20.897  15.537  1.00 20.00      PROA
ATOM   2566  HZ1 LYS   187     -39.978  21.005  15.344  1.00  0.00      PROA
ATOM   2567  HZ2 LYS   187     -38.507  21.780  15.234  1.00  0.00      PROA
ATOM   2568  HZ3 LYS   187     -38.845  20.831  16.571  1.00  0.00      PROA
ATOM   2569  C   LYS   187     -36.743  17.844   9.023  1.00 20.00      PROA
ATOM   2570  O   LYS   187     -37.598  18.495   8.427  1.00 20.00      PROA
ATOM   2571  N   LYS   188     -35.717  17.274   8.399  1.00 20.00      PROA
ATOM   2572  HN  LYS   188     -35.007  16.813   8.929  1.00  0.00      PROA
ATOM   2573  CA  LYS   188     -35.551  17.415   6.957  1.00 20.00      PROA
ATOM   2574  HA  LYS   188     -36.524  17.517   6.506  1.00  0.00      PROA
ATOM   2575  CB  LYS   188     -34.705  18.649   6.628  1.00 20.00      PROA
ATOM   2576  HB1 LYS   188     -34.541  18.707   5.526  1.00  0.00      PROA
ATOM   2577  HB2 LYS   188     -33.710  18.524   7.115  1.00  0.00      PROA
ATOM   2578  CG  LYS   188     -35.278  19.981   7.084  1.00 20.00      PROA
ATOM   2579  HG1 LYS   188     -35.404  20.005   8.182  1.00  0.00      PROA
ATOM   2580  HG2 LYS   188     -36.292  20.108   6.638  1.00  0.00      PROA
ATOM   2581  CD  LYS   188     -34.356  21.119   6.666  1.00 20.00      PROA
ATOM   2582  HD1 LYS   188     -34.305  21.143   5.554  1.00  0.00      PROA
ATOM   2583  HD2 LYS   188     -33.332  20.887   7.047  1.00  0.00      PROA
ATOM   2584  CE  LYS   188     -34.818  22.458   7.213  1.00 20.00      PROA
ATOM   2585  HE1 LYS   188     -34.841  22.430   8.324  1.00  0.00      PROA
ATOM   2586  HE2 LYS   188     -35.834  22.704   6.835  1.00  0.00      PROA
ATOM   2587  NZ  LYS   188     -33.892  23.554   6.798  1.00 20.00      PROA
ATOM   2588  HZ1 LYS   188     -33.878  23.595   5.763  1.00  0.00      PROA
ATOM   2589  HZ2 LYS   188     -32.912  23.381   7.101  1.00  0.00      PROA
ATOM   2590  HZ3 LYS   188     -34.221  24.471   7.164  1.00  0.00      PROA
ATOM   2591  C   LYS   188     -34.895  16.201   6.317  1.00 20.00      PROA
ATOM   2592  O   LYS   188     -34.122  15.485   6.959  1.00 20.00      PROA
ATOM   2593  N   MET   189     -35.226  15.982   5.048  1.00 20.00      PROA
ATOM   2594  HN  MET   189     -35.908  16.558   4.592  1.00  0.00      PROA
ATOM   2595  CA  MET   189     -34.662  14.896   4.255  1.00 20.00      PROA
ATOM   2596  HA  MET   189     -33.966  14.310   4.829  1.00  0.00      PROA
ATOM   2597  CB  MET   189     -35.767  14.025   3.643  1.00 20.00      PROA
ATOM   2598  HB1 MET   189     -36.446  14.637   3.007  1.00  0.00      PROA
ATOM   2599  HB2 MET   189     -36.378  13.654   4.498  1.00  0.00      PROA
ATOM   2600  CG  MET   189     -35.272  12.791   2.876  1.00 20.00      PROA
ATOM   2601  HG1 MET   189     -36.073  12.015   2.896  1.00  0.00      PROA
ATOM   2602  HG2 MET   189     -34.405  12.355   3.422  1.00  0.00      PROA
ATOM   2603  SD  MET   189     -34.802  13.084   1.131  1.00 20.00      PROA
ATOM   2604  CE  MET   189     -36.366  12.695   0.295  1.00 20.00      PROA
ATOM   2605  HE1 MET   189     -37.194  13.337   0.663  1.00  0.00      PROA
ATOM   2606  HE2 MET   189     -36.645  11.633   0.474  1.00  0.00      PROA
ATOM   2607  HE3 MET   189     -36.258  12.828  -0.799  1.00  0.00      PROA
ATOM   2608  C   MET   189     -33.886  15.618   3.161  1.00 20.00      PROA
ATOM   2609  O   MET   189     -34.355  16.626   2.616  1.00 20.00      PROA
ATOM   2610  N   PHE   190     -32.692  15.117   2.870  1.00 20.00      PROA
ATOM   2611  HN  PHE   190     -32.336  14.296   3.327  1.00  0.00      PROA
ATOM   2612  CA  PHE   190     -31.813  15.695   1.862  1.00 20.00      PROA
ATOM   2613  HA  PHE   190     -32.242  16.600   1.451  1.00  0.00      PROA
ATOM   2614  CB  PHE   190     -30.450  16.012   2.492  1.00 20.00      PROA
ATOM   2615  HB1 PHE   190     -30.109  15.147   3.098  1.00  0.00      PROA
ATOM   2616  HB2 PHE   190     -30.566  16.863   3.192  1.00  0.00      PROA
ATOM   2617  CG  PHE   190     -29.364  16.341   1.497  1.00 20.00      PROA
ATOM   2618  CD1 PHE   190     -28.984  17.661   1.268  1.00 20.00      PROA
ATOM   2619  HD1 PHE   190     -29.490  18.461   1.788  1.00  0.00      PROA
ATOM   2620  CE1 PHE   190     -27.963  17.968   0.375  1.00 20.00      PROA
ATOM   2621  HE1 PHE   190     -27.630  18.982   0.226  1.00  0.00      PROA
ATOM   2622  CZ  PHE   190     -27.309  16.951  -0.305  1.00 20.00      PROA
ATOM   2623  HZ  PHE   190     -26.498  17.187  -0.982  1.00  0.00      PROA
ATOM   2624  CD2 PHE   190     -28.700  15.328   0.806  1.00 20.00      PROA
ATOM   2625  HD2 PHE   190     -28.963  14.290   0.966  1.00  0.00      PROA
ATOM   2626  CE2 PHE   190     -27.679  15.626  -0.092  1.00 20.00      PROA
ATOM   2627  HE2 PHE   190     -27.171  14.832  -0.624  1.00  0.00      PROA
ATOM   2628  C   PHE   190     -31.622  14.720   0.713  1.00 20.00      PROA
ATOM   2629  O   PHE   190     -31.480  13.514   0.925  1.00 20.00      PROA
ATOM   2630  N   LYS   191     -31.636  15.250  -0.505  1.00 20.00      PROA
ATOM   2631  HN  LYS   191     -31.860  16.214  -0.653  1.00  0.00      PROA
ATOM   2632  CA  LYS   191     -31.412  14.439  -1.690  1.00 20.00      PROA
ATOM   2633  HA  LYS   191     -30.778  13.612  -1.434  1.00  0.00      PROA
ATOM   2634  CB  LYS   191     -32.719  13.908  -2.284  1.00 20.00      PROA
ATOM   2635  HB1 LYS   191     -33.372  14.749  -2.600  1.00  0.00      PROA
ATOM   2636  HB2 LYS   191     -33.260  13.358  -1.480  1.00  0.00      PROA
ATOM   2637  CG  LYS   191     -32.480  12.950  -3.453  1.00 20.00      PROA
ATOM   2638  HG1 LYS   191     -31.907  12.066  -3.089  1.00  0.00      PROA
ATOM   2639  HG2 LYS   191     -31.862  13.466  -4.223  1.00  0.00      PROA
ATOM   2640  CD  LYS   191     -33.761  12.490  -4.136  1.00 20.00      PROA
ATOM   2641  HD1 LYS   191     -34.342  13.386  -4.465  1.00  0.00      PROA
ATOM   2642  HD2 LYS   191     -34.378  11.925  -3.401  1.00  0.00      PROA
ATOM   2643  CE  LYS   191     -33.435  11.607  -5.342  1.00 20.00      PROA
ATOM   2644  HE1 LYS   191     -32.871  10.709  -5.005  1.00  0.00      PROA
ATOM   2645  HE2 LYS   191     -32.806  12.173  -6.065  1.00  0.00      PROA
ATOM   2646  NZ  LYS   191     -34.648  11.135  -6.078  1.00 20.00      PROA
ATOM   2647  HZ1 LYS   191     -35.145  11.989  -6.408  1.00  0.00      PROA
ATOM   2648  HZ2 LYS   191     -35.251  10.610  -5.405  1.00  0.00      PROA
ATOM   2649  HZ3 LYS   191     -34.357  10.571  -6.903  1.00  0.00      PROA
ATOM   2650  C   LYS   191     -30.704  15.297  -2.725  1.00 20.00      PROA
ATOM   2651  O   LYS   191     -31.139  16.409  -3.032  1.00 20.00      PROA
ATOM   2652  N   GLN   192     -29.594  14.788  -3.238  1.00 20.00      PROA
ATOM   2653  HN  GLN   192     -29.203  13.934  -2.890  1.00  0.00      PROA
ATOM   2654  CA  GLN   192     -28.842  15.497  -4.258  1.00 20.00      PROA
ATOM   2655  HA  GLN   192     -29.538  16.009  -4.912  1.00  0.00      PROA
ATOM   2656  CB  GLN   192     -27.895  16.521  -3.630  1.00 20.00      PROA
ATOM   2657  HB1 GLN   192     -27.220  16.017  -2.905  1.00  0.00      PROA
ATOM   2658  HB2 GLN   192     -28.525  17.233  -3.049  1.00  0.00      PROA
ATOM   2659  CG  GLN   192     -27.050  17.271  -4.657  1.00 20.00      PROA
ATOM   2660  HG1 GLN   192     -27.623  17.362  -5.607  1.00  0.00      PROA
ATOM   2661  HG2 GLN   192     -26.117  16.707  -4.881  1.00  0.00      PROA
ATOM   2662  CD  GLN   192     -26.660  18.663  -4.203  1.00 20.00      PROA
ATOM   2663  OE1 GLN   192     -26.190  18.862  -3.080  1.00 20.00      PROA
ATOM   2664  NE2 GLN   192     -26.845  19.639  -5.081  1.00 20.00      PROA
ATOM   2665 HE21 GLN   192     -27.284  19.490  -5.970  1.00  0.00      PROA
ATOM   2666 HE22 GLN   192     -26.447  20.540  -4.903  1.00  0.00      PROA
ATOM   2667  C   GLN   192     -28.071  14.497  -5.100  1.00 20.00      PROA
ATOM   2668  O   GLN   192     -27.589  13.479  -4.597  1.00 20.00      PROA
ATOM   2669  N   THR   193     -27.981  14.793  -6.392  1.00 20.00      PROA
ATOM   2670  HN  THR   193     -28.301  15.669  -6.731  1.00  0.00      PROA
ATOM   2671  CA  THR   193     -27.304  13.928  -7.345  1.00 20.00      PROA
ATOM   2672  HA  THR   193     -26.927  13.045  -6.853  1.00  0.00      PROA
ATOM   2673  CB  THR   193     -28.285  13.487  -8.461  1.00 20.00      PROA
ATOM   2674  HB  THR   193     -28.757  14.387  -8.908  1.00  0.00      PROA
ATOM   2675  OG1 THR   193     -29.295  12.644  -7.896  1.00 20.00      PROA
ATOM   2676  HG1 THR   193     -29.807  13.216  -7.306  1.00  0.00      PROA
ATOM   2677  CG2 THR   193     -27.554  12.730  -9.571  1.00 20.00      PROA
ATOM   2678 HG21 THR   193     -26.908  11.933  -9.148  1.00  0.00      PROA
ATOM   2679 HG22 THR   193     -26.923  13.405 -10.185  1.00  0.00      PROA
ATOM   2680 HG23 THR   193     -28.265  12.250 -10.256  1.00  0.00      PROA
ATOM   2681  C   THR   193     -26.116  14.620  -7.998  1.00 20.00      PROA
ATOM   2682  O   THR   193     -26.177  15.816  -8.320  1.00 20.00      PROA
ATOM   2683  N   TRP   194     -25.036  13.860  -8.170  1.00 20.00      PROA
ATOM   2684  HN  TRP   194     -24.996  12.919  -7.827  1.00  0.00      PROA
ATOM   2685  CA  TRP   194     -23.827  14.343  -8.826  1.00 20.00      PROA
ATOM   2686  HA  TRP   194     -23.912  15.383  -9.105  1.00  0.00      PROA
ATOM   2687  CB  TRP   194     -22.582  14.097  -7.960  1.00 20.00      PROA
ATOM   2688  HB1 TRP   194     -21.667  14.145  -8.594  1.00  0.00      PROA
ATOM   2689  HB2 TRP   194     -22.628  13.077  -7.524  1.00  0.00      PROA
ATOM   2690  CG  TRP   194     -22.411  15.078  -6.845  1.00 20.00      PROA
ATOM   2691  CD1 TRP   194     -21.594  16.173  -6.833  1.00 20.00      PROA
ATOM   2692  HD1 TRP   194     -20.923  16.434  -7.650  1.00  0.00      PROA
ATOM   2693  NE1 TRP   194     -21.700  16.828  -5.625  1.00 20.00      PROA
ATOM   2694  HE1 TRP   194     -21.218  17.639  -5.379  1.00  0.00      PROA
ATOM   2695  CE2 TRP   194     -22.598  16.157  -4.835  1.00 20.00      PROA
ATOM   2696  CD2 TRP   194     -23.066  15.049  -5.574  1.00 20.00      PROA
ATOM   2697  CE3 TRP   194     -24.004  14.190  -4.985  1.00 20.00      PROA
ATOM   2698  HE3 TRP   194     -24.372  13.318  -5.504  1.00  0.00      PROA
ATOM   2699  CZ3 TRP   194     -24.438  14.464  -3.689  1.00 20.00      PROA
ATOM   2700  HZ3 TRP   194     -25.171  13.814  -3.234  1.00  0.00      PROA
ATOM   2701  CZ2 TRP   194     -23.033  16.430  -3.536  1.00 20.00      PROA
ATOM   2702  HZ2 TRP   194     -22.657  17.279  -2.989  1.00  0.00      PROA
ATOM   2703  CH2 TRP   194     -23.950  15.574  -2.983  1.00 20.00      PROA
ATOM   2704  HH2 TRP   194     -24.337  15.746  -1.986  1.00  0.00      PROA
ATOM   2705  C   TRP   194     -23.715  13.521 -10.101  1.00 20.00      PROA
ATOM   2706  O   TRP   194     -24.173  12.375 -10.150  1.00 20.00      PROA
ATOM   2707  N   MET   195     -23.117  14.099 -11.134  1.00 20.00      PROA
ATOM   2708  HN  MET   195     -22.722  15.018 -11.045  1.00  0.00      PROA
ATOM   2709  CA  MET   195     -22.972  13.383 -12.386  1.00 20.00      PROA
ATOM   2710  HA  MET   195     -23.044  12.319 -12.224  1.00  0.00      PROA
ATOM   2711  CB  MET   195     -24.038  13.835 -13.400  1.00 20.00      PROA
ATOM   2712  HB1 MET   195     -24.053  13.104 -14.244  1.00  0.00      PROA
ATOM   2713  HB2 MET   195     -23.758  14.820 -13.842  1.00  0.00      PROA
ATOM   2714  CG  MET   195     -25.456  13.958 -12.843  1.00 20.00      PROA
ATOM   2715  HG1 MET   195     -25.673  13.084 -12.187  1.00  0.00      PROA
ATOM   2716  HG2 MET   195     -26.161  13.890 -13.660  1.00  0.00      PROA
ATOM   2717  SD  MET   195     -25.723  15.506 -11.936  1.00 20.00      PROA
ATOM   2718  CE  MET   195     -27.463  15.822 -12.333  1.00 20.00      PROA
ATOM   2719  HE1 MET   195     -28.106  15.045 -11.862  1.00  0.00      PROA
ATOM   2720  HE2 MET   195     -27.643  15.786 -13.428  1.00  0.00      PROA
ATOM   2721  HE3 MET   195     -27.791  16.816 -11.963  1.00  0.00      PROA
ATOM   2722  C   MET   195     -21.600  13.666 -12.973  1.00 20.00      PROA
ATOM   2723  O   MET   195     -20.874  14.538 -12.498  1.00 20.00      PROA
ATOM   2724  N   ASP   196     -21.250  12.899 -13.997  1.00 20.00      PROA
ATOM   2725  HN  ASP   196     -21.899  12.278 -14.440  1.00  0.00      PROA
ATOM   2726  CA  ASP   196     -20.005  13.098 -14.714  1.00 20.00      PROA
ATOM   2727  HA  ASP   196     -19.888  12.257 -15.386  1.00  0.00      PROA
ATOM   2728  CB  ASP   196     -20.129  14.378 -15.543  1.00 20.00      PROA
ATOM   2729  HB1 ASP   196     -19.249  14.479 -16.215  1.00  0.00      PROA
ATOM   2730  HB2 ASP   196     -20.175  15.276 -14.893  1.00  0.00      PROA
ATOM   2731  CG  ASP   196     -21.367  14.376 -16.422  1.00 20.00      PROA
ATOM   2732  OD1 ASP   196     -21.778  13.284 -16.845  1.00 20.00      PROA
ATOM   2733  OD2 ASP   196     -21.923  15.463 -16.696  1.00 20.00      PROA
ATOM   2734  C   ASP   196     -18.740  13.138 -13.861  1.00 20.00      PROA
ATOM   2735  O   ASP   196     -17.986  14.119 -13.879  1.00 20.00      PROA
ATOM   2736  N   ASN   197     -18.517  12.057 -13.119  1.00 20.00      PROA
ATOM   2737  HN  ASN   197     -19.119  11.259 -13.181  1.00  0.00      PROA
ATOM   2738  CA  ASN   197     -17.340  11.918 -12.275  1.00 20.00      PROA
ATOM   2739  HA  ASN   197     -17.483  11.023 -11.689  1.00  0.00      PROA
ATOM   2740  CB  ASN   197     -16.107  11.766 -13.162  1.00 20.00      PROA
ATOM   2741  HB1 ASN   197     -15.189  11.517 -12.597  1.00  0.00      PROA
ATOM   2742  HB2 ASN   197     -15.899  12.734 -13.675  1.00  0.00      PROA
ATOM   2743  CG  ASN   197     -16.334  10.762 -14.277  1.00 20.00      PROA
ATOM   2744  OD1 ASN   197     -16.573  11.138 -15.423  1.00 20.00      PROA
ATOM   2745  ND2 ASN   197     -16.291   9.476 -13.939  1.00 20.00      PROA
ATOM   2746 HD21 ASN   197     -16.589   8.796 -14.620  1.00  0.00      PROA
ATOM   2747 HD22 ASN   197     -16.081   9.252 -12.984  1.00  0.00      PROA
ATOM   2748  C   ASN   197     -17.178  13.068 -11.296  1.00 20.00      PROA
ATOM   2749  O   ASN   197     -16.089  13.645 -11.144  1.00 20.00      PROA
ATOM   2750  N   MET   198     -18.283  13.365 -10.620  1.00 20.00      PROA
ATOM   2751  HN  MET   198     -19.094  12.807 -10.775  1.00  0.00      PROA
ATOM   2752  CA  MET   198     -18.381  14.422  -9.624  1.00 20.00      PROA
ATOM   2753  HA  MET   198     -19.413  14.460  -9.310  1.00  0.00      PROA
ATOM   2754  CB  MET   198     -17.482  14.114  -8.412  1.00 20.00      PROA
ATOM   2755  HB1 MET   198     -16.410  14.272  -8.660  1.00  0.00      PROA
ATOM   2756  HB2 MET   198     -17.609  13.030  -8.189  1.00  0.00      PROA
ATOM   2757  CG  MET   198     -17.856  14.910  -7.144  1.00 20.00      PROA
ATOM   2758  HG1 MET   198     -18.958  14.846  -7.020  1.00  0.00      PROA
ATOM   2759  HG2 MET   198     -17.617  15.986  -7.269  1.00  0.00      PROA
ATOM   2760  SD  MET   198     -17.059  14.332  -5.606  1.00 20.00      PROA
ATOM   2761  CE  MET   198     -15.447  15.144  -5.727  1.00 20.00      PROA
ATOM   2762  HE1 MET   198     -15.554  16.251  -5.714  1.00  0.00      PROA
ATOM   2763  HE2 MET   198     -14.931  14.870  -6.673  1.00  0.00      PROA
ATOM   2764  HE3 MET   198     -14.800  14.851  -4.875  1.00  0.00      PROA
ATOM   2765  C   MET   198     -18.038  15.779 -10.227  1.00 20.00      PROA
ATOM   2766  O   MET   198     -17.684  16.716  -9.515  1.00 20.00      PROA
ATOM   2767  N   GLY   199     -18.169  15.880 -11.548  1.00 20.00      PROA
ATOM   2768  HN  GLY   199     -18.384  15.072 -12.105  1.00  0.00      PROA
ATOM   2769  CA  GLY   199     -17.871  17.130 -12.226  1.00 20.00      PROA
ATOM   2770  HA1 GLY   199     -17.652  16.841 -13.237  1.00  0.00      PROA
ATOM   2771  HA2 GLY   199     -17.056  17.650 -11.741  1.00  0.00      PROA
ATOM   2772  C   GLY   199     -19.077  18.053 -12.271  1.00 20.00      PROA
ATOM   2773  O   GLY   199     -18.927  19.263 -12.413  1.00 20.00      PROA
ATOM   2774  N   ARG   200     -20.269  17.473 -12.159  1.00 20.00      PROA
ATOM   2775  HN  ARG   200     -20.337  16.481 -12.038  1.00  0.00      PROA
ATOM   2776  CA  ARG   200     -21.527  18.222 -12.180  1.00 20.00      PROA
ATOM   2777  HA  ARG   200     -21.335  19.285 -12.137  1.00  0.00      PROA
ATOM   2778  CB  ARG   200     -22.363  17.868 -13.412  1.00 20.00      PROA
ATOM   2779  HB1 ARG   200     -23.379  18.287 -13.215  1.00  0.00      PROA
ATOM   2780  HB2 ARG   200     -22.449  16.754 -13.422  1.00  0.00      PROA
ATOM   2781  CG  ARG   200     -21.865  18.373 -14.739  1.00 20.00      PROA
ATOM   2782  HG1 ARG   200     -20.838  17.976 -14.920  1.00  0.00      PROA
ATOM   2783  HG2 ARG   200     -21.780  19.470 -14.763  1.00  0.00      PROA
ATOM   2784  CD  ARG   200     -22.778  17.829 -15.829  1.00 20.00      PROA
ATOM   2785  HD1 ARG   200     -22.662  16.820 -15.430  1.00  0.00      PROA
ATOM   2786  HD2 ARG   200     -22.548  17.943 -16.908  1.00  0.00      PROA
ATOM   2787  NE  ARG   200     -24.164  18.000 -15.439  1.00 20.00      PROA
ATOM   2788  HE  ARG   200     -24.467  18.866 -15.063  1.00  0.00      PROA
ATOM   2789  CZ  ARG   200     -25.145  17.148 -15.716  1.00 20.00      PROA
ATOM   2790  NH1 ARG   200     -26.368  17.420 -15.302  1.00 20.00      PROA
ATOM   2791 HH11 ARG   200     -26.604  18.388 -15.198  1.00  0.00      PROA
ATOM   2792 HH12 ARG   200     -27.101  16.864 -15.701  1.00  0.00      PROA
ATOM   2793  NH2 ARG   200     -24.911  16.036 -16.394  1.00 20.00      PROA
ATOM   2794 HH21 ARG   200     -23.964  15.936 -16.712  1.00  0.00      PROA
ATOM   2795 HH22 ARG   200     -25.663  15.625 -16.888  1.00  0.00      PROA
ATOM   2796  C   ARG   200     -22.358  17.858 -10.960  1.00 20.00      PROA
ATOM   2797  O   ARG   200     -22.260  16.749 -10.444  1.00 20.00      PROA
ATOM   2798  N   ALA   201     -23.197  18.790 -10.524  1.00 20.00      PROA
ATOM   2799  HN  ALA   201     -23.249  19.693 -10.931  1.00  0.00      PROA
ATOM   2800  CA  ALA   201     -24.063  18.559  -9.381  1.00 20.00      PROA
ATOM   2801  HA  ALA   201     -24.144  17.501  -9.173  1.00  0.00      PROA
ATOM   2802  CB  ALA   201     -23.512  19.273  -8.157  1.00 20.00      PROA
ATOM   2803  HB1 ALA   201     -23.477  20.371  -8.326  1.00  0.00      PROA
ATOM   2804  HB2 ALA   201     -22.476  18.937  -7.943  1.00  0.00      PROA
ATOM   2805  HB3 ALA   201     -24.137  19.057  -7.260  1.00  0.00      PROA
ATOM   2806  C   ALA   201     -25.465  19.058  -9.692  1.00 20.00      PROA
ATOM   2807  O   ALA   201     -25.636  20.157 -10.226  1.00 20.00      PROA
ATOM   2808  N   GLY   202     -26.463  18.246  -9.362  1.00 20.00      PROA
ATOM   2809  HN  GLY   202     -26.272  17.339  -8.959  1.00  0.00      PROA
ATOM   2810  CA  GLY   202     -27.842  18.628  -9.600  1.00 20.00      PROA
ATOM   2811  HA1 GLY   202     -28.415  17.714  -9.580  1.00  0.00      PROA
ATOM   2812  HA2 GLY   202     -27.935  19.159 -10.536  1.00  0.00      PROA
ATOM   2813  C   GLY   202     -28.361  19.507  -8.476  1.00 20.00      PROA
ATOM   2814  O   GLY   202     -27.605  19.877  -7.581  1.00 20.00      PROA
ATOM   2815  N   GLU   203     -29.648  19.835  -8.523  1.00 20.00      PROA
ATOM   2816  HN  GLU   203     -30.270  19.407  -9.172  1.00  0.00      PROA
ATOM   2817  CA  GLU   203     -30.282  20.681  -7.511  1.00 20.00      PROA
ATOM   2818  HA  GLU   203     -29.653  21.542  -7.328  1.00  0.00      PROA
ATOM   2819  CB  GLU   203     -31.653  21.154  -8.005  1.00 20.00      PROA
ATOM   2820  HB1 GLU   203     -32.254  20.230  -8.211  1.00  0.00      PROA
ATOM   2821  HB2 GLU   203     -31.552  21.700  -8.969  1.00  0.00      PROA
ATOM   2822  CG  GLU   203     -32.417  22.037  -7.017  1.00 20.00      PROA
ATOM   2823  HG1 GLU   203     -32.007  23.066  -7.033  1.00  0.00      PROA
ATOM   2824  HG2 GLU   203     -32.378  21.652  -5.982  1.00  0.00      PROA
ATOM   2825  CD  GLU   203     -33.912  22.115  -7.319  1.00 20.00      PROA
ATOM   2826  OE1 GLU   203     -34.565  23.086  -6.868  1.00 20.00      PROA
ATOM   2827  OE2 GLU   203     -34.433  21.201  -7.996  1.00 20.00      PROA
ATOM   2828  C   GLU   203     -30.482  19.938  -6.193  1.00 20.00      PROA
ATOM   2829  O   GLU   203     -30.993  18.819  -6.180  1.00 20.00      PROA
ATOM   2830  N   MET   204     -30.083  20.558  -5.089  1.00 20.00      PROA
ATOM   2831  HN  MET   204     -29.717  21.482  -5.096  1.00  0.00      PROA
ATOM   2832  CA  MET   204     -30.281  19.933  -3.790  1.00 20.00      PROA
ATOM   2833  HA  MET   204     -29.960  18.901  -3.824  1.00  0.00      PROA
ATOM   2834  CB  MET   204     -29.530  20.678  -2.689  1.00 20.00      PROA
ATOM   2835  HB1 MET   204     -29.726  21.768  -2.818  1.00  0.00      PROA
ATOM   2836  HB2 MET   204     -28.438  20.517  -2.815  1.00  0.00      PROA
ATOM   2837  CG  MET   204     -29.977  20.254  -1.294  1.00 20.00      PROA
ATOM   2838  HG1 MET   204     -29.792  19.164  -1.187  1.00  0.00      PROA
ATOM   2839  HG2 MET   204     -31.063  20.404  -1.142  1.00  0.00      PROA
ATOM   2840  SD  MET   204     -29.170  21.149   0.030  1.00 20.00      PROA
ATOM   2841  CE  MET   204     -29.914  22.795  -0.161  1.00 20.00      PROA
ATOM   2842  HE1 MET   204     -31.017  22.722  -0.265  1.00  0.00      PROA
ATOM   2843  HE2 MET   204     -29.522  23.284  -1.076  1.00  0.00      PROA
ATOM   2844  HE3 MET   204     -29.675  23.461   0.692  1.00  0.00      PROA
ATOM   2845  C   MET   204     -31.772  19.965  -3.479  1.00 20.00      PROA
ATOM   2846  O   MET   204     -32.419  21.009  -3.589  1.00 20.00      PROA
ATOM   2847  N   GLU   205     -32.316  18.819  -3.088  1.00 20.00      PROA
ATOM   2848  HN  GLU   205     -31.813  17.949  -3.089  1.00  0.00      PROA
ATOM   2849  CA  GLU   205     -33.728  18.727  -2.757  1.00 20.00      PROA
ATOM   2850  HA  GLU   205     -34.250  19.628  -3.051  1.00  0.00      PROA
ATOM   2851  CB  GLU   205     -34.367  17.564  -3.520  1.00 20.00      PROA
ATOM   2852  HB1 GLU   205     -35.343  17.269  -3.079  1.00  0.00      PROA
ATOM   2853  HB2 GLU   205     -33.678  16.693  -3.430  1.00  0.00      PROA
ATOM   2854  CG  GLU   205     -34.585  17.863  -5.003  1.00 20.00      PROA
ATOM   2855  HG1 GLU   205     -33.679  18.356  -5.426  1.00  0.00      PROA
ATOM   2856  HG2 GLU   205     -35.426  18.565  -5.138  1.00  0.00      PROA
ATOM   2857  CD  GLU   205     -34.816  16.618  -5.838  1.00 20.00      PROA
ATOM   2858  OE1 GLU   205     -35.402  15.645  -5.315  1.00 20.00      PROA
ATOM   2859  OE2 GLU   205     -34.419  16.620  -7.027  1.00 20.00      PROA
ATOM   2860  C   GLU   205     -33.921  18.552  -1.256  1.00 20.00      PROA
ATOM   2861  O   GLU   205     -33.390  17.615  -0.657  1.00 20.00      PROA
ATOM   2862  N   LEU   206     -34.669  19.475  -0.651  1.00 20.00      PROA
ATOM   2863  HN  LEU   206     -35.077  20.247  -1.131  1.00  0.00      PROA
ATOM   2864  CA  LEU   206     -34.949  19.431   0.781  1.00 20.00      PROA
ATOM   2865  HA  LEU   206     -34.465  18.579   1.235  1.00  0.00      PROA
ATOM   2866  CB  LEU   206     -34.466  20.714   1.461  1.00 20.00      PROA
ATOM   2867  HB1 LEU   206     -34.788  20.708   2.528  1.00  0.00      PROA
ATOM   2868  HB2 LEU   206     -34.970  21.573   0.965  1.00  0.00      PROA
ATOM   2869  CG  LEU   206     -32.960  20.993   1.433  1.00 20.00      PROA
ATOM   2870  HG  LEU   206     -32.592  20.929   0.381  1.00  0.00      PROA
ATOM   2871  CD1 LEU   206     -32.691  22.393   1.956  1.00 20.00      PROA
ATOM   2872 HD11 LEU   206     -33.139  22.544   2.959  1.00  0.00      PROA
ATOM   2873 HD12 LEU   206     -33.074  23.164   1.261  1.00  0.00      PROA
ATOM   2874 HD13 LEU   206     -31.592  22.538   2.048  1.00  0.00      PROA
ATOM   2875  CD2 LEU   206     -32.224  19.954   2.267  1.00 20.00      PROA
ATOM   2876 HD21 LEU   206     -32.377  18.934   1.852  1.00  0.00      PROA
ATOM   2877 HD22 LEU   206     -32.592  19.972   3.314  1.00  0.00      PROA
ATOM   2878 HD23 LEU   206     -31.131  20.159   2.281  1.00  0.00      PROA
ATOM   2879  C   LEU   206     -36.449  19.274   1.008  1.00 20.00      PROA
ATOM   2880  O   LEU   206     -37.258  19.885   0.310  1.00 20.00      PROA
ATOM   2881  N   LYS   207     -36.814  18.448   1.981  1.00 20.00      PROA
ATOM   2882  HN  LYS   207     -36.139  17.948   2.530  1.00  0.00      PROA
ATOM   2883  CA  LYS   207     -38.221  18.214   2.294  1.00 20.00      PROA
ATOM   2884  HA  LYS   207     -38.772  19.088   2.003  1.00  0.00      PROA
ATOM   2885  CB  LYS   207     -38.751  17.001   1.519  1.00 20.00      PROA
ATOM   2886  HB1 LYS   207     -39.773  16.740   1.884  1.00  0.00      PROA
ATOM   2887  HB2 LYS   207     -38.097  16.125   1.745  1.00  0.00      PROA
ATOM   2888  CG  LYS   207     -38.853  17.192   0.008  1.00 20.00      PROA
ATOM   2889  HG1 LYS   207     -37.852  17.447  -0.408  1.00  0.00      PROA
ATOM   2890  HG2 LYS   207     -39.541  18.048  -0.185  1.00  0.00      PROA
ATOM   2891  CD  LYS   207     -39.377  15.928  -0.665  1.00 20.00      PROA
ATOM   2892  HD1 LYS   207     -40.323  15.609  -0.167  1.00  0.00      PROA
ATOM   2893  HD2 LYS   207     -38.648  15.099  -0.524  1.00  0.00      PROA
ATOM   2894  CE  LYS   207     -39.674  16.146  -2.148  1.00 20.00      PROA
ATOM   2895  HE1 LYS   207     -40.403  16.975  -2.250  1.00  0.00      PROA
ATOM   2896  HE2 LYS   207     -40.092  15.221  -2.604  1.00  0.00      PROA
ATOM   2897  NZ  LYS   207     -38.471  16.546  -2.941  1.00 20.00      PROA
ATOM   2898  HZ1 LYS   207     -37.750  15.791  -2.892  1.00  0.00      PROA
ATOM   2899  HZ2 LYS   207     -38.052  17.421  -2.569  1.00  0.00      PROA
ATOM   2900  HZ3 LYS   207     -38.700  16.676  -3.947  1.00  0.00      PROA
ATOM   2901  C   LYS   207     -38.405  17.965   3.787  1.00 20.00      PROA
ATOM   2902  O   LYS   207     -37.530  17.395   4.444  1.00 20.00      PROA
ATOM   2903  N   PRO   208     -39.542  18.408   4.349  1.00 20.00      PROA
ATOM   2904  CD  PRO   208     -40.594  19.253   3.758  1.00 20.00      PROA
ATOM   2905  HD1 PRO   208     -41.346  18.600   3.264  1.00  0.00      PROA
ATOM   2906  HD2 PRO   208     -40.191  20.014   3.056  1.00  0.00      PROA
ATOM   2907  CA  PRO   208     -39.787  18.193   5.779  1.00 20.00      PROA
ATOM   2908  HA  PRO   208     -38.996  18.658   6.351  1.00  0.00      PROA
ATOM   2909  CB  PRO   208     -41.174  18.800   5.982  1.00 20.00      PROA
ATOM   2910  HB1 PRO   208     -41.322  19.157   7.025  1.00  0.00      PROA
ATOM   2911  HB2 PRO   208     -41.985  18.081   5.715  1.00  0.00      PROA
ATOM   2912  CG  PRO   208     -41.187  19.918   4.983  1.00 20.00      PROA
ATOM   2913  HG1 PRO   208     -42.205  20.313   4.792  1.00  0.00      PROA
ATOM   2914  HG2 PRO   208     -40.518  20.735   5.324  1.00  0.00      PROA
ATOM   2915  C   PRO   208     -39.765  16.689   6.031  1.00 20.00      PROA
ATOM   2916  O   PRO   208     -40.144  15.909   5.159  1.00 20.00      PROA
ATOM   2917  N   PHE   209     -39.321  16.277   7.212  1.00 20.00      PROA
ATOM   2918  HN  PHE   209     -38.946  16.937   7.870  1.00  0.00      PROA
ATOM   2919  CA  PHE   209     -39.249  14.852   7.525  1.00 20.00      PROA
ATOM   2920  HA  PHE   209     -40.017  14.323   6.974  1.00  0.00      PROA
ATOM   2921  CB  PHE   209     -37.867  14.307   7.139  1.00 20.00      PROA
ATOM   2922  HB1 PHE   209     -37.077  14.878   7.677  1.00  0.00      PROA
ATOM   2923  HB2 PHE   209     -37.710  14.471   6.050  1.00  0.00      PROA
ATOM   2924  CG  PHE   209     -37.687  12.841   7.425  1.00 20.00      PROA
ATOM   2925  CD1 PHE   209     -38.240  11.877   6.584  1.00 20.00      PROA
ATOM   2926  HD1 PHE   209     -38.773  12.192   5.695  1.00  0.00      PROA
ATOM   2927  CE1 PHE   209     -38.086  10.518   6.854  1.00 20.00      PROA
ATOM   2928  HE1 PHE   209     -38.484   9.785   6.168  1.00  0.00      PROA
ATOM   2929  CZ  PHE   209     -37.371  10.112   7.980  1.00 20.00      PROA
ATOM   2930  HZ  PHE   209     -37.241   9.064   8.163  1.00  0.00      PROA
ATOM   2931  CD2 PHE   209     -36.974  12.423   8.543  1.00 20.00      PROA
ATOM   2932  HD2 PHE   209     -36.526  13.154   9.199  1.00  0.00      PROA
ATOM   2933  CE2 PHE   209     -36.814  11.064   8.826  1.00 20.00      PROA
ATOM   2934  HE2 PHE   209     -36.222  10.750   9.679  1.00  0.00      PROA
ATOM   2935  C   PHE   209     -39.502  14.580   9.002  1.00 20.00      PROA
ATOM   2936  O   PHE   209     -38.960  15.265   9.870  1.00 20.00      PROA
ATOM   2937  N   ASN   210     -40.321  13.571   9.279  1.00 20.00      PROA
ATOM   2938  HN  ASN   210     -40.812  13.088   8.557  1.00  0.00      PROA
ATOM   2939  CA  ASN   210     -40.640  13.188  10.649  1.00 20.00      PROA
ATOM   2940  HA  ASN   210     -39.813  13.492  11.271  1.00  0.00      PROA
ATOM   2941  CB  ASN   210     -41.943  13.853  11.093  1.00 20.00      PROA
ATOM   2942  HB1 ASN   210     -41.869  14.951  10.956  1.00  0.00      PROA
ATOM   2943  HB2 ASN   210     -42.230  13.653  12.141  1.00  0.00      PROA
ATOM   2944  CG  ASN   210     -43.114  13.305  10.275  1.00 20.00      PROA
ATOM   2945  OD1 ASN   210     -43.003  12.319   9.566  1.00 20.00      PROA
ATOM   2946  ND2 ASN   210     -44.242  13.999  10.413  1.00 20.00      PROA
ATOM   2947 HD21 ASN   210     -45.072  13.649   9.996  1.00  0.00      PROA
ATOM   2948 HD22 ASN   210     -44.285  14.757  11.060  1.00  0.00      PROA
ATOM   2949  C   ASN   210     -40.759  11.669  10.772  1.00 20.00      PROA
ATOM   2950  O   ASN   210     -41.578  11.164  11.544  1.00 20.00      PROA
ATOM   2951  N   GLY   211     -39.942  10.943  10.012  1.00 20.00      PROA
ATOM   2952  HN  GLY   211     -39.231  11.350   9.441  1.00  0.00      PROA
ATOM   2953  CA  GLY   211     -39.987   9.492  10.058  1.00 20.00      PROA
ATOM   2954  HA1 GLY   211     -40.007   9.168   9.031  1.00  0.00      PROA
ATOM   2955  HA2 GLY   211     -40.835   9.126  10.621  1.00  0.00      PROA
ATOM   2956  C   GLY   211     -38.755   8.856  10.676  1.00 20.00      PROA
ATOM   2957  O   GLY   211     -38.061   9.478  11.481  1.00 20.00      PROA
ATOM   2958  N   GLU   212     -38.492   7.607  10.305  1.00 20.00      PROA
ATOM   2959  HN  GLU   212     -39.071   7.133   9.648  1.00  0.00      PROA
ATOM   2960  CA  GLU   212     -37.331   6.877  10.805  1.00 20.00      PROA
ATOM   2961  HA  GLU   212     -37.128   7.173  11.827  1.00  0.00      PROA
ATOM   2962  CB  GLU   212     -37.595   5.382  10.751  1.00 20.00      PROA
ATOM   2963  HB1 GLU   212     -37.668   5.067   9.686  1.00  0.00      PROA
ATOM   2964  HB2 GLU   212     -38.553   5.132  11.257  1.00  0.00      PROA
ATOM   2965  CG  GLU   212     -36.430   4.622  11.389  1.00 20.00      PROA
ATOM   2966  HG1 GLU   212     -35.445   4.898  10.967  1.00  0.00      PROA
ATOM   2967  HG2 GLU   212     -36.572   3.536  11.227  1.00  0.00      PROA
ATOM   2968  CD  GLU   212     -36.421   4.853  12.901  1.00 20.00      PROA
ATOM   2969  OE1 GLU   212     -37.399   4.582  13.613  1.00 20.00      PROA
ATOM   2970  OE2 GLU   212     -35.317   5.346  13.350  1.00 20.00      PROA
ATOM   2971  C   GLU   212     -36.122   7.232   9.938  1.00 20.00      PROA
ATOM   2972  O   GLU   212     -36.176   7.119   8.713  1.00 20.00      PROA
ATOM   2973  N   ASP   213     -35.037   7.661  10.572  1.00 20.00      PROA
ATOM   2974  HN  ASP   213     -34.985   7.776  11.558  1.00  0.00      PROA
ATOM   2975  CA  ASP   213     -33.835   8.043   9.839  1.00 20.00      PROA
ATOM   2976  HA  ASP   213     -34.101   8.866   9.187  1.00  0.00      PROA
ATOM   2977  CB  ASP   213     -32.730   8.497  10.799  1.00 20.00      PROA
ATOM   2978  HB1 ASP   213     -31.772   8.578  10.244  1.00  0.00      PROA
ATOM   2979  HB2 ASP   213     -32.592   7.773  11.627  1.00  0.00      PROA
ATOM   2980  CG  ASP   213     -32.991   9.867  11.382  1.00 20.00      PROA
ATOM   2981  OD1 ASP   213     -32.030  10.489  11.882  1.00 20.00      PROA
ATOM   2982  OD2 ASP   213     -34.153  10.323  11.344  1.00 20.00      PROA
ATOM   2983  C   ASP   213     -33.278   6.953   8.941  1.00 20.00      PROA
ATOM   2984  O   ASP   213     -33.481   5.762   9.182  1.00 20.00      PROA
ATOM   2985  N   TYR   214     -32.566   7.383   7.901  1.00 20.00      PROA
ATOM   2986  HN  TYR   214     -32.436   8.360   7.741  1.00  0.00      PROA
ATOM   2987  CA  TYR   214     -31.942   6.465   6.958  1.00 20.00      PROA
ATOM   2988  HA  TYR   214     -31.336   5.769   7.518  1.00  0.00      PROA
ATOM   2989  CB  TYR   214     -33.004   5.733   6.131  1.00 20.00      PROA
ATOM   2990  HB1 TYR   214     -33.752   5.243   6.790  1.00  0.00      PROA
ATOM   2991  HB2 TYR   214     -32.515   4.917   5.554  1.00  0.00      PROA
ATOM   2992  CG  TYR   214     -33.748   6.619   5.153  1.00 20.00      PROA
ATOM   2993  CD1 TYR   214     -33.239   6.869   3.876  1.00 20.00      PROA
ATOM   2994  HD1 TYR   214     -32.312   6.407   3.568  1.00  0.00      PROA
ATOM   2995  CE1 TYR   214     -33.901   7.719   2.990  1.00 20.00      PROA
ATOM   2996  HE1 TYR   214     -33.494   7.905   2.007  1.00  0.00      PROA
ATOM   2997  CZ  TYR   214     -35.087   8.328   3.382  1.00 20.00      PROA
ATOM   2998  OH  TYR   214     -35.741   9.186   2.526  1.00 20.00      PROA
ATOM   2999  HH  TYR   214     -35.380   9.142   1.606  1.00  0.00      PROA
ATOM   3000  CD2 TYR   214     -34.941   7.241   5.517  1.00 20.00      PROA
ATOM   3001  HD2 TYR   214     -35.346   7.066   6.501  1.00  0.00      PROA
ATOM   3002  CE2 TYR   214     -35.611   8.091   4.642  1.00 20.00      PROA
ATOM   3003  HE2 TYR   214     -36.530   8.578   4.943  1.00  0.00      PROA
ATOM   3004  C   TYR   214     -31.021   7.239   6.027  1.00 20.00      PROA
ATOM   3005  O   TYR   214     -31.118   8.459   5.908  1.00 20.00      PROA
ATOM   3006  N   THR   215     -30.116   6.512   5.388  1.00 20.00      PROA
ATOM   3007  HN  THR   215     -30.051   5.525   5.575  1.00  0.00      PROA
ATOM   3008  CA  THR   215     -29.185   7.091   4.433  1.00 20.00      PROA
ATOM   3009  HA  THR   215     -29.575   8.012   4.031  1.00  0.00      PROA
ATOM   3010  CB  THR   215     -27.790   7.324   5.053  1.00 20.00      PROA
ATOM   3011  HB  THR   215     -27.434   6.402   5.568  1.00  0.00      PROA
ATOM   3012  OG1 THR   215     -27.871   8.382   6.018  1.00 20.00      PROA
ATOM   3013  HG1 THR   215     -28.368   8.024   6.761  1.00  0.00      PROA
ATOM   3014  CG2 THR   215     -26.774   7.716   3.971  1.00 20.00      PROA
ATOM   3015 HG21 THR   215     -27.149   8.557   3.354  1.00  0.00      PROA
ATOM   3016 HG22 THR   215     -26.533   6.856   3.315  1.00  0.00      PROA
ATOM   3017 HG23 THR   215     -25.829   8.045   4.457  1.00  0.00      PROA
ATOM   3018  C   THR   215     -29.089   6.081   3.309  1.00 20.00      PROA
ATOM   3019  O   THR   215     -28.930   4.882   3.554  1.00 20.00      PROA
ATOM   3020  N   CYS   216     -29.222   6.561   2.079  1.00 20.00      PROA
ATOM   3021  HN  CYS   216     -29.329   7.550   1.919  1.00  0.00      PROA
ATOM   3022  CA  CYS   216     -29.158   5.682   0.924  1.00 20.00      PROA
ATOM   3023  HA  CYS   216     -28.710   4.736   1.194  1.00  0.00      PROA
ATOM   3024  CB  CYS   216     -30.563   5.431   0.367  1.00 20.00      PROA
ATOM   3025  HB1 CYS   216     -31.006   6.400   0.041  1.00  0.00      PROA
ATOM   3026  HB2 CYS   216     -31.172   5.104   1.227  1.00  0.00      PROA
ATOM   3027  SG  CYS   216     -30.602   4.259  -0.992  1.00 20.00      PROA
ATOM   3028  HG1 CYS   216     -30.128   5.129  -1.871  1.00  0.00      PROA
ATOM   3029  C   CYS   216     -28.284   6.300  -0.154  1.00 20.00      PROA
ATOM   3030  O   CYS   216     -28.545   7.409  -0.626  1.00 20.00      PROA
ATOM   3031  N   ILE   217     -27.226   5.582  -0.514  1.00 20.00      PROA
ATOM   3032  HN  ILE   217     -27.062   4.675  -0.116  1.00  0.00      PROA
ATOM   3033  CA  ILE   217     -26.311   6.035  -1.552  1.00 20.00      PROA
ATOM   3034  HA  ILE   217     -26.497   7.065  -1.819  1.00  0.00      PROA
ATOM   3035  CB  ILE   217     -24.841   5.864  -1.111  1.00 20.00      PROA
ATOM   3036  HB  ILE   217     -24.642   4.782  -0.920  1.00  0.00      PROA
ATOM   3037  CG2 ILE   217     -23.906   6.363  -2.211  1.00 20.00      PROA
ATOM   3038 HG21 ILE   217     -24.168   7.396  -2.526  1.00  0.00      PROA
ATOM   3039 HG22 ILE   217     -23.949   5.707  -3.106  1.00  0.00      PROA
ATOM   3040 HG23 ILE   217     -22.854   6.374  -1.858  1.00  0.00      PROA
ATOM   3041  CG1 ILE   217     -24.603   6.594   0.218  1.00 20.00      PROA
ATOM   3042 HG11 ILE   217     -23.533   6.460   0.493  1.00  0.00      PROA
ATOM   3043 HG12 ILE   217     -25.200   6.102   1.022  1.00  0.00      PROA
ATOM   3044  CD  ILE   217     -24.920   8.077   0.203  1.00 20.00      PROA
ATOM   3045  HD1 ILE   217     -25.984   8.267  -0.053  1.00  0.00      PROA
ATOM   3046  HD2 ILE   217     -24.274   8.580  -0.543  1.00  0.00      PROA
ATOM   3047  HD3 ILE   217     -24.725   8.538   1.196  1.00  0.00      PROA
ATOM   3048  C   ILE   217     -26.567   5.156  -2.772  1.00 20.00      PROA
ATOM   3049  O   ILE   217     -26.440   3.936  -2.699  1.00 20.00      PROA
ATOM   3050  N   THR   218     -26.931   5.782  -3.884  1.00 20.00      PROA
ATOM   3051  HN  THR   218     -26.891   6.784  -3.906  1.00  0.00      PROA
ATOM   3052  CA  THR   218     -27.205   5.064  -5.122  1.00 20.00      PROA
ATOM   3053  HA  THR   218     -27.043   4.005  -4.995  1.00  0.00      PROA
ATOM   3054  CB  THR   218     -28.654   5.290  -5.570  1.00 20.00      PROA
ATOM   3055  HB  THR   218     -28.827   6.361  -5.815  1.00  0.00      PROA
ATOM   3056  OG1 THR   218     -29.538   4.954  -4.492  1.00 20.00      PROA
ATOM   3057  HG1 THR   218     -29.286   5.592  -3.812  1.00  0.00      PROA
ATOM   3058  CG2 THR   218     -28.984   4.419  -6.771  1.00 20.00      PROA
ATOM   3059 HG21 THR   218     -28.844   3.345  -6.523  1.00  0.00      PROA
ATOM   3060 HG22 THR   218     -28.350   4.665  -7.645  1.00  0.00      PROA
ATOM   3061 HG23 THR   218     -30.049   4.554  -7.057  1.00  0.00      PROA
ATOM   3062  C   THR   218     -26.263   5.578  -6.207  1.00 20.00      PROA
ATOM   3063  O   THR   218     -26.186   6.779  -6.451  1.00 20.00      PROA
ATOM   3064  N   PHE   219     -25.541   4.672  -6.856  1.00 20.00      PROA
ATOM   3065  HN  PHE   219     -25.597   3.689  -6.654  1.00  0.00      PROA
ATOM   3066  CA  PHE   219     -24.624   5.112  -7.886  1.00 20.00      PROA
ATOM   3067  HA  PHE   219     -24.945   6.068  -8.274  1.00  0.00      PROA
ATOM   3068  CB  PHE   219     -23.225   5.313  -7.285  1.00 20.00      PROA
ATOM   3069  HB1 PHE   219     -23.319   5.987  -6.406  1.00  0.00      PROA
ATOM   3070  HB2 PHE   219     -22.546   5.810  -8.011  1.00  0.00      PROA
ATOM   3071  CG  PHE   219     -22.570   4.044  -6.807  1.00 20.00      PROA
ATOM   3072  CD1 PHE   219     -21.664   3.372  -7.612  1.00 20.00      PROA
ATOM   3073  HD1 PHE   219     -21.425   3.767  -8.590  1.00  0.00      PROA
ATOM   3074  CE1 PHE   219     -21.031   2.212  -7.168  1.00 20.00      PROA
ATOM   3075  HE1 PHE   219     -20.258   1.743  -7.757  1.00  0.00      PROA
ATOM   3076  CZ  PHE   219     -21.309   1.712  -5.898  1.00 20.00      PROA
ATOM   3077  HZ  PHE   219     -20.806   0.823  -5.546  1.00  0.00      PROA
ATOM   3078  CD2 PHE   219     -22.844   3.536  -5.539  1.00 20.00      PROA
ATOM   3079  HD2 PHE   219     -23.541   4.055  -4.897  1.00  0.00      PROA
ATOM   3080  CE2 PHE   219     -22.217   2.374  -5.082  1.00 20.00      PROA
ATOM   3081  HE2 PHE   219     -22.433   1.997  -4.092  1.00  0.00      PROA
ATOM   3082  C   PHE   219     -24.541   4.209  -9.101  1.00 20.00      PROA
ATOM   3083  O   PHE   219     -24.828   3.009  -9.039  1.00 20.00      PROA
ATOM   3084  N   GLN   220     -24.152   4.816 -10.215  1.00 20.00      PROA
ATOM   3085  HN  GLN   220     -23.961   5.801 -10.225  1.00  0.00      PROA
ATOM   3086  CA  GLN   220     -23.969   4.100 -11.463  1.00 20.00      PROA
ATOM   3087  HA  GLN   220     -24.326   3.091 -11.392  1.00  0.00      PROA
ATOM   3088  CB  GLN   220     -24.788   4.749 -12.576  1.00 20.00      PROA
ATOM   3089  HB1 GLN   220     -24.474   4.286 -13.543  1.00  0.00      PROA
ATOM   3090  HB2 GLN   220     -24.561   5.840 -12.638  1.00  0.00      PROA
ATOM   3091  CG  GLN   220     -26.280   4.534 -12.400  1.00 20.00      PROA
ATOM   3092  HG1 GLN   220     -26.634   5.183 -11.573  1.00  0.00      PROA
ATOM   3093  HG2 GLN   220     -26.505   3.504 -12.093  1.00  0.00      PROA
ATOM   3094  CD  GLN   220     -27.057   4.889 -13.641  1.00 20.00      PROA
ATOM   3095  OE1 GLN   220     -27.289   6.064 -13.927  1.00 20.00      PROA
ATOM   3096  NE2 GLN   220     -27.450   3.872 -14.402  1.00 20.00      PROA
ATOM   3097 HE21 GLN   220     -27.319   2.920 -14.123  1.00  0.00      PROA
ATOM   3098 HE22 GLN   220     -27.884   4.059 -15.280  1.00  0.00      PROA
ATOM   3099  C   GLN   220     -22.478   4.209 -11.759  1.00 20.00      PROA
ATOM   3100  O   GLN   220     -21.992   5.266 -12.165  1.00 20.00      PROA
ATOM   3101  N   PRO   221     -21.736   3.112 -11.541  1.00 20.00      PROA
ATOM   3102  CD  PRO   221     -22.277   1.767 -11.289  1.00 20.00      PROA
ATOM   3103  HD1 PRO   221     -22.593   1.292 -12.238  1.00  0.00      PROA
ATOM   3104  HD2 PRO   221     -23.110   1.764 -10.546  1.00  0.00      PROA
ATOM   3105  CA  PRO   221     -20.286   3.058 -11.769  1.00 20.00      PROA
ATOM   3106  HA  PRO   221     -19.812   3.774 -11.111  1.00  0.00      PROA
ATOM   3107  CB  PRO   221     -19.933   1.596 -11.482  1.00 20.00      PROA
ATOM   3108  HB1 PRO   221     -18.976   1.525 -10.927  1.00  0.00      PROA
ATOM   3109  HB2 PRO   221     -19.845   0.998 -12.419  1.00  0.00      PROA
ATOM   3110  CG  PRO   221     -21.100   1.071 -10.694  1.00 20.00      PROA
ATOM   3111  HG1 PRO   221     -21.192  -0.035 -10.743  1.00  0.00      PROA
ATOM   3112  HG2 PRO   221     -21.013   1.372  -9.635  1.00  0.00      PROA
ATOM   3113  C   PRO   221     -19.962   3.433 -13.207  1.00 20.00      PROA
ATOM   3114  O   PRO   221     -20.658   3.012 -14.126  1.00 20.00      PROA
ATOM   3115  N   ASP   222     -18.912   4.223 -13.399  1.00 20.00      PROA
ATOM   3116  HN  ASP   222     -18.348   4.584 -12.642  1.00  0.00      PROA
ATOM   3117  CA  ASP   222     -18.518   4.627 -14.742  1.00 20.00      PROA
ATOM   3118  HA  ASP   222     -19.385   4.782 -15.365  1.00  0.00      PROA
ATOM   3119  CB  ASP   222     -17.649   5.884 -14.680  1.00 20.00      PROA
ATOM   3120  HB1 ASP   222     -16.705   5.720 -14.124  1.00  0.00      PROA
ATOM   3121  HB2 ASP   222     -18.222   6.666 -14.136  1.00  0.00      PROA
ATOM   3122  CG  ASP   222     -17.340   6.446 -16.055  1.00 20.00      PROA
ATOM   3123  OD1 ASP   222     -17.511   5.708 -17.049  1.00 20.00      PROA
ATOM   3124  OD2 ASP   222     -16.921   7.621 -16.131  1.00 20.00      PROA
ATOM   3125  C   ASP   222     -17.715   3.465 -15.321  1.00 20.00      PROA
ATOM   3126  O   ASP   222     -16.492   3.420 -15.191  1.00 20.00      PROA
ATOM   3127  N   LEU   223     -18.405   2.528 -15.960  1.00 20.00      PROA
ATOM   3128  HN  LEU   223     -19.400   2.577 -16.019  1.00  0.00      PROA
ATOM   3129  CA  LEU   223     -17.740   1.353 -16.516  1.00 20.00      PROA
ATOM   3130  HA  LEU   223     -17.170   0.886 -15.726  1.00  0.00      PROA
ATOM   3131  CB  LEU   223     -18.785   0.365 -17.038  1.00 20.00      PROA
ATOM   3132  HB1 LEU   223     -18.265  -0.536 -17.430  1.00  0.00      PROA
ATOM   3133  HB2 LEU   223     -19.355   0.812 -17.887  1.00  0.00      PROA
ATOM   3134  CG  LEU   223     -19.779  -0.103 -15.956  1.00 20.00      PROA
ATOM   3135  HG  LEU   223     -20.417   0.756 -15.638  1.00  0.00      PROA
ATOM   3136  CD1 LEU   223     -20.683  -1.188 -16.511  1.00 20.00      PROA
ATOM   3137 HD11 LEU   223     -20.050  -2.043 -16.830  1.00  0.00      PROA
ATOM   3138 HD12 LEU   223     -21.264  -0.833 -17.389  1.00  0.00      PROA
ATOM   3139 HD13 LEU   223     -21.381  -1.530 -15.723  1.00  0.00      PROA
ATOM   3140  CD2 LEU   223     -19.017  -0.629 -14.743  1.00 20.00      PROA
ATOM   3141 HD21 LEU   223     -18.485   0.183 -14.205  1.00  0.00      PROA
ATOM   3142 HD22 LEU   223     -18.276  -1.396 -15.052  1.00  0.00      PROA
ATOM   3143 HD23 LEU   223     -19.722  -1.102 -14.026  1.00  0.00      PROA
ATOM   3144  C   LEU   223     -16.704   1.675 -17.590  1.00 20.00      PROA
ATOM   3145  O   LEU   223     -15.790   0.885 -17.829  1.00 20.00      PROA
ATOM   3146  N   SER   224     -16.836   2.834 -18.226  1.00 20.00      PROA
ATOM   3147  HN  SER   224     -17.572   3.460 -17.977  1.00  0.00      PROA
ATOM   3148  CA  SER   224     -15.876   3.250 -19.246  1.00 20.00      PROA
ATOM   3149  HA  SER   224     -15.805   2.501 -20.018  1.00  0.00      PROA
ATOM   3150  CB  SER   224     -16.279   4.601 -19.845  1.00 20.00      PROA
ATOM   3151  HB1 SER   224     -15.500   4.916 -20.576  1.00  0.00      PROA
ATOM   3152  HB2 SER   224     -16.363   5.392 -19.072  1.00  0.00      PROA
ATOM   3153  OG  SER   224     -17.496   4.504 -20.568  1.00 20.00      PROA
ATOM   3154  HG1 SER   224     -18.185   4.747 -19.936  1.00  0.00      PROA
ATOM   3155  C   SER   224     -14.493   3.371 -18.611  1.00 20.00      PROA
ATOM   3156  O   SER   224     -13.487   2.960 -19.194  1.00 20.00      PROA
ATOM   3157  N   LYS   225     -14.456   3.941 -17.409  1.00 20.00      PROA
ATOM   3158  HN  LYS   225     -15.307   4.219 -16.961  1.00  0.00      PROA
ATOM   3159  CA  LYS   225     -13.213   4.128 -16.668  1.00 20.00      PROA
ATOM   3160  HA  LYS   225     -12.502   4.630 -17.310  1.00  0.00      PROA
ATOM   3161  CB  LYS   225     -13.471   4.949 -15.401  1.00 20.00      PROA
ATOM   3162  HB1 LYS   225     -12.535   5.041 -14.803  1.00  0.00      PROA
ATOM   3163  HB2 LYS   225     -14.199   4.385 -14.768  1.00  0.00      PROA
ATOM   3164  CG  LYS   225     -14.050   6.338 -15.635  1.00 20.00      PROA
ATOM   3165  HG1 LYS   225     -14.469   6.727 -14.678  1.00  0.00      PROA
ATOM   3166  HG2 LYS   225     -14.882   6.231 -16.356  1.00  0.00      PROA
ATOM   3167  CD  LYS   225     -13.012   7.289 -16.193  1.00 20.00      PROA
ATOM   3168  HD1 LYS   225     -12.588   6.909 -17.149  1.00  0.00      PROA
ATOM   3169  HD2 LYS   225     -12.191   7.348 -15.448  1.00  0.00      PROA
ATOM   3170  CE  LYS   225     -13.578   8.691 -16.358  1.00 20.00      PROA
ATOM   3171  HE1 LYS   225     -12.783   9.382 -16.716  1.00  0.00      PROA
ATOM   3172  HE2 LYS   225     -13.966   9.070 -15.387  1.00  0.00      PROA
ATOM   3173  NZ  LYS   225     -14.695   8.728 -17.342  1.00 20.00      PROA
ATOM   3174  HZ1 LYS   225     -15.503   8.160 -16.943  1.00  0.00      PROA
ATOM   3175  HZ2 LYS   225     -14.436   8.388 -18.292  1.00  0.00      PROA
ATOM   3176  HZ3 LYS   225     -15.062   9.697 -17.423  1.00  0.00      PROA
ATOM   3177  C   LYS   225     -12.594   2.790 -16.270  1.00 20.00      PROA
ATOM   3178  O   LYS   225     -11.396   2.707 -16.001  1.00 20.00      PROA
ATOM   3179  N   PHE   226     -13.420   1.749 -16.217  1.00 20.00      PROA
ATOM   3180  HN  PHE   226     -14.389   1.843 -16.437  1.00  0.00      PROA
ATOM   3181  CA  PHE   226     -12.957   0.421 -15.842  1.00 20.00      PROA
ATOM   3182  HA  PHE   226     -11.943   0.455 -15.459  1.00  0.00      PROA
ATOM   3183  CB  PHE   226     -13.883  -0.175 -14.771  1.00 20.00      PROA
ATOM   3184  HB1 PHE   226     -13.513  -1.170 -14.444  1.00  0.00      PROA
ATOM   3185  HB2 PHE   226     -14.899  -0.322 -15.202  1.00  0.00      PROA
ATOM   3186  CG  PHE   226     -14.005   0.673 -13.530  1.00 20.00      PROA
ATOM   3187  CD1 PHE   226     -12.873   1.040 -12.807  1.00 20.00      PROA
ATOM   3188  HD1 PHE   226     -11.896   0.737 -13.153  1.00  0.00      PROA
ATOM   3189  CE1 PHE   226     -12.982   1.836 -11.656  1.00 20.00      PROA
ATOM   3190  HE1 PHE   226     -12.095   2.137 -11.117  1.00  0.00      PROA
ATOM   3191  CZ  PHE   226     -14.236   2.266 -11.227  1.00 20.00      PROA
ATOM   3192  HZ  PHE   226     -14.324   2.875 -10.338  1.00  0.00      PROA
ATOM   3193  CD2 PHE   226     -15.253   1.110 -13.089  1.00 20.00      PROA
ATOM   3194  HD2 PHE   226     -16.141   0.841 -13.640  1.00  0.00      PROA
ATOM   3195  CE2 PHE   226     -15.373   1.906 -11.942  1.00 20.00      PROA
ATOM   3196  HE2 PHE   226     -16.347   2.246 -11.618  1.00  0.00      PROA
ATOM   3197  C   PHE   226     -12.926  -0.498 -17.058  1.00 20.00      PROA
ATOM   3198  O   PHE   226     -12.641  -1.690 -16.939  1.00 20.00      PROA
ATOM   3199  N   LYS   227     -13.227   0.068 -18.222  1.00 20.00      PROA
ATOM   3200  HN  LYS   227     -13.441   1.043 -18.269  1.00  0.00      PROA
ATOM   3201  CA  LYS   227     -13.252  -0.675 -19.479  1.00 20.00      PROA
ATOM   3202  HA  LYS   227     -13.746  -0.056 -20.212  1.00  0.00      PROA
ATOM   3203  CB  LYS   227     -11.822  -0.979 -19.941  1.00 20.00      PROA
ATOM   3204  HB1 LYS   227     -11.847  -1.682 -20.808  1.00  0.00      PROA
ATOM   3205  HB2 LYS   227     -11.272  -1.493 -19.124  1.00  0.00      PROA
ATOM   3206  CG  LYS   227     -11.075   0.266 -20.412  1.00 20.00      PROA
ATOM   3207  HG1 LYS   227     -11.007   0.998 -19.570  1.00  0.00      PROA
ATOM   3208  HG2 LYS   227     -11.669   0.755 -21.218  1.00  0.00      PROA
ATOM   3209  CD  LYS   227      -9.674  -0.048 -20.922  1.00 20.00      PROA
ATOM   3210  HD1 LYS   227      -9.300   0.855 -21.453  1.00  0.00      PROA
ATOM   3211  HD2 LYS   227      -9.745  -0.890 -21.646  1.00  0.00      PROA
ATOM   3212  CE  LYS   227      -8.744  -0.459 -19.791  1.00 20.00      PROA
ATOM   3213  HE1 LYS   227      -9.057  -1.427 -19.344  1.00  0.00      PROA
ATOM   3214  HE2 LYS   227      -8.734   0.304 -18.980  1.00  0.00      PROA
ATOM   3215  NZ  LYS   227      -7.337  -0.621 -20.264  1.00 20.00      PROA
ATOM   3216  HZ1 LYS   227      -6.879   0.312 -20.330  1.00  0.00      PROA
ATOM   3217  HZ2 LYS   227      -7.235  -1.207 -21.101  1.00  0.00      PROA
ATOM   3218  HZ3 LYS   227      -6.830  -1.087 -19.449  1.00  0.00      PROA
ATOM   3219  C   LYS   227     -14.068  -1.961 -19.369  1.00 20.00      PROA
ATOM   3220  O   LYS   227     -13.604  -3.049 -19.725  1.00 20.00      PROA
ATOM   3221  N   MET   228     -15.296  -1.815 -18.880  1.00 20.00      PROA
ATOM   3222  HN  MET   228     -15.632  -0.917 -18.601  1.00  0.00      PROA
ATOM   3223  CA  MET   228     -16.206  -2.940 -18.713  1.00 20.00      PROA
ATOM   3224  HA  MET   228     -15.776  -3.849 -19.112  1.00  0.00      PROA
ATOM   3225  CB  MET   228     -16.506  -3.153 -17.232  1.00 20.00      PROA
ATOM   3226  HB1 MET   228     -17.336  -3.895 -17.136  1.00  0.00      PROA
ATOM   3227  HB2 MET   228     -16.861  -2.185 -16.807  1.00  0.00      PROA
ATOM   3228  CG  MET   228     -15.339  -3.671 -16.426  1.00 20.00      PROA
ATOM   3229  HG1 MET   228     -14.506  -2.962 -16.577  1.00  0.00      PROA
ATOM   3230  HG2 MET   228     -14.932  -4.638 -16.743  1.00  0.00      PROA
ATOM   3231  SD  MET   228     -15.731  -3.612 -14.678  1.00 20.00      PROA
ATOM   3232  CE  MET   228     -17.081  -4.838 -14.603  1.00 20.00      PROA
ATOM   3233  HE1 MET   228     -16.859  -5.727 -15.233  1.00  0.00      PROA
ATOM   3234  HE2 MET   228     -18.033  -4.399 -14.966  1.00  0.00      PROA
ATOM   3235  HE3 MET   228     -17.263  -5.193 -13.565  1.00  0.00      PROA
ATOM   3236  C   MET   228     -17.513  -2.696 -19.456  1.00 20.00      PROA
ATOM   3237  O   MET   228     -17.906  -1.553 -19.682  1.00 20.00      PROA
ATOM   3238  N   GLN   229     -18.183  -3.782 -19.823  1.00 20.00      PROA
ATOM   3239  HN  GLN   229     -17.886  -4.680 -19.500  1.00  0.00      PROA
ATOM   3240  CA  GLN   229     -19.455  -3.710 -20.534  1.00 20.00      PROA
ATOM   3241  HA  GLN   229     -19.500  -2.817 -21.141  1.00  0.00      PROA
ATOM   3242  CB  GLN   229     -19.669  -4.980 -21.362  1.00 20.00      PROA
ATOM   3243  HB1 GLN   229     -20.722  -5.047 -21.724  1.00  0.00      PROA
ATOM   3244  HB2 GLN   229     -19.543  -5.824 -20.662  1.00  0.00      PROA
ATOM   3245  CG  GLN   229     -18.729  -5.134 -22.538  1.00 20.00      PROA
ATOM   3246  HG1 GLN   229     -18.928  -6.127 -22.996  1.00  0.00      PROA
ATOM   3247  HG2 GLN   229     -17.666  -5.106 -22.209  1.00  0.00      PROA
ATOM   3248  CD  GLN   229     -18.917  -4.039 -23.567  1.00 20.00      PROA
ATOM   3249  OE1 GLN   229     -18.663  -2.864 -23.296  1.00 20.00      PROA
ATOM   3250  NE2 GLN   229     -19.374  -4.417 -24.756  1.00 20.00      PROA
ATOM   3251 HE21 GLN   229     -19.608  -3.706 -25.422  1.00  0.00      PROA
ATOM   3252 HE22 GLN   229     -19.586  -5.370 -24.937  1.00  0.00      PROA
ATOM   3253  C   GLN   229     -20.605  -3.569 -19.548  1.00 20.00      PROA
ATOM   3254  O   GLN   229     -21.574  -2.849 -19.800  1.00 20.00      PROA
ATOM   3255  N   SER   230     -20.483  -4.270 -18.425  1.00 20.00      PROA
ATOM   3256  HN  SER   230     -19.652  -4.778 -18.216  1.00  0.00      PROA
ATOM   3257  CA  SER   230     -21.506  -4.261 -17.392  1.00 20.00      PROA
ATOM   3258  HA  SER   230     -21.761  -3.254 -17.146  1.00  0.00      PROA
ATOM   3259  CB  SER   230     -22.762  -4.974 -17.891  1.00 20.00      PROA
ATOM   3260  HB1 SER   230     -23.092  -4.580 -18.880  1.00  0.00      PROA
ATOM   3261  HB2 SER   230     -23.606  -4.815 -17.185  1.00  0.00      PROA
ATOM   3262  OG  SER   230     -22.521  -6.369 -17.993  1.00 20.00      PROA
ATOM   3263  HG1 SER   230     -23.084  -6.805 -17.340  1.00  0.00      PROA
ATOM   3264  C   SER   230     -20.992  -4.989 -16.158  1.00 20.00      PROA
ATOM   3265  O   SER   230     -19.880  -5.518 -16.152  1.00 20.00      PROA
ATOM   3266  N   LEU   231     -21.813  -5.018 -15.115  1.00 20.00      PROA
ATOM   3267  HN  LEU   231     -22.708  -4.571 -15.163  1.00  0.00      PROA
ATOM   3268  CA  LEU   231     -21.455  -5.708 -13.880  1.00 20.00      PROA
ATOM   3269  HA  LEU   231     -20.411  -5.537 -13.655  1.00  0.00      PROA
ATOM   3270  CB  LEU   231     -22.353  -5.236 -12.735  1.00 20.00      PROA
ATOM   3271  HB1 LEU   231     -22.082  -5.785 -11.801  1.00  0.00      PROA
ATOM   3272  HB2 LEU   231     -23.412  -5.484 -12.969  1.00  0.00      PROA
ATOM   3273  CG  LEU   231     -22.301  -3.736 -12.447  1.00 20.00      PROA
ATOM   3274  HG  LEU   231     -22.468  -3.155 -13.382  1.00  0.00      PROA
ATOM   3275  CD1 LEU   231     -23.396  -3.350 -11.459  1.00 20.00      PROA
ATOM   3276 HD11 LEU   231     -23.251  -3.880 -10.491  1.00  0.00      PROA
ATOM   3277 HD12 LEU   231     -24.406  -3.602 -11.840  1.00  0.00      PROA
ATOM   3278 HD13 LEU   231     -23.363  -2.254 -11.265  1.00  0.00      PROA
ATOM   3279  CD2 LEU   231     -20.929  -3.375 -11.901  1.00 20.00      PROA
ATOM   3280 HD21 LEU   231     -20.129  -3.616 -12.632  1.00  0.00      PROA
ATOM   3281 HD22 LEU   231     -20.721  -3.924 -10.957  1.00  0.00      PROA
ATOM   3282 HD23 LEU   231     -20.874  -2.285 -11.687  1.00  0.00      PROA
ATOM   3283  C   LEU   231     -21.659  -7.196 -14.110  1.00 20.00      PROA
ATOM   3284  O   LEU   231     -22.774  -7.703 -13.960  1.00 20.00      PROA
ATOM   3285  N   ASP   232     -20.587  -7.897 -14.471  1.00 20.00      PROA
ATOM   3286  HN  ASP   232     -19.693  -7.481 -14.644  1.00  0.00      PROA
ATOM   3287  CA  ASP   232     -20.688  -9.326 -14.737  1.00 20.00      PROA
ATOM   3288  HA  ASP   232     -21.636  -9.503 -15.230  1.00  0.00      PROA
ATOM   3289  CB  ASP   232     -19.598  -9.776 -15.728  1.00 20.00      PROA
ATOM   3290  HB1 ASP   232     -19.747  -9.164 -16.646  1.00  0.00      PROA
ATOM   3291  HB2 ASP   232     -19.649 -10.836 -16.026  1.00  0.00      PROA
ATOM   3292  CG  ASP   232     -18.193  -9.465 -15.255  1.00 20.00      PROA
ATOM   3293  OD1 ASP   232     -17.972  -9.342 -14.036  1.00 20.00      PROA
ATOM   3294  OD2 ASP   232     -17.297  -9.366 -16.120  1.00 20.00      PROA
ATOM   3295  C   ASP   232     -20.678 -10.236 -13.514  1.00 20.00      PROA
ATOM   3296  O   ASP   232     -20.611  -9.780 -12.370  1.00 20.00      PROA
ATOM   3297  N   LYS   233     -20.755 -11.534 -13.779  1.00 20.00      PROA
ATOM   3298  HN  LYS   233     -20.748 -11.837 -14.720  1.00  0.00      PROA
ATOM   3299  CA  LYS   233     -20.778 -12.550 -12.736  1.00 20.00      PROA
ATOM   3300  HA  LYS   233     -21.697 -12.428 -12.184  1.00  0.00      PROA
ATOM   3301  CB  LYS   233     -20.733 -13.949 -13.364  1.00 20.00      PROA
ATOM   3302  HB1 LYS   233     -19.777 -14.077 -13.919  1.00  0.00      PROA
ATOM   3303  HB2 LYS   233     -21.571 -14.041 -14.088  1.00  0.00      PROA
ATOM   3304  CG  LYS   233     -20.823 -15.085 -12.353  1.00 20.00      PROA
ATOM   3305  HG1 LYS   233     -21.810 -15.028 -11.836  1.00  0.00      PROA
ATOM   3306  HG2 LYS   233     -20.037 -14.981 -11.567  1.00  0.00      PROA
ATOM   3307  CD  LYS   233     -20.637 -16.454 -13.002  1.00 20.00      PROA
ATOM   3308  HD1 LYS   233     -19.593 -16.467 -13.392  1.00  0.00      PROA
ATOM   3309  HD2 LYS   233     -21.339 -16.589 -13.850  1.00  0.00      PROA
ATOM   3310  CE  LYS   233     -20.766 -17.565 -11.967  1.00 20.00      PROA
ATOM   3311  HE1 LYS   233     -21.774 -17.643 -11.521  1.00  0.00      PROA
ATOM   3312  HE2 LYS   233     -20.062 -17.347 -11.128  1.00  0.00      PROA
ATOM   3313  NZ  LYS   233     -20.392 -18.908 -12.500  1.00 20.00      PROA
ATOM   3314  HZ1 LYS   233     -19.396 -18.877 -12.795  1.00  0.00      PROA
ATOM   3315  HZ2 LYS   233     -21.011 -19.170 -13.298  1.00  0.00      PROA
ATOM   3316  HZ3 LYS   233     -20.462 -19.628 -11.747  1.00  0.00      PROA
ATOM   3317  C   LYS   233     -19.645 -12.421 -11.728  1.00 20.00      PROA
ATOM   3318  O   LYS   233     -19.885 -12.437 -10.523  1.00 20.00      PROA
ATOM   3319  N   ASP   234     -18.414 -12.307 -12.216  1.00 20.00      PROA
ATOM   3320  HN  ASP   234     -18.191 -12.289 -13.183  1.00  0.00      PROA
ATOM   3321  CA  ASP   234     -17.257 -12.204 -11.331  1.00 20.00      PROA
ATOM   3322  HA  ASP   234     -17.239 -13.082 -10.694  1.00  0.00      PROA
ATOM   3323  CB  ASP   234     -15.960 -12.148 -12.149  1.00 20.00      PROA
ATOM   3324  HB1 ASP   234     -15.105 -11.779 -11.541  1.00  0.00      PROA
ATOM   3325  HB2 ASP   234     -16.074 -11.464 -13.018  1.00  0.00      PROA
ATOM   3326  CG  ASP   234     -15.535 -13.512 -12.660  1.00 20.00      PROA
ATOM   3327  OD1 ASP   234     -14.477 -13.604 -13.319  1.00 20.00      PROA
ATOM   3328  OD2 ASP   234     -16.259 -14.494 -12.397  1.00 20.00      PROA
ATOM   3329  C   ASP   234     -17.295 -11.030 -10.352  1.00 20.00      PROA
ATOM   3330  O   ASP   234     -17.118 -11.222  -9.149  1.00 20.00      PROA
ATOM   3331  N   ILE   235     -17.522  -9.818 -10.850  1.00 20.00      PROA
ATOM   3332  HN  ILE   235     -17.644  -9.674 -11.839  1.00  0.00      PROA
ATOM   3333  CA  ILE   235     -17.561  -8.667  -9.951  1.00 20.00      PROA
ATOM   3334  HA  ILE   235     -16.646  -8.674  -9.377  1.00  0.00      PROA
ATOM   3335  CB  ILE   235     -17.679  -7.328 -10.727  1.00 20.00      PROA
ATOM   3336  HB  ILE   235     -16.839  -7.272 -11.458  1.00  0.00      PROA
ATOM   3337  CG2 ILE   235     -19.011  -7.258 -11.465  1.00 20.00      PROA
ATOM   3338 HG21 ILE   235     -19.894  -7.183 -10.803  1.00  0.00      PROA
ATOM   3339 HG22 ILE   235     -19.103  -8.113 -12.158  1.00  0.00      PROA
ATOM   3340 HG23 ILE   235     -19.019  -6.350 -12.105  1.00  0.00      PROA
ATOM   3341  CG1 ILE   235     -17.583  -6.148  -9.748  1.00 20.00      PROA
ATOM   3342 HG11 ILE   235     -18.429  -6.165  -9.028  1.00  0.00      PROA
ATOM   3343 HG12 ILE   235     -17.703  -5.217 -10.349  1.00  0.00      PROA
ATOM   3344  CD  ILE   235     -16.261  -6.062  -9.000  1.00 20.00      PROA
ATOM   3345  HD1 ILE   235     -15.410  -6.088  -9.716  1.00  0.00      PROA
ATOM   3346  HD2 ILE   235     -16.144  -6.897  -8.276  1.00  0.00      PROA
ATOM   3347  HD3 ILE   235     -16.204  -5.111  -8.427  1.00  0.00      PROA
ATOM   3348  C   ILE   235     -18.721  -8.792  -8.962  1.00 20.00      PROA
ATOM   3349  O   ILE   235     -18.580  -8.482  -7.778  1.00 20.00      PROA
ATOM   3350  N   VAL   236     -19.868  -9.264  -9.435  1.00 20.00      PROA
ATOM   3351  HN  VAL   236     -19.967  -9.522 -10.398  1.00  0.00      PROA
ATOM   3352  CA  VAL   236     -21.017  -9.414  -8.552  1.00 20.00      PROA
ATOM   3353  HA  VAL   236     -21.213  -8.465  -8.071  1.00  0.00      PROA
ATOM   3354  CB  VAL   236     -22.268  -9.870  -9.341  1.00 20.00      PROA
ATOM   3355  HB  VAL   236     -22.009 -10.781  -9.934  1.00  0.00      PROA
ATOM   3356  CG1 VAL   236     -23.408 -10.185  -8.386  1.00 20.00      PROA
ATOM   3357 HG11 VAL   236     -23.565  -9.341  -7.679  1.00  0.00      PROA
ATOM   3358 HG12 VAL   236     -23.224 -11.111  -7.802  1.00  0.00      PROA
ATOM   3359 HG13 VAL   236     -24.356 -10.326  -8.945  1.00  0.00      PROA
ATOM   3360  CG2 VAL   236     -22.684  -8.774 -10.308  1.00 20.00      PROA
ATOM   3361 HG21 VAL   236     -21.844  -8.407 -10.929  1.00  0.00      PROA
ATOM   3362 HG22 VAL   236     -23.086  -7.902  -9.751  1.00  0.00      PROA
ATOM   3363 HG23 VAL   236     -23.482  -9.137 -10.993  1.00  0.00      PROA
ATOM   3364  C   VAL   236     -20.715 -10.423  -7.448  1.00 20.00      PROA
ATOM   3365  O   VAL   236     -21.098 -10.231  -6.292  1.00 20.00      PROA
ATOM   3366  N   ALA   237     -20.025 -11.501  -7.808  1.00 20.00      PROA
ATOM   3367  HN  ALA   237     -19.783 -11.695  -8.765  1.00  0.00      PROA
ATOM   3368  CA  ALA   237     -19.670 -12.531  -6.840  1.00 20.00      PROA
ATOM   3369  HA  ALA   237     -20.575 -12.883  -6.363  1.00  0.00      PROA
ATOM   3370  CB  ALA   237     -18.966 -13.687  -7.539  1.00 20.00      PROA
ATOM   3371  HB1 ALA   237     -17.969 -13.396  -7.936  1.00  0.00      PROA
ATOM   3372  HB2 ALA   237     -19.576 -14.039  -8.401  1.00  0.00      PROA
ATOM   3373  HB3 ALA   237     -18.840 -14.558  -6.860  1.00  0.00      PROA
ATOM   3374  C   ALA   237     -18.766 -11.936  -5.758  1.00 20.00      PROA
ATOM   3375  O   ALA   237     -18.859 -12.304  -4.589  1.00 20.00      PROA
ATOM   3376  N   LEU   238     -17.894 -11.017  -6.160  1.00 20.00      PROA
ATOM   3377  HN  LEU   238     -17.825 -10.800  -7.134  1.00  0.00      PROA
ATOM   3378  CA  LEU   238     -16.982 -10.353  -5.227  1.00 20.00      PROA
ATOM   3379  HA  LEU   238     -16.527 -11.096  -4.591  1.00  0.00      PROA
ATOM   3380  CB  LEU   238     -15.957  -9.528  -6.017  1.00 20.00      PROA
ATOM   3381  HB1 LEU   238     -16.062  -8.432  -5.839  1.00  0.00      PROA
ATOM   3382  HB2 LEU   238     -16.265  -9.640  -7.086  1.00  0.00      PROA
ATOM   3383  CG  LEU   238     -14.450  -9.828  -5.997  1.00 20.00      PROA
ATOM   3384  HG  LEU   238     -13.944  -9.080  -5.341  1.00  0.00      PROA
ATOM   3385  CD1 LEU   238     -14.153 -11.200  -5.450  1.00 20.00      PROA
ATOM   3386 HD11 LEU   238     -14.797 -11.872  -6.052  1.00  0.00      PROA
ATOM   3387 HD12 LEU   238     -14.399 -11.300  -4.375  1.00  0.00      PROA
ATOM   3388 HD13 LEU   238     -13.094 -11.490  -5.617  1.00  0.00      PROA
ATOM   3389  CD2 LEU   238     -13.904  -9.669  -7.415  1.00 20.00      PROA
ATOM   3390 HD21 LEU   238     -14.083  -8.636  -7.783  1.00  0.00      PROA
ATOM   3391 HD22 LEU   238     -14.401 -10.381  -8.108  1.00  0.00      PROA
ATOM   3392 HD23 LEU   238     -12.811  -9.867  -7.429  1.00  0.00      PROA
ATOM   3393  C   LEU   238     -17.778  -9.432  -4.301  1.00 20.00      PROA
ATOM   3394  O   LEU   238     -17.574  -9.416  -3.085  1.00 20.00      PROA
ATOM   3395  N   MET   239     -18.696  -8.665  -4.884  1.00 20.00      PROA
ATOM   3396  HN  MET   239     -18.816  -8.671  -5.882  1.00  0.00      PROA
ATOM   3397  CA  MET   239     -19.512  -7.732  -4.107  1.00 20.00      PROA
ATOM   3398  HA  MET   239     -18.857  -7.095  -3.527  1.00  0.00      PROA
ATOM   3399  CB  MET   239     -20.339  -6.848  -5.042  1.00 20.00      PROA
ATOM   3400  HB1 MET   239     -21.015  -6.190  -4.448  1.00  0.00      PROA
ATOM   3401  HB2 MET   239     -20.983  -7.496  -5.681  1.00  0.00      PROA
ATOM   3402  CG  MET   239     -19.500  -5.957  -5.955  1.00 20.00      PROA
ATOM   3403  HG1 MET   239     -18.763  -6.526  -6.549  1.00  0.00      PROA
ATOM   3404  HG2 MET   239     -18.901  -5.291  -5.292  1.00  0.00      PROA
ATOM   3405  SD  MET   239     -20.515  -4.920  -7.042  1.00 20.00      PROA
ATOM   3406  CE  MET   239     -19.339  -3.633  -7.485  1.00 20.00      PROA
ATOM   3407  HE1 MET   239     -18.661  -3.985  -8.290  1.00  0.00      PROA
ATOM   3408  HE2 MET   239     -18.701  -3.364  -6.620  1.00  0.00      PROA
ATOM   3409  HE3 MET   239     -19.847  -2.718  -7.851  1.00  0.00      PROA
ATOM   3410  C   MET   239     -20.438  -8.441  -3.122  1.00 20.00      PROA
ATOM   3411  O   MET   239     -20.646  -7.974  -2.001  1.00 20.00      PROA
ATOM   3412  N   VAL   240     -20.995  -9.570  -3.539  1.00 20.00      PROA
ATOM   3413  HN  VAL   240     -20.880  -9.905  -4.480  1.00  0.00      PROA
ATOM   3414  CA  VAL   240     -21.886 -10.317  -2.667  1.00 20.00      PROA
ATOM   3415  HA  VAL   240     -22.633  -9.646  -2.262  1.00  0.00      PROA
ATOM   3416  CB  VAL   240     -22.598 -11.453  -3.431  1.00 20.00      PROA
ATOM   3417  HB  VAL   240     -21.848 -12.120  -3.923  1.00  0.00      PROA
ATOM   3418  CG1 VAL   240     -23.426 -12.294  -2.461  1.00 20.00      PROA
ATOM   3419 HG11 VAL   240     -23.834 -11.689  -1.632  1.00  0.00      PROA
ATOM   3420 HG12 VAL   240     -22.792 -13.075  -1.989  1.00  0.00      PROA
ATOM   3421 HG13 VAL   240     -24.263 -12.814  -2.973  1.00  0.00      PROA
ATOM   3422  CG2 VAL   240     -23.484 -10.862  -4.513  1.00 20.00      PROA
ATOM   3423 HG21 VAL   240     -23.029 -10.930  -5.510  1.00  0.00      PROA
ATOM   3424 HG22 VAL   240     -23.749  -9.804  -4.309  1.00  0.00      PROA
ATOM   3425 HG23 VAL   240     -24.419 -11.456  -4.600  1.00  0.00      PROA
ATOM   3426  C   VAL   240     -21.120 -10.902  -1.478  1.00 20.00      PROA
ATOM   3427  O   VAL   240     -21.605 -10.861  -0.345  1.00 20.00      PROA
ATOM   3428  N   ARG   241     -19.928 -11.443  -1.719  1.00 20.00      PROA
ATOM   3429  HN  ARG   241     -19.568 -11.494  -2.650  1.00  0.00      PROA
ATOM   3430  CA  ARG   241     -19.156 -11.995  -0.610  1.00 20.00      PROA
ATOM   3431  HA  ARG   241     -19.767 -12.717  -0.083  1.00  0.00      PROA
ATOM   3432  CB  ARG   241     -17.850 -12.640  -1.082  1.00 20.00      PROA
ATOM   3433  HB1 ARG   241     -17.165 -11.874  -1.490  1.00  0.00      PROA
ATOM   3434  HB2 ARG   241     -18.124 -13.272  -1.954  1.00  0.00      PROA
ATOM   3435  CG  ARG   241     -17.237 -13.555  -0.022  1.00 20.00      PROA
ATOM   3436  HG1 ARG   241     -17.380 -14.620  -0.311  1.00  0.00      PROA
ATOM   3437  HG2 ARG   241     -17.753 -13.411   0.956  1.00  0.00      PROA
ATOM   3438  CD  ARG   241     -15.755 -13.297   0.187  1.00 20.00      PROA
ATOM   3439  HD1 ARG   241     -15.175 -13.602  -0.706  1.00  0.00      PROA
ATOM   3440  HD2 ARG   241     -15.402 -13.949   1.014  1.00  0.00      PROA
ATOM   3441  NE  ARG   241     -15.505 -11.915   0.583  1.00 20.00      PROA
ATOM   3442  HE  ARG   241     -15.802 -11.599   1.505  1.00  0.00      PROA
ATOM   3443  CZ  ARG   241     -14.983 -10.992  -0.216  1.00 20.00      PROA
ATOM   3444  NH1 ARG   241     -14.645 -11.306  -1.462  1.00 20.00      PROA
ATOM   3445 HH11 ARG   241     -14.551 -10.566  -2.113  1.00  0.00      PROA
ATOM   3446 HH12 ARG   241     -14.661 -12.265  -1.751  1.00  0.00      PROA
ATOM   3447  NH2 ARG   241     -14.809  -9.752   0.230  1.00 20.00      PROA
ATOM   3448 HH21 ARG   241     -15.075  -9.629   1.209  1.00  0.00      PROA
ATOM   3449 HH22 ARG   241     -14.745  -9.024  -0.455  1.00  0.00      PROA
ATOM   3450  C   ARG   241     -18.827 -10.853   0.340  1.00 20.00      PROA
ATOM   3451  O   ARG   241     -18.857 -11.018   1.559  1.00 20.00      PROA
ATOM   3452  N   ARG   242     -18.516  -9.690  -0.224  1.00 20.00      PROA
ATOM   3453  HN  ARG   242     -18.499  -9.587  -1.219  1.00  0.00      PROA
ATOM   3454  CA  ARG   242     -18.203  -8.530   0.599  1.00 20.00      PROA
ATOM   3455  HA  ARG   242     -17.389  -8.795   1.258  1.00  0.00      PROA
ATOM   3456  CB  ARG   242     -17.823  -7.338  -0.284  1.00 20.00      PROA
ATOM   3457  HB1 ARG   242     -18.711  -7.007  -0.864  1.00  0.00      PROA
ATOM   3458  HB2 ARG   242     -17.068  -7.689  -1.020  1.00  0.00      PROA
ATOM   3459  CG  ARG   242     -17.250  -6.161   0.486  1.00 20.00      PROA
ATOM   3460  HG1 ARG   242     -17.928  -5.936   1.338  1.00  0.00      PROA
ATOM   3461  HG2 ARG   242     -17.225  -5.260  -0.171  1.00  0.00      PROA
ATOM   3462  CD  ARG   242     -15.830  -6.395   1.038  1.00 20.00      PROA
ATOM   3463  HD1 ARG   242     -15.102  -6.366   0.195  1.00  0.00      PROA
ATOM   3464  HD2 ARG   242     -15.740  -7.383   1.536  1.00  0.00      PROA
ATOM   3465  NE  ARG   242     -15.523  -5.286   1.937  1.00 20.00      PROA
ATOM   3466  HE  ARG   242     -15.417  -4.318   1.610  1.00  0.00      PROA
ATOM   3467  CZ  ARG   242     -15.508  -5.363   3.265  1.00 20.00      PROA
ATOM   3468  NH1 ARG   242     -15.747  -6.518   3.879  1.00 20.00      PROA
ATOM   3469 HH11 ARG   242     -15.884  -7.355   3.346  1.00  0.00      PROA
ATOM   3470 HH12 ARG   242     -15.831  -6.524   4.864  1.00  0.00      PROA
ATOM   3471  NH2 ARG   242     -15.356  -4.254   3.985  1.00 20.00      PROA
ATOM   3472 HH21 ARG   242     -15.271  -3.419   3.412  1.00  0.00      PROA
ATOM   3473 HH22 ARG   242     -15.533  -4.238   4.974  1.00  0.00      PROA
ATOM   3474  C   ARG   242     -19.405  -8.187   1.490  1.00 20.00      PROA
ATOM   3475  O   ARG   242     -19.235  -7.760   2.629  1.00 20.00      PROA
ATOM   3476  N   ALA   243     -20.621  -8.399   0.987  1.00 20.00      PROA
ATOM   3477  HN  ALA   243     -20.776  -8.690   0.040  1.00  0.00      PROA
ATOM   3478  CA  ALA   243     -21.817  -8.122   1.778  1.00 20.00      PROA
ATOM   3479  HA  ALA   243     -21.739  -7.137   2.218  1.00  0.00      PROA
ATOM   3480  CB  ALA   243     -23.065  -8.201   0.897  1.00 20.00      PROA
ATOM   3481  HB1 ALA   243     -23.194  -9.210   0.454  1.00  0.00      PROA
ATOM   3482  HB2 ALA   243     -22.993  -7.466   0.065  1.00  0.00      PROA
ATOM   3483  HB3 ALA   243     -23.977  -7.964   1.488  1.00  0.00      PROA
ATOM   3484  C   ALA   243     -21.904  -9.135   2.928  1.00 20.00      PROA
ATOM   3485  O   ALA   243     -22.339  -8.806   4.037  1.00 20.00      PROA
ATOM   3486  N   TYR   244     -21.499 -10.373   2.652  1.00 20.00      PROA
ATOM   3487  HN  TYR   244     -21.174 -10.611   1.737  1.00  0.00      PROA
ATOM   3488  CA  TYR   244     -21.479 -11.406   3.678  1.00 20.00      PROA
ATOM   3489  HA  TYR   244     -22.425 -11.420   4.204  1.00  0.00      PROA
ATOM   3490  CB  TYR   244     -21.175 -12.771   3.067  1.00 20.00      PROA
ATOM   3491  HB1 TYR   244     -20.684 -13.435   3.815  1.00  0.00      PROA
ATOM   3492  HB2 TYR   244     -20.480 -12.688   2.208  1.00  0.00      PROA
ATOM   3493  CG  TYR   244     -22.408 -13.513   2.610  1.00 20.00      PROA
ATOM   3494  CD1 TYR   244     -22.892 -13.376   1.308  1.00 20.00      PROA
ATOM   3495  HD1 TYR   244     -22.361 -12.767   0.606  1.00  0.00      PROA
ATOM   3496  CE1 TYR   244     -24.041 -14.049   0.895  1.00 20.00      PROA
ATOM   3497  HE1 TYR   244     -24.401 -13.923  -0.115  1.00  0.00      PROA
ATOM   3498  CZ  TYR   244     -24.715 -14.866   1.792  1.00 20.00      PROA
ATOM   3499  OH  TYR   244     -25.847 -15.534   1.397  1.00 20.00      PROA
ATOM   3500  HH  TYR   244     -25.737 -15.717   0.459  1.00  0.00      PROA
ATOM   3501  CD2 TYR   244     -23.104 -14.342   3.490  1.00 20.00      PROA
ATOM   3502  HD2 TYR   244     -22.722 -14.475   4.489  1.00  0.00      PROA
ATOM   3503  CE2 TYR   244     -24.255 -15.016   3.089  1.00 20.00      PROA
ATOM   3504  HE2 TYR   244     -24.784 -15.651   3.784  1.00  0.00      PROA
ATOM   3505  C   TYR   244     -20.407 -11.060   4.721  1.00 20.00      PROA
ATOM   3506  O   TYR   244     -20.588 -11.325   5.908  1.00 20.00      PROA
ATOM   3507  N   ASP   245     -19.297 -10.469   4.271  1.00 20.00      PROA
ATOM   3508  HN  ASP   245     -19.120 -10.404   3.287  1.00  0.00      PROA
ATOM   3509  CA  ASP   245     -18.222 -10.054   5.182  1.00 20.00      PROA
ATOM   3510  HA  ASP   245     -17.822 -10.914   5.703  1.00  0.00      PROA
ATOM   3511  CB  ASP   245     -17.122  -9.260   4.449  1.00 20.00      PROA
ATOM   3512  HB1 ASP   245     -16.424  -8.863   5.219  1.00  0.00      PROA
ATOM   3513  HB2 ASP   245     -17.516  -8.411   3.887  1.00  0.00      PROA
ATOM   3514  CG  ASP   245     -16.250 -10.104   3.529  1.00 20.00      PROA
ATOM   3515  OD1 ASP   245     -15.354  -9.499   2.901  1.00 20.00      PROA
ATOM   3516  OD2 ASP   245     -16.426 -11.338   3.423  1.00 20.00      PROA
ATOM   3517  C   ASP   245     -18.821  -9.101   6.219  1.00 20.00      PROA
ATOM   3518  O   ASP   245     -18.583  -9.222   7.427  1.00 20.00      PROA
ATOM   3519  N   ILE   246     -19.570  -8.118   5.722  1.00 20.00      PROA
ATOM   3520  HN  ILE   246     -19.660  -8.024   4.730  1.00  0.00      PROA
ATOM   3521  CA  ILE   246     -20.194  -7.111   6.571  1.00 20.00      PROA
ATOM   3522  HA  ILE   246     -19.432  -6.625   7.163  1.00  0.00      PROA
ATOM   3523  CB  ILE   246     -20.962  -6.070   5.714  1.00 20.00      PROA
ATOM   3524  HB  ILE   246     -21.669  -6.601   5.037  1.00  0.00      PROA
ATOM   3525  CG2 ILE   246     -21.766  -5.130   6.615  1.00 20.00      PROA
ATOM   3526 HG21 ILE   246     -21.122  -4.688   7.404  1.00  0.00      PROA
ATOM   3527 HG22 ILE   246     -22.618  -5.646   7.108  1.00  0.00      PROA
ATOM   3528 HG23 ILE   246     -22.190  -4.298   6.011  1.00  0.00      PROA
ATOM   3529  CG1 ILE   246     -19.971  -5.275   4.854  1.00 20.00      PROA
ATOM   3530 HG11 ILE   246     -20.650  -4.713   4.195  1.00  0.00      PROA
ATOM   3531 HG12 ILE   246     -19.356  -5.942   4.216  1.00  0.00      PROA
ATOM   3532  CD  ILE   246     -19.065  -4.342   5.645  1.00 20.00      PROA
ATOM   3533  HD1 ILE   246     -18.441  -4.903   6.373  1.00  0.00      PROA
ATOM   3534  HD2 ILE   246     -19.650  -3.579   6.196  1.00  0.00      PROA
ATOM   3535  HD3 ILE   246     -18.382  -3.794   4.959  1.00  0.00      PROA
ATOM   3536  C   ILE   246     -21.146  -7.761   7.572  1.00 20.00      PROA
ATOM   3537  O   ILE   246     -21.102  -7.468   8.768  1.00 20.00      PROA
ATOM   3538  N   ALA   247     -21.998  -8.655   7.083  1.00 20.00      PROA
ATOM   3539  HN  ALA   247     -22.002  -8.865   6.103  1.00  0.00      PROA
ATOM   3540  CA  ALA   247     -22.946  -9.340   7.953  1.00 20.00      PROA
ATOM   3541  HA  ALA   247     -23.550  -8.603   8.469  1.00  0.00      PROA
ATOM   3542  CB  ALA   247     -23.835 -10.275   7.130  1.00 20.00      PROA
ATOM   3543  HB1 ALA   247     -23.252 -11.126   6.715  1.00  0.00      PROA
ATOM   3544  HB2 ALA   247     -24.281  -9.727   6.278  1.00  0.00      PROA
ATOM   3545  HB3 ALA   247     -24.659 -10.679   7.759  1.00  0.00      PROA
ATOM   3546  C   ALA   247     -22.197 -10.133   9.024  1.00 20.00      PROA
ATOM   3547  O   ALA   247     -22.698 -10.329  10.132  1.00 20.00      PROA
ATOM   3548  N   GLY   248     -20.988 -10.574   8.696  1.00 20.00      PROA
ATOM   3549  HN  GLY   248     -20.629 -10.427   7.770  1.00  0.00      PROA
ATOM   3550  CA  GLY   248     -20.215 -11.354   9.645  1.00 20.00      PROA
ATOM   3551  HA1 GLY   248     -19.546 -11.954   9.047  1.00  0.00      PROA
ATOM   3552  HA2 GLY   248     -20.860 -11.969  10.258  1.00  0.00      PROA
ATOM   3553  C   GLY   248     -19.316 -10.574  10.586  1.00 20.00      PROA
ATOM   3554  O   GLY   248     -19.037 -11.030  11.699  1.00 20.00      PROA
ATOM   3555  N   SER   249     -18.861  -9.399  10.157  1.00 20.00      PROA
ATOM   3556  HN  SER   249     -19.029  -9.077   9.219  1.00  0.00      PROA
ATOM   3557  CA  SER   249     -17.970  -8.591  10.983  1.00 20.00      PROA
ATOM   3558  HA  SER   249     -17.370  -9.245  11.600  1.00  0.00      PROA
ATOM   3559  CB  SER   249     -17.010  -7.800  10.089  1.00 20.00      PROA
ATOM   3560  HB1 SER   249     -16.490  -8.512   9.406  1.00  0.00      PROA
ATOM   3561  HB2 SER   249     -16.226  -7.287  10.693  1.00  0.00      PROA
ATOM   3562  OG  SER   249     -17.724  -6.866   9.298  1.00 20.00      PROA
ATOM   3563  HG1 SER   249     -17.941  -6.097   9.850  1.00  0.00      PROA
ATOM   3564  C   SER   249     -18.695  -7.629  11.917  1.00 20.00      PROA
ATOM   3565  O   SER   249     -18.164  -7.251  12.957  1.00 20.00      PROA
ATOM   3566  N   THR   250     -19.903  -7.224  11.548  1.00 20.00      PROA
ATOM   3567  HN  THR   250     -20.308  -7.581  10.707  1.00  0.00      PROA
ATOM   3568  CA  THR   250     -20.662  -6.297  12.376  1.00 20.00      PROA
ATOM   3569  HA  THR   250     -19.986  -5.611  12.866  1.00  0.00      PROA
ATOM   3570  CB  THR   250     -21.664  -5.481  11.529  1.00 20.00      PROA
ATOM   3571  HB  THR   250     -22.220  -4.752  12.160  1.00  0.00      PROA
ATOM   3572  OG1 THR   250     -22.611  -6.370  10.924  1.00 20.00      PROA
ATOM   3573  HG1 THR   250     -22.100  -6.956  10.346  1.00  0.00      PROA
ATOM   3574  CG2 THR   250     -20.923  -4.705  10.432  1.00 20.00      PROA
ATOM   3575 HG21 THR   250     -20.372  -5.375   9.743  1.00  0.00      PROA
ATOM   3576 HG22 THR   250     -20.200  -3.993  10.865  1.00  0.00      PROA
ATOM   3577 HG23 THR   250     -21.663  -4.134   9.829  1.00  0.00      PROA
ATOM   3578  C   THR   250     -21.432  -7.035  13.466  1.00 20.00      PROA
ATOM   3579  O   THR   250     -21.486  -8.266  13.478  1.00 20.00      PROA
ATOM   3580  N   LYS   251     -22.015  -6.271  14.384  1.00 20.00      PROA
ATOM   3581  HN  LYS   251     -21.917  -5.279  14.387  1.00  0.00      PROA
ATOM   3582  CA  LYS   251     -22.793  -6.829  15.483  1.00 20.00      PROA
ATOM   3583  HA  LYS   251     -22.875  -7.902  15.380  1.00  0.00      PROA
ATOM   3584  CB  LYS   251     -22.132  -6.516  16.829  1.00 20.00      PROA
ATOM   3585  HB1 LYS   251     -22.793  -6.855  17.660  1.00  0.00      PROA
ATOM   3586  HB2 LYS   251     -22.026  -5.413  16.942  1.00  0.00      PROA
ATOM   3587  CG  LYS   251     -20.757  -7.151  17.019  1.00 20.00      PROA
ATOM   3588  HG1 LYS   251     -20.040  -6.748  16.274  1.00  0.00      PROA
ATOM   3589  HG2 LYS   251     -20.852  -8.242  16.803  1.00  0.00      PROA
ATOM   3590  CD  LYS   251     -20.263  -6.987  18.452  1.00 20.00      PROA
ATOM   3591  HD1 LYS   251     -21.050  -7.405  19.125  1.00  0.00      PROA
ATOM   3592  HD2 LYS   251     -20.168  -5.914  18.723  1.00  0.00      PROA
ATOM   3593  CE  LYS   251     -18.971  -7.761  18.693  1.00 20.00      PROA
ATOM   3594  HE1 LYS   251     -18.139  -7.410  18.048  1.00  0.00      PROA
ATOM   3595  HE2 LYS   251     -19.156  -8.836  18.466  1.00  0.00      PROA
ATOM   3596  NZ  LYS   251     -18.534  -7.679  20.111  1.00 20.00      PROA
ATOM   3597  HZ1 LYS   251     -19.346  -7.460  20.729  1.00  0.00      PROA
ATOM   3598  HZ2 LYS   251     -17.861  -6.876  20.152  1.00  0.00      PROA
ATOM   3599  HZ3 LYS   251     -18.062  -8.567  20.363  1.00  0.00      PROA
ATOM   3600  C   LYS   251     -24.205  -6.264  15.479  1.00 20.00      PROA
ATOM   3601  O   LYS   251     -24.400  -5.052  15.441  1.00 20.00      PROA
ATOM   3602  N   ASP   252     -25.189  -7.153  15.510  1.00 20.00      PROA
ATOM   3603  HN  ASP   252     -24.983  -8.115  15.642  1.00  0.00      PROA
ATOM   3604  CA  ASP   252     -26.584  -6.744  15.526  1.00 20.00      PROA
ATOM   3605  HA  ASP   252     -27.188  -7.639  15.491  1.00  0.00      PROA
ATOM   3606  CB  ASP   252     -26.893  -5.975  16.810  1.00 20.00      PROA
ATOM   3607  HB1 ASP   252     -27.980  -5.776  16.780  1.00  0.00      PROA
ATOM   3608  HB2 ASP   252     -26.351  -5.019  16.902  1.00  0.00      PROA
ATOM   3609  CG  ASP   252     -26.618  -6.794  18.051  1.00 20.00      PROA
ATOM   3610  OD1 ASP   252     -27.082  -7.953  18.105  1.00 20.00      PROA
ATOM   3611  OD2 ASP   252     -25.943  -6.279  18.966  1.00 20.00      PROA
ATOM   3612  C   ASP   252     -26.959  -5.896  14.322  1.00 20.00      PROA
ATOM   3613  O   ASP   252     -27.602  -4.855  14.457  1.00 20.00      PROA
ATOM   3614  N   VAL   253     -26.539  -6.339  13.147  1.00 20.00      PROA
ATOM   3615  HN  VAL   253     -25.953  -7.142  13.059  1.00  0.00      PROA
ATOM   3616  CA  VAL   253     -26.860  -5.638  11.913  1.00 20.00      PROA
ATOM   3617  HA  VAL   253     -27.693  -4.967  12.056  1.00  0.00      PROA
ATOM   3618  CB  VAL   253     -25.650  -4.848  11.361  1.00 20.00      PROA
ATOM   3619  HB  VAL   253     -24.835  -5.562  11.123  1.00  0.00      PROA
ATOM   3620  CG1 VAL   253     -26.045  -4.113  10.075  1.00 20.00      PROA
ATOM   3621 HG11 VAL   253     -26.885  -3.412  10.269  1.00  0.00      PROA
ATOM   3622 HG12 VAL   253     -26.345  -4.818   9.271  1.00  0.00      PROA
ATOM   3623 HG13 VAL   253     -25.181  -3.528   9.690  1.00  0.00      PROA
ATOM   3624  CG2 VAL   253     -25.170  -3.856  12.397  1.00 20.00      PROA
ATOM   3625 HG21 VAL   253     -24.638  -4.373  13.216  1.00  0.00      PROA
ATOM   3626 HG22 VAL   253     -26.011  -3.254  12.801  1.00  0.00      PROA
ATOM   3627 HG23 VAL   253     -24.447  -3.174  11.897  1.00  0.00      PROA
ATOM   3628  C   VAL   253     -27.278  -6.688  10.901  1.00 20.00      PROA
ATOM   3629  O   VAL   253     -26.496  -7.576  10.552  1.00 20.00      PROA
ATOM   3630  N   LYS   254     -28.528  -6.600  10.455  1.00 20.00      PROA
ATOM   3631  HN  LYS   254     -29.115  -5.837  10.732  1.00  0.00      PROA
ATOM   3632  CA  LYS   254     -29.052  -7.538   9.474  1.00 20.00      PROA
ATOM   3633  HA  LYS   254     -28.605  -8.515   9.612  1.00  0.00      PROA
ATOM   3634  CB  LYS   254     -30.579  -7.606   9.560  1.00 20.00      PROA
ATOM   3635  HB1 LYS   254     -30.978  -8.445   8.960  1.00  0.00      PROA
ATOM   3636  HB2 LYS   254     -30.979  -6.675   9.073  1.00  0.00      PROA
ATOM   3637  CG  LYS   254     -31.156  -7.535  10.968  1.00 20.00      PROA
ATOM   3638  HG1 LYS   254     -32.228  -7.261  10.819  1.00  0.00      PROA
ATOM   3639  HG2 LYS   254     -30.718  -6.707  11.567  1.00  0.00      PROA
ATOM   3640  CD  LYS   254     -31.046  -8.849  11.716  1.00 20.00      PROA
ATOM   3641  HD1 LYS   254     -29.971  -9.138  11.785  1.00  0.00      PROA
ATOM   3642  HD2 LYS   254     -31.594  -9.624  11.166  1.00  0.00      PROA
ATOM   3643  CE  LYS   254     -31.644  -8.721  13.116  1.00 20.00      PROA
ATOM   3644  HE1 LYS   254     -31.018  -8.008  13.704  1.00  0.00      PROA
ATOM   3645  HE2 LYS   254     -31.698  -9.672  13.673  1.00  0.00      PROA
ATOM   3646  NZ  LYS   254     -33.026  -8.150  13.080  1.00 20.00      PROA
ATOM   3647  HZ1 LYS   254     -33.800  -8.726  12.674  1.00  0.00      PROA
ATOM   3648  HZ2 LYS   254     -33.016  -7.224  12.616  1.00  0.00      PROA
ATOM   3649  HZ3 LYS   254     -33.289  -7.926  14.076  1.00  0.00      PROA
ATOM   3650  C   LYS   254     -28.665  -6.986   8.111  1.00 20.00      PROA
ATOM   3651  O   LYS   254     -28.835  -5.795   7.858  1.00 20.00      PROA
ATOM   3652  N   VAL   255     -28.143  -7.838   7.238  1.00 20.00      PROA
ATOM   3653  HN  VAL   255     -27.908  -8.771   7.490  1.00  0.00      PROA
ATOM   3654  CA  VAL   255     -27.757  -7.396   5.903  1.00 20.00      PROA
ATOM   3655  HA  VAL   255     -27.859  -6.327   5.807  1.00  0.00      PROA
ATOM   3656  CB  VAL   255     -26.281  -7.737   5.598  1.00 20.00      PROA
ATOM   3657  HB  VAL   255     -26.146  -8.843   5.633  1.00  0.00      PROA
ATOM   3658  CG1 VAL   255     -25.907  -7.242   4.204  1.00 20.00      PROA
ATOM   3659 HG11 VAL   255     -26.157  -6.165   4.092  1.00  0.00      PROA
ATOM   3660 HG12 VAL   255     -26.421  -7.816   3.402  1.00  0.00      PROA
ATOM   3661 HG13 VAL   255     -24.813  -7.357   4.041  1.00  0.00      PROA
ATOM   3662  CG2 VAL   255     -25.374  -7.103   6.646  1.00 20.00      PROA
ATOM   3663 HG21 VAL   255     -25.527  -7.555   7.650  1.00  0.00      PROA
ATOM   3664 HG22 VAL   255     -25.571  -6.013   6.723  1.00  0.00      PROA
ATOM   3665 HG23 VAL   255     -24.309  -7.237   6.366  1.00  0.00      PROA
ATOM   3666  C   VAL   255     -28.629  -8.042   4.830  1.00 20.00      PROA
ATOM   3667  O   VAL   255     -28.786  -9.264   4.791  1.00 20.00      PROA
ATOM   3668  N   PHE   256     -29.199  -7.214   3.963  1.00 20.00      PROA
ATOM   3669  HN  PHE   256     -29.049  -6.224   3.993  1.00  0.00      PROA
ATOM   3670  CA  PHE   256     -30.031  -7.709   2.873  1.00 20.00      PROA
ATOM   3671  HA  PHE   256     -30.167  -8.775   2.952  1.00  0.00      PROA
ATOM   3672  CB  PHE   256     -31.404  -7.025   2.867  1.00 20.00      PROA
ATOM   3673  HB1 PHE   256     -31.971  -7.310   1.953  1.00  0.00      PROA
ATOM   3674  HB2 PHE   256     -31.260  -5.927   2.839  1.00  0.00      PROA
ATOM   3675  CG  PHE   256     -32.255  -7.348   4.064  1.00 20.00      PROA
ATOM   3676  CD1 PHE   256     -31.971  -6.799   5.311  1.00 20.00      PROA
ATOM   3677  HD1 PHE   256     -31.118  -6.147   5.425  1.00  0.00      PROA
ATOM   3678  CE1 PHE   256     -32.767  -7.090   6.422  1.00 20.00      PROA
ATOM   3679  HE1 PHE   256     -32.537  -6.660   7.384  1.00  0.00      PROA
ATOM   3680  CZ  PHE   256     -33.864  -7.943   6.285  1.00 20.00      PROA
ATOM   3681  HZ  PHE   256     -34.478  -8.191   7.139  1.00  0.00      PROA
ATOM   3682  CD2 PHE   256     -33.354  -8.200   3.940  1.00 20.00      PROA
ATOM   3683  HD2 PHE   256     -33.568  -8.659   2.987  1.00  0.00      PROA
ATOM   3684  CE2 PHE   256     -34.156  -8.498   5.040  1.00 20.00      PROA
ATOM   3685  HE2 PHE   256     -35.001  -9.167   4.931  1.00  0.00      PROA
ATOM   3686  C   PHE   256     -29.328  -7.430   1.549  1.00 20.00      PROA
ATOM   3687  O   PHE   256     -28.675  -6.400   1.386  1.00 20.00      PROA
ATOM   3688  N   LEU   257     -29.461  -8.361   0.614  1.00 20.00      PROA
ATOM   3689  HN  LEU   257     -29.938  -9.222   0.821  1.00  0.00      PROA
ATOM   3690  CA  LEU   257     -28.867  -8.227  -0.710  1.00 20.00      PROA
ATOM   3691  HA  LEU   257     -28.508  -7.222  -0.871  1.00  0.00      PROA
ATOM   3692  CB  LEU   257     -27.744  -9.247  -0.897  1.00 20.00      PROA
ATOM   3693  HB1 LEU   257     -28.165 -10.276  -0.848  1.00  0.00      PROA
ATOM   3694  HB2 LEU   257     -27.056  -9.156  -0.024  1.00  0.00      PROA
ATOM   3695  CG  LEU   257     -26.895  -9.081  -2.160  1.00 20.00      PROA
ATOM   3696  HG  LEU   257     -27.565  -9.006  -3.050  1.00  0.00      PROA
ATOM   3697  CD1 LEU   257     -26.029  -7.831  -2.046  1.00 20.00      PROA
ATOM   3698 HD11 LEU   257     -25.469  -7.813  -1.088  1.00  0.00      PROA
ATOM   3699 HD12 LEU   257     -26.662  -6.921  -2.105  1.00  0.00      PROA
ATOM   3700 HD13 LEU   257     -25.298  -7.793  -2.881  1.00  0.00      PROA
ATOM   3701  CD2 LEU   257     -26.014 -10.298  -2.325  1.00 20.00      PROA
ATOM   3702 HD21 LEU   257     -26.588 -11.239  -2.191  1.00  0.00      PROA
ATOM   3703 HD22 LEU   257     -25.212 -10.256  -1.559  1.00  0.00      PROA
ATOM   3704 HD23 LEU   257     -25.579 -10.287  -3.334  1.00  0.00      PROA
ATOM   3705  C   LEU   257     -29.991  -8.507  -1.698  1.00 20.00      PROA
ATOM   3706  O   LEU   257     -30.490  -9.629  -1.773  1.00 20.00      PROA
ATOM   3707  N   ASN   258     -30.386  -7.484  -2.449  1.00 20.00      PROA
ATOM   3708  HN  ASN   258     -29.928  -6.589  -2.362  1.00  0.00      PROA
ATOM   3709  CA  ASN   258     -31.475  -7.609  -3.410  1.00 20.00      PROA
ATOM   3710  HA  ASN   258     -31.765  -6.610  -3.709  1.00  0.00      PROA
ATOM   3711  CB  ASN   258     -31.036  -8.414  -4.635  1.00 20.00      PROA
ATOM   3712  HB1 ASN   258     -31.924  -8.557  -5.289  1.00  0.00      PROA
ATOM   3713  HB2 ASN   258     -30.620  -9.402  -4.356  1.00  0.00      PROA
ATOM   3714  CG  ASN   258     -30.070  -7.643  -5.512  1.00 20.00      PROA
ATOM   3715  OD1 ASN   258     -29.963  -6.426  -5.401  1.00 20.00      PROA
ATOM   3716  ND2 ASN   258     -29.375  -8.347  -6.399  1.00 20.00      PROA
ATOM   3717 HD21 ASN   258     -28.870  -7.790  -7.065  1.00  0.00      PROA
ATOM   3718 HD22 ASN   258     -29.630  -9.293  -6.591  1.00  0.00      PROA
ATOM   3719  C   ASN   258     -32.712  -8.239  -2.777  1.00 20.00      PROA
ATOM   3720  O   ASN   258     -33.310  -9.166  -3.329  1.00 20.00      PROA
ATOM   3721  N   GLY   259     -33.082  -7.726  -1.609  1.00 20.00      PROA
ATOM   3722  HN  GLY   259     -32.509  -7.021  -1.187  1.00  0.00      PROA
ATOM   3723  CA  GLY   259     -34.262  -8.204  -0.909  1.00 20.00      PROA
ATOM   3724  HA1 GLY   259     -35.017  -8.484  -1.626  1.00  0.00      PROA
ATOM   3725  HA2 GLY   259     -34.531  -7.415  -0.250  1.00  0.00      PROA
ATOM   3726  C   GLY   259     -34.106  -9.430  -0.033  1.00 20.00      PROA
ATOM   3727  O   GLY   259     -34.976  -9.710   0.793  1.00 20.00      PROA
ATOM   3728  N   ASN   260     -33.005 -10.156  -0.192  1.00 20.00      PROA
ATOM   3729  HN  ASN   260     -32.328  -9.906  -0.885  1.00  0.00      PROA
ATOM   3730  CA  ASN   260     -32.771 -11.368   0.585  1.00 20.00      PROA
ATOM   3731  HA  ASN   260     -33.714 -11.771   0.939  1.00  0.00      PROA
ATOM   3732  CB  ASN   260     -32.137 -12.437  -0.306  1.00 20.00      PROA
ATOM   3733  HB1 ASN   260     -31.962 -13.381   0.231  1.00  0.00      PROA
ATOM   3734  HB2 ASN   260     -31.130 -12.078  -0.620  1.00  0.00      PROA
ATOM   3735  CG  ASN   260     -32.965 -12.730  -1.543  1.00 20.00      PROA
ATOM   3736  OD1 ASN   260     -34.101 -13.198  -1.448  1.00 20.00      PROA
ATOM   3737  ND2 ASN   260     -32.400 -12.450  -2.712  1.00 20.00      PROA
ATOM   3738 HD21 ASN   260     -33.036 -12.446  -3.482  1.00  0.00      PROA
ATOM   3739 HD22 ASN   260     -31.505 -12.017  -2.705  1.00  0.00      PROA
ATOM   3740  C   ASN   260     -31.880 -11.137   1.802  1.00 20.00      PROA
ATOM   3741  O   ASN   260     -30.767 -10.618   1.680  1.00 20.00      PROA
ATOM   3742  N   LYS   261     -32.366 -11.520   2.978  1.00 20.00      PROA
ATOM   3743  HN  LYS   261     -33.252 -11.966   3.041  1.00  0.00      PROA
ATOM   3744  CA  LYS   261     -31.573 -11.356   4.190  1.00 20.00      PROA
ATOM   3745  HA  LYS   261     -31.132 -10.370   4.205  1.00  0.00      PROA
ATOM   3746  CB  LYS   261     -32.440 -11.542   5.436  1.00 20.00      PROA
ATOM   3747  HB1 LYS   261     -32.876 -12.568   5.409  1.00  0.00      PROA
ATOM   3748  HB2 LYS   261     -33.305 -10.852   5.413  1.00  0.00      PROA
ATOM   3749  CG  LYS   261     -31.665 -11.373   6.732  1.00 20.00      PROA
ATOM   3750  HG1 LYS   261     -31.335 -10.307   6.800  1.00  0.00      PROA
ATOM   3751  HG2 LYS   261     -30.744 -11.999   6.747  1.00  0.00      PROA
ATOM   3752  CD  LYS   261     -32.494 -11.727   7.953  1.00 20.00      PROA
ATOM   3753  HD1 LYS   261     -32.819 -12.790   7.899  1.00  0.00      PROA
ATOM   3754  HD2 LYS   261     -33.421 -11.103   7.951  1.00  0.00      PROA
ATOM   3755  CE  LYS   261     -31.697 -11.474   9.224  1.00 20.00      PROA
ATOM   3756  HE1 LYS   261     -31.465 -10.400   9.297  1.00  0.00      PROA
ATOM   3757  HE2 LYS   261     -30.738 -12.039   9.182  1.00  0.00      PROA
ATOM   3758  NZ  LYS   261     -32.414 -11.911  10.456  1.00 20.00      PROA
ATOM   3759  HZ1 LYS   261     -32.560 -12.943  10.324  1.00  0.00      PROA
ATOM   3760  HZ2 LYS   261     -33.370 -11.522  10.558  1.00  0.00      PROA
ATOM   3761  HZ3 LYS   261     -31.828 -11.879  11.309  1.00  0.00      PROA
ATOM   3762  C   LYS   261     -30.459 -12.400   4.190  1.00 20.00      PROA
ATOM   3763  O   LYS   261     -30.710 -13.583   3.951  1.00 20.00      PROA
ATOM   3764  N   LEU   262     -29.227 -11.967   4.450  1.00 20.00      PROA
ATOM   3765  HN  LEU   262     -29.017 -10.991   4.577  1.00  0.00      PROA
ATOM   3766  CA  LEU   262     -28.102 -12.891   4.475  1.00 20.00      PROA
ATOM   3767  HA  LEU   262     -28.206 -13.518   3.610  1.00  0.00      PROA
ATOM   3768  CB  LEU   262     -26.773 -12.133   4.358  1.00 20.00      PROA
ATOM   3769  HB1 LEU   262     -25.949 -12.883   4.317  1.00  0.00      PROA
ATOM   3770  HB2 LEU   262     -26.610 -11.504   5.262  1.00  0.00      PROA
ATOM   3771  CG  LEU   262     -26.644 -11.227   3.133  1.00 20.00      PROA
ATOM   3772  HG  LEU   262     -27.320 -10.349   3.218  1.00  0.00      PROA
ATOM   3773  CD1 LEU   262     -25.205 -10.718   3.026  1.00 20.00      PROA
ATOM   3774 HD11 LEU   262     -24.496 -11.567   2.933  1.00  0.00      PROA
ATOM   3775 HD12 LEU   262     -24.923 -10.123   3.919  1.00  0.00      PROA
ATOM   3776 HD13 LEU   262     -25.099 -10.072   2.128  1.00  0.00      PROA
ATOM   3777  CD2 LEU   262     -27.030 -12.001   1.878  1.00 20.00      PROA
ATOM   3778 HD21 LEU   262     -28.119 -12.219   1.863  1.00  0.00      PROA
ATOM   3779 HD22 LEU   262     -26.479 -12.958   1.816  1.00  0.00      PROA
ATOM   3780 HD23 LEU   262     -26.791 -11.406   0.970  1.00  0.00      PROA
ATOM   3781  C   LEU   262     -28.138 -13.682   5.777  1.00 20.00      PROA
ATOM   3782  O   LEU   262     -28.192 -13.102   6.862  1.00 20.00      PROA
ATOM   3783  N   PRO   263     -28.111 -15.022   5.678  1.00 20.00      PROA
ATOM   3784  CD  PRO   263     -28.076 -15.780   4.413  1.00 20.00      PROA
ATOM   3785  HD1 PRO   263     -27.283 -15.400   3.728  1.00  0.00      PROA
ATOM   3786  HD2 PRO   263     -29.074 -15.730   3.922  1.00  0.00      PROA
ATOM   3787  CA  PRO   263     -28.145 -15.935   6.827  1.00 20.00      PROA
ATOM   3788  HA  PRO   263     -28.929 -15.639   7.511  1.00  0.00      PROA
ATOM   3789  CB  PRO   263     -28.464 -17.276   6.180  1.00 20.00      PROA
ATOM   3790  HB1 PRO   263     -29.558 -17.320   5.979  1.00  0.00      PROA
ATOM   3791  HB2 PRO   263     -28.180 -18.162   6.787  1.00  0.00      PROA
ATOM   3792  CG  PRO   263     -27.732 -17.181   4.878  1.00 20.00      PROA
ATOM   3793  HG1 PRO   263     -26.633 -17.257   5.051  1.00  0.00      PROA
ATOM   3794  HG2 PRO   263     -28.038 -17.950   4.138  1.00  0.00      PROA
ATOM   3795  C   PRO   263     -26.858 -15.986   7.636  1.00 20.00      PROA
ATOM   3796  O   PRO   263     -26.228 -17.035   7.743  1.00 20.00      PROA
ATOM   3797  N   VAL   264     -26.473 -14.854   8.207  1.00 20.00      PROA
ATOM   3798  HN  VAL   264     -27.030 -14.029   8.120  1.00  0.00      PROA
ATOM   3799  CA  VAL   264     -25.264 -14.784   9.013  1.00 20.00      PROA
ATOM   3800  HA  VAL   264     -24.858 -15.771   9.194  1.00  0.00      PROA
ATOM   3801  CB  VAL   264     -24.176 -13.926   8.325  1.00 20.00      PROA
ATOM   3802  HB  VAL   264     -24.592 -12.913   8.119  1.00  0.00      PROA
ATOM   3803  CG1 VAL   264     -22.966 -13.790   9.240  1.00 20.00      PROA
ATOM   3804 HG11 VAL   264     -22.606 -14.785   9.577  1.00  0.00      PROA
ATOM   3805 HG12 VAL   264     -23.178 -13.150  10.122  1.00  0.00      PROA
ATOM   3806 HG13 VAL   264     -22.135 -13.305   8.684  1.00  0.00      PROA
ATOM   3807  CG2 VAL   264     -23.768 -14.565   7.008  1.00 20.00      PROA
ATOM   3808 HG21 VAL   264     -24.600 -14.551   6.272  1.00  0.00      PROA
ATOM   3809 HG22 VAL   264     -23.452 -15.620   7.164  1.00  0.00      PROA
ATOM   3810 HG23 VAL   264     -22.910 -14.003   6.577  1.00  0.00      PROA
ATOM   3811  C   VAL   264     -25.585 -14.173  10.367  1.00 20.00      PROA
ATOM   3812  O   VAL   264     -26.265 -13.151  10.453  1.00 20.00      PROA
ATOM   3813  N   LYS   265     -25.099 -14.808  11.426  1.00 20.00      PROA
ATOM   3814  HN  LYS   265     -24.498 -15.608  11.327  1.00  0.00      PROA
ATOM   3815  CA  LYS   265     -25.330 -14.314  12.776  1.00 20.00      PROA
ATOM   3816  HA  LYS   265     -25.480 -13.250  12.726  1.00  0.00      PROA
ATOM   3817  CB  LYS   265     -26.517 -15.028  13.397  1.00 20.00      PROA
ATOM   3818  HB1 LYS   265     -26.302 -16.116  13.495  1.00  0.00      PROA
ATOM   3819  HB2 LYS   265     -27.388 -14.935  12.705  1.00  0.00      PROA
ATOM   3820  CG  LYS   265     -26.851 -14.406  14.755  1.00 20.00      PROA
ATOM   3821  HG1 LYS   265     -25.960 -14.385  15.420  1.00  0.00      PROA
ATOM   3822  HG2 LYS   265     -27.616 -15.050  15.249  1.00  0.00      PROA
ATOM   3823  CD  LYS   265     -27.433 -13.005  14.560  1.00 20.00      PROA
ATOM   3824  HD1 LYS   265     -28.403 -13.117  14.025  1.00  0.00      PROA
ATOM   3825  HD2 LYS   265     -26.767 -12.383  13.940  1.00  0.00      PROA
ATOM   3826  CE  LYS   265     -27.627 -12.325  15.917  1.00 20.00      PROA
ATOM   3827  HE1 LYS   265     -26.630 -12.113  16.361  1.00  0.00      PROA
ATOM   3828  HE2 LYS   265     -28.217 -12.951  16.620  1.00  0.00      PROA
ATOM   3829  NZ  LYS   265     -28.322 -11.031  15.740  1.00 20.00      PROA
ATOM   3830  HZ1 LYS   265     -29.334 -11.253  15.682  1.00  0.00      PROA
ATOM   3831  HZ2 LYS   265     -27.987 -10.536  14.888  1.00  0.00      PROA
ATOM   3832  HZ3 LYS   265     -28.155 -10.467  16.613  1.00  0.00      PROA
ATOM   3833  C   LYS   265     -24.081 -14.540  13.613  1.00 20.00      PROA
ATOM   3834  O   LYS   265     -23.914 -15.593  14.231  1.00 20.00      PROA
ATOM   3835  N   GLY   266     -23.200 -13.548  13.628  1.00 20.00      PROA
ATOM   3836  HN  GLY   266     -23.340 -12.723  13.083  1.00  0.00      PROA
ATOM   3837  CA  GLY   266     -21.974 -13.677  14.393  1.00 20.00      PROA
ATOM   3838  HA1 GLY   266     -22.065 -14.424  15.171  1.00  0.00      PROA
ATOM   3839  HA2 GLY   266     -21.749 -12.695  14.783  1.00  0.00      PROA
ATOM   3840  C   GLY   266     -20.818 -14.082  13.505  1.00 20.00      PROA
ATOM   3841  O   GLY   266     -21.006 -14.757  12.489  1.00 20.00      PROA
ATOM   3842  N   PHE   267     -19.613 -13.681  13.895  1.00 20.00      PROA
ATOM   3843  HN  PHE   267     -19.473 -13.065  14.665  1.00  0.00      PROA
ATOM   3844  CA  PHE   267     -18.420 -13.980  13.121  1.00 20.00      PROA
ATOM   3845  HA  PHE   267     -18.555 -13.569  12.130  1.00  0.00      PROA
ATOM   3846  CB  PHE   267     -17.200 -13.340  13.794  1.00 20.00      PROA
ATOM   3847  HB1 PHE   267     -17.012 -13.813  14.769  1.00  0.00      PROA
ATOM   3848  HB2 PHE   267     -17.408 -12.263  13.979  1.00  0.00      PROA
ATOM   3849  CG  PHE   267     -15.939 -13.410  12.973  1.00 20.00      PROA
ATOM   3850  CD1 PHE   267     -15.868 -12.798  11.722  1.00 20.00      PROA
ATOM   3851  HD1 PHE   267     -16.729 -12.272  11.332  1.00  0.00      PROA
ATOM   3852  CE1 PHE   267     -14.697 -12.850  10.965  1.00 20.00      PROA
ATOM   3853  HE1 PHE   267     -14.666 -12.374   9.996  1.00  0.00      PROA
ATOM   3854  CZ  PHE   267     -13.583 -13.519  11.462  1.00 20.00      PROA
ATOM   3855  HZ  PHE   267     -12.672 -13.544  10.882  1.00  0.00      PROA
ATOM   3856  CD2 PHE   267     -14.820 -14.077  13.454  1.00 20.00      PROA
ATOM   3857  HD2 PHE   267     -14.857 -14.549  14.428  1.00  0.00      PROA
ATOM   3858  CE2 PHE   267     -13.643 -14.135  12.707  1.00 20.00      PROA
ATOM   3859  HE2 PHE   267     -12.777 -14.659  13.092  1.00  0.00      PROA
ATOM   3860  C   PHE   267     -18.216 -15.486  12.960  1.00 20.00      PROA
ATOM   3861  O   PHE   267     -17.789 -15.957  11.904  1.00 20.00      PROA
ATOM   3862  N   ARG   268     -18.531 -16.244  14.004  1.00 20.00      PROA
ATOM   3863  HN  ARG   268     -18.666 -15.807  14.896  1.00  0.00      PROA
ATOM   3864  CA  ARG   268     -18.370 -17.692  13.951  1.00 20.00      PROA
ATOM   3865  HA  ARG   268     -17.320 -17.881  13.777  1.00  0.00      PROA
ATOM   3866  CB  ARG   268     -18.822 -18.319  15.275  1.00 20.00      PROA
ATOM   3867  HB1 ARG   268     -19.850 -17.969  15.485  1.00  0.00      PROA
ATOM   3868  HB2 ARG   268     -18.177 -17.911  16.092  1.00  0.00      PROA
ATOM   3869  CG  ARG   268     -18.771 -19.838  15.289  1.00 20.00      PROA
ATOM   3870  HG1 ARG   268     -19.492 -20.265  14.551  1.00  0.00      PROA
ATOM   3871  HG2 ARG   268     -19.101 -20.196  16.293  1.00  0.00      PROA
ATOM   3872  CD  ARG   268     -17.366 -20.341  15.000  1.00 20.00      PROA
ATOM   3873  HD1 ARG   268     -16.700 -20.049  15.846  1.00  0.00      PROA
ATOM   3874  HD2 ARG   268     -16.988 -19.880  14.059  1.00  0.00      PROA
ATOM   3875  NE  ARG   268     -17.327 -21.788  14.813  1.00 20.00      PROA
ATOM   3876  HE  ARG   268     -18.154 -22.207  14.402  1.00  0.00      PROA
ATOM   3877  CZ  ARG   268     -16.232 -22.467  14.489  1.00 20.00      PROA
ATOM   3878  NH1 ARG   268     -15.081 -21.826  14.318  1.00 20.00      PROA
ATOM   3879 HH11 ARG   268     -15.126 -20.845  14.164  1.00  0.00      PROA
ATOM   3880 HH12 ARG   268     -14.370 -22.386  13.906  1.00  0.00      PROA
ATOM   3881  NH2 ARG   268     -16.285 -23.783  14.329  1.00 20.00      PROA
ATOM   3882 HH21 ARG   268     -17.159 -24.150  14.005  1.00  0.00      PROA
ATOM   3883 HH22 ARG   268     -15.486 -24.276  14.132  1.00  0.00      PROA
ATOM   3884  C   ARG   268     -19.140 -18.321  12.788  1.00 20.00      PROA
ATOM   3885  O   ARG   268     -18.597 -19.150  12.056  1.00 20.00      PROA
ATOM   3886  N   SER   269     -20.399 -17.922  12.614  1.00 20.00      PROA
ATOM   3887  HN  SER   269     -20.820 -17.284  13.250  1.00  0.00      PROA
ATOM   3888  CA  SER   269     -21.227 -18.468  11.538  1.00 20.00      PROA
ATOM   3889  HA  SER   269     -21.231 -19.548  11.623  1.00  0.00      PROA
ATOM   3890  CB  SER   269     -22.668 -17.959  11.653  1.00 20.00      PROA
ATOM   3891  HB1 SER   269     -23.051 -18.198  12.672  1.00  0.00      PROA
ATOM   3892  HB2 SER   269     -23.327 -18.493  10.931  1.00  0.00      PROA
ATOM   3893  OG  SER   269     -22.754 -16.561  11.420  1.00 20.00      PROA
ATOM   3894  HG1 SER   269     -22.153 -16.066  12.000  1.00  0.00      PROA
ATOM   3895  C   SER   269     -20.674 -18.113  10.162  1.00 20.00      PROA
ATOM   3896  O   SER   269     -20.823 -18.874   9.207  1.00 20.00      PROA
ATOM   3897  N   TYR   270     -20.039 -16.950  10.063  1.00 20.00      PROA
ATOM   3898  HN  TYR   270     -19.952 -16.344  10.847  1.00  0.00      PROA
ATOM   3899  CA  TYR   270     -19.459 -16.499   8.805  1.00 20.00      PROA
ATOM   3900  HA  TYR   270     -20.181 -16.619   8.006  1.00  0.00      PROA
ATOM   3901  CB  TYR   270     -19.064 -15.024   8.933  1.00 20.00      PROA
ATOM   3902  HB1 TYR   270     -18.553 -14.842   9.901  1.00  0.00      PROA
ATOM   3903  HB2 TYR   270     -19.984 -14.399   8.945  1.00  0.00      PROA
ATOM   3904  CG  TYR   270     -18.168 -14.509   7.834  1.00 20.00      PROA
ATOM   3905  CD1 TYR   270     -18.657 -14.271   6.551  1.00 20.00      PROA
ATOM   3906  HD1 TYR   270     -19.700 -14.450   6.325  1.00  0.00      PROA
ATOM   3907  CE1 TYR   270     -17.817 -13.797   5.538  1.00 20.00      PROA
ATOM   3908  HE1 TYR   270     -18.201 -13.601   4.546  1.00  0.00      PROA
ATOM   3909  CZ  TYR   270     -16.477 -13.566   5.816  1.00 20.00      PROA
ATOM   3910  OH  TYR   270     -15.621 -13.121   4.837  1.00 20.00      PROA
ATOM   3911  HH  TYR   270     -16.063 -12.404   4.323  1.00  0.00      PROA
ATOM   3912  CD2 TYR   270     -16.818 -14.263   8.082  1.00 20.00      PROA
ATOM   3913  HD2 TYR   270     -16.426 -14.451   9.074  1.00  0.00      PROA
ATOM   3914  CE2 TYR   270     -15.974 -13.795   7.084  1.00 20.00      PROA
ATOM   3915  HE2 TYR   270     -14.926 -13.649   7.286  1.00  0.00      PROA
ATOM   3916  C   TYR   270     -18.246 -17.357   8.448  1.00 20.00      PROA
ATOM   3917  O   TYR   270     -18.111 -17.820   7.315  1.00 20.00      PROA
ATOM   3918  N   VAL   271     -17.363 -17.566   9.423  1.00 20.00      PROA
ATOM   3919  HN  VAL   271     -17.491 -17.145  10.324  1.00  0.00      PROA
ATOM   3920  CA  VAL   271     -16.172 -18.383   9.216  1.00 20.00      PROA
ATOM   3921  HA  VAL   271     -15.575 -17.953   8.427  1.00  0.00      PROA
ATOM   3922  CB  VAL   271     -15.325 -18.478  10.521  1.00 20.00      PROA
ATOM   3923  HB  VAL   271     -15.979 -18.826  11.356  1.00  0.00      PROA
ATOM   3924  CG1 VAL   271     -14.175 -19.474  10.348  1.00 20.00      PROA
ATOM   3925 HG11 VAL   271     -13.602 -19.249   9.426  1.00  0.00      PROA
ATOM   3926 HG12 VAL   271     -14.544 -20.517  10.280  1.00  0.00      PROA
ATOM   3927 HG13 VAL   271     -13.477 -19.416  11.207  1.00  0.00      PROA
ATOM   3928  CG2 VAL   271     -14.763 -17.099  10.878  1.00 20.00      PROA
ATOM   3929 HG21 VAL   271     -15.568 -16.363  11.076  1.00  0.00      PROA
ATOM   3930 HG22 VAL   271     -14.154 -16.704  10.039  1.00  0.00      PROA
ATOM   3931 HG23 VAL   271     -14.112 -17.151  11.774  1.00  0.00      PROA
ATOM   3932  C   VAL   271     -16.580 -19.790   8.769  1.00 20.00      PROA
ATOM   3933  O   VAL   271     -15.934 -20.390   7.913  1.00 20.00      PROA
ATOM   3934  N   ASP   272     -17.665 -20.304   9.342  1.00 20.00      PROA
ATOM   3935  HN  ASP   272     -18.147 -19.833  10.085  1.00  0.00      PROA
ATOM   3936  CA  ASP   272     -18.145 -21.639   8.996  1.00 20.00      PROA
ATOM   3937  HA  ASP   272     -17.360 -22.350   9.221  1.00  0.00      PROA
ATOM   3938  CB  ASP   272     -19.388 -21.991   9.822  1.00 20.00      PROA
ATOM   3939  HB1 ASP   272     -19.899 -22.891   9.421  1.00  0.00      PROA
ATOM   3940  HB2 ASP   272     -20.119 -21.159   9.821  1.00  0.00      PROA
ATOM   3941  CG  ASP   272     -19.054 -22.330  11.267  1.00 20.00      PROA
ATOM   3942  OD1 ASP   272     -19.988 -22.638  12.037  1.00 20.00      PROA
ATOM   3943  OD2 ASP   272     -17.857 -22.291  11.634  1.00 20.00      PROA
ATOM   3944  C   ASP   272     -18.447 -21.814   7.511  1.00 20.00      PROA
ATOM   3945  O   ASP   272     -18.323 -22.917   6.978  1.00 20.00      PROA
ATOM   3946  N   MET   273     -18.839 -20.735   6.839  1.00 20.00      PROA
ATOM   3947  HN  MET   273     -18.958 -19.857   7.300  1.00  0.00      PROA
ATOM   3948  CA  MET   273     -19.141 -20.818   5.414  1.00 20.00      PROA
ATOM   3949  HA  MET   273     -19.867 -21.605   5.249  1.00  0.00      PROA
ATOM   3950  CB  MET   273     -19.698 -19.485   4.901  1.00 20.00      PROA
ATOM   3951  HB1 MET   273     -19.973 -19.612   3.825  1.00  0.00      PROA
ATOM   3952  HB2 MET   273     -18.907 -18.704   4.962  1.00  0.00      PROA
ATOM   3953  CG  MET   273     -20.930 -18.981   5.644  1.00 20.00      PROA
ATOM   3954  HG1 MET   273     -20.659 -18.740   6.694  1.00  0.00      PROA
ATOM   3955  HG2 MET   273     -21.687 -19.795   5.686  1.00  0.00      PROA
ATOM   3956  SD  MET   273     -21.634 -17.510   4.861  1.00 20.00      PROA
ATOM   3957  CE  MET   273     -23.223 -18.146   4.310  1.00 20.00      PROA
ATOM   3958  HE1 MET   273     -23.991 -18.038   5.108  1.00  0.00      PROA
ATOM   3959  HE2 MET   273     -23.149 -19.224   4.079  1.00  0.00      PROA
ATOM   3960  HE3 MET   273     -23.584 -17.621   3.401  1.00  0.00      PROA
ATOM   3961  C   MET   273     -17.882 -21.180   4.627  1.00 20.00      PROA
ATOM   3962  O   MET   273     -17.955 -21.741   3.530  1.00 20.00      PROA
ATOM   3963  N   TYR   274     -16.725 -20.858   5.191  1.00 20.00      PROA
ATOM   3964  HN  TYR   274     -16.698 -20.420   6.091  1.00  0.00      PROA
ATOM   3965  CA  TYR   274     -15.456 -21.150   4.541  1.00 20.00      PROA
ATOM   3966  HA  TYR   274     -15.557 -21.047   3.467  1.00  0.00      PROA
ATOM   3967  CB  TYR   274     -14.372 -20.192   5.044  1.00 20.00      PROA
ATOM   3968  HB1 TYR   274     -13.368 -20.570   4.733  1.00  0.00      PROA
ATOM   3969  HB2 TYR   274     -14.353 -20.136   6.151  1.00  0.00      PROA
ATOM   3970  CG  TYR   274     -14.458 -18.783   4.505  1.00 20.00      PROA
ATOM   3971  CD1 TYR   274     -13.732 -18.404   3.375  1.00 20.00      PROA
ATOM   3972  HD1 TYR   274     -13.103 -19.128   2.880  1.00  0.00      PROA
ATOM   3973  CE1 TYR   274     -13.773 -17.095   2.898  1.00 20.00      PROA
ATOM   3974  HE1 TYR   274     -13.185 -16.785   2.053  1.00  0.00      PROA
ATOM   3975  CZ  TYR   274     -14.548 -16.152   3.555  1.00 20.00      PROA
ATOM   3976  OH  TYR   274     -14.576 -14.853   3.100  1.00 20.00      PROA
ATOM   3977  HH  TYR   274     -15.037 -14.314   3.771  1.00  0.00      PROA
ATOM   3978  CD2 TYR   274     -15.234 -17.819   5.145  1.00 20.00      PROA
ATOM   3979  HD2 TYR   274     -15.821 -18.097   6.012  1.00  0.00      PROA
ATOM   3980  CE2 TYR   274     -15.283 -16.505   4.676  1.00 20.00      PROA
ATOM   3981  HE2 TYR   274     -15.928 -15.827   5.187  1.00  0.00      PROA
ATOM   3982  C   TYR   274     -15.000 -22.580   4.818  1.00 20.00      PROA
ATOM   3983  O   TYR   274     -14.416 -23.231   3.953  1.00 20.00      PROA
ATOM   3984  N   LEU   275     -15.278 -23.061   6.024  1.00 20.00      PROA
ATOM   3985  HN  LEU   275     -15.707 -22.465   6.701  1.00  0.00      PROA
ATOM   3986  CA  LEU   275     -14.846 -24.391   6.434  1.00 20.00      PROA
ATOM   3987  HA  LEU   275     -14.072 -24.744   5.767  1.00  0.00      PROA
ATOM   3988  CB  LEU   275     -14.229 -24.294   7.831  1.00 20.00      PROA
ATOM   3989  HB1 LEU   275     -13.697 -25.236   8.088  1.00  0.00      PROA
ATOM   3990  HB2 LEU   275     -15.068 -24.148   8.549  1.00  0.00      PROA
ATOM   3991  CG  LEU   275     -13.295 -23.087   7.991  1.00 20.00      PROA
ATOM   3992  HG  LEU   275     -13.856 -22.131   7.849  1.00  0.00      PROA
ATOM   3993  CD1 LEU   275     -12.730 -23.041   9.399  1.00 20.00      PROA
ATOM   3994 HD11 LEU   275     -12.132 -23.937   9.617  1.00  0.00      PROA
ATOM   3995 HD12 LEU   275     -13.514 -22.887  10.162  1.00  0.00      PROA
ATOM   3996 HD13 LEU   275     -12.036 -22.171   9.476  1.00  0.00      PROA
ATOM   3997  CD2 LEU   275     -12.174 -23.163   6.959  1.00 20.00      PROA
ATOM   3998 HD21 LEU   275     -12.547 -23.123   5.918  1.00  0.00      PROA
ATOM   3999 HD22 LEU   275     -11.584 -24.095   7.086  1.00  0.00      PROA
ATOM   4000 HD23 LEU   275     -11.480 -22.303   7.091  1.00  0.00      PROA
ATOM   4001  C   LEU   275     -15.922 -25.475   6.408  1.00 20.00      PROA
ATOM   4002  O   LEU   275     -15.674 -26.585   5.945  1.00 20.00      PROA
ATOM   4003  N   LYS   276     -17.107 -25.145   6.912  1.00 20.00      PROA
ATOM   4004  HN  LYS   276     -17.319 -24.191   7.134  1.00  0.00      PROA
ATOM   4005  CA  LYS   276     -18.250 -26.061   6.972  1.00 20.00      PROA
ATOM   4006  HA  LYS   276     -18.629 -25.962   7.975  1.00  0.00      PROA
ATOM   4007  CB  LYS   276     -19.302 -25.659   5.934  1.00 20.00      PROA
ATOM   4008  HB1 LYS   276     -19.150 -26.087   4.919  1.00  0.00      PROA
ATOM   4009  HB2 LYS   276     -19.236 -24.571   5.727  1.00  0.00      PROA
ATOM   4010  CG  LYS   276     -20.731 -25.928   6.385  1.00 20.00      PROA
ATOM   4011  HG1 LYS   276     -20.824 -27.004   6.663  1.00  0.00      PROA
ATOM   4012  HG2 LYS   276     -21.411 -25.753   5.517  1.00  0.00      PROA
ATOM   4013  CD  LYS   276     -21.110 -25.003   7.540  1.00 20.00      PROA
ATOM   4014  HD1 LYS   276     -21.094 -23.947   7.177  1.00  0.00      PROA
ATOM   4015  HD2 LYS   276     -20.382 -25.056   8.377  1.00  0.00      PROA
ATOM   4016  CE  LYS   276     -22.496 -25.308   8.091  1.00 20.00      PROA
ATOM   4017  HE1 LYS   276     -23.231 -25.334   7.258  1.00  0.00      PROA
ATOM   4018  HE2 LYS   276     -22.808 -24.520   8.811  1.00  0.00      PROA
ATOM   4019  NZ  LYS   276     -22.543 -26.618   8.795  1.00 20.00      PROA
ATOM   4020  HZ1 LYS   276     -21.928 -26.529   9.652  1.00  0.00      PROA
ATOM   4021  HZ2 LYS   276     -22.148 -27.359   8.175  1.00  0.00      PROA
ATOM   4022  HZ3 LYS   276     -23.508 -26.869   9.091  1.00  0.00      PROA
ATOM   4023  C   LYS   276     -17.931 -27.549   6.808  1.00 20.00      PROA
ATOM   4024  O   LYS   276     -17.776 -28.270   7.797  1.00 20.00      PROA
ATOM   4025  N   ASP   277     -17.840 -28.009   5.563  1.00 20.00      PROA
ATOM   4026  HN  ASP   277     -18.007 -27.408   4.790  1.00  0.00      PROA
ATOM   4027  CA  ASP   277     -17.562 -29.420   5.301  1.00 20.00      PROA
ATOM   4028  HA  ASP   277     -17.550 -29.981   6.227  1.00  0.00      PROA
ATOM   4029  CB  ASP   277     -18.676 -30.022   4.437  1.00 20.00      PROA
ATOM   4030  HB1 ASP   277     -18.460 -31.088   4.205  1.00  0.00      PROA
ATOM   4031  HB2 ASP   277     -18.770 -29.455   3.491  1.00  0.00      PROA
ATOM   4032  CG  ASP   277     -20.025 -30.030   5.140  1.00 20.00      PROA
ATOM   4033  OD1 ASP   277     -20.125 -30.627   6.234  1.00 20.00      PROA
ATOM   4034  OD2 ASP   277     -20.985 -29.441   4.599  1.00 20.00      PROA
ATOM   4035  C   ASP   277     -16.210 -29.712   4.654  1.00 20.00      PROA
ATOM   4036  O   ASP   277     -15.953 -30.841   4.243  1.00 20.00      PROA
ATOM   4037  N   LYS   278     -15.346 -28.706   4.560  1.00 20.00      PROA
ATOM   4038  HN  LYS   278     -15.572 -27.823   4.988  1.00  0.00      PROA
ATOM   4039  CA  LYS   278     -14.027 -28.898   3.966  1.00 20.00      PROA
ATOM   4040  HA  LYS   278     -14.162 -29.252   2.952  1.00  0.00      PROA
ATOM   4041  CB  LYS   278     -13.248 -27.586   3.980  1.00 20.00      PROA
ATOM   4042  HB1 LYS   278     -13.041 -27.281   5.030  1.00  0.00      PROA
ATOM   4043  HB2 LYS   278     -13.881 -26.793   3.527  1.00  0.00      PROA
ATOM   4044  CG  LYS   278     -11.951 -27.739   3.184  1.00 20.00      PROA
ATOM   4045  HG1 LYS   278     -12.190 -28.035   2.135  1.00  0.00      PROA
ATOM   4046  HG2 LYS   278     -11.310 -28.536   3.628  1.00  0.00      PROA
ATOM   4047  CD  LYS   278     -11.170 -26.423   3.198  1.00 20.00      PROA
ATOM   4048  HD1 LYS   278     -10.953 -26.135   4.247  1.00  0.00      PROA
ATOM   4049  HD2 LYS   278     -11.811 -25.625   2.755  1.00  0.00      PROA
ATOM   4050  CE  LYS   278      -9.873 -26.576   2.401  1.00 20.00      PROA
ATOM   4051  HE1 LYS   278     -10.123 -26.830   1.351  1.00  0.00      PROA
ATOM   4052  HE2 LYS   278      -9.227 -27.375   2.830  1.00  0.00      PROA
ATOM   4053  NZ  LYS   278      -9.118 -25.303   2.415  1.00 20.00      PROA
ATOM   4054  HZ1 LYS   278      -8.823 -25.062   3.382  1.00  0.00      PROA
ATOM   4055  HZ2 LYS   278      -9.698 -24.545   1.999  1.00  0.00      PROA
ATOM   4056  HZ3 LYS   278      -8.280 -25.442   1.812  1.00  0.00      PROA
ATOM   4057  C   LYS   278     -13.267 -29.969   4.746  1.00 20.00      PROA
ATOM   4058  O   LYS   278     -13.245 -29.951   5.977  1.00 20.00      PROA
ATOM   4059  N   LEU   279     -12.652 -30.905   4.028  1.00 20.00      PROA
ATOM   4060  HN  LEU   279     -12.665 -30.916   3.032  1.00  0.00      PROA
ATOM   4061  CA  LEU   279     -11.901 -31.979   4.668  1.00 20.00      PROA
ATOM   4062  HA  LEU   279     -12.105 -32.001   5.725  1.00  0.00      PROA
ATOM   4063  CB  LEU   279     -12.263 -33.339   4.059  1.00 20.00      PROA
ATOM   4064  HB1 LEU   279     -11.614 -34.125   4.513  1.00  0.00      PROA
ATOM   4065  HB2 LEU   279     -11.999 -33.313   2.977  1.00  0.00      PROA
ATOM   4066  CG  LEU   279     -13.698 -33.862   4.161  1.00 20.00      PROA
ATOM   4067  HG  LEU   279     -13.697 -34.942   3.870  1.00  0.00      PROA
ATOM   4068  CD1 LEU   279     -14.188 -33.731   5.594  1.00 20.00      PROA
ATOM   4069 HD11 LEU   279     -14.224 -32.663   5.896  1.00  0.00      PROA
ATOM   4070 HD12 LEU   279     -13.526 -34.303   6.280  1.00  0.00      PROA
ATOM   4071 HD13 LEU   279     -15.222 -34.129   5.687  1.00  0.00      PROA
ATOM   4072  CD2 LEU   279     -14.599 -33.093   3.216  1.00 20.00      PROA
ATOM   4073 HD21 LEU   279     -14.477 -33.509   2.197  1.00  0.00      PROA
ATOM   4074 HD22 LEU   279     -14.438 -32.022   3.101  1.00  0.00      PROA
ATOM   4075 HD23 LEU   279     -15.669 -33.249   3.474  1.00  0.00      PROA
ATOM   4076  C   LEU   279     -10.397 -31.779   4.548  1.00 20.00      PROA
ATOM   4077  O   LEU   279      -9.918 -31.055   3.673  1.00 20.00      PROA
ATOM   4078  N   ASP   280      -9.659 -32.432   5.438  1.00 20.00      PROA
ATOM   4079  HN  ASP   280     -10.031 -32.953   6.209  1.00  0.00      PROA
ATOM   4080  CA  ASP   280      -8.208 -32.360   5.439  1.00 20.00      PROA
ATOM   4081  HA  ASP   280      -7.880 -31.334   5.302  1.00  0.00      PROA
ATOM   4082  CB  ASP   280      -7.660 -32.942   6.744  1.00 20.00      PROA
ATOM   4083  HB1 ASP   280      -8.009 -33.990   6.861  1.00  0.00      PROA
ATOM   4084  HB2 ASP   280      -8.017 -32.341   7.600  1.00  0.00      PROA
ATOM   4085  CG  ASP   280      -6.149 -32.976   6.780  1.00 20.00      PROA
ATOM   4086  OD1 ASP   280      -5.526 -31.901   6.655  1.00 20.00      PROA
ATOM   4087  OD2 ASP   280      -5.585 -34.080   6.935  1.00 20.00      PROA
ATOM   4088  C   ASP   280      -7.691 -33.159   4.245  1.00 20.00      PROA
ATOM   4089  O   ASP   280      -8.424 -33.964   3.666  1.00 20.00      PROA
ATOM   4090  N   GLU   281      -6.435 -32.935   3.877  1.00 20.00      PROA
ATOM   4091  HN  GLU   281      -5.919 -32.115   4.198  1.00  0.00      PROA
ATOM   4092  CA  GLU   281      -5.831 -33.633   2.749  1.00 20.00      PROA
ATOM   4093  HA  GLU   281      -6.464 -33.465   1.892  1.00  0.00      PROA
ATOM   4094  CB  GLU   281      -4.437 -33.065   2.474  1.00 20.00      PROA
ATOM   4095  HB1 GLU   281      -4.589 -32.046   2.048  1.00  0.00      PROA
ATOM   4096  HB2 GLU   281      -3.879 -33.640   1.707  1.00  0.00      PROA
ATOM   4097  CG  GLU   281      -3.566 -32.930   3.711  1.00 20.00      PROA
ATOM   4098  HG1 GLU   281      -3.159 -33.917   4.015  1.00  0.00      PROA
ATOM   4099  HG2 GLU   281      -4.122 -32.505   4.577  1.00  0.00      PROA
ATOM   4100  CD  GLU   281      -2.390 -31.998   3.493  1.00 20.00      PROA
ATOM   4101  OE1 GLU   281      -1.567 -32.274   2.594  1.00 20.00      PROA
ATOM   4102  OE2 GLU   281      -2.291 -30.987   4.220  1.00 20.00      PROA
ATOM   4103  C   GLU   281      -5.761 -35.141   2.972  1.00 20.00      PROA
ATOM   4104  O   GLU   281      -5.582 -35.908   2.025  1.00 20.00      PROA
ATOM   4105  N   THR   282      -5.902 -35.567   4.225  1.00 20.00      PROA
ATOM   4106  HN  THR   282      -5.934 -34.894   4.977  1.00  0.00      PROA
ATOM   4107  CA  THR   282      -5.870 -36.989   4.545  1.00 20.00      PROA
ATOM   4108  HA  THR   282      -5.239 -37.520   3.847  1.00  0.00      PROA
ATOM   4109  CB  THR   282      -5.370 -37.243   5.983  1.00 20.00      PROA
ATOM   4110  HB  THR   282      -5.294 -38.341   6.159  1.00  0.00      PROA
ATOM   4111  OG1 THR   282      -6.306 -36.697   6.920  1.00 20.00      PROA
ATOM   4112  HG1 THR   282      -6.048 -35.746   7.006  1.00  0.00      PROA
ATOM   4113  CG2 THR   282      -4.010 -36.600   6.194  1.00 20.00      PROA
ATOM   4114 HG21 THR   282      -4.017 -35.505   6.011  1.00  0.00      PROA
ATOM   4115 HG22 THR   282      -3.254 -37.030   5.503  1.00  0.00      PROA
ATOM   4116 HG23 THR   282      -3.652 -36.767   7.228  1.00  0.00      PROA
ATOM   4117  C   THR   282      -7.283 -37.543   4.421  1.00 20.00      PROA
ATOM   4118  O   THR   282      -7.482 -38.678   3.987  1.00 20.00      PROA
ATOM   4119  N   GLY   283      -8.262 -36.728   4.803  1.00 20.00      PROA
ATOM   4120  HN  GLY   283      -8.030 -35.795   5.075  1.00  0.00      PROA
ATOM   4121  CA  GLY   283      -9.649 -37.146   4.726  1.00 20.00      PROA
ATOM   4122  HA1 GLY   283      -9.733 -38.224   4.726  1.00  0.00      PROA
ATOM   4123  HA2 GLY   283     -10.080 -36.699   3.854  1.00  0.00      PROA
ATOM   4124  C   GLY   283     -10.469 -36.671   5.910  1.00 20.00      PROA
ATOM   4125  O   GLY   283     -11.671 -36.436   5.786  1.00 20.00      PROA
ATOM   4126  N   ASN   284      -9.818 -36.533   7.061  1.00 20.00      PROA
ATOM   4127  HN  ASN   284      -8.842 -36.764   7.123  1.00  0.00      PROA
ATOM   4128  CA  ASN   284     -10.490 -36.086   8.276  1.00 20.00      PROA
ATOM   4129  HA  ASN   284     -11.372 -36.696   8.419  1.00  0.00      PROA
ATOM   4130  CB  ASN   284      -9.553 -36.211   9.478  1.00 20.00      PROA
ATOM   4131  HB1 ASN   284     -10.041 -35.775  10.376  1.00  0.00      PROA
ATOM   4132  HB2 ASN   284      -8.622 -35.638   9.264  1.00  0.00      PROA
ATOM   4133  CG  ASN   284      -9.140 -37.640   9.748  1.00 20.00      PROA
ATOM   4134  OD1 ASN   284      -8.526 -38.290   8.903  1.00 20.00      PROA
ATOM   4135  ND2 ASN   284      -9.477 -38.139  10.932  1.00 20.00      PROA
ATOM   4136 HD21 ASN   284      -9.084 -39.034  11.188  1.00  0.00      PROA
ATOM   4137 HD22 ASN   284     -10.361 -37.860  11.300  1.00  0.00      PROA
ATOM   4138  C   ASN   284     -10.949 -34.641   8.153  1.00 20.00      PROA
ATOM   4139  O   ASN   284     -10.249 -33.803   7.586  1.00 20.00      PROA
ATOM   4140  N   SER   285     -12.127 -34.351   8.692  1.00 20.00      PROA
ATOM   4141  HN  SER   285     -12.694 -35.016   9.175  1.00  0.00      PROA
ATOM   4142  CA  SER   285     -12.664 -32.998   8.644  1.00 20.00      PROA
ATOM   4143  HA  SER   285     -12.702 -32.666   7.621  1.00  0.00      PROA
ATOM   4144  CB  SER   285     -14.061 -32.959   9.266  1.00 20.00      PROA
ATOM   4145  HB1 SER   285     -14.748 -33.630   8.700  1.00  0.00      PROA
ATOM   4146  HB2 SER   285     -14.463 -31.939   9.262  1.00  0.00      PROA
ATOM   4147  OG  SER   285     -14.024 -33.384  10.617  1.00 20.00      PROA
ATOM   4148  HG1 SER   285     -13.646 -32.683  11.157  1.00  0.00      PROA
ATOM   4149  C   SER   285     -11.733 -32.062   9.406  1.00 20.00      PROA
ATOM   4150  O   SER   285     -11.179 -32.434  10.442  1.00 20.00      PROA
ATOM   4151  N   LEU   286     -11.563 -30.851   8.887  1.00 20.00      PROA
ATOM   4152  HN  LEU   286     -12.029 -30.539   8.059  1.00  0.00      PROA
ATOM   4153  CA  LEU   286     -10.698 -29.861   9.517  1.00 20.00      PROA
ATOM   4154  HA  LEU   286      -9.724 -30.300   9.681  1.00  0.00      PROA
ATOM   4155  CB  LEU   286     -10.564 -28.629   8.619  1.00 20.00      PROA
ATOM   4156  HB1 LEU   286      -9.952 -27.853   9.134  1.00  0.00      PROA
ATOM   4157  HB2 LEU   286     -11.583 -28.205   8.443  1.00  0.00      PROA
ATOM   4158  CG  LEU   286      -9.939 -28.851   7.239  1.00 20.00      PROA
ATOM   4159  HG  LEU   286     -10.499 -29.649   6.694  1.00  0.00      PROA
ATOM   4160  CD1 LEU   286     -10.022 -27.568   6.428  1.00 20.00      PROA
ATOM   4161 HD11 LEU   286      -9.459 -26.759   6.942  1.00  0.00      PROA
ATOM   4162 HD12 LEU   286     -11.076 -27.240   6.304  1.00  0.00      PROA
ATOM   4163 HD13 LEU   286      -9.566 -27.729   5.427  1.00  0.00      PROA
ATOM   4164  CD2 LEU   286      -8.494 -29.295   7.394  1.00 20.00      PROA
ATOM   4165 HD21 LEU   286      -8.419 -30.253   7.944  1.00  0.00      PROA
ATOM   4166 HD22 LEU   286      -7.904 -28.528   7.941  1.00  0.00      PROA
ATOM   4167 HD23 LEU   286      -8.019 -29.441   6.397  1.00  0.00      PROA
ATOM   4168  C   LEU   286     -11.242 -29.442  10.879  1.00 20.00      PROA
ATOM   4169  O   LEU   286     -12.431 -29.154  11.020  1.00 20.00      PROA
ATOM   4170  N   LYS   287     -10.365 -29.419  11.877  1.00 20.00      PROA
ATOM   4171  HN  LYS   287      -9.387 -29.563  11.740  1.00  0.00      PROA
ATOM   4172  CA  LYS   287     -10.745 -29.020  13.227  1.00 20.00      PROA
ATOM   4173  HA  LYS   287     -11.763 -29.325  13.432  1.00  0.00      PROA
ATOM   4174  CB  LYS   287      -9.793 -29.642  14.243  1.00 20.00      PROA
ATOM   4175  HB1 LYS   287      -9.984 -29.204  15.247  1.00  0.00      PROA
ATOM   4176  HB2 LYS   287      -8.726 -29.491  14.045  1.00  0.00      PROA
ATOM   4177  CG  LYS   287     -10.041 -31.149  14.338  1.00 20.00      PROA
ATOM   4178  HG1 LYS   287     -11.118 -31.351  14.136  1.00  0.00      PROA
ATOM   4179  HG2 LYS   287      -9.840 -31.501  15.370  1.00  0.00      PROA
ATOM   4180  CD  LYS   287      -9.159 -31.888  13.329  1.00 20.00      PROA
ATOM   4181  HD1 LYS   287      -8.104 -31.818  13.684  1.00  0.00      PROA
ATOM   4182  HD2 LYS   287      -9.187 -31.461  12.312  1.00  0.00      PROA
ATOM   4183  CE  LYS   287      -9.609 -33.345  13.208  1.00 20.00      PROA
ATOM   4184  HE1 LYS   287     -10.590 -33.434  12.698  1.00  0.00      PROA
ATOM   4185  HE2 LYS   287      -9.692 -33.783  14.224  1.00  0.00      PROA
ATOM   4186  NZ  LYS   287      -8.596 -34.127  12.465  1.00 20.00      PROA
ATOM   4187  HZ1 LYS   287      -7.635 -33.986  12.864  1.00  0.00      PROA
ATOM   4188  HZ2 LYS   287      -8.589 -33.814  11.477  1.00  0.00      PROA
ATOM   4189  HZ3 LYS   287      -8.861 -35.131  12.508  1.00  0.00      PROA
ATOM   4190  C   LYS   287     -10.685 -27.496  13.309  1.00 20.00      PROA
ATOM   4191  O   LYS   287      -9.719 -26.884  12.850  1.00 20.00      PROA
ATOM   4192  N   VAL   288     -11.713 -26.886  13.892  1.00 20.00      PROA
ATOM   4193  HN  VAL   288     -12.422 -27.408  14.360  1.00  0.00      PROA
ATOM   4194  CA  VAL   288     -11.763 -25.433  14.009  1.00 20.00      PROA
ATOM   4195  HA  VAL   288     -10.882 -24.994  13.563  1.00  0.00      PROA
ATOM   4196  CB  VAL   288     -12.967 -24.896  13.244  1.00 20.00      PROA
ATOM   4197  HB  VAL   288     -12.975 -25.431  12.281  1.00  0.00      PROA
ATOM   4198  CG1 VAL   288     -14.258 -25.243  13.990  1.00 20.00      PROA
ATOM   4199 HG11 VAL   288     -14.334 -24.639  14.912  1.00  0.00      PROA
ATOM   4200 HG12 VAL   288     -14.136 -26.287  14.351  1.00  0.00      PROA
ATOM   4201 HG13 VAL   288     -15.079 -25.339  13.243  1.00  0.00      PROA
ATOM   4202  CG2 VAL   288     -12.848 -23.386  13.026  1.00 20.00      PROA
ATOM   4203 HG21 VAL   288     -11.939 -23.174  12.417  1.00  0.00      PROA
ATOM   4204 HG22 VAL   288     -12.728 -22.833  13.982  1.00  0.00      PROA
ATOM   4205 HG23 VAL   288     -13.719 -23.014  12.448  1.00  0.00      PROA
ATOM   4206  C   VAL   288     -11.808 -24.951  15.457  1.00 20.00      PROA
ATOM   4207  O   VAL   288     -12.682 -25.348  16.228  1.00 20.00      PROA
ATOM   4208  N   ILE   289     -10.861 -24.087  15.814  1.00 20.00      PROA
ATOM   4209  HN  ILE   289     -10.132 -23.833  15.172  1.00  0.00      PROA
ATOM   4210  CA  ILE   289     -10.779 -23.533  17.161  1.00 20.00      PROA
ATOM   4211  HA  ILE   289     -11.387 -24.114  17.839  1.00  0.00      PROA
ATOM   4212  CB  ILE   289      -9.322 -23.514  17.667  1.00 20.00      PROA
ATOM   4213  HB  ILE   289      -8.734 -22.753  17.098  1.00  0.00      PROA
ATOM   4214  CG2 ILE   289      -9.288 -23.168  19.146  1.00 20.00      PROA
ATOM   4215 HG21 ILE   289      -9.788 -23.895  19.802  1.00  0.00      PROA
ATOM   4216 HG22 ILE   289      -9.767 -22.186  19.326  1.00  0.00      PROA
ATOM   4217 HG23 ILE   289      -8.228 -23.083  19.481  1.00  0.00      PROA
ATOM   4218  CG1 ILE   289      -8.662 -24.875  17.424  1.00 20.00      PROA
ATOM   4219 HG11 ILE   289      -7.621 -24.793  17.827  1.00  0.00      PROA
ATOM   4220 HG12 ILE   289      -8.549 -25.090  16.340  1.00  0.00      PROA
ATOM   4221  CD  ILE   289      -9.351 -26.031  18.117  1.00 20.00      PROA
ATOM   4222  HD1 ILE   289     -10.183 -26.407  17.482  1.00  0.00      PROA
ATOM   4223  HD2 ILE   289      -9.767 -25.765  19.095  1.00  0.00      PROA
ATOM   4224  HD3 ILE   289      -8.630 -26.870  18.257  1.00  0.00      PROA
ATOM   4225  C   ILE   289     -11.307 -22.098  17.144  1.00 20.00      PROA
ATOM   4226  O   ILE   289     -10.893 -21.287  16.315  1.00 20.00      PROA
ATOM   4227  N   HSD   290     -12.215 -21.783  18.063  1.00 20.00      PROA
ATOM   4228  HN  HSD   290     -12.536 -22.450  18.727  1.00  0.00      PROA
ATOM   4229  CA  HSD   290     -12.790 -20.443  18.116  1.00 20.00      PROA
ATOM   4230  HA  HSD   290     -12.180 -19.754  17.551  1.00  0.00      PROA
ATOM   4231  CB  HSD   290     -14.192 -20.458  17.489  1.00 20.00      PROA
ATOM   4232  HB1 HSD   290     -14.738 -21.371  17.822  1.00  0.00      PROA
ATOM   4233  HB2 HSD   290     -14.079 -20.524  16.391  1.00  0.00      PROA
ATOM   4234  ND1 HSD   290     -15.601 -19.105  19.091  1.00 20.00      PROA
ATOM   4235  HD1 HSD   290     -15.527 -19.739  19.859  1.00  0.00      PROA
ATOM   4236  CG  HSD   290     -15.031 -19.266  17.846  1.00 20.00      PROA
ATOM   4237  CE1 HSD   290     -16.262 -17.961  19.126  1.00 20.00      PROA
ATOM   4238  HE1 HSD   290     -16.745 -17.566  20.013  1.00  0.00      PROA
ATOM   4239  NE2 HSD   290     -16.142 -17.374  17.949  1.00 20.00      PROA
ATOM   4240  CD2 HSD   290     -15.378 -18.171  17.130  1.00 20.00      PROA
ATOM   4241  HD2 HSD   290     -15.162 -17.826  16.133  1.00  0.00      PROA
ATOM   4242  C   HSD   290     -12.865 -19.836  19.514  1.00 20.00      PROA
ATOM   4243  O   HSD   290     -13.022 -20.546  20.512  1.00 20.00      PROA
ATOM   4244  N   GLU   291     -12.741 -18.512  19.575  1.00 20.00      PROA
ATOM   4245  HN  GLU   291     -12.547 -17.963  18.754  1.00  0.00      PROA
ATOM   4246  CA  GLU   291     -12.836 -17.797  20.839  1.00 20.00      PROA
ATOM   4247  HA  GLU   291     -13.661 -18.207  21.399  1.00  0.00      PROA
ATOM   4248  CB  GLU   291     -11.541 -17.917  21.659  1.00 20.00      PROA
ATOM   4249  HB1 GLU   291     -10.713 -17.341  21.187  1.00  0.00      PROA
ATOM   4250  HB2 GLU   291     -11.229 -18.980  21.678  1.00  0.00      PROA
ATOM   4251  CG  GLU   291     -11.737 -17.540  23.137  1.00 20.00      PROA
ATOM   4252  HG1 GLU   291     -12.061 -18.431  23.712  1.00  0.00      PROA
ATOM   4253  HG2 GLU   291     -12.508 -16.747  23.225  1.00  0.00      PROA
ATOM   4254  CD  GLU   291     -10.495 -16.974  23.814  1.00 20.00      PROA
ATOM   4255  OE1 GLU   291      -9.380 -17.460  23.550  1.00 20.00      PROA
ATOM   4256  OE2 GLU   291     -10.640 -16.042  24.634  1.00 20.00      PROA
ATOM   4257  C   GLU   291     -13.115 -16.322  20.613  1.00 20.00      PROA
ATOM   4258  O   GLU   291     -12.396 -15.654  19.865  1.00 20.00      PROA
ATOM   4259  N   GLN   292     -14.173 -15.808  21.225  1.00 20.00      PROA
ATOM   4260  HN  GLN   292     -14.809 -16.328  21.782  1.00  0.00      PROA
ATOM   4261  CA  GLN   292     -14.417 -14.383  21.106  1.00 20.00      PROA
ATOM   4262  HA  GLN   292     -13.857 -13.928  20.306  1.00  0.00      PROA
ATOM   4263  CB  GLN   292     -15.913 -14.074  20.903  1.00 20.00      PROA
ATOM   4264  HB1 GLN   292     -16.414 -14.883  20.327  1.00  0.00      PROA
ATOM   4265  HB2 GLN   292     -15.908 -13.192  20.208  1.00  0.00      PROA
ATOM   4266  CG  GLN   292     -16.723 -13.677  22.115  1.00 20.00      PROA
ATOM   4267  HG1 GLN   292     -16.235 -13.078  22.882  1.00  0.00      PROA
ATOM   4268  HG2 GLN   292     -17.151 -14.562  22.609  1.00  0.00      PROA
ATOM   4269  CD  GLN   292     -17.790 -12.650  21.772  1.00 20.00      PROA
ATOM   4270  OE1 GLN   292     -18.527 -12.799  20.795  1.00 20.00      PROA
ATOM   4271  NE2 GLN   292     -17.879 -11.599  22.584  1.00 20.00      PROA
ATOM   4272 HE21 GLN   292     -17.300 -11.579  23.404  1.00  0.00      PROA
ATOM   4273 HE22 GLN   292     -18.692 -11.036  22.469  1.00  0.00      PROA
ATOM   4274  C   GLN   292     -13.848 -13.873  22.429  1.00 20.00      PROA
ATOM   4275  O   GLN   292     -14.503 -13.882  23.479  1.00 20.00      PROA
ATOM   4276  N   VAL   293     -12.573 -13.502  22.361  1.00 20.00      PROA
ATOM   4277  HN  VAL   293     -12.055 -13.642  21.518  1.00  0.00      PROA
ATOM   4278  CA  VAL   293     -11.808 -13.022  23.504  1.00 20.00      PROA
ATOM   4279  HA  VAL   293     -11.684 -13.853  24.183  1.00  0.00      PROA
ATOM   4280  CB  VAL   293     -10.417 -12.548  23.049  1.00 20.00      PROA
ATOM   4281  HB  VAL   293     -10.514 -11.629  22.424  1.00  0.00      PROA
ATOM   4282  CG1 VAL   293      -9.553 -12.229  24.253  1.00 20.00      PROA
ATOM   4283 HG11 VAL   293      -9.445 -13.130  24.900  1.00  0.00      PROA
ATOM   4284 HG12 VAL   293      -9.956 -11.394  24.860  1.00  0.00      PROA
ATOM   4285 HG13 VAL   293      -8.535 -11.944  23.912  1.00  0.00      PROA
ATOM   4286  CG2 VAL   293      -9.769 -13.624  22.188  1.00 20.00      PROA
ATOM   4287 HG21 VAL   293     -10.254 -13.730  21.196  1.00  0.00      PROA
ATOM   4288 HG22 VAL   293      -9.816 -14.605  22.710  1.00  0.00      PROA
ATOM   4289 HG23 VAL   293      -8.696 -13.411  22.019  1.00  0.00      PROA
ATOM   4290  C   VAL   293     -12.492 -11.907  24.284  1.00 20.00      PROA
ATOM   4291  O   VAL   293     -12.569 -11.957  25.509  1.00 20.00      PROA
ATOM   4292  N   ASN   294     -12.972 -10.890  23.579  1.00 20.00      PROA
ATOM   4293  HN  ASN   294     -12.963 -10.949  22.576  1.00  0.00      PROA
ATOM   4294  CA  ASN   294     -13.670  -9.788  24.229  1.00 20.00      PROA
ATOM   4295  HA  ASN   294     -14.334 -10.205  24.977  1.00  0.00      PROA
ATOM   4296  CB  ASN   294     -12.673  -8.813  24.880  1.00 20.00      PROA
ATOM   4297  HB1 ASN   294     -12.166  -9.361  25.706  1.00  0.00      PROA
ATOM   4298  HB2 ASN   294     -13.198  -7.950  25.336  1.00  0.00      PROA
ATOM   4299  CG  ASN   294     -11.637  -8.279  23.905  1.00 20.00      PROA
ATOM   4300  OD1 ASN   294     -11.980  -7.667  22.897  1.00 20.00      PROA
ATOM   4301  ND2 ASN   294     -10.357  -8.505  24.209  1.00 20.00      PROA
ATOM   4302 HD21 ASN   294      -9.639  -8.151  23.608  1.00  0.00      PROA
ATOM   4303 HD22 ASN   294     -10.127  -8.956  25.060  1.00  0.00      PROA
ATOM   4304  C   ASN   294     -14.576  -9.089  23.218  1.00 20.00      PROA
ATOM   4305  O   ASN   294     -14.776  -9.598  22.113  1.00 20.00      PROA
ATOM   4306  N   HSD   295     -15.132  -7.941  23.589  1.00 20.00      PROA
ATOM   4307  HN  HSD   295     -14.947  -7.549  24.478  1.00  0.00      PROA
ATOM   4308  CA  HSD   295     -16.043  -7.227  22.699  1.00 20.00      PROA
ATOM   4309  HA  HSD   295     -16.767  -7.945  22.342  1.00  0.00      PROA
ATOM   4310  CB  HSD   295     -16.808  -6.141  23.471  1.00 20.00      PROA
ATOM   4311  HB1 HSD   295     -17.322  -6.578  24.352  1.00  0.00      PROA
ATOM   4312  HB2 HSD   295     -17.614  -5.726  22.822  1.00  0.00      PROA
ATOM   4313  ND1 HSD   295     -14.809  -5.124  24.637  1.00 20.00      PROA
ATOM   4314  HD1 HSD   295     -14.387  -5.982  24.900  1.00  0.00      PROA
ATOM   4315  CG  HSD   295     -15.962  -4.978  23.896  1.00 20.00      PROA
ATOM   4316  CE1 HSD   295     -14.293  -3.934  24.885  1.00 20.00      PROA
ATOM   4317  HE1 HSD   295     -13.373  -3.746  25.451  1.00  0.00      PROA
ATOM   4318  NE2 HSD   295     -15.070  -3.021  24.332  1.00 20.00      PROA
ATOM   4319  CD2 HSD   295     -16.119  -3.648  23.706  1.00 20.00      PROA
ATOM   4320  HD2 HSD   295     -16.879  -3.093  23.166  1.00  0.00      PROA
ATOM   4321  C   HSD   295     -15.387  -6.617  21.465  1.00 20.00      PROA
ATOM   4322  O   HSD   295     -16.080  -6.096  20.583  1.00 20.00      PROA
ATOM   4323  N   ARG   296     -14.061  -6.692  21.391  1.00 20.00      PROA
ATOM   4324  HN  ARG   296     -13.483  -7.082  22.111  1.00  0.00      PROA
ATOM   4325  CA  ARG   296     -13.344  -6.138  20.251  1.00 20.00      PROA
ATOM   4326  HA  ARG   296     -14.031  -5.748  19.511  1.00  0.00      PROA
ATOM   4327  CB  ARG   296     -12.440  -4.984  20.696  1.00 20.00      PROA
ATOM   4328  HB1 ARG   296     -11.797  -4.670  19.839  1.00  0.00      PROA
ATOM   4329  HB2 ARG   296     -11.755  -5.339  21.496  1.00  0.00      PROA
ATOM   4330  CG  ARG   296     -13.201  -3.760  21.178  1.00 20.00      PROA
ATOM   4331  HG1 ARG   296     -13.683  -3.972  22.157  1.00  0.00      PROA
ATOM   4332  HG2 ARG   296     -14.016  -3.531  20.452  1.00  0.00      PROA
ATOM   4333  CD  ARG   296     -12.283  -2.554  21.295  1.00 20.00      PROA
ATOM   4334  HD1 ARG   296     -11.743  -2.404  20.330  1.00  0.00      PROA
ATOM   4335  HD2 ARG   296     -11.534  -2.738  22.099  1.00  0.00      PROA
ATOM   4336  NE  ARG   296     -13.030  -1.341  21.604  1.00 20.00      PROA
ATOM   4337  HE  ARG   296     -13.972  -1.416  21.906  1.00  0.00      PROA
ATOM   4338  CZ  ARG   296     -12.471  -0.152  21.794  1.00 20.00      PROA
ATOM   4339  NH1 ARG   296     -11.156  -0.018  21.707  1.00 20.00      PROA
ATOM   4340 HH11 ARG   296     -10.594  -0.786  21.486  1.00  0.00      PROA
ATOM   4341 HH12 ARG   296     -10.724   0.879  21.937  1.00  0.00      PROA
ATOM   4342  NH2 ARG   296     -13.229   0.903  22.069  1.00 20.00      PROA
ATOM   4343 HH21 ARG   296     -14.189   0.775  22.296  1.00  0.00      PROA
ATOM   4344 HH22 ARG   296     -12.738   1.710  22.398  1.00  0.00      PROA
ATOM   4345  C   ARG   296     -12.507  -7.160  19.483  1.00 20.00      PROA
ATOM   4346  O   ARG   296     -11.915  -6.823  18.459  1.00 20.00      PROA
ATOM   4347  N   TRP   297     -12.466  -8.406  19.958  1.00 20.00      PROA
ATOM   4348  HN  TRP   297     -13.011  -8.679  20.746  1.00  0.00      PROA
ATOM   4349  CA  TRP   297     -11.674  -9.430  19.276  1.00 20.00      PROA
ATOM   4350  HA  TRP   297     -11.502  -9.133  18.248  1.00  0.00      PROA
ATOM   4351  CB  TRP   297     -10.308  -9.595  19.948  1.00 20.00      PROA
ATOM   4352  HB1 TRP   297      -9.760 -10.448  19.494  1.00  0.00      PROA
ATOM   4353  HB2 TRP   297     -10.469  -9.830  21.023  1.00  0.00      PROA
ATOM   4354  CG  TRP   297      -9.422  -8.384  19.874  1.00 20.00      PROA
ATOM   4355  CD1 TRP   297      -9.490  -7.263  20.650  1.00 20.00      PROA
ATOM   4356  HD1 TRP   297     -10.196  -7.125  21.452  1.00  0.00      PROA
ATOM   4357  NE1 TRP   297      -8.526  -6.359  20.263  1.00 20.00      PROA
ATOM   4358  HE1 TRP   297      -8.391  -5.463  20.643  1.00  0.00      PROA
ATOM   4359  CE2 TRP   297      -7.815  -6.891  19.219  1.00 20.00      PROA
ATOM   4360  CD2 TRP   297      -8.352  -8.169  18.950  1.00 20.00      PROA
ATOM   4361  CE3 TRP   297      -7.797  -8.934  17.915  1.00 20.00      PROA
ATOM   4362  HE3 TRP   297      -8.175  -9.920  17.687  1.00  0.00      PROA
ATOM   4363  CZ3 TRP   297      -6.733  -8.407  17.190  1.00 20.00      PROA
ATOM   4364  HZ3 TRP   297      -6.295  -8.989  16.390  1.00  0.00      PROA
ATOM   4365  CZ2 TRP   297      -6.746  -6.359  18.490  1.00 20.00      PROA
ATOM   4366  HZ2 TRP   297      -6.379  -5.371  18.717  1.00  0.00      PROA
ATOM   4367  CH2 TRP   297      -6.219  -7.131  17.481  1.00 20.00      PROA
ATOM   4368  HH2 TRP   297      -5.388  -6.755  16.901  1.00  0.00      PROA
ATOM   4369  C   TRP   297     -12.325 -10.806  19.198  1.00 20.00      PROA
ATOM   4370  O   TRP   297     -12.821 -11.325  20.199  1.00 20.00      PROA
ATOM   4371  N   GLU   298     -12.316 -11.386  18.000  1.00 20.00      PROA
ATOM   4372  HN  GLU   298     -12.020 -10.889  17.186  1.00  0.00      PROA
ATOM   4373  CA  GLU   298     -12.852 -12.727  17.785  1.00 20.00      PROA
ATOM   4374  HA  GLU   298     -12.857 -13.268  18.716  1.00  0.00      PROA
ATOM   4375  CB  GLU   298     -14.261 -12.678  17.192  1.00 20.00      PROA
ATOM   4376  HB1 GLU   298     -14.270 -12.447  16.107  1.00  0.00      PROA
ATOM   4377  HB2 GLU   298     -14.765 -11.821  17.707  1.00  0.00      PROA
ATOM   4378  CG  GLU   298     -15.067 -13.924  17.533  1.00 20.00      PROA
ATOM   4379  HG1 GLU   298     -14.954 -14.222  18.580  1.00  0.00      PROA
ATOM   4380  HG2 GLU   298     -14.707 -14.787  16.931  1.00  0.00      PROA
ATOM   4381  CD  GLU   298     -16.547 -13.779  17.255  1.00 20.00      PROA
ATOM   4382  OE1 GLU   298     -17.093 -12.669  17.457  1.00 20.00      PROA
ATOM   4383  OE2 GLU   298     -17.172 -14.786  16.855  1.00 20.00      PROA
ATOM   4384  C   GLU   298     -11.887 -13.445  16.844  1.00 20.00      PROA
ATOM   4385  O   GLU   298     -11.512 -12.909  15.800  1.00 20.00      PROA
ATOM   4386  N   VAL   299     -11.478 -14.649  17.229  1.00 20.00      PROA
ATOM   4387  HN  VAL   299     -11.846 -15.087  18.054  1.00  0.00      PROA
ATOM   4388  CA  VAL   299     -10.515 -15.422  16.451  1.00 20.00      PROA
ATOM   4389  HA  VAL   299     -10.352 -14.949  15.493  1.00  0.00      PROA
ATOM   4390  CB  VAL   299      -9.151 -15.494  17.187  1.00 20.00      PROA
ATOM   4391  HB  VAL   299      -9.293 -16.016  18.166  1.00  0.00      PROA
ATOM   4392  CG1 VAL   299      -8.138 -16.273  16.355  1.00 20.00      PROA
ATOM   4393 HG11 VAL   299      -8.064 -15.869  15.323  1.00  0.00      PROA
ATOM   4394 HG12 VAL   299      -8.360 -17.359  16.319  1.00  0.00      PROA
ATOM   4395 HG13 VAL   299      -7.133 -16.184  16.822  1.00  0.00      PROA
ATOM   4396  CG2 VAL   299      -8.642 -14.087  17.484  1.00 20.00      PROA
ATOM   4397 HG21 VAL   299      -9.332 -13.521  18.144  1.00  0.00      PROA
ATOM   4398 HG22 VAL   299      -8.521 -13.518  16.538  1.00  0.00      PROA
ATOM   4399 HG23 VAL   299      -7.655 -14.134  17.992  1.00  0.00      PROA
ATOM   4400  C   VAL   299     -10.944 -16.855  16.163  1.00 20.00      PROA
ATOM   4401  O   VAL   299     -11.584 -17.508  16.985  1.00 20.00      PROA
ATOM   4402  N   CYS   300     -10.572 -17.328  14.979  1.00 20.00      PROA
ATOM   4403  HN  CYS   300     -10.018 -16.770  14.357  1.00  0.00      PROA
ATOM   4404  CA  CYS   300     -10.840 -18.690  14.546  1.00 20.00      PROA
ATOM   4405  HA  CYS   300     -11.073 -19.297  15.398  1.00  0.00      PROA
ATOM   4406  CB  CYS   300     -11.961 -18.745  13.510  1.00 20.00      PROA
ATOM   4407  HB1 CYS   300     -11.843 -19.633  12.848  1.00  0.00      PROA
ATOM   4408  HB2 CYS   300     -11.960 -17.858  12.889  1.00  0.00      PROA
ATOM   4409  SG  CYS   300     -13.633 -18.750  14.207  1.00 20.00      PROA
ATOM   4410  HG1 CYS   300     -13.575 -17.516  14.701  1.00  0.00      PROA
ATOM   4411  C   CYS   300      -9.546 -19.179  13.926  1.00 20.00      PROA
ATOM   4412  O   CYS   300      -8.888 -18.442  13.188  1.00 20.00      PROA
ATOM   4413  N   LEU   301      -9.177 -20.417  14.235  1.00 20.00      PROA
ATOM   4414  HN  LEU   301      -9.704 -20.971  14.883  1.00  0.00      PROA
ATOM   4415  CA  LEU   301      -7.951 -20.999  13.706  1.00 20.00      PROA
ATOM   4416  HA  LEU   301      -7.612 -20.443  12.841  1.00  0.00      PROA
ATOM   4417  CB  LEU   301      -6.858 -20.994  14.776  1.00 20.00      PROA
ATOM   4418  HB1 LEU   301      -7.286 -21.445  15.702  1.00  0.00      PROA
ATOM   4419  HB2 LEU   301      -6.599 -19.939  15.018  1.00  0.00      PROA
ATOM   4420  CG  LEU   301      -5.578 -21.767  14.437  1.00 20.00      PROA
ATOM   4421  HG  LEU   301      -5.782 -22.790  14.042  1.00  0.00      PROA
ATOM   4422  CD1 LEU   301      -4.757 -20.995  13.411  1.00 20.00      PROA
ATOM   4423 HD11 LEU   301      -4.480 -20.000  13.819  1.00  0.00      PROA
ATOM   4424 HD12 LEU   301      -5.322 -20.851  12.469  1.00  0.00      PROA
ATOM   4425 HD13 LEU   301      -3.829 -21.554  13.167  1.00  0.00      PROA
ATOM   4426  CD2 LEU   301      -4.768 -21.983  15.706  1.00 20.00      PROA
ATOM   4427 HD21 LEU   301      -5.209 -22.814  16.300  1.00  0.00      PROA
ATOM   4428 HD22 LEU   301      -4.807 -21.084  16.342  1.00  0.00      PROA
ATOM   4429 HD23 LEU   301      -3.711 -22.246  15.483  1.00  0.00      PROA
ATOM   4430  C   LEU   301      -8.172 -22.429  13.241  1.00 20.00      PROA
ATOM   4431  O   LEU   301      -8.885 -23.197  13.886  1.00 20.00      PROA
ATOM   4432  N   THR   302      -7.554 -22.771  12.116  1.00 20.00      PROA
ATOM   4433  HN  THR   302      -6.981 -22.115  11.613  1.00  0.00      PROA
ATOM   4434  CA  THR   302      -7.631 -24.113  11.557  1.00 20.00      PROA
ATOM   4435  HA  THR   302      -7.728 -24.832  12.358  1.00  0.00      PROA
ATOM   4436  CB  THR   302      -8.794 -24.257  10.539  1.00 20.00      PROA
ATOM   4437  HB  THR   302      -9.740 -23.939  11.037  1.00  0.00      PROA
ATOM   4438  OG1 THR   302      -8.911 -25.630  10.141  1.00 20.00      PROA
ATOM   4439  HG1 THR   302      -9.132 -26.138  10.941  1.00  0.00      PROA
ATOM   4440  CG2 THR   302      -8.548 -23.405   9.306  1.00 20.00      PROA
ATOM   4441 HG21 THR   302      -7.733 -23.830   8.685  1.00  0.00      PROA
ATOM   4442 HG22 THR   302      -8.356 -22.349   9.580  1.00  0.00      PROA
ATOM   4443 HG23 THR   302      -9.462 -23.418   8.671  1.00  0.00      PROA
ATOM   4444  C   THR   302      -6.298 -24.373  10.865  1.00 20.00      PROA
ATOM   4445  O   THR   302      -5.445 -23.487  10.806  1.00 20.00      PROA
ATOM   4446  N   MET   303      -6.113 -25.583  10.352  1.00 20.00      PROA
ATOM   4447  HN  MET   303      -6.842 -26.256  10.347  1.00  0.00      PROA
ATOM   4448  CA  MET   303      -4.864 -25.935   9.690  1.00 20.00      PROA
ATOM   4449  HA  MET   303      -4.057 -25.384  10.147  1.00  0.00      PROA
ATOM   4450  CB  MET   303      -4.604 -27.437   9.827  1.00 20.00      PROA
ATOM   4451  HB1 MET   303      -3.769 -27.780   9.185  1.00  0.00      PROA
ATOM   4452  HB2 MET   303      -5.514 -27.981   9.481  1.00  0.00      PROA
ATOM   4453  CG  MET   303      -4.360 -27.794  11.295  1.00 20.00      PROA
ATOM   4454  HG1 MET   303      -4.308 -28.900  11.412  1.00  0.00      PROA
ATOM   4455  HG2 MET   303      -5.185 -27.436  11.938  1.00  0.00      PROA
ATOM   4456  SD  MET   303      -2.834 -27.065  11.852  1.00 20.00      PROA
ATOM   4457  CE  MET   303      -1.673 -27.992  10.873  1.00 20.00      PROA
ATOM   4458  HE1 MET   303      -1.759 -27.746   9.794  1.00  0.00      PROA
ATOM   4459  HE2 MET   303      -1.851 -29.084  10.980  1.00  0.00      PROA
ATOM   4460  HE3 MET   303      -0.631 -27.787  11.195  1.00  0.00      PROA
ATOM   4461  C   MET   303      -4.870 -25.541   8.223  1.00 20.00      PROA
ATOM   4462  O   MET   303      -5.901 -25.608   7.556  1.00 20.00      PROA
ATOM   4463  N   SER   304      -3.710 -25.118   7.730  1.00 20.00      PROA
ATOM   4464  HN  SER   304      -2.903 -25.066   8.322  1.00  0.00      PROA
ATOM   4465  CA  SER   304      -3.576 -24.720   6.337  1.00 20.00      PROA
ATOM   4466  HA  SER   304      -4.542 -24.672   5.855  1.00  0.00      PROA
ATOM   4467  CB  SER   304      -2.943 -23.336   6.231  1.00 20.00      PROA
ATOM   4468  HB1 SER   304      -1.931 -23.335   6.697  1.00  0.00      PROA
ATOM   4469  HB2 SER   304      -3.552 -22.587   6.772  1.00  0.00      PROA
ATOM   4470  OG  SER   304      -2.836 -22.956   4.872  1.00 20.00      PROA
ATOM   4471  HG1 SER   304      -2.142 -22.257   4.850  1.00  0.00      PROA
ATOM   4472  C   SER   304      -2.721 -25.722   5.568  1.00 20.00      PROA
ATOM   4473  O   SER   304      -1.730 -26.235   6.084  1.00 20.00      PROA
ATOM   4474  N   GLU   305      -3.110 -25.985   4.325  1.00 20.00      PROA
ATOM   4475  HN  GLU   305      -3.989 -25.678   3.987  1.00  0.00      PROA
ATOM   4476  CA  GLU   305      -2.397 -26.929   3.478  1.00 20.00      PROA
ATOM   4477  HA  GLU   305      -1.676 -27.493   4.053  1.00  0.00      PROA
ATOM   4478  CB  GLU   305      -3.391 -27.926   2.881  1.00 20.00      PROA
ATOM   4479  HB1 GLU   305      -2.835 -28.756   2.377  1.00  0.00      PROA
ATOM   4480  HB2 GLU   305      -4.026 -27.424   2.115  1.00  0.00      PROA
ATOM   4481  CG  GLU   305      -4.315 -28.557   3.911  1.00 20.00      PROA
ATOM   4482  HG1 GLU   305      -4.822 -27.803   4.543  1.00  0.00      PROA
ATOM   4483  HG2 GLU   305      -3.761 -29.224   4.603  1.00  0.00      PROA
ATOM   4484  CD  GLU   305      -5.440 -29.352   3.278  1.00 20.00      PROA
ATOM   4485  OE1 GLU   305      -6.226 -28.764   2.503  1.00 20.00      PROA
ATOM   4486  OE2 GLU   305      -5.542 -30.564   3.555  1.00 20.00      PROA
ATOM   4487  C   GLU   305      -1.660 -26.203   2.355  1.00 20.00      PROA
ATOM   4488  O   GLU   305      -1.024 -26.834   1.511  1.00 20.00      PROA
ATOM   4489  N   LYS   306      -1.748 -24.877   2.348  1.00 20.00      PROA
ATOM   4490  HN  LYS   306      -2.210 -24.403   3.103  1.00  0.00      PROA
ATOM   4491  CA  LYS   306      -1.097 -24.084   1.314  1.00 20.00      PROA
ATOM   4492  HA  LYS   306      -0.047 -24.498   1.726  1.00  0.00      PROA
ATOM   4493  CB  LYS   306      -2.141 -23.595   0.305  1.00 20.00      PROA
ATOM   4494  HB1 LYS   306      -2.825 -24.278  -0.315  1.00  0.00      PROA
ATOM   4495  HB2 LYS   306      -1.760 -22.773  -0.361  1.00  0.00      PROA
ATOM   4496  CG  LYS   306      -3.383 -22.996   0.947  1.00 20.00      PROA
ATOM   4497  HG1 LYS   306      -3.087 -22.160   1.626  1.00  0.00      PROA
ATOM   4498  HG2 LYS   306      -3.919 -23.756   1.563  1.00  0.00      PROA
ATOM   4499  CD  LYS   306      -4.356 -22.455  -0.096  1.00 20.00      PROA
ATOM   4500  HD1 LYS   306      -5.288 -22.145   0.436  1.00  0.00      PROA
ATOM   4501  HD2 LYS   306      -4.631 -23.246  -0.827  1.00  0.00      PROA
ATOM   4502  CE  LYS   306      -3.792 -21.229  -0.797  1.00 20.00      PROA
ATOM   4503  HE1 LYS   306      -2.855 -21.428  -1.348  1.00  0.00      PROA
ATOM   4504  HE2 LYS   306      -3.590 -20.425  -0.052  1.00  0.00      PROA
ATOM   4505  NZ  LYS   306      -4.742 -20.677  -1.804  1.00 20.00      PROA
ATOM   4506  HZ1 LYS   306      -5.590 -20.274  -1.363  1.00  0.00      PROA
ATOM   4507  HZ2 LYS   306      -5.028 -21.454  -2.455  1.00  0.00      PROA
ATOM   4508  HZ3 LYS   306      -4.259 -19.939  -2.368  1.00  0.00      PROA
ATOM   4509  C   LYS   306      -0.325 -22.893   1.871  1.00 20.00      PROA
ATOM   4510  O   LYS   306      -0.316 -21.818   1.273  1.00 20.00      PROA
ATOM   4511  N   GLY   307       0.329 -23.088   3.011  1.00 20.00      PROA
ATOM   4512  HN  GLY   307       0.301 -23.951   3.517  1.00  0.00      PROA
ATOM   4513  CA  GLY   307       1.089 -22.008   3.616  1.00 20.00      PROA
ATOM   4514  HA1 GLY   307       1.525 -21.367   2.863  1.00  0.00      PROA
ATOM   4515  HA2 GLY   307       1.833 -22.452   4.257  1.00  0.00      PROA
ATOM   4516  C   GLY   307       0.193 -21.140   4.475  1.00 20.00      PROA
ATOM   4517  O   GLY   307      -1.013 -21.356   4.529  1.00 20.00      PROA
ATOM   4518  N   PHE   308       0.772 -20.153   5.147  1.00 20.00      PROA
ATOM   4519  HN  PHE   308       1.747 -19.967   5.098  1.00  0.00      PROA
ATOM   4520  CA  PHE   308      -0.017 -19.283   6.008  1.00 20.00      PROA
ATOM   4521  HA  PHE   308      -0.436 -19.895   6.793  1.00  0.00      PROA
ATOM   4522  CB  PHE   308       0.865 -18.194   6.623  1.00 20.00      PROA
ATOM   4523  HB1 PHE   308       1.336 -17.577   5.827  1.00  0.00      PROA
ATOM   4524  HB2 PHE   308       1.684 -18.679   7.201  1.00  0.00      PROA
ATOM   4525  CG  PHE   308       0.132 -17.287   7.573  1.00 20.00      PROA
ATOM   4526  CD1 PHE   308      -0.483 -17.803   8.712  1.00 20.00      PROA
ATOM   4527  HD1 PHE   308      -0.435 -18.862   8.907  1.00  0.00      PROA
ATOM   4528  CE1 PHE   308      -1.178 -16.969   9.597  1.00 20.00      PROA
ATOM   4529  HE1 PHE   308      -1.680 -17.393  10.454  1.00  0.00      PROA
ATOM   4530  CZ  PHE   308      -1.260 -15.600   9.338  1.00 20.00      PROA
ATOM   4531  HZ  PHE   308      -1.833 -14.965   9.998  1.00  0.00      PROA
ATOM   4532  CD2 PHE   308       0.045 -15.920   7.326  1.00 20.00      PROA
ATOM   4533  HD2 PHE   308       0.491 -15.510   6.436  1.00  0.00      PROA
ATOM   4534  CE2 PHE   308      -0.647 -15.074   8.201  1.00 20.00      PROA
ATOM   4535  HE2 PHE   308      -0.824 -14.038   7.953  1.00  0.00      PROA
ATOM   4536  C   PHE   308      -1.172 -18.637   5.248  1.00 20.00      PROA
ATOM   4537  O   PHE   308      -0.997 -18.142   4.133  1.00 20.00      PROA
ATOM   4538  N   GLN   309      -2.353 -18.666   5.861  1.00 20.00      PROA
ATOM   4539  HN  GLN   309      -2.470 -19.113   6.749  1.00  0.00      PROA
ATOM   4540  CA  GLN   309      -3.555 -18.070   5.290  1.00 20.00      PROA
ATOM   4541  HA  GLN   309      -3.294 -17.441   4.450  1.00  0.00      PROA
ATOM   4542  CB  GLN   309      -4.565 -19.131   4.860  1.00 20.00      PROA
ATOM   4543  HB1 GLN   309      -5.523 -18.635   4.567  1.00  0.00      PROA
ATOM   4544  HB2 GLN   309      -4.789 -19.779   5.742  1.00  0.00      PROA
ATOM   4545  CG  GLN   309      -4.135 -20.035   3.730  1.00 20.00      PROA
ATOM   4546  HG1 GLN   309      -3.257 -20.625   4.052  1.00  0.00      PROA
ATOM   4547  HG2 GLN   309      -3.814 -19.431   2.854  1.00  0.00      PROA
ATOM   4548  CD  GLN   309      -5.264 -20.938   3.293  1.00 20.00      PROA
ATOM   4549  OE1 GLN   309      -6.277 -20.469   2.776  1.00 20.00      PROA
ATOM   4550  NE2 GLN   309      -5.107 -22.238   3.514  1.00 20.00      PROA
ATOM   4551 HE21 GLN   309      -4.307 -22.522   4.054  1.00  0.00      PROA
ATOM   4552 HE22 GLN   309      -5.916 -22.798   3.402  1.00  0.00      PROA
ATOM   4553  C   GLN   309      -4.221 -17.201   6.345  1.00 20.00      PROA
ATOM   4554  O   GLN   309      -4.202 -17.519   7.536  1.00 20.00      PROA
ATOM   4555  N   GLN   310      -4.823 -16.105   5.907  1.00 20.00      PROA
ATOM   4556  HN  GLN   310      -4.872 -15.845   4.957  1.00  0.00      PROA
ATOM   4557  CA  GLN   310      -5.500 -15.229   6.841  1.00 20.00      PROA
ATOM   4558  HA  GLN   310      -5.917 -15.840   7.615  1.00  0.00      PROA
ATOM   4559  CB  GLN   310      -4.500 -14.238   7.464  1.00 20.00      PROA
ATOM   4560  HB1 GLN   310      -3.652 -14.847   7.861  1.00  0.00      PROA
ATOM   4561  HB2 GLN   310      -4.963 -13.748   8.353  1.00  0.00      PROA
ATOM   4562  CG  GLN   310      -3.905 -13.188   6.514  1.00 20.00      PROA
ATOM   4563  HG1 GLN   310      -3.576 -13.663   5.569  1.00  0.00      PROA
ATOM   4564  HG2 GLN   310      -3.006 -12.749   7.001  1.00  0.00      PROA
ATOM   4565  CD  GLN   310      -4.850 -12.023   6.243  1.00 20.00      PROA
ATOM   4566  OE1 GLN   310      -5.651 -11.652   7.095  1.00 20.00      PROA
ATOM   4567  NE2 GLN   310      -4.741 -11.433   5.056  1.00 20.00      PROA
ATOM   4568 HE21 GLN   310      -5.278 -10.599   4.928  1.00  0.00      PROA
ATOM   4569 HE22 GLN   310      -4.163 -11.790   4.330  1.00  0.00      PROA
ATOM   4570  C   GLN   310      -6.647 -14.492   6.181  1.00 20.00      PROA
ATOM   4571  O   GLN   310      -6.543 -14.048   5.032  1.00 20.00      PROA
ATOM   4572  N   ILE   311      -7.756 -14.416   6.911  1.00 20.00      PROA
ATOM   4573  HN  ILE   311      -7.801 -14.847   7.820  1.00  0.00      PROA
ATOM   4574  CA  ILE   311      -8.960 -13.707   6.490  1.00 20.00      PROA
ATOM   4575  HA  ILE   311      -8.783 -13.099   5.613  1.00  0.00      PROA
ATOM   4576  CB  ILE   311     -10.159 -14.656   6.336  1.00 20.00      PROA
ATOM   4577  HB  ILE   311     -10.353 -15.170   7.307  1.00  0.00      PROA
ATOM   4578  CG2 ILE   311     -11.385 -13.872   5.917  1.00 20.00      PROA
ATOM   4579 HG21 ILE   311     -11.187 -13.229   5.031  1.00  0.00      PROA
ATOM   4580 HG22 ILE   311     -11.727 -13.207   6.739  1.00  0.00      PROA
ATOM   4581 HG23 ILE   311     -12.225 -14.553   5.659  1.00  0.00      PROA
ATOM   4582  CG1 ILE   311      -9.831 -15.754   5.318  1.00 20.00      PROA
ATOM   4583 HG11 ILE   311     -10.708 -16.444   5.276  1.00  0.00      PROA
ATOM   4584 HG12 ILE   311      -8.969 -16.353   5.688  1.00  0.00      PROA
ATOM   4585  CD  ILE   311      -9.541 -15.250   3.931  1.00 20.00      PROA
ATOM   4586  HD1 ILE   311      -8.700 -14.530   3.914  1.00  0.00      PROA
ATOM   4587  HD2 ILE   311     -10.444 -14.748   3.527  1.00  0.00      PROA
ATOM   4588  HD3 ILE   311      -9.309 -16.099   3.250  1.00  0.00      PROA
ATOM   4589  C   ILE   311      -9.179 -12.812   7.696  1.00 20.00      PROA
ATOM   4590  O   ILE   311      -9.529 -13.302   8.774  1.00 20.00      PROA
ATOM   4591  N   SER   312      -8.978 -11.510   7.506  1.00 20.00      PROA
ATOM   4592  HN  SER   312      -8.674 -11.154   6.632  1.00  0.00      PROA
ATOM   4593  CA  SER   312      -9.061 -10.533   8.586  1.00 20.00      PROA
ATOM   4594  HA  SER   312      -9.469 -11.007   9.462  1.00  0.00      PROA
ATOM   4595  CB  SER   312      -7.645 -10.055   8.929  1.00 20.00      PROA
ATOM   4596  HB1 SER   312      -7.668  -9.359   9.794  1.00  0.00      PROA
ATOM   4597  HB2 SER   312      -7.182  -9.537   8.061  1.00  0.00      PROA
ATOM   4598  OG  SER   312      -6.834 -11.158   9.279  1.00 20.00      PROA
ATOM   4599  HG1 SER   312      -6.456 -11.489   8.440  1.00  0.00      PROA
ATOM   4600  C   SER   312      -9.917  -9.309   8.317  1.00 20.00      PROA
ATOM   4601  O   SER   312     -10.139  -8.921   7.167  1.00 20.00      PROA
ATOM   4602  N   PHE   313     -10.366  -8.689   9.405  1.00 20.00      PROA
ATOM   4603  HN  PHE   313     -10.194  -9.048  10.321  1.00  0.00      PROA
ATOM   4604  CA  PHE   313     -11.200  -7.499   9.344  1.00 20.00      PROA
ATOM   4605  HA  PHE   313     -10.974  -7.014   8.421  1.00  0.00      PROA
ATOM   4606  CB  PHE   313     -12.687  -7.877   9.464  1.00 20.00      PROA
ATOM   4607  HB1 PHE   313     -13.320  -6.966   9.399  1.00  0.00      PROA
ATOM   4608  HB2 PHE   313     -12.881  -8.348  10.453  1.00  0.00      PROA
ATOM   4609  CG  PHE   313     -13.152  -8.834   8.408  1.00 20.00      PROA
ATOM   4610  CD1 PHE   313     -13.498  -8.376   7.137  1.00 20.00      PROA
ATOM   4611  HD1 PHE   313     -13.443  -7.316   6.933  1.00  0.00      PROA
ATOM   4612  CE1 PHE   313     -13.864  -9.268   6.129  1.00 20.00      PROA
ATOM   4613  HE1 PHE   313     -14.086  -8.907   5.137  1.00  0.00      PROA
ATOM   4614  CZ  PHE   313     -13.887 -10.634   6.387  1.00 20.00      PROA
ATOM   4615  HZ  PHE   313     -14.117 -11.320   5.587  1.00  0.00      PROA
ATOM   4616  CD2 PHE   313     -13.183 -10.202   8.661  1.00 20.00      PROA
ATOM   4617  HD2 PHE   313     -12.889 -10.567   9.634  1.00  0.00      PROA
ATOM   4618  CE2 PHE   313     -13.548 -11.105   7.656  1.00 20.00      PROA
ATOM   4619  HE2 PHE   313     -13.530 -12.163   7.855  1.00  0.00      PROA
ATOM   4620  C   PHE   313     -10.845  -6.564  10.481  1.00 20.00      PROA
ATOM   4621  O   PHE   313     -10.597  -6.999  11.610  1.00 20.00      PROA
ATOM   4622  N   VAL   314     -10.796  -5.275  10.168  1.00 20.00      PROA
ATOM   4623  HN  VAL   314     -10.969  -4.987   9.224  1.00  0.00      PROA
ATOM   4624  CA  VAL   314     -10.533  -4.250  11.161  1.00 20.00      PROA
ATOM   4625  HA  VAL   314     -10.610  -4.645  12.162  1.00  0.00      PROA
ATOM   4626  CB  VAL   314      -9.156  -3.576  10.981  1.00 20.00      PROA
ATOM   4627  HB  VAL   314      -9.003  -3.349   9.898  1.00  0.00      PROA
ATOM   4628  CG1 VAL   314      -9.110  -2.287  11.779  1.00 20.00      PROA
ATOM   4629 HG11 VAL   314      -9.446  -2.451  12.827  1.00  0.00      PROA
ATOM   4630 HG12 VAL   314      -9.730  -1.486  11.320  1.00  0.00      PROA
ATOM   4631 HG13 VAL   314      -8.069  -1.903  11.817  1.00  0.00      PROA
ATOM   4632  CG2 VAL   314      -8.054  -4.513  11.457  1.00 20.00      PROA
ATOM   4633 HG21 VAL   314      -8.169  -5.496  10.953  1.00  0.00      PROA
ATOM   4634 HG22 VAL   314      -8.123  -4.681  12.552  1.00  0.00      PROA
ATOM   4635 HG23 VAL   314      -7.046  -4.125  11.217  1.00  0.00      PROA
ATOM   4636  C   VAL   314     -11.619  -3.212  10.972  1.00 20.00      PROA
ATOM   4637  O   VAL   314     -11.718  -2.586   9.908  1.00 20.00      PROA
ATOM   4638  N   ASN   315     -12.446  -3.041  11.998  1.00 20.00      PROA
ATOM   4639  HN  ASN   315     -12.250  -3.475  12.883  1.00  0.00      PROA
ATOM   4640  CA  ASN   315     -13.539  -2.080  11.932  1.00 20.00      PROA
ATOM   4641  HA  ASN   315     -14.193  -2.231  12.778  1.00  0.00      PROA
ATOM   4642  CB  ASN   315     -12.976  -0.659  11.961  1.00 20.00      PROA
ATOM   4643  HB1 ASN   315     -13.809   0.076  12.017  1.00  0.00      PROA
ATOM   4644  HB2 ASN   315     -12.391  -0.443  11.042  1.00  0.00      PROA
ATOM   4645  CG  ASN   315     -12.076  -0.421  13.158  1.00 20.00      PROA
ATOM   4646  OD1 ASN   315     -12.005  -1.252  14.073  1.00 20.00      PROA
ATOM   4647  ND2 ASN   315     -11.387   0.718  13.167  1.00 20.00      PROA
ATOM   4648 HD21 ASN   315     -10.860   0.895  14.005  1.00  0.00      PROA
ATOM   4649 HD22 ASN   315     -11.681   1.476  12.575  1.00  0.00      PROA
ATOM   4650  C   ASN   315     -14.356  -2.315  10.659  1.00 20.00      PROA
ATOM   4651  O   ASN   315     -14.738  -1.376   9.965  1.00 20.00      PROA
ATOM   4652  N   SER   316     -14.611  -3.592  10.385  1.00 20.00      PROA
ATOM   4653  HN  SER   316     -14.229  -4.286  10.992  1.00  0.00      PROA
ATOM   4654  CA  SER   316     -15.377  -4.052   9.227  1.00 20.00      PROA
ATOM   4655  HA  SER   316     -15.488  -5.124   9.317  1.00  0.00      PROA
ATOM   4656  CB  SER   316     -16.769  -3.426   9.221  1.00 20.00      PROA
ATOM   4657  HB1 SER   316     -17.268  -3.591   8.237  1.00  0.00      PROA
ATOM   4658  HB2 SER   316     -16.786  -2.330   9.384  1.00  0.00      PROA
ATOM   4659  OG  SER   316     -17.601  -4.095  10.155  1.00 20.00      PROA
ATOM   4660  HG1 SER   316     -17.193  -3.917  11.011  1.00  0.00      PROA
ATOM   4661  C   SER   316     -14.707  -3.866   7.872  1.00 20.00      PROA
ATOM   4662  O   SER   316     -15.327  -4.092   6.833  1.00 20.00      PROA
ATOM   4663  N   ILE   317     -13.445  -3.450   7.885  1.00 20.00      PROA
ATOM   4664  HN  ILE   317     -12.964  -3.189   8.731  1.00  0.00      PROA
ATOM   4665  CA  ILE   317     -12.682  -3.289   6.655  1.00 20.00      PROA
ATOM   4666  HA  ILE   317     -13.322  -3.012   5.827  1.00  0.00      PROA
ATOM   4667  CB  ILE   317     -11.539  -2.258   6.811  1.00 20.00      PROA
ATOM   4668  HB  ILE   317     -10.938  -2.496   7.715  1.00  0.00      PROA
ATOM   4669  CG2 ILE   317     -10.590  -2.351   5.618  1.00 20.00      PROA
ATOM   4670 HG21 ILE   317     -11.144  -2.253   4.659  1.00  0.00      PROA
ATOM   4671 HG22 ILE   317     -10.002  -3.293   5.598  1.00  0.00      PROA
ATOM   4672 HG23 ILE   317      -9.837  -1.537   5.647  1.00  0.00      PROA
ATOM   4673  CG1 ILE   317     -12.113  -0.846   6.947  1.00 20.00      PROA
ATOM   4674 HG11 ILE   317     -12.993  -0.862   7.631  1.00  0.00      PROA
ATOM   4675 HG12 ILE   317     -12.477  -0.510   5.949  1.00  0.00      PROA
ATOM   4676  CD  ILE   317     -11.104   0.145   7.514  1.00 20.00      PROA
ATOM   4677  HD1 ILE   317     -10.145   0.104   6.963  1.00  0.00      PROA
ATOM   4678  HD2 ILE   317     -10.880  -0.112   8.574  1.00  0.00      PROA
ATOM   4679  HD3 ILE   317     -11.499   1.181   7.489  1.00  0.00      PROA
ATOM   4680  C   ILE   317     -12.045  -4.639   6.373  1.00 20.00      PROA
ATOM   4681  O   ILE   317     -11.508  -5.272   7.281  1.00 20.00      PROA
ATOM   4682  N   ALA   318     -12.101  -5.091   5.123  1.00 20.00      PROA
ATOM   4683  HN  ALA   318     -12.479  -4.560   4.372  1.00  0.00      PROA
ATOM   4684  CA  ALA   318     -11.480  -6.365   4.784  1.00 20.00      PROA
ATOM   4685  HA  ALA   318     -11.599  -7.087   5.582  1.00  0.00      PROA
ATOM   4686  CB  ALA   318     -12.089  -6.929   3.502  1.00 20.00      PROA
ATOM   4687  HB1 ALA   318     -12.011  -6.202   2.665  1.00  0.00      PROA
ATOM   4688  HB2 ALA   318     -13.159  -7.162   3.671  1.00  0.00      PROA
ATOM   4689  HB3 ALA   318     -11.579  -7.872   3.208  1.00  0.00      PROA
ATOM   4690  C   ALA   318      -9.987  -6.123   4.590  1.00 20.00      PROA
ATOM   4691  O   ALA   318      -9.570  -5.594   3.561  1.00 20.00      PROA
ATOM   4692  N   THR   319      -9.179  -6.490   5.582  1.00 20.00      PROA
ATOM   4693  HN  THR   319      -9.510  -6.925   6.426  1.00  0.00      PROA
ATOM   4694  CA  THR   319      -7.737  -6.286   5.469  1.00 20.00      PROA
ATOM   4695  HA  THR   319      -7.524  -5.413   4.869  1.00  0.00      PROA
ATOM   4696  CB  THR   319      -7.112  -6.068   6.860  1.00 20.00      PROA
ATOM   4697  HB  THR   319      -6.000  -6.110   6.785  1.00  0.00      PROA
ATOM   4698  OG1 THR   319      -7.570  -7.082   7.768  1.00 20.00      PROA
ATOM   4699  HG1 THR   319      -7.088  -7.006   8.611  1.00  0.00      PROA
ATOM   4700  CG2 THR   319      -7.520  -4.698   7.397  1.00 20.00      PROA
ATOM   4701 HG21 THR   319      -8.625  -4.628   7.486  1.00  0.00      PROA
ATOM   4702 HG22 THR   319      -7.174  -3.889   6.720  1.00  0.00      PROA
ATOM   4703 HG23 THR   319      -7.080  -4.538   8.404  1.00  0.00      PROA
ATOM   4704  C   THR   319      -7.142  -7.501   4.759  1.00 20.00      PROA
ATOM   4705  O   THR   319      -6.549  -8.392   5.375  1.00 20.00      PROA
ATOM   4706  N   SER   320      -7.326  -7.517   3.442  1.00 20.00      PROA
ATOM   4707  HN  SER   320      -7.837  -6.783   2.997  1.00  0.00      PROA
ATOM   4708  CA  SER   320      -6.881  -8.608   2.586  1.00 20.00      PROA
ATOM   4709  HA  SER   320      -7.388  -9.505   2.913  1.00  0.00      PROA
ATOM   4710  CB  SER   320      -7.316  -8.341   1.143  1.00 20.00      PROA
ATOM   4711  HB1 SER   320      -8.424  -8.226   1.125  1.00  0.00      PROA
ATOM   4712  HB2 SER   320      -7.053  -9.203   0.489  1.00  0.00      PROA
ATOM   4713  OG  SER   320      -6.736  -7.146   0.658  1.00 20.00      PROA
ATOM   4714  HG1 SER   320      -7.164  -6.851  -0.168  1.00  0.00      PROA
ATOM   4715  C   SER   320      -5.391  -8.923   2.626  1.00 20.00      PROA
ATOM   4716  O   SER   320      -4.998 -10.041   2.300  1.00 20.00      PROA
ATOM   4717  N   LYS   321      -4.559  -7.956   3.001  1.00 20.00      PROA
ATOM   4718  HN  LYS   321      -4.862  -7.020   3.184  1.00  0.00      PROA
ATOM   4719  CA  LYS   321      -3.121  -8.225   3.086  1.00 20.00      PROA
ATOM   4720  HA  LYS   321      -2.854  -9.110   2.524  1.00  0.00      PROA
ATOM   4721  CB  LYS   321      -2.296  -7.059   2.526  1.00 20.00      PROA
ATOM   4722  HB1 LYS   321      -1.226  -7.242   2.785  1.00  0.00      PROA
ATOM   4723  HB2 LYS   321      -2.586  -6.112   3.023  1.00  0.00      PROA
ATOM   4724  CG  LYS   321      -2.354  -6.910   1.015  1.00 20.00      PROA
ATOM   4725  HG1 LYS   321      -3.375  -6.570   0.726  1.00  0.00      PROA
ATOM   4726  HG2 LYS   321      -2.218  -7.907   0.564  1.00  0.00      PROA
ATOM   4727  CD  LYS   321      -1.284  -5.934   0.533  1.00 20.00      PROA
ATOM   4728  HD1 LYS   321      -0.298  -6.260   0.941  1.00  0.00      PROA
ATOM   4729  HD2 LYS   321      -1.481  -4.913   0.930  1.00  0.00      PROA
ATOM   4730  CE  LYS   321      -1.189  -5.915  -0.988  1.00 20.00      PROA
ATOM   4731  HE1 LYS   321      -1.008  -6.940  -1.381  1.00  0.00      PROA
ATOM   4732  HE2 LYS   321      -0.355  -5.254  -1.320  1.00  0.00      PROA
ATOM   4733  NZ  LYS   321      -2.436  -5.407  -1.597  1.00 20.00      PROA
ATOM   4734  HZ1 LYS   321      -2.369  -4.376  -1.711  1.00  0.00      PROA
ATOM   4735  HZ2 LYS   321      -3.354  -5.551  -1.103  1.00  0.00      PROA
ATOM   4736  HZ3 LYS   321      -2.561  -5.801  -2.546  1.00  0.00      PROA
ATOM   4737  C   LYS   321      -2.717  -8.484   4.538  1.00 20.00      PROA
ATOM   4738  O   LYS   321      -1.566  -8.819   4.826  1.00 20.00      PROA
ATOM   4739  N   GLY   322      -3.664  -8.317   5.453  1.00 20.00      PROA
ATOM   4740  HN  GLY   322      -4.604  -8.052   5.223  1.00  0.00      PROA
ATOM   4741  CA  GLY   322      -3.374  -8.556   6.853  1.00 20.00      PROA
ATOM   4742  HA1 GLY   322      -2.601  -9.305   6.971  1.00  0.00      PROA
ATOM   4743  HA2 GLY   322      -4.306  -8.877   7.298  1.00  0.00      PROA
ATOM   4744  C   GLY   322      -2.963  -7.309   7.606  1.00 20.00      PROA
ATOM   4745  O   GLY   322      -3.544  -6.246   7.424  1.00 20.00      PROA
ATOM   4746  N   GLY   323      -1.944  -7.440   8.447  1.00 20.00      PROA
ATOM   4747  HN  GLY   323      -1.429  -8.289   8.542  1.00  0.00      PROA
ATOM   4748  CA  GLY   323      -1.488  -6.309   9.225  1.00 20.00      PROA
ATOM   4749  HA1 GLY   323      -2.257  -5.556   9.294  1.00  0.00      PROA
ATOM   4750  HA2 GLY   323      -0.577  -5.947   8.768  1.00  0.00      PROA
ATOM   4751  C   GLY   323      -1.140  -6.716  10.645  1.00 20.00      PROA
ATOM   4752  O   GLY   323      -1.172  -7.903  10.991  1.00 20.00      PROA
ATOM   4753  N   ARG   324      -0.830  -5.721  11.472  1.00 20.00      PROA
ATOM   4754  HN  ARG   324      -0.792  -4.788  11.111  1.00  0.00      PROA
ATOM   4755  CA  ARG   324      -0.440  -5.947  12.861  1.00 20.00      PROA
ATOM   4756  HA  ARG   324       0.433  -6.588  12.855  1.00  0.00      PROA
ATOM   4757  CB  ARG   324      -0.078  -4.613  13.516  1.00 20.00      PROA
ATOM   4758  HB1 ARG   324      -0.195  -4.659  14.628  1.00  0.00      PROA
ATOM   4759  HB2 ARG   324      -0.782  -3.831  13.155  1.00  0.00      PROA
ATOM   4760  CG  ARG   324       1.355  -4.169  13.273  1.00 20.00      PROA
ATOM   4761  HG1 ARG   324       2.033  -4.868  13.803  1.00  0.00      PROA
ATOM   4762  HG2 ARG   324       1.403  -3.209  13.818  1.00  0.00      PROA
ATOM   4763  CD  ARG   324       1.706  -4.137  11.804  1.00 20.00      PROA
ATOM   4764  HD1 ARG   324       1.104  -3.404  11.240  1.00  0.00      PROA
ATOM   4765  HD2 ARG   324       1.557  -5.137  11.335  1.00  0.00      PROA
ATOM   4766  NE  ARG   324       3.132  -3.880  11.601  1.00 20.00      PROA
ATOM   4767  HE  ARG   324       3.751  -4.677  11.456  1.00  0.00      PROA
ATOM   4768  CZ  ARG   324       3.790  -2.854  12.135  1.00 20.00      PROA
ATOM   4769  NH1 ARG   324       3.150  -1.989  12.907  1.00 20.00      PROA
ATOM   4770 HH11 ARG   324       3.690  -1.467  13.561  1.00  0.00      PROA
ATOM   4771 HH12 ARG   324       2.182  -1.795  12.751  1.00  0.00      PROA
ATOM   4772  NH2 ARG   324       5.083  -2.690  11.893  1.00 20.00      PROA
ATOM   4773 HH21 ARG   324       5.519  -3.349  11.294  1.00  0.00      PROA
ATOM   4774 HH22 ARG   324       5.570  -1.932  12.298  1.00  0.00      PROA
ATOM   4775  C   ARG   324      -1.458  -6.675  13.726  1.00 20.00      PROA
ATOM   4776  O   ARG   324      -1.087  -7.333  14.696  1.00 20.00      PROA
ATOM   4777  N   HSD   325      -2.740  -6.552  13.396  1.00 20.00      PROA
ATOM   4778  HN  HSD   325      -3.014  -5.951  12.666  1.00  0.00      PROA
ATOM   4779  CA  HSD   325      -3.755  -7.242  14.177  1.00 20.00      PROA
ATOM   4780  HA  HSD   325      -3.590  -7.052  15.230  1.00  0.00      PROA
ATOM   4781  CB  HSD   325      -5.156  -6.762  13.794  1.00 20.00      PROA
ATOM   4782  HB1 HSD   325      -5.258  -5.693  14.089  1.00  0.00      PROA
ATOM   4783  HB2 HSD   325      -5.931  -7.325  14.362  1.00  0.00      PROA
ATOM   4784  ND1 HSD   325      -4.642  -6.329  11.359  1.00 20.00      PROA
ATOM   4785  HD1 HSD   325      -3.886  -5.696  11.506  1.00  0.00      PROA
ATOM   4786  CG  HSD   325      -5.461  -6.865  12.331  1.00 20.00      PROA
ATOM   4787  CE1 HSD   325      -5.179  -6.541  10.170  1.00 20.00      PROA
ATOM   4788  HE1 HSD   325      -4.764  -6.218   9.212  1.00  0.00      PROA
ATOM   4789  NE2 HSD   325      -6.315  -7.197  10.335  1.00 20.00      PROA
ATOM   4790  CD2 HSD   325      -6.515  -7.410  11.678  1.00 20.00      PROA
ATOM   4791  HD2 HSD   325      -7.390  -7.935  12.043  1.00  0.00      PROA
ATOM   4792  C   HSD   325      -3.631  -8.745  13.966  1.00 20.00      PROA
ATOM   4793  O   HSD   325      -3.842  -9.525  14.893  1.00 20.00      PROA
ATOM   4794  N   VAL   326      -3.277  -9.147  12.747  1.00 20.00      PROA
ATOM   4795  HN  VAL   326      -3.016  -8.501  12.033  1.00  0.00      PROA
ATOM   4796  CA  VAL   326      -3.118 -10.561  12.435  1.00 20.00      PROA
ATOM   4797  HA  VAL   326      -3.944 -11.119  12.853  1.00  0.00      PROA
ATOM   4798  CB  VAL   326      -3.055 -10.804  10.909  1.00 20.00      PROA
ATOM   4799  HB  VAL   326      -2.256 -10.172  10.449  1.00  0.00      PROA
ATOM   4800  CG1 VAL   326      -2.739 -12.270  10.622  1.00 20.00      PROA
ATOM   4801 HG11 VAL   326      -3.424 -12.937  11.186  1.00  0.00      PROA
ATOM   4802 HG12 VAL   326      -1.690 -12.524  10.889  1.00  0.00      PROA
ATOM   4803 HG13 VAL   326      -2.866 -12.484   9.539  1.00  0.00      PROA
ATOM   4804  CG2 VAL   326      -4.381 -10.439  10.282  1.00 20.00      PROA
ATOM   4805 HG21 VAL   326      -4.580  -9.349  10.329  1.00  0.00      PROA
ATOM   4806 HG22 VAL   326      -5.178 -10.959  10.856  1.00  0.00      PROA
ATOM   4807 HG23 VAL   326      -4.406 -10.751   9.217  1.00  0.00      PROA
ATOM   4808  C   VAL   326      -1.844 -11.084  13.084  1.00 20.00      PROA
ATOM   4809  O   VAL   326      -1.861 -12.128  13.745  1.00 20.00      PROA
ATOM   4810  N   ASP   327      -0.747 -10.353  12.909  1.00 20.00      PROA
ATOM   4811  HN  ASP   327      -0.717  -9.587  12.267  1.00  0.00      PROA
ATOM   4812  CA  ASP   327       0.532 -10.751  13.491  1.00 20.00      PROA
ATOM   4813  HA  ASP   327       0.820 -11.711  13.083  1.00  0.00      PROA
ATOM   4814  CB  ASP   327       1.618  -9.707  13.193  1.00 20.00      PROA
ATOM   4815  HB1 ASP   327       2.605 -10.082  13.543  1.00  0.00      PROA
ATOM   4816  HB2 ASP   327       1.399  -8.749  13.708  1.00  0.00      PROA
ATOM   4817  CG  ASP   327       1.763  -9.405  11.705  1.00 20.00      PROA
ATOM   4818  OD1 ASP   327       1.408 -10.264  10.868  1.00 20.00      PROA
ATOM   4819  OD2 ASP   327       2.252  -8.305  11.377  1.00 20.00      PROA
ATOM   4820  C   ASP   327       0.396 -10.912  15.006  1.00 20.00      PROA
ATOM   4821  O   ASP   327       0.843 -11.904  15.581  1.00 20.00      PROA
ATOM   4822  N   TYR   328      -0.229  -9.925  15.638  1.00 20.00      PROA
ATOM   4823  HN  TYR   328      -0.541  -9.129  15.119  1.00  0.00      PROA
ATOM   4824  CA  TYR   328      -0.442  -9.918  17.081  1.00 20.00      PROA
ATOM   4825  HA  TYR   328       0.524  -9.863  17.562  1.00  0.00      PROA
ATOM   4826  CB  TYR   328      -1.301  -8.704  17.434  1.00 20.00      PROA
ATOM   4827  HB1 TYR   328      -2.216  -8.700  16.799  1.00  0.00      PROA
ATOM   4828  HB2 TYR   328      -0.731  -7.781  17.185  1.00  0.00      PROA
ATOM   4829  CG  TYR   328      -1.717  -8.573  18.882  1.00 20.00      PROA
ATOM   4830  CD1 TYR   328      -0.772  -8.462  19.906  1.00 20.00      PROA
ATOM   4831  HD1 TYR   328       0.284  -8.499  19.679  1.00  0.00      PROA
ATOM   4832  CE1 TYR   328      -1.173  -8.257  21.235  1.00 20.00      PROA
ATOM   4833  HE1 TYR   328      -0.427  -8.183  22.016  1.00  0.00      PROA
ATOM   4834  CZ  TYR   328      -2.528  -8.166  21.535  1.00 20.00      PROA
ATOM   4835  OH  TYR   328      -2.956  -7.954  22.827  1.00 20.00      PROA
ATOM   4836  HH  TYR   328      -2.176  -8.079  23.385  1.00  0.00      PROA
ATOM   4837  CD2 TYR   328      -3.065  -8.485  19.219  1.00 20.00      PROA
ATOM   4838  HD2 TYR   328      -3.811  -8.553  18.437  1.00  0.00      PROA
ATOM   4839  CE2 TYR   328      -3.473  -8.280  20.530  1.00 20.00      PROA
ATOM   4840  HE2 TYR   328      -4.519  -8.135  20.750  1.00  0.00      PROA
ATOM   4841  C   TYR   328      -1.093 -11.216  17.570  1.00 20.00      PROA
ATOM   4842  O   TYR   328      -0.642 -11.824  18.540  1.00 20.00      PROA
ATOM   4843  N   VAL   329      -2.145 -11.650  16.886  1.00 20.00      PROA
ATOM   4844  HN  VAL   329      -2.508 -11.140  16.107  1.00  0.00      PROA
ATOM   4845  CA  VAL   329      -2.836 -12.876  17.266  1.00 20.00      PROA
ATOM   4846  HA  VAL   329      -2.953 -12.909  18.340  1.00  0.00      PROA
ATOM   4847  CB  VAL   329      -4.242 -12.940  16.616  1.00 20.00      PROA
ATOM   4848  HB  VAL   329      -4.149 -12.747  15.519  1.00  0.00      PROA
ATOM   4849  CG1 VAL   329      -4.859 -14.324  16.823  1.00 20.00      PROA
ATOM   4850 HG11 VAL   329      -5.018 -14.509  17.908  1.00  0.00      PROA
ATOM   4851 HG12 VAL   329      -4.248 -15.152  16.422  1.00  0.00      PROA
ATOM   4852 HG13 VAL   329      -5.854 -14.357  16.325  1.00  0.00      PROA
ATOM   4853  CG2 VAL   329      -5.139 -11.871  17.226  1.00 20.00      PROA
ATOM   4854 HG21 VAL   329      -4.717 -10.856  17.059  1.00  0.00      PROA
ATOM   4855 HG22 VAL   329      -5.248 -12.028  18.320  1.00  0.00      PROA
ATOM   4856 HG23 VAL   329      -6.150 -11.905  16.766  1.00  0.00      PROA
ATOM   4857  C   VAL   329      -2.044 -14.117  16.861  1.00 20.00      PROA
ATOM   4858  O   VAL   329      -1.757 -14.985  17.692  1.00 20.00      PROA
ATOM   4859  N   ALA   330      -1.690 -14.196  15.584  1.00 20.00      PROA
ATOM   4860  HN  ALA   330      -1.880 -13.445  14.945  1.00  0.00      PROA
ATOM   4861  CA  ALA   330      -0.956 -15.338  15.061  1.00 20.00      PROA
ATOM   4862  HA  ALA   330      -1.586 -16.209  15.175  1.00  0.00      PROA
ATOM   4863  CB  ALA   330      -0.647 -15.120  13.590  1.00 20.00      PROA
ATOM   4864  HB1 ALA   330       0.003 -14.227  13.450  1.00  0.00      PROA
ATOM   4865  HB2 ALA   330      -1.585 -14.940  13.023  1.00  0.00      PROA
ATOM   4866  HB3 ALA   330      -0.142 -16.008  13.148  1.00  0.00      PROA
ATOM   4867  C   ALA   330       0.330 -15.632  15.825  1.00 20.00      PROA
ATOM   4868  O   ALA   330       0.612 -16.783  16.155  1.00 20.00      PROA
ATOM   4869  N   ASP   331       1.103 -14.591  16.115  1.00 20.00      PROA
ATOM   4870  HN  ASP   331       0.888 -13.661  15.808  1.00  0.00      PROA
ATOM   4871  CA  ASP   331       2.370 -14.761  16.815  1.00 20.00      PROA
ATOM   4872  HA  ASP   331       2.952 -15.477  16.251  1.00  0.00      PROA
ATOM   4873  CB  ASP   331       3.137 -13.435  16.830  1.00 20.00      PROA
ATOM   4874  HB1 ASP   331       4.043 -13.509  17.466  1.00  0.00      PROA
ATOM   4875  HB2 ASP   331       2.497 -12.620  17.227  1.00  0.00      PROA
ATOM   4876  CG  ASP   331       3.621 -13.026  15.444  1.00 20.00      PROA
ATOM   4877  OD1 ASP   331       4.197 -11.927  15.309  1.00 20.00      PROA
ATOM   4878  OD2 ASP   331       3.427 -13.808  14.487  1.00 20.00      PROA
ATOM   4879  C   ASP   331       2.282 -15.341  18.226  1.00 20.00      PROA
ATOM   4880  O   ASP   331       3.138 -16.141  18.609  1.00 20.00      PROA
ATOM   4881  N   GLN   332       1.270 -14.965  19.010  1.00 20.00      PROA
ATOM   4882  HN  GLN   332       0.531 -14.383  18.665  1.00  0.00      PROA
ATOM   4883  CA  GLN   332       1.179 -15.529  20.356  1.00 20.00      PROA
ATOM   4884  HA  GLN   332       2.151 -15.464  20.826  1.00  0.00      PROA
ATOM   4885  CB  GLN   332       0.185 -14.758  21.237  1.00 20.00      PROA
ATOM   4886  HB1 GLN   332       0.583 -13.720  21.335  1.00  0.00      PROA
ATOM   4887  HB2 GLN   332       0.189 -15.205  22.260  1.00  0.00      PROA
ATOM   4888  CG  GLN   332      -1.229 -14.652  20.730  1.00 20.00      PROA
ATOM   4889  HG1 GLN   332      -1.659 -15.652  20.528  1.00  0.00      PROA
ATOM   4890  HG2 GLN   332      -1.229 -14.080  19.779  1.00  0.00      PROA
ATOM   4891  CD  GLN   332      -2.124 -13.932  21.727  1.00 20.00      PROA
ATOM   4892  OE1 GLN   332      -2.531 -14.505  22.743  1.00 20.00      PROA
ATOM   4893  NE2 GLN   332      -2.416 -12.665  21.452  1.00 20.00      PROA
ATOM   4894 HE21 GLN   332      -3.200 -12.273  21.938  1.00  0.00      PROA
ATOM   4895 HE22 GLN   332      -2.041 -12.228  20.635  1.00  0.00      PROA
ATOM   4896  C   GLN   332       0.813 -17.006  20.296  1.00 20.00      PROA
ATOM   4897  O   GLN   332       1.061 -17.759  21.241  1.00 20.00      PROA
ATOM   4898  N   ILE   333       0.227 -17.423  19.177  1.00 20.00      PROA
ATOM   4899  HN  ILE   333      -0.008 -16.780  18.446  1.00  0.00      PROA
ATOM   4900  CA  ILE   333      -0.123 -18.824  18.978  1.00 20.00      PROA
ATOM   4901  HA  ILE   333      -0.514 -19.262  19.887  1.00  0.00      PROA
ATOM   4902  CB  ILE   333      -1.116 -19.004  17.807  1.00 20.00      PROA
ATOM   4903  HB  ILE   333      -0.762 -18.477  16.899  1.00  0.00      PROA
ATOM   4904  CG2 ILE   333      -1.241 -20.478  17.450  1.00 20.00      PROA
ATOM   4905 HG21 ILE   333      -1.627 -21.064  18.312  1.00  0.00      PROA
ATOM   4906 HG22 ILE   333      -0.281 -20.928  17.122  1.00  0.00      PROA
ATOM   4907 HG23 ILE   333      -1.938 -20.627  16.598  1.00  0.00      PROA
ATOM   4908  CG1 ILE   333      -2.479 -18.414  18.181  1.00 20.00      PROA
ATOM   4909 HG11 ILE   333      -2.351 -17.338  18.445  1.00  0.00      PROA
ATOM   4910 HG12 ILE   333      -2.847 -18.935  19.095  1.00  0.00      PROA
ATOM   4911  CD  ILE   333      -3.527 -18.528  17.079  1.00 20.00      PROA
ATOM   4912  HD1 ILE   333      -3.715 -19.580  16.822  1.00  0.00      PROA
ATOM   4913  HD2 ILE   333      -3.191 -18.000  16.161  1.00  0.00      PROA
ATOM   4914  HD3 ILE   333      -4.487 -18.072  17.408  1.00  0.00      PROA
ATOM   4915  C   ILE   333       1.185 -19.524  18.624  1.00 20.00      PROA
ATOM   4916  O   ILE   333       1.549 -20.532  19.224  1.00 20.00      PROA
ATOM   4917  N   VAL   334       1.892 -18.970  17.644  1.00 20.00      PROA
ATOM   4918  HN  VAL   334       1.522 -18.182  17.145  1.00  0.00      PROA
ATOM   4919  CA  VAL   334       3.168 -19.520  17.207  1.00 20.00      PROA
ATOM   4920  HA  VAL   334       2.998 -20.484  16.746  1.00  0.00      PROA
ATOM   4921  CB  VAL   334       3.868 -18.575  16.197  1.00 20.00      PROA
ATOM   4922  HB  VAL   334       3.793 -17.523  16.552  1.00  0.00      PROA
ATOM   4923  CG1 VAL   334       5.344 -18.940  16.065  1.00 20.00      PROA
ATOM   4924 HG11 VAL   334       5.471 -20.026  15.867  1.00  0.00      PROA
ATOM   4925 HG12 VAL   334       5.944 -18.664  16.959  1.00  0.00      PROA
ATOM   4926 HG13 VAL   334       5.788 -18.392  15.204  1.00  0.00      PROA
ATOM   4927  CG2 VAL   334       3.184 -18.673  14.839  1.00 20.00      PROA
ATOM   4928 HG21 VAL   334       2.112 -18.391  14.895  1.00  0.00      PROA
ATOM   4929 HG22 VAL   334       3.254 -19.708  14.441  1.00  0.00      PROA
ATOM   4930 HG23 VAL   334       3.697 -17.986  14.135  1.00  0.00      PROA
ATOM   4931  C   VAL   334       4.100 -19.745  18.392  1.00 20.00      PROA
ATOM   4932  O   VAL   334       4.653 -20.830  18.556  1.00 20.00      PROA
ATOM   4933  N   THR   335       4.272 -18.713  19.212  1.00 20.00      PROA
ATOM   4934  HN  THR   335       3.816 -17.849  18.999  1.00  0.00      PROA
ATOM   4935  CA  THR   335       5.143 -18.810  20.379  1.00 20.00      PROA
ATOM   4936  HA  THR   335       6.141 -18.987  20.040  1.00  0.00      PROA
ATOM   4937  CB  THR   335       5.023 -17.557  21.262  1.00 20.00      PROA
ATOM   4938  HB  THR   335       3.977 -17.409  21.616  1.00  0.00      PROA
ATOM   4939  OG1 THR   335       5.371 -16.400  20.492  1.00 20.00      PROA
ATOM   4940  HG1 THR   335       4.631 -16.263  19.878  1.00  0.00      PROA
ATOM   4941  CG2 THR   335       5.948 -17.659  22.461  1.00 20.00      PROA
ATOM   4942 HG21 THR   335       6.988 -17.899  22.148  1.00  0.00      PROA
ATOM   4943 HG22 THR   335       5.624 -18.447  23.174  1.00  0.00      PROA
ATOM   4944 HG23 THR   335       5.984 -16.691  23.010  1.00  0.00      PROA
ATOM   4945  C   THR   335       4.768 -20.037  21.201  1.00 20.00      PROA
ATOM   4946  O   THR   335       5.579 -20.949  21.379  1.00 20.00      PROA
ATOM   4947  N   LYS   336       3.532 -20.059  21.689  1.00 20.00      PROA
ATOM   4948  HN  LYS   336       2.866 -19.363  21.440  1.00  0.00      PROA
ATOM   4949  CA  LYS   336       3.048 -21.176  22.488  1.00 20.00      PROA
ATOM   4950  HA  LYS   336       3.545 -21.152  23.446  1.00  0.00      PROA
ATOM   4951  CB  LYS   336       1.526 -21.103  22.640  1.00 20.00      PROA
ATOM   4952  HB1 LYS   336       1.114 -22.038  23.079  1.00  0.00      PROA
ATOM   4953  HB2 LYS   336       1.070 -21.018  21.627  1.00  0.00      PROA
ATOM   4954  CG  LYS   336       1.022 -19.923  23.460  1.00 20.00      PROA
ATOM   4955  HG1 LYS   336      -0.081 -19.874  23.448  1.00  0.00      PROA
ATOM   4956  HG2 LYS   336       1.431 -18.995  23.027  1.00  0.00      PROA
ATOM   4957  CD  LYS   336       1.513 -19.990  24.897  1.00 20.00      PROA
ATOM   4958  HD1 LYS   336       2.615 -19.892  24.932  1.00  0.00      PROA
ATOM   4959  HD2 LYS   336       1.246 -20.981  25.336  1.00  0.00      PROA
ATOM   4960  CE  LYS   336       0.858 -18.917  25.753  1.00 20.00      PROA
ATOM   4961  HE1 LYS   336       1.262 -18.945  26.789  1.00  0.00      PROA
ATOM   4962  HE2 LYS   336      -0.243 -19.077  25.800  1.00  0.00      PROA
ATOM   4963  NZ  LYS   336       1.088 -17.550  25.208  1.00 20.00      PROA
ATOM   4964  HZ1 LYS   336       0.708 -17.535  24.239  1.00  0.00      PROA
ATOM   4965  HZ2 LYS   336       2.092 -17.252  25.177  1.00  0.00      PROA
ATOM   4966  HZ3 LYS   336       0.570 -16.892  25.818  1.00  0.00      PROA
ATOM   4967  C   LYS   336       3.427 -22.510  21.855  1.00 20.00      PROA
ATOM   4968  O   LYS   336       4.035 -23.359  22.505  1.00 20.00      PROA
ATOM   4969  N   LEU   337       3.073 -22.689  20.585  1.00 20.00      PROA
ATOM   4970  HN  LEU   337       2.622 -21.961  20.066  1.00  0.00      PROA
ATOM   4971  CA  LEU   337       3.376 -23.930  19.886  1.00 20.00      PROA
ATOM   4972  HA  LEU   337       2.936 -24.748  20.440  1.00  0.00      PROA
ATOM   4973  CB  LEU   337       2.816 -23.893  18.460  1.00 20.00      PROA
ATOM   4974  HB1 LEU   337       3.105 -24.838  17.941  1.00  0.00      PROA
ATOM   4975  HB2 LEU   337       3.288 -23.050  17.905  1.00  0.00      PROA
ATOM   4976  CG  LEU   337       1.293 -23.766  18.331  1.00 20.00      PROA
ATOM   4977  HG  LEU   337       0.968 -22.769  18.701  1.00  0.00      PROA
ATOM   4978  CD1 LEU   337       0.896 -23.902  16.875  1.00 20.00      PROA
ATOM   4979 HD11 LEU   337       1.041 -24.943  16.507  1.00  0.00      PROA
ATOM   4980 HD12 LEU   337       1.590 -23.265  16.289  1.00  0.00      PROA
ATOM   4981 HD13 LEU   337      -0.082 -23.510  16.593  1.00  0.00      PROA
ATOM   4982  CD2 LEU   337       0.603 -24.840  19.155  1.00 20.00      PROA
ATOM   4983 HD21 LEU   337       0.769 -24.683  20.242  1.00  0.00      PROA
ATOM   4984 HD22 LEU   337       1.004 -25.844  18.881  1.00  0.00      PROA
ATOM   4985 HD23 LEU   337      -0.491 -24.845  18.978  1.00  0.00      PROA
ATOM   4986  C   LEU   337       4.873 -24.225  19.855  1.00 20.00      PROA
ATOM   4987  O   LEU   337       5.285 -25.376  20.000  1.00 20.00      PROA
ATOM   4988  N   VAL   338       5.687 -23.190  19.669  1.00 20.00      PROA
ATOM   4989  HN  VAL   338       5.325 -22.259  19.544  1.00  0.00      PROA
ATOM   4990  CA  VAL   338       7.135 -23.368  19.638  1.00 20.00      PROA
ATOM   4991  HA  VAL   338       7.390 -24.144  18.929  1.00  0.00      PROA
ATOM   4992  CB  VAL   338       7.857 -22.060  19.238  1.00 20.00      PROA
ATOM   4993  HB  VAL   338       7.547 -21.251  19.939  1.00  0.00      PROA
ATOM   4994  CG1 VAL   338       9.363 -22.248  19.325  1.00 20.00      PROA
ATOM   4995 HG11 VAL   338       9.693 -23.097  18.689  1.00  0.00      PROA
ATOM   4996 HG12 VAL   338       9.706 -22.424  20.365  1.00  0.00      PROA
ATOM   4997 HG13 VAL   338       9.864 -21.332  18.988  1.00  0.00      PROA
ATOM   4998  CG2 VAL   338       7.461 -21.663  17.825  1.00 20.00      PROA
ATOM   4999 HG21 VAL   338       6.429 -21.963  17.560  1.00  0.00      PROA
ATOM   5000 HG22 VAL   338       8.130 -22.150  17.082  1.00  0.00      PROA
ATOM   5001 HG23 VAL   338       7.547 -20.563  17.696  1.00  0.00      PROA
ATOM   5002  C   VAL   338       7.630 -23.807  21.017  1.00 20.00      PROA
ATOM   5003  O   VAL   338       8.513 -24.658  21.130  1.00 20.00      PROA
ATOM   5004  N   ASP   339       7.049 -23.225  22.060  1.00 20.00      PROA
ATOM   5005  HN  ASP   339       6.477 -22.398  21.941  1.00  0.00      PROA
ATOM   5006  CA  ASP   339       7.418 -23.555  23.431  1.00 20.00      PROA
ATOM   5007  HA  ASP   339       8.445 -23.434  23.383  1.00  0.00      PROA
ATOM   5008  CB  ASP   339       6.778 -22.561  24.402  1.00 20.00      PROA
ATOM   5009  HB1 ASP   339       6.898 -22.893  25.457  1.00  0.00      PROA
ATOM   5010  HB2 ASP   339       5.693 -22.469  24.186  1.00  0.00      PROA
ATOM   5011  CG  ASP   339       7.392 -21.178  24.305  1.00 20.00      PROA
ATOM   5012  OD1 ASP   339       7.459 -20.630  23.184  1.00 20.00      PROA
ATOM   5013  OD2 ASP   339       7.807 -20.638  25.352  1.00 20.00      PROA
ATOM   5014  C   ASP   339       7.000 -24.975  23.798  1.00 20.00      PROA
ATOM   5015  O   ASP   339       7.255 -25.439  24.910  1.00 20.00      PROA
ATOM   5016  N   VAL   340       6.353 -25.660  22.861  1.00 20.00      PROA
ATOM   5017  HN  VAL   340       6.036 -25.165  22.053  1.00  0.00      PROA
ATOM   5018  CA  VAL   340       5.910 -27.032  23.083  1.00 20.00      PROA
ATOM   5019  HA  VAL   340       5.956 -27.291  24.131  1.00  0.00      PROA
ATOM   5020  CB  VAL   340       4.465 -27.243  22.593  1.00 20.00      PROA
ATOM   5021  HB  VAL   340       4.397 -26.998  21.508  1.00  0.00      PROA
ATOM   5022  CG1 VAL   340       4.051 -28.694  22.785  1.00 20.00      PROA
ATOM   5023 HG11 VAL   340       4.123 -28.993  23.850  1.00  0.00      PROA
ATOM   5024 HG12 VAL   340       4.651 -29.390  22.162  1.00  0.00      PROA
ATOM   5025 HG13 VAL   340       3.003 -28.805  22.445  1.00  0.00      PROA
ATOM   5026  CG2 VAL   340       3.528 -26.324  23.352  1.00 20.00      PROA
ATOM   5027 HG21 VAL   340       3.975 -25.339  23.554  1.00  0.00      PROA
ATOM   5028 HG22 VAL   340       3.285 -26.762  24.343  1.00  0.00      PROA
ATOM   5029 HG23 VAL   340       2.582 -26.175  22.792  1.00  0.00      PROA
ATOM   5030  C   VAL   340       6.832 -27.989  22.338  1.00 20.00      PROA
ATOM   5031  O   VAL   340       6.969 -29.154  22.708  1.00 20.00      PROA
ATOM   5032  N   VAL   341       7.461 -27.485  21.282  1.00 20.00      PROA
ATOM   5033  HN  VAL   341       7.289 -26.544  20.991  1.00  0.00      PROA
ATOM   5034  CA  VAL   341       8.381 -28.290  20.491  1.00 20.00      PROA
ATOM   5035  HA  VAL   341       8.027 -29.311  20.434  1.00  0.00      PROA
ATOM   5036  CB  VAL   341       8.540 -27.719  19.066  1.00 20.00      PROA
ATOM   5037  HB  VAL   341       8.943 -26.680  19.118  1.00  0.00      PROA
ATOM   5038  CG1 VAL   341       9.499 -28.583  18.262  1.00 20.00      PROA
ATOM   5039 HG11 VAL   341       9.206 -29.655  18.324  1.00  0.00      PROA
ATOM   5040 HG12 VAL   341      10.546 -28.494  18.617  1.00  0.00      PROA
ATOM   5041 HG13 VAL   341       9.470 -28.287  17.192  1.00  0.00      PROA
ATOM   5042  CG2 VAL   341       7.185 -27.655  18.381  1.00 20.00      PROA
ATOM   5043 HG21 VAL   341       6.479 -26.991  18.908  1.00  0.00      PROA
ATOM   5044 HG22 VAL   341       6.722 -28.665  18.338  1.00  0.00      PROA
ATOM   5045 HG23 VAL   341       7.292 -27.282  17.340  1.00  0.00      PROA
ATOM   5046  C   VAL   341       9.738 -28.303  21.185  1.00 20.00      PROA
ATOM   5047  O   VAL   341      10.528 -29.230  21.011  1.00 20.00      PROA
ATOM   5048  N   LYS   342       9.996 -27.268  21.978  1.00 20.00      PROA
ATOM   5049  HN  LYS   342       9.334 -26.523  22.028  1.00  0.00      PROA
ATOM   5050  CA  LYS   342      11.251 -27.160  22.713  1.00 20.00      PROA
ATOM   5051  HA  LYS   342      12.073 -27.245  22.020  1.00  0.00      PROA
ATOM   5052  CB  LYS   342      11.296 -25.836  23.483  1.00 20.00      PROA
ATOM   5053  HB1 LYS   342      10.875 -25.128  22.751  1.00  0.00      PROA
ATOM   5054  HB2 LYS   342      12.343 -25.575  23.751  1.00  0.00      PROA
ATOM   5055  CG  LYS   342      10.327 -25.761  24.656  1.00 20.00      PROA
ATOM   5056  HG1 LYS   342      10.635 -26.393  25.511  1.00  0.00      PROA
ATOM   5057  HG2 LYS   342       9.359 -26.179  24.309  1.00  0.00      PROA
ATOM   5058  CD  LYS   342      10.098 -24.327  25.105  1.00 20.00      PROA
ATOM   5059  HD1 LYS   342       9.296 -24.206  25.862  1.00  0.00      PROA
ATOM   5060  HD2 LYS   342       9.922 -23.755  24.191  1.00  0.00      PROA
ATOM   5061  CE  LYS   342      11.396 -23.617  25.442  1.00 20.00      PROA
ATOM   5062  HE1 LYS   342      12.096 -23.604  24.576  1.00  0.00      PROA
ATOM   5063  HE2 LYS   342      11.915 -24.096  26.295  1.00  0.00      PROA
ATOM   5064  NZ  LYS   342      11.150 -22.188  25.781  1.00 20.00      PROA
ATOM   5065  HZ1 LYS   342      10.743 -22.148  26.739  1.00  0.00      PROA
ATOM   5066  HZ2 LYS   342      10.452 -21.740  25.156  1.00  0.00      PROA
ATOM   5067  HZ3 LYS   342      11.994 -21.585  25.794  1.00  0.00      PROA
ATOM   5068  C   LYS   342      11.330 -28.332  23.685  1.00 20.00      PROA
ATOM   5069  O   LYS   342      12.415 -28.785  24.051  1.00 20.00      PROA
ATOM   5070  N   LYS   343      10.161 -28.817  24.096  1.00 20.00      PROA
ATOM   5071  HN  LYS   343       9.311 -28.471  23.702  1.00  0.00      PROA
ATOM   5072  CA  LYS   343      10.065 -29.939  25.019  1.00 20.00      PROA
ATOM   5073  HA  LYS   343      10.828 -29.843  25.781  1.00  0.00      PROA
ATOM   5074  CB  LYS   343       8.678 -29.972  25.653  1.00 20.00      PROA
ATOM   5075  HB1 LYS   343       8.524 -30.919  26.220  1.00  0.00      PROA
ATOM   5076  HB2 LYS   343       7.889 -29.911  24.873  1.00  0.00      PROA
ATOM   5077  CG  LYS   343       8.515 -28.795  26.617  1.00 20.00      PROA
ATOM   5078  HG1 LYS   343       8.615 -27.837  26.055  1.00  0.00      PROA
ATOM   5079  HG2 LYS   343       9.316 -28.817  27.389  1.00  0.00      PROA
ATOM   5080  CD  LYS   343       7.133 -28.842  27.271  1.00 20.00      PROA
ATOM   5081  HD1 LYS   343       7.011 -29.818  27.788  1.00  0.00      PROA
ATOM   5082  HD2 LYS   343       6.363 -28.778  26.467  1.00  0.00      PROA
ATOM   5083  CE  LYS   343       6.970 -27.666  28.236  1.00 20.00      PROA
ATOM   5084  HE1 LYS   343       7.055 -26.708  27.674  1.00  0.00      PROA
ATOM   5085  HE2 LYS   343       7.735 -27.678  29.037  1.00  0.00      PROA
ATOM   5086  NZ  LYS   343       5.633 -27.711  28.869  1.00 20.00      PROA
ATOM   5087  HZ1 LYS   343       5.545 -28.537  29.492  1.00  0.00      PROA
ATOM   5088  HZ2 LYS   343       4.876 -27.728  28.151  1.00  0.00      PROA
ATOM   5089  HZ3 LYS   343       5.476 -26.869  29.476  1.00  0.00      PROA
ATOM   5090  C   LYS   343      10.333 -31.244  24.278  1.00 20.00      PROA
ATOM   5091  O   LYS   343      11.251 -31.989  24.623  1.00 20.00      PROA
ATOM   5092  N   LYS   344       9.528 -31.512  23.254  1.00 20.00      PROA
ATOM   5093  HN  LYS   344       8.892 -30.811  22.927  1.00  0.00      PROA
ATOM   5094  CA  LYS   344       9.670 -32.725  22.457  1.00 20.00      PROA
ATOM   5095  HA  LYS   344       9.798 -33.566  23.118  1.00  0.00      PROA
ATOM   5096  CB  LYS   344       8.455 -32.909  21.542  1.00 20.00      PROA
ATOM   5097  HB1 LYS   344       8.633 -33.761  20.841  1.00  0.00      PROA
ATOM   5098  HB2 LYS   344       8.335 -32.001  20.906  1.00  0.00      PROA
ATOM   5099  CG  LYS   344       7.138 -33.196  22.253  1.00 20.00      PROA
ATOM   5100  HG1 LYS   344       7.243 -34.155  22.804  1.00  0.00      PROA
ATOM   5101  HG2 LYS   344       6.362 -33.339  21.460  1.00  0.00      PROA
ATOM   5102  CD  LYS   344       6.717 -32.054  23.162  1.00 20.00      PROA
ATOM   5103  HD1 LYS   344       6.716 -31.221  22.445  1.00  0.00      PROA
ATOM   5104  HD2 LYS   344       7.342 -31.880  24.053  1.00  0.00      PROA
ATOM   5105  CE  LYS   344       5.285 -32.230  23.636  1.00 20.00      PROA
ATOM   5106  HE1 LYS   344       4.588 -32.160  22.771  1.00  0.00      PROA
ATOM   5107  HE2 LYS   344       5.015 -31.440  24.372  1.00  0.00      PROA
ATOM   5108  NZ  LYS   344       5.071 -33.556  24.271  1.00 20.00      PROA
ATOM   5109  HZ1 LYS   344       5.751 -33.685  25.054  1.00  0.00      PROA
ATOM   5110  HZ2 LYS   344       5.166 -34.296  23.543  1.00  0.00      PROA
ATOM   5111  HZ3 LYS   344       4.116 -33.604  24.677  1.00  0.00      PROA
ATOM   5112  C   LYS   344      10.936 -32.691  21.604  1.00 20.00      PROA
ATOM   5113  O   LYS   344      11.057 -33.443  20.635  1.00 20.00      PROA
ATOM   5114  N   ASN   345      11.931 -31.824  21.883  1.00 20.00      PROA
ATOM   5115  HN  ASN   345      11.938 -31.276  22.714  1.00  0.00      PROA
ATOM   5116  CA  ASN   345      13.091 -31.807  21.028  1.00 20.00      PROA
ATOM   5117  HA  ASN   345      13.071 -32.594  20.286  1.00  0.00      PROA
ATOM   5118  CB  ASN   345      13.332 -30.454  20.304  1.00 20.00      PROA
ATOM   5119  HB1 ASN   345      13.542 -29.646  21.030  1.00  0.00      PROA
ATOM   5120  HB2 ASN   345      12.399 -30.201  19.755  1.00  0.00      PROA
ATOM   5121  CG  ASN   345      14.434 -30.558  19.244  1.00 20.00      PROA
ATOM   5122  OD1 ASN   345      14.490 -31.517  18.474  1.00 20.00      PROA
ATOM   5123  ND2 ASN   345      15.368 -29.569  19.238  1.00 20.00      PROA
ATOM   5124 HD21 ASN   345      16.008 -29.563  18.474  1.00  0.00      PROA
ATOM   5125 HD22 ASN   345      15.629 -29.198  20.122  1.00  0.00      PROA
ATOM   5126  C   ASN   345      14.267 -32.077  21.893  1.00 20.00      PROA
ATOM   5127  O   ASN   345      14.252 -31.735  23.073  1.00 20.00      PROA
ATOM   5128  N   ALA   346      15.293 -32.742  21.315  1.00 20.00      PROA
ATOM   5129  HN  ALA   346      15.210 -33.009  20.362  1.00  0.00      PROA
ATOM   5130  CA  ALA   346      16.543 -33.035  21.957  1.00 20.00      PROA
ATOM   5131  HA  ALA   346      16.363 -33.213  23.012  1.00  0.00      PROA
ATOM   5132  CB  ALA   346      17.290 -34.224  21.334  1.00 20.00      PROA
ATOM   5133  HB1 ALA   346      17.531 -34.036  20.266  1.00  0.00      PROA
ATOM   5134  HB2 ALA   346      16.623 -35.112  21.400  1.00  0.00      PROA
ATOM   5135  HB3 ALA   346      18.229 -34.450  21.882  1.00  0.00      PROA
ATOM   5136  C   ALA   346      17.418 -31.825  21.797  1.00 20.00      PROA
ATOM   5137  O   ALA   346      17.096 -30.911  21.031  1.00 20.00      PROA
ATOM   5138  N   ALA   347      18.548 -31.792  22.542  1.00 20.00      PROA
ATOM   5139  HN  ALA   347      18.826 -32.591  23.070  1.00  0.00      PROA
ATOM   5140  CA  ALA   347      19.443 -30.664  22.484  1.00 20.00      PROA
ATOM   5141  HA  ALA   347      18.908 -29.778  22.799  1.00  0.00      PROA
ATOM   5142  CB  ALA   347      20.705 -30.841  23.347  1.00 20.00      PROA
ATOM   5143  HB1 ALA   347      21.260 -31.751  23.023  1.00  0.00      PROA
ATOM   5144  HB2 ALA   347      20.421 -30.959  24.414  1.00  0.00      PROA
ATOM   5145  HB3 ALA   347      21.384 -29.964  23.242  1.00  0.00      PROA
ATOM   5146  C   ALA   347      19.878 -30.479  21.066  1.00 20.00      PROA
ATOM   5147  O   ALA   347      20.612 -31.292  20.501  1.00 20.00      PROA
ATOM   5148  N   ALA   348      19.393 -29.367  20.485  1.00 20.00      PROA
ATOM   5149  HN  ALA   348      18.775 -28.744  20.968  1.00  0.00      PROA
ATOM   5150  CA  ALA   348      19.576 -28.995  19.115  1.00 20.00      PROA
ATOM   5151  HA  ALA   348      20.632 -28.882  18.914  1.00  0.00      PROA
ATOM   5152  CB  ALA   348      18.867 -29.930  18.118  1.00 20.00      PROA
ATOM   5153  HB1 ALA   348      17.774 -29.971  18.302  1.00  0.00      PROA
ATOM   5154  HB2 ALA   348      19.244 -30.965  18.272  1.00  0.00      PROA
ATOM   5155  HB3 ALA   348      19.056 -29.669  17.058  1.00  0.00      PROA
ATOM   5156  C   ALA   348      18.910 -27.668  18.998  1.00 20.00      PROA
ATOM   5157  O   ALA   348      18.667 -27.013  20.011  1.00 20.00      PROA
ATOM   5158  N   ALA   349      18.656 -27.236  17.744  1.00 20.00      PROA
ATOM   5159  HN  ALA   349      18.989 -27.755  16.963  1.00  0.00      PROA
ATOM   5160  CA  ALA   349      17.959 -26.018  17.453  1.00 20.00      PROA
ATOM   5161  HA  ALA   349      18.164 -25.291  18.200  1.00  0.00      PROA
ATOM   5162  CB  ALA   349      18.257 -25.468  16.051  1.00 20.00      PROA
ATOM   5163  HB1 ALA   349      17.987 -26.209  15.265  1.00  0.00      PROA
ATOM   5164  HB2 ALA   349      19.345 -25.258  15.950  1.00  0.00      PROA
ATOM   5165  HB3 ALA   349      17.713 -24.524  15.838  1.00  0.00      PROA
ATOM   5166  C   ALA   349      16.491 -26.300  17.526  1.00 20.00      PROA
ATOM   5167  O   ALA   349      16.064 -27.456  17.537  1.00 20.00      PROA
ATOM   5168  N   ALA   350      15.702 -25.218  17.650  1.00 20.00      PROA
ATOM   5169  HN  ALA   350      16.078 -24.300  17.532  1.00  0.00      PROA
ATOM   5170  CA  ALA   350      14.271 -25.296  17.661  1.00 20.00      PROA
ATOM   5171  HA  ALA   350      13.954 -26.297  17.924  1.00  0.00      PROA
ATOM   5172  CB  ALA   350      13.583 -24.282  18.594  1.00 20.00      PROA
ATOM   5173  HB1 ALA   350      13.802 -23.237  18.277  1.00  0.00      PROA
ATOM   5174  HB2 ALA   350      13.961 -24.376  19.628  1.00  0.00      PROA
ATOM   5175  HB3 ALA   350      12.479 -24.403  18.614  1.00  0.00      PROA
ATOM   5176  C   ALA   350      13.790 -25.016  16.270  1.00 20.00      PROA
ATOM   5177  O   ALA   350      14.566 -24.660  15.381  1.00 20.00      PROA
ATOM   5178  N   VAL   351      12.467 -25.194  16.064  1.00 20.00      PROA
ATOM   5179  HN  VAL   351      11.856 -25.476  16.795  1.00  0.00      PROA
ATOM   5180  CA  VAL   351      11.839 -24.914  14.805  1.00 20.00      PROA
ATOM   5181  HA  VAL   351      12.460 -25.306  14.011  1.00  0.00      PROA
ATOM   5182  CB  VAL   351      10.441 -25.457  14.635  1.00 20.00      PROA
ATOM   5183  HB  VAL   351      10.042 -25.191  13.623  1.00  0.00      PROA
ATOM   5184  CG1 VAL   351      10.506 -26.993  14.681  1.00 20.00      PROA
ATOM   5185 HG11 VAL   351      10.910 -27.353  15.648  1.00  0.00      PROA
ATOM   5186 HG12 VAL   351      11.150 -27.376  13.860  1.00  0.00      PROA
ATOM   5187 HG13 VAL   351       9.490 -27.420  14.539  1.00  0.00      PROA
ATOM   5188  CG2 VAL   351       9.503 -24.840  15.686  1.00 20.00      PROA
ATOM   5189 HG21 VAL   351       9.336 -23.756  15.513  1.00  0.00      PROA
ATOM   5190 HG22 VAL   351       9.895 -24.975  16.714  1.00  0.00      PROA
ATOM   5191 HG23 VAL   351       8.513 -25.347  15.630  1.00  0.00      PROA
[truncated: 5,679,322 more chars]
