# Supplementary material for: Catalytic Mechanism of ATP Hydrolysis in the ATPase Domain of Human DNA Topoisomerase IIα
Source: J Chem Inf Model. 2022 Aug 10;62(16):3896–909. doi: 10.1021/acs.jcim.2c00303 (PMC9400105; doi:10.1021/acs.jcim.2c00303)
Supplement: Supplementary file 5 — ci2c00303_si_005.zip [file ci2c00303_si_005.zip › Structure files/MD-holo.pdb]

REMARK  GENERATED BY CHARMM-GUI (HTTP://WWW.CHARMM-GUI.ORG) VERSION ON FEB, 12. 2016. 
REMARK  SETUP PERIODIC BOUNDARY CONDITION                                             
REMARK   DATE:     2/12/16     18:18:17      CREATED BY USER: apache                  
ATOM      1  N   SER    29       7.201  21.716 -24.841  1.00 41.76      PROA
ATOM      2  HT1 SER    29       8.050  21.128 -24.641  1.00  0.00      PROA
ATOM      3  HT2 SER    29       7.179  21.904 -25.861  1.00  0.00      PROA
ATOM      4  HT3 SER    29       6.340  21.234 -24.524  1.00  0.00      PROA
ATOM      5  CA  SER    29       7.315  22.987 -24.074  1.00 40.65      PROA
ATOM      6  HA  SER    29       8.215  23.490 -24.401  1.00  0.00      PROA
ATOM      7  CB  SER    29       6.091  23.872 -24.328  1.00 42.00      PROA
ATOM      8  HB1 SER    29       5.953  24.038 -25.422  1.00  0.00      PROA
ATOM      9  HB2 SER    29       6.245  24.878 -23.872  1.00  0.00      PROA
ATOM     10  OG  SER    29       4.917  23.292 -23.781  1.00 42.48      PROA
ATOM     11  HG1 SER    29       4.360  24.043 -23.500  1.00  0.00      PROA
ATOM     12  C   SER    29       7.432  22.715 -22.581  1.00 39.43      PROA
ATOM     13  O   SER    29       7.053  21.646 -22.101  1.00 39.50      PROA
ATOM     14  N   VAL    30       7.963  23.693 -21.856  1.00 37.42      PROA
ATOM     15  HN  VAL    30       8.251  24.566 -22.240  1.00  0.00      PROA
ATOM     16  CA  VAL    30       8.135  23.602 -20.414  1.00 36.27      PROA
ATOM     17  HA  VAL    30       8.780  22.767 -20.181  1.00  0.00      PROA
ATOM     18  CB  VAL    30       8.767  24.899 -19.869  1.00 36.78      PROA
ATOM     19  HB  VAL    30       8.207  25.779 -20.275  1.00  0.00      PROA
ATOM     20  CG1 VAL    30       8.682  24.940 -18.355  1.00 36.11      PROA
ATOM     21 HG11 VAL    30       9.102  24.018 -17.900  1.00  0.00      PROA
ATOM     22 HG12 VAL    30       7.639  25.080 -17.995  1.00  0.00      PROA
ATOM     23 HG13 VAL    30       9.267  25.807 -17.975  1.00  0.00      PROA
ATOM     24  CG2 VAL    30      10.218  24.992 -20.326  1.00 37.16      PROA
ATOM     25 HG21 VAL    30      10.299  25.009 -21.433  1.00  0.00      PROA
ATOM     26 HG22 VAL    30      10.821  24.141 -19.943  1.00  0.00      PROA
ATOM     27 HG23 VAL    30      10.674  25.933 -19.946  1.00  0.00      PROA
ATOM     28  C   VAL    30       6.803  23.359 -19.708  1.00 37.65      PROA
ATOM     29  O   VAL    30       6.723  22.574 -18.760  1.00 35.16      PROA
ATOM     30  N   GLU    31       5.759  24.039 -20.172  1.00 37.04      PROA
ATOM     31  HN  GLU    31       5.843  24.849 -20.761  1.00  0.00      PROA
ATOM     32  CA  GLU    31       4.438  23.899 -19.571  1.00 37.79      PROA
ATOM     33  HA  GLU    31       4.532  23.955 -18.497  1.00  0.00      PROA
ATOM     34  CB  GLU    31       3.513  25.024 -20.055  1.00 36.65      PROA
ATOM     35  HB1 GLU    31       2.481  24.825 -19.674  1.00  0.00      PROA
ATOM     36  HB2 GLU    31       3.457  25.023 -21.166  1.00  0.00      PROA
ATOM     37  CG  GLU    31       3.890  26.419 -19.559  1.00 36.02      PROA
ATOM     38  HG1 GLU    31       4.002  26.435 -18.463  1.00  0.00      PROA
ATOM     39  HG2 GLU    31       3.101  27.134 -19.866  1.00  0.00      PROA
ATOM     40  CD  GLU    31       5.188  26.929 -20.162  1.00 34.98      PROA
ATOM     41  OE1 GLU    31       5.431  26.638 -21.349  1.00 34.84      PROA
ATOM     42  OE2 GLU    31       5.951  27.627 -19.458  1.00 36.23      PROA
ATOM     43  C   GLU    31       3.812  22.540 -19.876  1.00 38.60      PROA
ATOM     44  O   GLU    31       2.911  22.086 -19.166  1.00 40.05      PROA
ATOM     45  N   ARG    32       4.281  21.895 -20.937  1.00 39.82      PROA
ATOM     46  HN  ARG    32       5.003  22.328 -21.470  1.00  0.00      PROA
ATOM     47  CA  ARG    32       3.771  20.580 -21.310  1.00 41.09      PROA
ATOM     48  HA  ARG    32       2.704  20.537 -21.143  1.00  0.00      PROA
ATOM     49  CB  ARG    32       4.111  20.274 -22.770  1.00 43.94      PROA
ATOM     50  HB1 ARG    32       5.216  20.213 -22.877  1.00  0.00      PROA
ATOM     51  HB2 ARG    32       3.758  21.136 -23.378  1.00  0.00      PROA
ATOM     52  CG  ARG    32       3.464  19.009 -23.313  1.00 48.66      PROA
ATOM     53  HG1 ARG    32       2.394  19.214 -23.537  1.00  0.00      PROA
ATOM     54  HG2 ARG    32       3.461  18.203 -22.545  1.00  0.00      PROA
ATOM     55  CD  ARG    32       4.234  18.461 -24.512  1.00 53.82      PROA
ATOM     56  HD1 ARG    32       3.583  17.757 -25.079  1.00  0.00      PROA
ATOM     57  HD2 ARG    32       5.120  17.887 -24.148  1.00  0.00      PROA
ATOM     58  NE  ARG    32       4.707  19.519 -25.404  1.00 57.97      PROA
ATOM     59  HE  ARG    32       5.620  19.412 -25.774  1.00  0.00      PROA
ATOM     60  CZ  ARG    32       3.918  20.349 -26.080  1.00 59.96      PROA
ATOM     61  NH1 ARG    32       2.597  20.253 -25.975  1.00 60.86      PROA
ATOM     62 HH11 ARG    32       2.232  19.612 -25.320  1.00  0.00      PROA
ATOM     63 HH12 ARG    32       1.979  20.840 -26.482  1.00  0.00      PROA
ATOM     64  NH2 ARG    32       4.451  21.281 -26.860  1.00 60.73      PROA
ATOM     65 HH21 ARG    32       5.391  21.220 -27.189  1.00  0.00      PROA
ATOM     66 HH22 ARG    32       3.858  21.967 -27.286  1.00  0.00      PROA
ATOM     67  C   ARG    32       4.430  19.530 -20.412  1.00 40.15      PROA
ATOM     68  O   ARG    32       3.769  18.639 -19.880  1.00 39.24      PROA
ATOM     69  N   ILE    33       5.745  19.657 -20.248  1.00 38.28      PROA
ATOM     70  HN  ILE    33       6.262  20.385 -20.693  1.00  0.00      PROA
ATOM     71  CA  ILE    33       6.529  18.731 -19.437  1.00 35.51      PROA
ATOM     72  HA  ILE    33       6.334  17.718 -19.766  1.00  0.00      PROA
ATOM     73  CB  ILE    33       8.040  19.015 -19.597  1.00 35.45      PROA
ATOM     74  HB  ILE    33       8.240  20.084 -19.347  1.00  0.00      PROA
ATOM     75  CG2 ILE    33       8.845  18.126 -18.658  1.00 35.08      PROA
ATOM     76 HG21 ILE    33       8.520  17.067 -18.772  1.00  0.00      PROA
ATOM     77 HG22 ILE    33       8.698  18.413 -17.593  1.00  0.00      PROA
ATOM     78 HG23 ILE    33       9.934  18.205 -18.846  1.00  0.00      PROA
ATOM     79  CG1 ILE    33       8.459  18.782 -21.051  1.00 36.84      PROA
ATOM     80 HG11 ILE    33       7.782  19.310 -21.754  1.00  0.00      PROA
ATOM     81 HG12 ILE    33       8.335  17.689 -21.224  1.00  0.00      PROA
ATOM     82  CD  ILE    33       9.889  19.183 -21.350  1.00 37.08      PROA
ATOM     83  HD1 ILE    33      10.611  18.505 -20.850  1.00  0.00      PROA
ATOM     84  HD2 ILE    33      10.091  20.220 -21.003  1.00  0.00      PROA
ATOM     85  HD3 ILE    33      10.085  19.130 -22.442  1.00  0.00      PROA
ATOM     86  C   ILE    33       6.187  18.773 -17.954  1.00 33.38      PROA
ATOM     87  O   ILE    33       5.837  17.750 -17.358  1.00 33.30      PROA
ATOM     88  N   TYR    34       6.300  19.957 -17.360  1.00 30.73      PROA
ATOM     89  HN  TYR    34       6.463  20.790 -17.891  1.00  0.00      PROA
ATOM     90  CA  TYR    34       6.022  20.140 -15.945  1.00 30.36      PROA
ATOM     91  HA  TYR    34       6.174  19.207 -15.418  1.00  0.00      PROA
ATOM     92  CB  TYR    34       6.974  21.190 -15.374  1.00 31.46      PROA
ATOM     93  HB1 TYR    34       6.763  21.372 -14.297  1.00  0.00      PROA
ATOM     94  HB2 TYR    34       6.843  22.155 -15.914  1.00  0.00      PROA
ATOM     95  CG  TYR    34       8.424  20.765 -15.488  1.00 31.26      PROA
ATOM     96  CD1 TYR    34       8.986  19.878 -14.568  1.00 31.78      PROA
ATOM     97  HD1 TYR    34       8.388  19.515 -13.752  1.00  0.00      PROA
ATOM     98  CE1 TYR    34      10.294  19.409 -14.723  1.00 30.00      PROA
ATOM     99  HE1 TYR    34      10.700  18.720 -14.000  1.00  0.00      PROA
ATOM    100  CZ  TYR    34      11.048  19.831 -15.813  1.00 32.04      PROA
ATOM    101  OH  TYR    34      12.326  19.354 -15.995  1.00 29.45      PROA
ATOM    102  HH  TYR    34      12.513  18.648 -15.341  1.00  0.00      PROA
ATOM    103  CD2 TYR    34       9.207  21.180 -16.567  1.00 31.12      PROA
ATOM    104  HD2 TYR    34       8.777  21.840 -17.306  1.00  0.00      PROA
ATOM    105  CE2 TYR    34      10.513  20.717 -16.733  1.00 30.42      PROA
ATOM    106  HE2 TYR    34      11.088  21.026 -17.590  1.00  0.00      PROA
ATOM    107  C   TYR    34       4.567  20.544 -15.753  1.00 32.39      PROA
ATOM    108  O   TYR    34       4.157  21.644 -16.121  1.00 32.24      PROA
ATOM    109  N   GLN    35       3.789  19.639 -15.177  1.00 31.93      PROA
ATOM    110  HN  GLN    35       4.128  18.728 -14.950  1.00  0.00      PROA
ATOM    111  CA  GLN    35       2.370  19.886 -14.967  1.00 32.34      PROA
ATOM    112  HA  GLN    35       2.108  20.884 -15.291  1.00  0.00      PROA
ATOM    113  CB  GLN    35       1.550  18.897 -15.796  1.00 35.00      PROA
ATOM    114  HB1 GLN    35       0.462  19.075 -15.602  1.00  0.00      PROA
ATOM    115  HB2 GLN    35       1.801  17.864 -15.460  1.00  0.00      PROA
ATOM    116  CG  GLN    35       1.767  18.978 -17.295  1.00 40.26      PROA
ATOM    117  HG1 GLN    35       2.838  18.804 -17.532  1.00  0.00      PROA
ATOM    118  HG2 GLN    35       1.512  20.001 -17.648  1.00  0.00      PROA
ATOM    119  CD  GLN    35       0.893  17.997 -18.053  1.00 41.66      PROA
ATOM    120  OE1 GLN    35      -0.324  17.984 -17.891  1.00 43.65      PROA
ATOM    121  NE2 GLN    35       1.513  17.167 -18.887  1.00 44.87      PROA
ATOM    122 HE21 GLN    35       2.512  17.121 -18.927  1.00  0.00      PROA
ATOM    123 HE22 GLN    35       0.972  16.487 -19.374  1.00  0.00      PROA
ATOM    124  C   GLN    35       1.917  19.791 -13.517  1.00 30.83      PROA
ATOM    125  O   GLN    35       2.480  19.042 -12.715  1.00 28.76      PROA
ATOM    126  N   LYS    36       0.893  20.573 -13.188  1.00 28.38      PROA
ATOM    127  HN  LYS    36       0.501  21.235 -13.846  1.00  0.00      PROA
ATOM    128  CA  LYS    36       0.302  20.552 -11.863  1.00 28.07      PROA
ATOM    129  HA  LYS    36       0.852  19.910 -11.194  1.00  0.00      PROA
ATOM    130  CB  LYS    36       0.180  21.966 -11.297  1.00 29.05      PROA
ATOM    131  HB1 LYS    36      -0.470  22.586 -11.957  1.00  0.00      PROA
ATOM    132  HB2 LYS    36       1.191  22.437 -11.337  1.00  0.00      PROA
ATOM    133  CG  LYS    36      -0.312  22.037  -9.856  1.00 32.89      PROA
ATOM    134  HG1 LYS    36       0.382  21.476  -9.190  1.00  0.00      PROA
ATOM    135  HG2 LYS    36      -1.315  21.562  -9.770  1.00  0.00      PROA
ATOM    136  CD  LYS    36      -0.400  23.490  -9.402  1.00 36.80      PROA
ATOM    137  HD1 LYS    36      -1.040  24.047 -10.128  1.00  0.00      PROA
ATOM    138  HD2 LYS    36       0.610  23.957  -9.445  1.00  0.00      PROA
ATOM    139  CE  LYS    36      -0.981  23.619  -8.007  1.00 39.60      PROA
ATOM    140  HE1 LYS    36      -0.338  23.112  -7.256  1.00  0.00      PROA
ATOM    141  HE2 LYS    36      -1.996  23.168  -7.969  1.00  0.00      PROA
ATOM    142  NZ  LYS    36      -1.108  25.051  -7.605  1.00 41.56      PROA
ATOM    143  HZ1 LYS    36      -1.528  25.612  -8.369  1.00  0.00      PROA
ATOM    144  HZ2 LYS    36      -0.149  25.433  -7.429  1.00  0.00      PROA
ATOM    145  HZ3 LYS    36      -1.664  25.126  -6.713  1.00  0.00      PROA
ATOM    146  C   LYS    36      -1.087  19.967 -12.106  1.00 29.35      PROA
ATOM    147  O   LYS    36      -1.734  20.290 -13.104  1.00 28.69      PROA
ATOM    148  N   LYS    37      -1.534  19.083 -11.223  1.00 28.25      PROA
ATOM    149  HN  LYS    37      -0.974  18.775 -10.451  1.00  0.00      PROA
ATOM    150  CA  LYS    37      -2.857  18.488 -11.378  1.00 27.86      PROA
ATOM    151  HA  LYS    37      -3.385  18.897 -12.229  1.00  0.00      PROA
ATOM    152  CB  LYS    37      -2.745  16.964 -11.495  1.00 30.17      PROA
ATOM    153  HB1 LYS    37      -3.754  16.497 -11.419  1.00  0.00      PROA
ATOM    154  HB2 LYS    37      -2.136  16.595 -10.632  1.00  0.00      PROA
ATOM    155  CG  LYS    37      -2.096  16.471 -12.775  1.00 34.41      PROA
ATOM    156  HG1 LYS    37      -1.934  15.371 -12.703  1.00  0.00      PROA
ATOM    157  HG2 LYS    37      -1.095  16.950 -12.876  1.00  0.00      PROA
ATOM    158  CD  LYS    37      -2.943  16.815 -13.990  1.00 37.48      PROA
ATOM    159  HD1 LYS    37      -3.077  17.922 -14.050  1.00  0.00      PROA
ATOM    160  HD2 LYS    37      -3.953  16.359 -13.868  1.00  0.00      PROA
ATOM    161  CE  LYS    37      -2.291  16.334 -15.272  1.00 39.33      PROA
ATOM    162  HE1 LYS    37      -2.072  15.246 -15.222  1.00  0.00      PROA
ATOM    163  HE2 LYS    37      -1.338  16.883 -15.450  1.00  0.00      PROA
ATOM    164  NZ  LYS    37      -3.176  16.565 -16.445  1.00 39.64      PROA
ATOM    165  HZ1 LYS    37      -3.427  17.570 -16.516  1.00  0.00      PROA
ATOM    166  HZ2 LYS    37      -4.062  16.009 -16.314  1.00  0.00      PROA
ATOM    167  HZ3 LYS    37      -2.729  16.262 -17.327  1.00  0.00      PROA
ATOM    168  C   LYS    37      -3.696  18.830 -10.159  1.00 26.31      PROA
ATOM    169  O   LYS    37      -3.157  19.066  -9.084  1.00 26.65      PROA
ATOM    170  N   THR    38      -5.013  18.872 -10.328  1.00 25.83      PROA
ATOM    171  HN  THR    38      -5.386  18.843 -11.269  1.00  0.00      PROA
ATOM    172  CA  THR    38      -5.883  19.142  -9.192  1.00 26.68      PROA
ATOM    173  HA  THR    38      -5.436  19.852  -8.512  1.00  0.00      PROA
ATOM    174  CB  THR    38      -7.282  19.597  -9.623  1.00 26.07      PROA
ATOM    175  HB  THR    38      -7.915  19.780  -8.720  1.00  0.00      PROA
ATOM    176  OG1 THR    38      -7.882  18.573 -10.422  1.00 27.17      PROA
ATOM    177  HG1 THR    38      -7.339  18.534 -11.230  1.00  0.00      PROA
ATOM    178  CG2 THR    38      -7.208  20.894 -10.424  1.00 26.35      PROA
ATOM    179 HG21 THR    38      -6.771  20.726 -11.434  1.00  0.00      PROA
ATOM    180 HG22 THR    38      -6.587  21.641  -9.885  1.00  0.00      PROA
ATOM    181 HG23 THR    38      -8.223  21.318 -10.527  1.00  0.00      PROA
ATOM    182  C   THR    38      -6.016  17.785  -8.518  1.00 25.93      PROA
ATOM    183  O   THR    38      -5.701  16.763  -9.125  1.00 23.37      PROA
ATOM    184  N   GLN    39      -6.481  17.769  -7.275  1.00 20.00      PROA
ATOM    185  HN  GLN    39      -6.784  18.588  -6.817  1.00  0.00      PROA
ATOM    186  CA  GLN    39      -6.640  16.509  -6.552  1.00 20.00      PROA
ATOM    187  HA  GLN    39      -5.681  16.011  -6.484  1.00  0.00      PROA
ATOM    188  CB  GLN    39      -7.194  16.787  -5.156  1.00 20.00      PROA
ATOM    189  HB1 GLN    39      -8.187  16.318  -4.979  1.00  0.00      PROA
ATOM    190  HB2 GLN    39      -7.368  17.886  -5.082  1.00  0.00      PROA
ATOM    191  CG  GLN    39      -6.252  16.422  -4.026  1.00 20.00      PROA
ATOM    192  HG1 GLN    39      -6.580  16.948  -3.103  1.00  0.00      PROA
ATOM    193  HG2 GLN    39      -5.217  16.733  -4.278  1.00  0.00      PROA
ATOM    194  CD  GLN    39      -6.213  14.929  -3.756  1.00 20.00      PROA
ATOM    195  OE1 GLN    39      -5.825  14.133  -4.620  1.00 20.00      PROA
ATOM    196  NE2 GLN    39      -6.619  14.540  -2.550  1.00 20.00      PROA
ATOM    197 HE21 GLN    39      -7.428  14.970  -2.178  1.00  0.00      PROA
ATOM    198 HE22 GLN    39      -6.369  13.620  -2.244  1.00  0.00      PROA
ATOM    199  C   GLN    39      -7.577  15.565  -7.297  1.00 20.00      PROA
ATOM    200  O   GLN    39      -7.331  14.359  -7.401  1.00 20.00      PROA
ATOM    201  N   LEU    40      -8.657  16.125  -7.822  1.00 20.00      PROA
ATOM    202  HN  LEU    40      -8.859  17.087  -7.742  1.00  0.00      PROA
ATOM    203  CA  LEU    40      -9.648  15.341  -8.542  1.00 20.00      PROA
ATOM    204  HA  LEU    40      -9.946  14.506  -7.921  1.00  0.00      PROA
ATOM    205  CB  LEU    40     -10.862  16.223  -8.846  1.00 20.00      PROA
ATOM    206  HB1 LEU    40     -11.689  15.577  -9.205  1.00  0.00      PROA
ATOM    207  HB2 LEU    40     -10.643  16.932  -9.675  1.00  0.00      PROA
ATOM    208  CG  LEU    40     -11.296  17.051  -7.624  1.00 20.00      PROA
ATOM    209  HG  LEU    40     -11.233  16.428  -6.700  1.00  0.00      PROA
ATOM    210  CD1 LEU    40     -10.375  18.283  -7.483  1.00 20.00      PROA
ATOM    211 HD11 LEU    40      -9.936  18.589  -8.454  1.00  0.00      PROA
ATOM    212 HD12 LEU    40      -9.593  18.153  -6.710  1.00  0.00      PROA
ATOM    213 HD13 LEU    40     -11.013  19.124  -7.138  1.00  0.00      PROA
ATOM    214  CD2 LEU    40     -12.743  17.499  -7.774  1.00 20.00      PROA
ATOM    215 HD21 LEU    40     -13.424  16.644  -7.852  1.00  0.00      PROA
ATOM    216 HD22 LEU    40     -12.839  18.117  -8.695  1.00  0.00      PROA
ATOM    217 HD23 LEU    40     -13.049  18.108  -6.894  1.00  0.00      PROA
ATOM    218  C   LEU    40      -9.054  14.767  -9.821  1.00 20.00      PROA
ATOM    219  O   LEU    40      -9.316  13.623 -10.171  1.00 20.00      PROA
ATOM    220  N   GLU    41      -8.244  15.561 -10.519  1.00 20.00      PROA
ATOM    221  HN  GLU    41      -8.082  16.519 -10.283  1.00  0.00      PROA
ATOM    222  CA  GLU    41      -7.617  15.083 -11.753  1.00 20.00      PROA
ATOM    223  HA  GLU    41      -8.376  14.708 -12.428  1.00  0.00      PROA
ATOM    224  CB  GLU    41      -6.822  16.192 -12.439  1.00 20.00      PROA
ATOM    225  HB1 GLU    41      -6.234  15.755 -13.282  1.00  0.00      PROA
ATOM    226  HB2 GLU    41      -6.085  16.604 -11.709  1.00  0.00      PROA
ATOM    227  CG  GLU    41      -7.638  17.338 -12.998  1.00 20.00      PROA
ATOM    228  HG1 GLU    41      -8.448  17.772 -12.417  1.00  0.00      PROA
ATOM    229  HG2 GLU    41      -8.211  16.869 -13.838  1.00  0.00      PROA
ATOM    230  CD  GLU    41      -6.757  18.376 -13.665  1.00 20.00      PROA
ATOM    231  OE1 GLU    41      -5.796  18.843 -13.017  1.00 20.00      PROA
ATOM    232  OE2 GLU    41      -7.028  18.723 -14.832  1.00 20.00      PROA
ATOM    233  C   GLU    41      -6.644  13.951 -11.445  1.00 20.00      PROA
ATOM    234  O   GLU    41      -6.552  12.976 -12.188  1.00 20.00      PROA
ATOM    235  N   HSD    42      -5.908  14.104 -10.349  1.00 20.00      PROA
ATOM    236  HN  HSD    42      -6.022  14.920  -9.773  1.00  0.00      PROA
ATOM    237  CA  HSD    42      -4.903  13.120  -9.943  1.00 20.00      PROA
ATOM    238  HA  HSD    42      -4.196  12.997 -10.753  1.00  0.00      PROA
ATOM    239  CB  HSD    42      -4.164  13.629  -8.702  1.00 20.00      PROA
ATOM    240  HB1 HSD    42      -4.839  13.704  -7.820  1.00  0.00      PROA
ATOM    241  HB2 HSD    42      -3.815  14.663  -8.925  1.00  0.00      PROA
ATOM    242  ND1 HSD    42      -2.985  11.729  -7.524  1.00 20.00      PROA
ATOM    243  HD1 HSD    42      -3.805  11.404  -7.041  1.00  0.00      PROA
ATOM    244  CG  HSD    42      -2.944  12.833  -8.350  1.00 20.00      PROA
ATOM    245  CE1 HSD    42      -1.769  11.229  -7.399  1.00 20.00      PROA
ATOM    246  HE1 HSD    42      -1.509  10.338  -6.824  1.00  0.00      PROA
ATOM    247  NE2 HSD    42      -0.938  11.968  -8.114  1.00 20.00      PROA
ATOM    248  CD2 HSD    42      -1.649  12.978  -8.719  1.00 20.00      PROA
ATOM    249  HD2 HSD    42      -1.172  13.717  -9.351  1.00  0.00      PROA
ATOM    250  C   HSD    42      -5.510  11.750  -9.670  1.00 20.00      PROA
ATOM    251  O   HSD    42      -4.930  10.720 -10.019  1.00 20.00      PROA
ATOM    252  N   ILE    43      -6.685  11.737  -9.050  1.00 20.00      PROA
ATOM    253  HN  ILE    43      -7.077  12.575  -8.672  1.00  0.00      PROA
ATOM    254  CA  ILE    43      -7.362  10.482  -8.734  1.00 20.00      PROA
ATOM    255  HA  ILE    43      -6.690   9.847  -8.178  1.00  0.00      PROA
ATOM    256  CB  ILE    43      -8.623  10.751  -7.885  1.00 20.00      PROA
ATOM    257  HB  ILE    43      -9.243  11.530  -8.388  1.00  0.00      PROA
ATOM    258  CG2 ILE    43      -9.455   9.468  -7.741  1.00 20.00      PROA
ATOM    259 HG21 ILE    43      -8.821   8.639  -7.360  1.00  0.00      PROA
ATOM    260 HG22 ILE    43      -9.906   9.160  -8.708  1.00  0.00      PROA
ATOM    261 HG23 ILE    43     -10.292   9.618  -7.028  1.00  0.00      PROA
ATOM    262  CG1 ILE    43      -8.192  11.293  -6.518  1.00 20.00      PROA
ATOM    263 HG11 ILE    43      -7.409  12.076  -6.624  1.00  0.00      PROA
ATOM    264 HG12 ILE    43      -7.712  10.459  -5.960  1.00  0.00      PROA
ATOM    265  CD  ILE    43      -9.308  11.870  -5.687  1.00 20.00      PROA
ATOM    266  HD1 ILE    43     -10.016  11.077  -5.364  1.00  0.00      PROA
ATOM    267  HD2 ILE    43      -9.871  12.634  -6.266  1.00  0.00      PROA
ATOM    268  HD3 ILE    43      -8.901  12.363  -4.777  1.00  0.00      PROA
ATOM    269  C   ILE    43      -7.729   9.712 -10.000  1.00 20.00      PROA
ATOM    270  O   ILE    43      -7.511   8.503 -10.091  1.00 20.00      PROA
ATOM    271  N   LEU    44      -8.274  10.408 -10.989  1.00 20.00      PROA
ATOM    272  HN  LEU    44      -8.460  11.385 -10.901  1.00  0.00      PROA
ATOM    273  CA  LEU    44      -8.641   9.749 -12.237  1.00 20.00      PROA
ATOM    274  HA  LEU    44      -9.142   8.816 -12.016  1.00  0.00      PROA
ATOM    275  CB  LEU    44      -9.567  10.654 -13.059  1.00 20.00      PROA
ATOM    276  HB1 LEU    44      -9.674  10.244 -14.091  1.00  0.00      PROA
ATOM    277  HB2 LEU    44      -9.104  11.663 -13.144  1.00  0.00      PROA
ATOM    278  CG  LEU    44     -10.995  10.812 -12.523  1.00 20.00      PROA
ATOM    279  HG  LEU    44     -10.954  11.174 -11.469  1.00  0.00      PROA
ATOM    280  CD1 LEU    44     -11.748  11.834 -13.366  1.00 20.00      PROA
ATOM    281 HD11 LEU    44     -11.755  11.516 -14.428  1.00  0.00      PROA
ATOM    282 HD12 LEU    44     -11.273  12.836 -13.296  1.00  0.00      PROA
ATOM    283 HD13 LEU    44     -12.805  11.938 -13.031  1.00  0.00      PROA
ATOM    284  CD2 LEU    44     -11.710   9.466 -12.559  1.00 20.00      PROA
ATOM    285 HD21 LEU    44     -11.271   8.762 -11.820  1.00  0.00      PROA
ATOM    286 HD22 LEU    44     -11.629   9.001 -13.565  1.00  0.00      PROA
ATOM    287 HD23 LEU    44     -12.786   9.586 -12.313  1.00  0.00      PROA
ATOM    288  C   LEU    44      -7.405   9.377 -13.060  1.00 20.00      PROA
ATOM    289  O   LEU    44      -7.401   8.371 -13.769  1.00 20.00      PROA
ATOM    290  N   LEU    45      -6.359  10.190 -12.958  1.00 20.00      PROA
ATOM    291  HN  LEU    45      -6.426  11.042 -12.443  1.00  0.00      PROA
ATOM    292  CA  LEU    45      -5.124   9.958 -13.702  1.00 20.00      PROA
ATOM    293  HA  LEU    45      -5.380   9.678 -14.713  1.00  0.00      PROA
ATOM    294  CB  LEU    45      -4.277  11.230 -13.717  1.00 20.00      PROA
ATOM    295  HB1 LEU    45      -4.064  11.518 -12.663  1.00  0.00      PROA
ATOM    296  HB2 LEU    45      -4.875  12.055 -14.165  1.00  0.00      PROA
ATOM    297  CG  LEU    45      -2.947  11.130 -14.467  1.00 20.00      PROA
ATOM    298  HG  LEU    45      -2.365  10.234 -14.158  1.00  0.00      PROA
ATOM    299  CD1 LEU    45      -3.214  11.011 -15.966  1.00 20.00      PROA
ATOM    300 HD11 LEU    45      -3.767  11.899 -16.328  1.00  0.00      PROA
ATOM    301 HD12 LEU    45      -3.800  10.106 -16.202  1.00  0.00      PROA
ATOM    302 HD13 LEU    45      -2.248  10.951 -16.513  1.00  0.00      PROA
ATOM    303  CD2 LEU    45      -2.097  12.353 -14.161  1.00 20.00      PROA
ATOM    304 HD21 LEU    45      -1.869  12.418 -13.075  1.00  0.00      PROA
ATOM    305 HD22 LEU    45      -2.644  13.270 -14.460  1.00  0.00      PROA
ATOM    306 HD23 LEU    45      -1.140  12.313 -14.722  1.00  0.00      PROA
ATOM    307  C   LEU    45      -4.292   8.820 -13.114  1.00 20.00      PROA
ATOM    308  O   LEU    45      -3.699   8.026 -13.846  1.00 20.00      PROA
ATOM    309  N   ARG    46      -4.241   8.755 -11.788  1.00 20.00      PROA
ATOM    310  HN  ARG    46      -4.680   9.458 -11.218  1.00  0.00      PROA
ATOM    311  CA  ARG    46      -3.471   7.724 -11.101  1.00 20.00      PROA
ATOM    312  HA  ARG    46      -3.218   6.912 -11.745  1.00  0.00      PROA
ATOM    313  CB  ARG    46      -2.203   8.341 -10.528  1.00 20.00      PROA
ATOM    314  HB1 ARG    46      -1.669   7.597  -9.897  1.00  0.00      PROA
ATOM    315  HB2 ARG    46      -2.470   9.198  -9.860  1.00  0.00      PROA
ATOM    316  CG  ARG    46      -1.279   8.843 -11.630  1.00 20.00      PROA
ATOM    317  HG1 ARG    46      -0.402   9.215 -11.070  1.00  0.00      PROA
ATOM    318  HG2 ARG    46      -1.745   9.724 -12.120  1.00  0.00      PROA
ATOM    319  CD  ARG    46      -1.043   7.733 -12.670  1.00 20.00      PROA
ATOM    320  HD1 ARG    46      -1.872   7.125 -13.034  1.00  0.00      PROA
ATOM    321  HD2 ARG    46      -0.361   6.996 -12.183  1.00  0.00      PROA
ATOM    322  NE  ARG    46      -0.337   8.216 -13.856  1.00 20.00      PROA
ATOM    323  HE  ARG    46      -0.668   8.021 -14.780  1.00  0.00      PROA
ATOM    324  CZ  ARG    46       0.815   8.866 -13.792  1.00 20.00      PROA
ATOM    325  NH1 ARG    46       1.359   9.093 -12.607  1.00 20.00      PROA
ATOM    326 HH11 ARG    46       0.921   8.689 -11.825  1.00  0.00      PROA
ATOM    327 HH12 ARG    46       2.226   9.572 -12.467  1.00  0.00      PROA
ATOM    328  NH2 ARG    46       1.421   9.282 -14.895  1.00 20.00      PROA
ATOM    329 HH21 ARG    46       2.285   9.780 -14.811  1.00  0.00      PROA
ATOM    330 HH22 ARG    46       1.182   8.843 -15.753  1.00  0.00      PROA
ATOM    331  C   ARG    46      -4.329   7.105 -10.004  1.00 20.00      PROA
ATOM    332  O   ARG    46      -4.176   7.408  -8.828  1.00 20.00      PROA
ATOM    333  N   PRO    47      -5.236   6.201 -10.392  1.00 20.00      PROA
ATOM    334  CD  PRO    47      -5.333   5.640 -11.747  1.00 20.00      PROA
ATOM    335  HD1 PRO    47      -4.713   4.716 -11.810  1.00  0.00      PROA
ATOM    336  HD2 PRO    47      -5.066   6.338 -12.565  1.00  0.00      PROA
ATOM    337  CA  PRO    47      -6.157   5.516  -9.484  1.00 20.00      PROA
ATOM    338  HA  PRO    47      -6.627   6.269  -8.870  1.00  0.00      PROA
ATOM    339  CB  PRO    47      -7.154   4.827 -10.432  1.00 20.00      PROA
ATOM    340  HB1 PRO    47      -8.202   5.045 -10.159  1.00  0.00      PROA
ATOM    341  HB2 PRO    47      -7.023   3.722 -10.414  1.00  0.00      PROA
ATOM    342  CG  PRO    47      -6.793   5.315 -11.831  1.00 20.00      PROA
ATOM    343  HG1 PRO    47      -7.025   4.581 -12.627  1.00  0.00      PROA
ATOM    344  HG2 PRO    47      -7.356   6.257 -12.039  1.00  0.00      PROA
ATOM    345  C   PRO    47      -5.549   4.489  -8.529  1.00 20.00      PROA
ATOM    346  O   PRO    47      -6.054   4.285  -7.435  1.00 20.00      PROA
ATOM    347  N   ASP    48      -4.465   3.848  -8.946  1.00 20.00      PROA
ATOM    348  HN  ASP    48      -4.122   3.901  -9.887  1.00  0.00      PROA
ATOM    349  CA  ASP    48      -3.873   2.776  -8.154  1.00 20.00      PROA
ATOM    350  HA  ASP    48      -4.530   1.932  -8.278  1.00  0.00      PROA
ATOM    351  CB  ASP    48      -2.543   2.375  -8.775  1.00 20.00      PROA
ATOM    352  HB1 ASP    48      -2.090   1.523  -8.217  1.00  0.00      PROA
ATOM    353  HB2 ASP    48      -1.827   3.222  -8.752  1.00  0.00      PROA
ATOM    354  CG  ASP    48      -2.707   1.934 -10.214  1.00 20.00      PROA
ATOM    355  OD1 ASP    48      -2.693   0.715 -10.481  1.00 20.00      PROA
ATOM    356  OD2 ASP    48      -2.877   2.820 -11.071  1.00 20.00      PROA
ATOM    357  C   ASP    48      -3.733   2.937  -6.646  1.00 20.00      PROA
ATOM    358  O   ASP    48      -4.201   2.080  -5.896  1.00 20.00      PROA
ATOM    359  N   THR    49      -3.106   4.007  -6.178  1.00 20.00      PROA
ATOM    360  HN  THR    49      -2.859   4.782  -6.772  1.00  0.00      PROA
ATOM    361  CA  THR    49      -2.956   4.157  -4.733  1.00 20.00      PROA
ATOM    362  HA  THR    49      -2.664   3.205  -4.311  1.00  0.00      PROA
ATOM    363  CB  THR    49      -1.834   5.154  -4.372  1.00 20.00      PROA
ATOM    364  HB  THR    49      -1.622   5.097  -3.278  1.00  0.00      PROA
ATOM    365  OG1 THR    49      -2.233   6.485  -4.716  1.00 20.00      PROA
ATOM    366  HG1 THR    49      -1.621   7.039  -4.182  1.00  0.00      PROA
ATOM    367  CG2 THR    49      -0.569   4.799  -5.140  1.00 20.00      PROA
ATOM    368 HG21 THR    49      -0.667   4.950  -6.229  1.00  0.00      PROA
ATOM    369 HG22 THR    49      -0.314   3.729  -4.974  1.00  0.00      PROA
ATOM    370 HG23 THR    49       0.277   5.425  -4.780  1.00  0.00      PROA
ATOM    371  C   THR    49      -4.244   4.576  -4.032  1.00 20.00      PROA
ATOM    372  O   THR    49      -4.310   4.558  -2.804  1.00 20.00      PROA
ATOM    373  N   TYR    50      -5.271   4.924  -4.807  1.00 20.00      PROA
ATOM    374  HN  TYR    50      -5.196   4.905  -5.803  1.00  0.00      PROA
ATOM    375  CA  TYR    50      -6.556   5.326  -4.232  1.00 20.00      PROA
ATOM    376  HA  TYR    50      -6.419   5.689  -3.221  1.00  0.00      PROA
ATOM    377  CB  TYR    50      -7.210   6.431  -5.073  1.00 20.00      PROA
ATOM    378  HB1 TYR    50      -8.226   6.662  -4.685  1.00  0.00      PROA
ATOM    379  HB2 TYR    50      -7.330   6.094  -6.126  1.00  0.00      PROA
ATOM    380  CG  TYR    50      -6.462   7.739  -5.090  1.00 20.00      PROA
ATOM    381  CD1 TYR    50      -6.525   8.618  -4.009  1.00 20.00      PROA
ATOM    382  HD1 TYR    50      -7.122   8.355  -3.145  1.00  0.00      PROA
ATOM    383  CE1 TYR    50      -5.841   9.834  -4.032  1.00 20.00      PROA
ATOM    384  HE1 TYR    50      -5.918  10.521  -3.202  1.00  0.00      PROA
ATOM    385  CZ  TYR    50      -5.085  10.171  -5.142  1.00 20.00      PROA
ATOM    386  OH  TYR    50      -4.417  11.373  -5.186  1.00 20.00      PROA
ATOM    387  HH  TYR    50      -3.575  11.207  -4.766  1.00  0.00      PROA
ATOM    388  CD2 TYR    50      -5.693   8.103  -6.193  1.00 20.00      PROA
ATOM    389  HD2 TYR    50      -5.667   7.435  -7.037  1.00  0.00      PROA
ATOM    390  CE2 TYR    50      -5.005   9.309  -6.224  1.00 20.00      PROA
ATOM    391  HE2 TYR    50      -4.444   9.557  -7.111  1.00  0.00      PROA
ATOM    392  C   TYR    50      -7.536   4.152  -4.143  1.00 20.00      PROA
ATOM    393  O   TYR    50      -8.090   3.866  -3.072  1.00 20.00      PROA
ATOM    394  N   ILE    51      -7.753   3.476  -5.267  1.00 20.00      PROA
ATOM    395  HN  ILE    51      -7.260   3.720  -6.110  1.00  0.00      PROA
ATOM    396  CA  ILE    51      -8.701   2.358  -5.294  1.00 20.00      PROA
ATOM    397  HA  ILE    51      -9.056   2.148  -4.294  1.00  0.00      PROA
ATOM    398  CB  ILE    51      -9.933   2.705  -6.157  1.00 20.00      PROA
ATOM    399  HB  ILE    51     -10.675   1.873  -6.098  1.00  0.00      PROA
ATOM    400  CG2 ILE    51     -10.603   3.982  -5.627  1.00 20.00      PROA
ATOM    401 HG21 ILE    51      -9.961   4.871  -5.791  1.00  0.00      PROA
ATOM    402 HG22 ILE    51     -10.808   3.879  -4.540  1.00  0.00      PROA
ATOM    403 HG23 ILE    51     -11.568   4.160  -6.144  1.00  0.00      PROA
ATOM    404  CG1 ILE    51      -9.508   2.901  -7.615  1.00 20.00      PROA
ATOM    405 HG11 ILE    51      -8.866   2.063  -7.969  1.00  0.00      PROA
ATOM    406 HG12 ILE    51      -8.899   3.831  -7.704  1.00  0.00      PROA
ATOM    407  CD  ILE    51     -10.667   2.975  -8.598  1.00 20.00      PROA
ATOM    408  HD1 ILE    51     -11.339   3.823  -8.363  1.00  0.00      PROA
ATOM    409  HD2 ILE    51     -11.279   2.053  -8.556  1.00  0.00      PROA
ATOM    410  HD3 ILE    51     -10.291   3.111  -9.635  1.00  0.00      PROA
ATOM    411  C   ILE    51      -8.128   1.041  -5.809  1.00 20.00      PROA
ATOM    412  O   ILE    51      -8.854   0.050  -5.913  1.00 20.00      PROA
ATOM    413  N   GLY    52      -6.836   1.020  -6.121  1.00 20.00      PROA
ATOM    414  HN  GLY    52      -6.237   1.802  -5.976  1.00  0.00      PROA
ATOM    415  CA  GLY    52      -6.233  -0.191  -6.649  1.00 20.00      PROA
ATOM    416  HA1 GLY    52      -6.788  -1.079  -6.373  1.00  0.00      PROA
ATOM    417  HA2 GLY    52      -5.211  -0.216  -6.310  1.00  0.00      PROA
ATOM    418  C   GLY    52      -6.211  -0.104  -8.167  1.00 20.00      PROA
ATOM    419  O   GLY    52      -6.656   0.890  -8.732  1.00 20.00      PROA
ATOM    420  N   SER    53      -5.714  -1.142  -8.833  1.00 20.00      PROA
ATOM    421  HN  SER    53      -5.442  -1.961  -8.335  1.00  0.00      PROA
ATOM    422  CA  SER    53      -5.626  -1.127 -10.293  1.00 20.00      PROA
ATOM    423  HA  SER    53      -5.043  -0.262 -10.578  1.00  0.00      PROA
ATOM    424  CB  SER    53      -4.891  -2.378 -10.788  1.00 20.00      PROA
ATOM    425  HB1 SER    53      -5.418  -3.293 -10.437  1.00  0.00      PROA
ATOM    426  HB2 SER    53      -3.857  -2.394 -10.375  1.00  0.00      PROA
ATOM    427  OG  SER    53      -4.829  -2.398 -12.203  1.00 20.00      PROA
ATOM    428  HG1 SER    53      -4.037  -1.881 -12.427  1.00  0.00      PROA
ATOM    429  C   SER    53      -6.969  -1.033 -11.009  1.00 20.00      PROA
ATOM    430  O   SER    53      -7.962  -1.599 -10.560  1.00 20.00      PROA
ATOM    431  N   VAL    54      -6.988  -0.305 -12.124  1.00 20.00      PROA
ATOM    432  HN  VAL    54      -6.163   0.170 -12.432  1.00  0.00      PROA
ATOM    433  CA  VAL    54      -8.191  -0.163 -12.936  1.00 20.00      PROA
ATOM    434  HA  VAL    54      -9.063  -0.503 -12.399  1.00  0.00      PROA
ATOM    435  CB  VAL    54      -8.434   1.302 -13.365  1.00 20.00      PROA
ATOM    436  HB  VAL    54      -9.281   1.361 -14.091  1.00  0.00      PROA
ATOM    437  CG1 VAL    54      -8.825   2.138 -12.146  1.00 20.00      PROA
ATOM    438 HG11 VAL    54      -8.021   2.102 -11.381  1.00  0.00      PROA
ATOM    439 HG12 VAL    54      -9.753   1.737 -11.687  1.00  0.00      PROA
ATOM    440 HG13 VAL    54      -9.003   3.198 -12.430  1.00  0.00      PROA
ATOM    441  CG2 VAL    54      -7.184   1.870 -14.015  1.00 20.00      PROA
ATOM    442 HG21 VAL    54      -6.874   1.292 -14.911  1.00  0.00      PROA
ATOM    443 HG22 VAL    54      -6.325   1.900 -13.311  1.00  0.00      PROA
ATOM    444 HG23 VAL    54      -7.375   2.916 -14.342  1.00  0.00      PROA
ATOM    445  C   VAL    54      -8.051  -1.034 -14.183  1.00 20.00      PROA
ATOM    446  O   VAL    54      -8.795  -0.886 -15.150  1.00 20.00      PROA
ATOM    447  N   GLU    55      -7.081  -1.940 -14.152  1.00 20.00      PROA
ATOM    448  HN  GLU    55      -6.476  -2.039 -13.360  1.00  0.00      PROA
ATOM    449  CA  GLU    55      -6.853  -2.853 -15.266  1.00 20.00      PROA
ATOM    450  HA  GLU    55      -7.395  -2.536 -16.146  1.00  0.00      PROA
ATOM    451  CB  GLU    55      -5.357  -2.955 -15.586  1.00 20.00      PROA
ATOM    452  HB1 GLU    55      -5.203  -3.773 -16.331  1.00  0.00      PROA
ATOM    453  HB2 GLU    55      -4.809  -3.255 -14.665  1.00  0.00      PROA
ATOM    454  CG  GLU    55      -4.744  -1.684 -16.150  1.00 20.00      PROA
ATOM    455  HG1 GLU    55      -3.672  -1.836 -16.382  1.00  0.00      PROA
ATOM    456  HG2 GLU    55      -4.830  -0.874 -15.393  1.00  0.00      PROA
ATOM    457  CD  GLU    55      -5.436  -1.220 -17.420  1.00 20.00      PROA
ATOM    458  OE1 GLU    55      -5.640  -2.052 -18.332  1.00 20.00      PROA
ATOM    459  OE2 GLU    55      -5.772  -0.024 -17.506  1.00 20.00      PROA
ATOM    460  C   GLU    55      -7.387  -4.227 -14.883  1.00 20.00      PROA
ATOM    461  O   GLU    55      -7.414  -4.582 -13.706  1.00 20.00      PROA
ATOM    462  N   LEU    56      -7.816  -4.995 -15.877  1.00 20.00      PROA
ATOM    463  HN  LEU    56      -7.783  -4.673 -16.824  1.00  0.00      PROA
ATOM    464  CA  LEU    56      -8.340  -6.332 -15.631  1.00 20.00      PROA
ATOM    465  HA  LEU    56      -9.060  -6.281 -14.827  1.00  0.00      PROA
ATOM    466  CB  LEU    56      -9.003  -6.883 -16.899  1.00 20.00      PROA
ATOM    467  HB1 LEU    56      -9.097  -7.995 -16.851  1.00  0.00      PROA
ATOM    468  HB2 LEU    56      -8.338  -6.642 -17.761  1.00  0.00      PROA
ATOM    469  CG  LEU    56     -10.404  -6.353 -17.220  1.00 20.00      PROA
ATOM    470  HG  LEU    56     -10.410  -5.244 -17.087  1.00  0.00      PROA
ATOM    471  CD1 LEU    56     -10.767  -6.664 -18.668  1.00 20.00      PROA
ATOM    472 HD11 LEU    56     -10.766  -7.756 -18.863  1.00  0.00      PROA
ATOM    473 HD12 LEU    56     -10.041  -6.193 -19.364  1.00  0.00      PROA
ATOM    474 HD13 LEU    56     -11.777  -6.262 -18.906  1.00  0.00      PROA
ATOM    475  CD2 LEU    56     -11.411  -6.984 -16.259  1.00 20.00      PROA
ATOM    476 HD21 LEU    56     -11.095  -6.859 -15.205  1.00  0.00      PROA
ATOM    477 HD22 LEU    56     -11.532  -8.067 -16.461  1.00  0.00      PROA
ATOM    478 HD23 LEU    56     -12.406  -6.503 -16.382  1.00  0.00      PROA
ATOM    479  C   LEU    56      -7.226  -7.268 -15.184  1.00 20.00      PROA
ATOM    480  O   LEU    56      -6.195  -7.378 -15.844  1.00 20.00      PROA
ATOM    481  N   VAL    57      -7.430  -7.935 -14.055  1.00 20.00      PROA
ATOM    482  HN  VAL    57      -8.256  -7.812 -13.496  1.00  0.00      PROA
ATOM    483  CA  VAL    57      -6.437  -8.866 -13.543  1.00 20.00      PROA
ATOM    484  HA  VAL    57      -5.600  -8.945 -14.219  1.00  0.00      PROA
ATOM    485  CB  VAL    57      -5.898  -8.422 -12.160  1.00 20.00      PROA
ATOM    486  HB  VAL    57      -5.046  -9.089 -11.878  1.00  0.00      PROA
ATOM    487  CG1 VAL    57      -5.378  -6.993 -12.241  1.00 20.00      PROA
ATOM    488 HG11 VAL    57      -6.224  -6.287 -12.376  1.00  0.00      PROA
ATOM    489 HG12 VAL    57      -4.681  -6.868 -13.093  1.00  0.00      PROA
ATOM    490 HG13 VAL    57      -4.856  -6.701 -11.307  1.00  0.00      PROA
ATOM    491  CG2 VAL    57      -6.979  -8.548 -11.104  1.00 20.00      PROA
ATOM    492 HG21 VAL    57      -7.220  -9.610 -10.889  1.00  0.00      PROA
ATOM    493 HG22 VAL    57      -7.906  -8.034 -11.390  1.00  0.00      PROA
ATOM    494 HG23 VAL    57      -6.632  -8.094 -10.150  1.00  0.00      PROA
ATOM    495  C   VAL    57      -7.033 -10.262 -13.417  1.00 20.00      PROA
ATOM    496  O   VAL    57      -8.202 -10.418 -13.072  1.00 20.00      PROA
ATOM    497  N   THR    58      -6.223 -11.274 -13.715  1.00 20.00      PROA
ATOM    498  HN  THR    58      -5.272 -11.128 -13.959  1.00  0.00      PROA
ATOM    499  CA  THR    58      -6.662 -12.662 -13.630  1.00 20.00      PROA
ATOM    500  HA  THR    58      -7.696 -12.714 -13.356  1.00  0.00      PROA
ATOM    501  CB  THR    58      -6.496 -13.395 -14.976  1.00 20.00      PROA
ATOM    502  HB  THR    58      -5.443 -13.313 -15.330  1.00  0.00      PROA
ATOM    503  OG1 THR    58      -7.338 -12.785 -15.960  1.00 20.00      PROA
ATOM    504  HG1 THR    58      -8.238 -13.119 -15.791  1.00  0.00      PROA
ATOM    505  CG2 THR    58      -6.881 -14.862 -14.833  1.00 20.00      PROA
ATOM    506 HG21 THR    58      -7.905 -14.956 -14.413  1.00  0.00      PROA
ATOM    507 HG22 THR    58      -6.186 -15.417 -14.176  1.00  0.00      PROA
ATOM    508 HG23 THR    58      -6.892 -15.357 -15.830  1.00  0.00      PROA
ATOM    509  C   THR    58      -5.830 -13.375 -12.578  1.00 20.00      PROA
ATOM    510  O   THR    58      -4.629 -13.586 -12.755  1.00 20.00      PROA
ATOM    511  N   GLN    59      -6.475 -13.742 -11.480  1.00 20.00      PROA
ATOM    512  HN  GLN    59      -7.446 -13.524 -11.350  1.00  0.00      PROA
ATOM    513  CA  GLN    59      -5.793 -14.417 -10.391  1.00 20.00      PROA
ATOM    514  HA  GLN    59      -5.068 -15.113 -10.795  1.00  0.00      PROA
ATOM    515  CB  GLN    59      -5.099 -13.386  -9.506  1.00 20.00      PROA
ATOM    516  HB1 GLN    59      -4.382 -12.856 -10.174  1.00  0.00      PROA
ATOM    517  HB2 GLN    59      -4.514 -13.878  -8.693  1.00  0.00      PROA
ATOM    518  CG  GLN    59      -6.053 -12.350  -8.938  1.00 20.00      PROA
ATOM    519  HG1 GLN    59      -6.813 -12.839  -8.291  1.00  0.00      PROA
ATOM    520  HG2 GLN    59      -6.603 -11.837  -9.760  1.00  0.00      PROA
ATOM    521  CD  GLN    59      -5.341 -11.257  -8.176  1.00 20.00      PROA
ATOM    522  OE1 GLN    59      -4.499 -10.546  -8.730  1.00 20.00      PROA
ATOM    523  NE2 GLN    59      -5.676 -11.109  -6.901  1.00 20.00      PROA
ATOM    524 HE21 GLN    59      -5.274 -10.359  -6.397  1.00  0.00      PROA
ATOM    525 HE22 GLN    59      -6.301 -11.778  -6.500  1.00  0.00      PROA
ATOM    526  C   GLN    59      -6.784 -15.224  -9.566  1.00 20.00      PROA
ATOM    527  O   GLN    59      -7.996 -15.122  -9.754  1.00 20.00      PROA
ATOM    528  N   GLN    60      -6.259 -16.028  -8.650  1.00 20.00      PROA
ATOM    529  HN  GLN    60      -5.281 -16.054  -8.473  1.00  0.00      PROA
ATOM    530  CA  GLN    60      -7.096 -16.859  -7.804  1.00 20.00      PROA
ATOM    531  HA  GLN    60      -8.040 -17.041  -8.293  1.00  0.00      PROA
ATOM    532  CB  GLN    60      -6.421 -18.208  -7.548  1.00 20.00      PROA
ATOM    533  HB1 GLN    60      -6.843 -18.660  -6.618  1.00  0.00      PROA
ATOM    534  HB2 GLN    60      -5.342 -18.002  -7.360  1.00  0.00      PROA
ATOM    535  CG  GLN    60      -6.641 -19.231  -8.648  1.00 20.00      PROA
ATOM    536  HG1 GLN    60      -6.255 -18.861  -9.623  1.00  0.00      PROA
ATOM    537  HG2 GLN    60      -7.721 -19.444  -8.758  1.00  0.00      PROA
ATOM    538  CD  GLN    60      -5.977 -20.562  -8.350  1.00 20.00      PROA
ATOM    539  OE1 GLN    60      -6.290 -21.575  -8.975  1.00 20.00      PROA
ATOM    540  NE2 GLN    60      -5.049 -20.566  -7.398  1.00 20.00      PROA
ATOM    541 HE21 GLN    60      -4.683 -21.471  -7.150  1.00  0.00      PROA
ATOM    542 HE22 GLN    60      -4.688 -19.711  -7.040  1.00  0.00      PROA
ATOM    543  C   GLN    60      -7.426 -16.214  -6.469  1.00 20.00      PROA
ATOM    544  O   GLN    60      -6.600 -15.519  -5.875  1.00 20.00      PROA
ATOM    545  N   MET    61      -8.652 -16.438  -6.015  1.00 20.00      PROA
ATOM    546  HN  MET    61      -9.350 -16.912  -6.558  1.00  0.00      PROA
ATOM    547  CA  MET    61      -9.099 -15.929  -4.730  1.00 20.00      PROA
ATOM    548  HA  MET    61      -8.450 -16.293  -3.967  1.00  0.00      PROA
ATOM    549  CB  MET    61      -8.987 -14.406  -4.665  1.00 20.00      PROA
ATOM    550  HB1 MET    61      -7.924 -14.249  -4.693  1.00  0.00      PROA
ATOM    551  HB2 MET    61      -9.378 -13.957  -3.730  1.00  0.00      PROA
ATOM    552  CG  MET    61      -9.412 -13.649  -5.896  1.00 20.00      PROA
ATOM    553  HG1 MET    61     -10.513 -13.491  -5.910  1.00  0.00      PROA
ATOM    554  HG2 MET    61      -9.152 -14.151  -6.850  1.00  0.00      PROA
ATOM    555  SD  MET    61      -8.515 -12.094  -5.833  1.00 20.00      PROA
ATOM    556  CE  MET    61      -9.649 -11.074  -4.856  1.00 20.00      PROA
ATOM    557  HE1 MET    61      -9.837 -11.524  -3.859  1.00  0.00      PROA
ATOM    558  HE2 MET    61     -10.626 -10.971  -5.374  1.00  0.00      PROA
ATOM    559  HE3 MET    61      -9.250 -10.049  -4.696  1.00  0.00      PROA
ATOM    560  C   MET    61     -10.497 -16.372  -4.368  1.00 20.00      PROA
ATOM    561  O   MET    61     -11.223 -16.922  -5.195  1.00 20.00      PROA
ATOM    562  N   TRP    62     -10.858 -16.140  -3.113  1.00 20.00      PROA
ATOM    563  HN  TRP    62     -10.235 -15.696  -2.483  1.00  0.00      PROA
ATOM    564  CA  TRP    62     -12.156 -16.537  -2.607  1.00 20.00      PROA
ATOM    565  HA  TRP    62     -12.349 -17.542  -2.959  1.00  0.00      PROA
ATOM    566  CB  TRP    62     -12.132 -16.553  -1.077  1.00 20.00      PROA
ATOM    567  HB1 TRP    62     -13.140 -16.807  -0.680  1.00  0.00      PROA
ATOM    568  HB2 TRP    62     -11.869 -15.543  -0.691  1.00  0.00      PROA
ATOM    569  CG  TRP    62     -11.165 -17.556  -0.533  1.00 20.00      PROA
ATOM    570  CD1 TRP    62      -9.853 -17.348  -0.209  1.00 20.00      PROA
ATOM    571  HD1 TRP    62      -9.371 -16.378  -0.267  1.00  0.00      PROA
ATOM    572  NE1 TRP    62      -9.277 -18.524   0.215  1.00 20.00      PROA
ATOM    573  HE1 TRP    62      -8.380 -18.646   0.580  1.00  0.00      PROA
ATOM    574  CE2 TRP    62     -10.218 -19.520   0.169  1.00 20.00      PROA
ATOM    575  CD2 TRP    62     -11.421 -18.946  -0.299  1.00 20.00      PROA
ATOM    576  CE3 TRP    62     -12.553 -19.761  -0.440  1.00 20.00      PROA
ATOM    577  HE3 TRP    62     -13.472 -19.345  -0.810  1.00  0.00      PROA
ATOM    578  CZ3 TRP    62     -12.449 -21.111  -0.113  1.00 20.00      PROA
ATOM    579  HZ3 TRP    62     -13.320 -21.752  -0.186  1.00  0.00      PROA
ATOM    580  CZ2 TRP    62     -10.113 -20.877   0.499  1.00 20.00      PROA
ATOM    581  HZ2 TRP    62      -9.196 -21.279   0.899  1.00  0.00      PROA
ATOM    582  CH2 TRP    62     -11.235 -21.653   0.352  1.00 20.00      PROA
ATOM    583  HH2 TRP    62     -11.220 -22.698   0.638  1.00  0.00      PROA
ATOM    584  C   TRP    62     -13.299 -15.669  -3.105  1.00 20.00      PROA
ATOM    585  O   TRP    62     -13.222 -14.443  -3.102  1.00 20.00      PROA
ATOM    586  N   VAL    63     -14.360 -16.331  -3.544  1.00 20.00      PROA
ATOM    587  HN  VAL    63     -14.398 -17.333  -3.579  1.00  0.00      PROA
ATOM    588  CA  VAL    63     -15.538 -15.654  -4.050  1.00 20.00      PROA
ATOM    589  HA  VAL    63     -15.637 -14.677  -3.602  1.00  0.00      PROA
ATOM    590  CB  VAL    63     -15.523 -15.550  -5.597  1.00 20.00      PROA
ATOM    591  HB  VAL    63     -16.342 -14.869  -5.911  1.00  0.00      PROA
ATOM    592  CG1 VAL    63     -14.215 -14.945  -6.074  1.00 20.00      PROA
ATOM    593 HG11 VAL    63     -13.442 -15.740  -6.175  1.00  0.00      PROA
ATOM    594 HG12 VAL    63     -13.822 -14.223  -5.348  1.00  0.00      PROA
ATOM    595 HG13 VAL    63     -14.342 -14.482  -7.072  1.00  0.00      PROA
ATOM    596  CG2 VAL    63     -15.722 -16.928  -6.215  1.00 20.00      PROA
ATOM    597 HG21 VAL    63     -16.754 -17.319  -6.099  1.00  0.00      PROA
ATOM    598 HG22 VAL    63     -15.006 -17.670  -5.805  1.00  0.00      PROA
ATOM    599 HG23 VAL    63     -15.539 -16.857  -7.310  1.00  0.00      PROA
ATOM    600  C   VAL    63     -16.739 -16.492  -3.648  1.00 20.00      PROA
ATOM    601  O   VAL    63     -16.594 -17.570  -3.066  1.00 20.00      PROA
ATOM    602  N   TYR    64     -17.926 -15.988  -3.948  1.00 20.00      PROA
ATOM    603  HN  TYR    64     -18.029 -15.097  -4.396  1.00  0.00      PROA
ATOM    604  CA  TYR    64     -19.142 -16.720  -3.649  1.00 20.00      PROA
ATOM    605  HA  TYR    64     -18.927 -17.719  -3.298  1.00  0.00      PROA
ATOM    606  CB  TYR    64     -19.997 -15.985  -2.615  1.00 20.00      PROA
ATOM    607  HB1 TYR    64     -20.302 -14.988  -3.002  1.00  0.00      PROA
ATOM    608  HB2 TYR    64     -19.389 -15.815  -1.698  1.00  0.00      PROA
ATOM    609  CG  TYR    64     -21.246 -16.750  -2.229  1.00 20.00      PROA
ATOM    610  CD1 TYR    64     -22.347 -16.815  -3.087  1.00 20.00      PROA
ATOM    611  HD1 TYR    64     -22.361 -16.261  -4.011  1.00  0.00      PROA
ATOM    612  CE1 TYR    64     -23.477 -17.565  -2.757  1.00 20.00      PROA
ATOM    613  HE1 TYR    64     -24.309 -17.615  -3.447  1.00  0.00      PROA
ATOM    614  CZ  TYR    64     -23.511 -18.260  -1.558  1.00 20.00      PROA
ATOM    615  OH  TYR    64     -24.608 -19.024  -1.238  1.00 20.00      PROA
ATOM    616  HH  TYR    64     -25.227 -18.977  -1.975  1.00  0.00      PROA
ATOM    617  CD2 TYR    64     -21.311 -17.454  -1.025  1.00 20.00      PROA
ATOM    618  HD2 TYR    64     -20.494 -17.373  -0.333  1.00  0.00      PROA
ATOM    619  CE2 TYR    64     -22.434 -18.207  -0.686  1.00 20.00      PROA
ATOM    620  HE2 TYR    64     -22.474 -18.728   0.260  1.00  0.00      PROA
ATOM    621  C   TYR    64     -19.913 -16.858  -4.949  1.00 20.00      PROA
ATOM    622  O   TYR    64     -20.490 -15.890  -5.436  1.00 20.00      PROA
ATOM    623  N   ASP    65     -19.894 -18.056  -5.522  1.00 20.00      PROA
ATOM    624  HN  ASP    65     -19.388 -18.828  -5.136  1.00  0.00      PROA
ATOM    625  CA  ASP    65     -20.619 -18.311  -6.758  1.00 20.00      PROA
ATOM    626  HA  ASP    65     -20.797 -17.386  -7.287  1.00  0.00      PROA
ATOM    627  CB  ASP    65     -19.863 -19.310  -7.647  1.00 20.00      PROA
ATOM    628  HB1 ASP    65     -20.490 -19.597  -8.517  1.00  0.00      PROA
ATOM    629  HB2 ASP    65     -19.579 -20.211  -7.078  1.00  0.00      PROA
ATOM    630  CG  ASP    65     -18.580 -18.738  -8.222  1.00 20.00      PROA
ATOM    631  OD1 ASP    65     -18.640 -17.673  -8.877  1.00 20.00      PROA
ATOM    632  OD2 ASP    65     -17.514 -19.359  -8.031  1.00 20.00      PROA
ATOM    633  C   ASP    65     -21.963 -18.899  -6.363  1.00 20.00      PROA
ATOM    634  O   ASP    65     -22.041 -19.731  -5.460  1.00 20.00      PROA
ATOM    635  N   GLU    66     -23.027 -18.470  -7.029  1.00 20.00      PROA
ATOM    636  HN  GLU    66     -22.927 -17.856  -7.806  1.00  0.00      PROA
ATOM    637  CA  GLU    66     -24.337 -18.998  -6.695  1.00 20.00      PROA
ATOM    638  HA  GLU    66     -24.434 -18.861  -5.633  1.00  0.00      PROA
ATOM    639  CB  GLU    66     -25.431 -18.265  -7.472  1.00 20.00      PROA
ATOM    640  HB1 GLU    66     -25.707 -18.826  -8.396  1.00  0.00      PROA
ATOM    641  HB2 GLU    66     -25.030 -17.278  -7.802  1.00  0.00      PROA
ATOM    642  CG  GLU    66     -26.684 -17.995  -6.645  1.00 20.00      PROA
ATOM    643  HG1 GLU    66     -27.554 -17.793  -7.298  1.00  0.00      PROA
ATOM    644  HG2 GLU    66     -26.527 -17.110  -5.996  1.00  0.00      PROA
ATOM    645  CD  GLU    66     -27.052 -19.157  -5.734  1.00 20.00      PROA
ATOM    646  OE1 GLU    66     -26.376 -19.346  -4.698  1.00 20.00      PROA
ATOM    647  OE2 GLU    66     -28.014 -19.887  -6.056  1.00 20.00      PROA
ATOM    648  C   GLU    66     -24.364 -20.486  -7.029  1.00 20.00      PROA
ATOM    649  O   GLU    66     -23.733 -20.928  -7.991  1.00 20.00      PROA
ATOM    650  N   ASP    67     -25.079 -21.259  -6.218  1.00 20.00      PROA
ATOM    651  HN  ASP    67     -25.752 -20.802  -5.618  1.00  0.00      PROA
ATOM    652  CA  ASP    67     -25.193 -22.701  -6.415  1.00 20.00      PROA
ATOM    653  HA  ASP    67     -25.948 -23.058  -5.726  1.00  0.00      PROA
ATOM    654  CB  ASP    67     -25.634 -23.013  -7.848  1.00 20.00      PROA
ATOM    655  HB1 ASP    67     -25.955 -24.078  -7.888  1.00  0.00      PROA
ATOM    656  HB2 ASP    67     -24.840 -22.885  -8.606  1.00  0.00      PROA
ATOM    657  CG  ASP    67     -26.845 -22.208  -8.270  1.00 20.00      PROA
ATOM    658  OD1 ASP    67     -27.800 -22.109  -7.468  1.00 20.00      PROA
ATOM    659  OD2 ASP    67     -26.845 -21.681  -9.405  1.00 20.00      PROA
ATOM    660  C   ASP    67     -23.885 -23.428  -6.120  1.00 20.00      PROA
ATOM    661  O   ASP    67     -23.751 -24.619  -6.399  1.00 20.00      PROA
ATOM    662  N   VAL    68     -22.921 -22.707  -5.557  1.00 20.00      PROA
ATOM    663  HN  VAL    68     -23.072 -21.721  -5.461  1.00  0.00      PROA
ATOM    664  CA  VAL    68     -21.629 -23.292  -5.222  1.00 20.00      PROA
ATOM    665  HA  VAL    68     -21.696 -24.371  -5.182  1.00  0.00      PROA
ATOM    666  CB  VAL    68     -20.546 -22.883  -6.243  1.00 20.00      PROA
ATOM    667  HB  VAL    68     -20.451 -21.779  -6.237  1.00  0.00      PROA
ATOM    668  CG1 VAL    68     -19.212 -23.509  -5.867  1.00 20.00      PROA
ATOM    669 HG11 VAL    68     -19.345 -24.568  -5.565  1.00  0.00      PROA
ATOM    670 HG12 VAL    68     -18.758 -22.968  -5.006  1.00  0.00      PROA
ATOM    671 HG13 VAL    68     -18.495 -23.441  -6.713  1.00  0.00      PROA
ATOM    672  CG2 VAL    68     -20.960 -23.317  -7.640  1.00 20.00      PROA
ATOM    673 HG21 VAL    68     -21.841 -22.738  -7.988  1.00  0.00      PROA
ATOM    674 HG22 VAL    68     -21.216 -24.397  -7.654  1.00  0.00      PROA
ATOM    675 HG23 VAL    68     -20.134 -23.127  -8.359  1.00  0.00      PROA
ATOM    676  C   VAL    68     -21.191 -22.834  -3.836  1.00 20.00      PROA
ATOM    677  O   VAL    68     -20.723 -23.634  -3.027  1.00 20.00      PROA
ATOM    678  N   GLY    69     -21.356 -21.543  -3.568  1.00 20.00      PROA
ATOM    679  HN  GLY    69     -21.697 -20.912  -4.273  1.00  0.00      PROA
ATOM    680  CA  GLY    69     -20.964 -21.000  -2.282  1.00 20.00      PROA
ATOM    681  HA1 GLY    69     -21.052 -21.742  -1.497  1.00  0.00      PROA
ATOM    682  HA2 GLY    69     -21.589 -20.144  -2.119  1.00  0.00      PROA
ATOM    683  C   GLY    69     -19.535 -20.496  -2.326  1.00 20.00      PROA
ATOM    684  O   GLY    69     -18.960 -20.320  -3.403  1.00 20.00      PROA
ATOM    685  N   ILE    70     -18.952 -20.272  -1.157  1.00 20.00      PROA
ATOM    686  HN  ILE    70     -19.432 -20.442  -0.307  1.00  0.00      PROA
ATOM    687  CA  ILE    70     -17.586 -19.775  -1.088  1.00 20.00      PROA
ATOM    688  HA  ILE    70     -17.548 -18.914  -1.707  1.00  0.00      PROA
ATOM    689  CB  ILE    70     -17.229 -19.337   0.352  1.00 20.00      PROA
ATOM    690  HB  ILE    70     -17.522 -20.132   1.077  1.00  0.00      PROA
ATOM    691  CG2 ILE    70     -15.725 -19.112   0.482  1.00 20.00      PROA
ATOM    692 HG21 ILE    70     -15.358 -18.408  -0.294  1.00  0.00      PROA
ATOM    693 HG22 ILE    70     -15.166 -20.070   0.427  1.00  0.00      PROA
ATOM    694 HG23 ILE    70     -15.462 -18.693   1.476  1.00  0.00      PROA
ATOM    695  CG1 ILE    70     -17.997 -18.052   0.694  1.00 20.00      PROA
ATOM    696 HG11 ILE    70     -19.074 -18.334   0.747  1.00  0.00      PROA
ATOM    697 HG12 ILE    70     -17.868 -17.308  -0.121  1.00  0.00      PROA
ATOM    698  CD  ILE    70     -17.624 -17.431   2.022  1.00 20.00      PROA
ATOM    699  HD1 ILE    70     -16.605 -16.984   2.005  1.00  0.00      PROA
ATOM    700  HD2 ILE    70     -17.655 -18.186   2.839  1.00  0.00      PROA
ATOM    701  HD3 ILE    70     -18.330 -16.613   2.290  1.00  0.00      PROA
ATOM    702  C   ILE    70     -16.558 -20.786  -1.584  1.00 20.00      PROA
ATOM    703  O   ILE    70     -16.386 -21.858  -1.002  1.00 20.00      PROA
ATOM    704  N   ASN    71     -15.877 -20.439  -2.672  1.00 20.00      PROA
ATOM    705  HN  ASN    71     -16.019 -19.548  -3.102  1.00  0.00      PROA
ATOM    706  CA  ASN    71     -14.857 -21.317  -3.222  1.00 20.00      PROA
ATOM    707  HA  ASN    71     -14.476 -21.974  -2.450  1.00  0.00      PROA
ATOM    708  CB  ASN    71     -15.439 -22.174  -4.356  1.00 20.00      PROA
ATOM    709  HB1 ASN    71     -16.361 -22.672  -3.997  1.00  0.00      PROA
ATOM    710  HB2 ASN    71     -14.728 -22.960  -4.666  1.00  0.00      PROA
ATOM    711  CG  ASN    71     -15.748 -21.372  -5.604  1.00 20.00      PROA
ATOM    712  OD1 ASN    71     -14.986 -21.395  -6.572  1.00 20.00      PROA
ATOM    713  ND2 ASN    71     -16.867 -20.656  -5.590  1.00 20.00      PROA
ATOM    714 HD21 ASN    71     -17.046 -20.072  -6.396  1.00  0.00      PROA
ATOM    715 HD22 ASN    71     -17.468 -20.665  -4.790  1.00  0.00      PROA
ATOM    716  C   ASN    71     -13.669 -20.501  -3.712  1.00 20.00      PROA
ATOM    717  O   ASN    71     -13.772 -19.285  -3.903  1.00 20.00      PROA
ATOM    718  N   TYR    72     -12.539 -21.178  -3.893  1.00 20.00      PROA
ATOM    719  HN  TYR    72     -12.522 -22.175  -3.826  1.00  0.00      PROA
ATOM    720  CA  TYR    72     -11.302 -20.557  -4.349  1.00 20.00      PROA
ATOM    721  HA  TYR    72     -11.369 -19.482  -4.238  1.00  0.00      PROA
ATOM    722  CB  TYR    72     -10.126 -21.121  -3.551  1.00 20.00      PROA
ATOM    723  HB1 TYR    72      -9.967 -22.198  -3.781  1.00  0.00      PROA
ATOM    724  HB2 TYR    72     -10.389 -21.064  -2.471  1.00  0.00      PROA
ATOM    725  CG  TYR    72      -8.828 -20.370  -3.712  1.00 20.00      PROA
ATOM    726  CD1 TYR    72      -8.670 -19.091  -3.183  1.00 20.00      PROA
ATOM    727  HD1 TYR    72      -9.500 -18.625  -2.675  1.00  0.00      PROA
ATOM    728  CE1 TYR    72      -7.462 -18.409  -3.301  1.00 20.00      PROA
ATOM    729  HE1 TYR    72      -7.321 -17.452  -2.819  1.00  0.00      PROA
ATOM    730  CZ  TYR    72      -6.401 -19.010  -3.955  1.00 20.00      PROA
ATOM    731  OH  TYR    72      -5.200 -18.349  -4.060  1.00 20.00      PROA
ATOM    732  HH  TYR    72      -5.294 -17.472  -3.666  1.00  0.00      PROA
ATOM    733  CD2 TYR    72      -7.744 -20.949  -4.368  1.00 20.00      PROA
ATOM    734  HD2 TYR    72      -7.834 -21.944  -4.784  1.00  0.00      PROA
ATOM    735  CE2 TYR    72      -6.535 -20.277  -4.492  1.00 20.00      PROA
ATOM    736  HE2 TYR    72      -5.702 -20.769  -4.963  1.00  0.00      PROA
ATOM    737  C   TYR    72     -11.127 -20.873  -5.830  1.00 20.00      PROA
ATOM    738  O   TYR    72     -10.984 -22.034  -6.213  1.00 20.00      PROA
ATOM    739  N   ARG    73     -11.138 -19.841  -6.665  1.00 20.00      PROA
ATOM    740  HN  ARG    73     -11.303 -18.901  -6.358  1.00  0.00      PROA
ATOM    741  CA  ARG    73     -11.001 -20.041  -8.099  1.00 20.00      PROA
ATOM    742  HA  ARG    73     -10.337 -20.873  -8.290  1.00  0.00      PROA
ATOM    743  CB  ARG    73     -12.368 -20.334  -8.712  1.00 20.00      PROA
ATOM    744  HB1 ARG    73     -12.639 -21.379  -8.425  1.00  0.00      PROA
ATOM    745  HB2 ARG    73     -12.317 -20.338  -9.822  1.00  0.00      PROA
ATOM    746  CG  ARG    73     -13.463 -19.425  -8.177  1.00 20.00      PROA
ATOM    747  HG1 ARG    73     -13.097 -18.369  -8.193  1.00  0.00      PROA
ATOM    748  HG2 ARG    73     -13.691 -19.625  -7.114  1.00  0.00      PROA
ATOM    749  CD  ARG    73     -14.715 -19.474  -9.026  1.00 20.00      PROA
ATOM    750  HD1 ARG    73     -15.407 -18.843  -8.429  1.00  0.00      PROA
ATOM    751  HD2 ARG    73     -15.132 -20.499  -9.131  1.00  0.00      PROA
ATOM    752  NE  ARG    73     -14.467 -18.889 -10.335  1.00 20.00      PROA
ATOM    753  HE  ARG    73     -13.634 -19.110 -10.826  1.00  0.00      PROA
ATOM    754  CZ  ARG    73     -15.202 -17.925 -10.877  1.00 20.00      PROA
ATOM    755  NH1 ARG    73     -16.242 -17.430 -10.226  1.00 20.00      PROA
ATOM    756 HH11 ARG    73     -16.711 -16.658 -10.643  1.00  0.00      PROA
ATOM    757 HH12 ARG    73     -16.704 -17.916  -9.468  1.00  0.00      PROA
ATOM    758  NH2 ARG    73     -14.884 -17.450 -12.072  1.00 20.00      PROA
ATOM    759 HH21 ARG    73     -14.134 -17.839 -12.575  1.00  0.00      PROA
ATOM    760 HH22 ARG    73     -15.305 -16.572 -12.379  1.00  0.00      PROA
ATOM    761  C   ARG    73     -10.393 -18.845  -8.804  1.00 20.00      PROA
ATOM    762  O   ARG    73     -10.319 -17.746  -8.255  1.00 20.00      PROA
ATOM    763  N   GLU    74      -9.963 -19.076 -10.037  1.00 20.00      PROA
ATOM    764  HN  GLU    74      -9.983 -19.982 -10.458  1.00  0.00      PROA
ATOM    765  CA  GLU    74      -9.374 -18.032 -10.855  1.00 20.00      PROA
ATOM    766  HA  GLU    74      -8.656 -17.472 -10.276  1.00  0.00      PROA
ATOM    767  CB  GLU    74      -8.704 -18.650 -12.078  1.00 20.00      PROA
ATOM    768  HB1 GLU    74      -9.483 -19.110 -12.736  1.00  0.00      PROA
ATOM    769  HB2 GLU    74      -8.045 -19.483 -11.728  1.00  0.00      PROA
ATOM    770  CG  GLU    74      -7.853 -17.690 -12.879  1.00 20.00      PROA
ATOM    771  HG1 GLU    74      -6.968 -17.375 -12.285  1.00  0.00      PROA
ATOM    772  HG2 GLU    74      -8.425 -16.778 -13.149  1.00  0.00      PROA
ATOM    773  CD  GLU    74      -7.361 -18.305 -14.175  1.00 20.00      PROA
ATOM    774  OE1 GLU    74      -8.149 -18.373 -15.144  1.00 20.00      PROA
ATOM    775  OE2 GLU    74      -6.190 -18.734 -14.217  1.00 20.00      PROA
ATOM    776  C   GLU    74     -10.494 -17.100 -11.305  1.00 20.00      PROA
ATOM    777  O   GLU    74     -11.544 -17.552 -11.757  1.00 20.00      PROA
ATOM    778  N   VAL    75     -10.276 -15.799 -11.160  1.00 20.00      PROA
ATOM    779  HN  VAL    75      -9.427 -15.447 -10.755  1.00  0.00      PROA
ATOM    780  CA  VAL    75     -11.266 -14.818 -11.579  1.00 20.00      PROA
ATOM    781  HA  VAL    75     -11.973 -15.251 -12.274  1.00  0.00      PROA
ATOM    782  CB  VAL    75     -12.044 -14.211 -10.375  1.00 20.00      PROA
ATOM    783  HB  VAL    75     -12.591 -13.292 -10.702  1.00  0.00      PROA
ATOM    784  CG1 VAL    75     -13.087 -15.195  -9.870  1.00 20.00      PROA
ATOM    785 HG11 VAL    75     -12.610 -16.132  -9.513  1.00  0.00      PROA
ATOM    786 HG12 VAL    75     -13.800 -15.446 -10.680  1.00  0.00      PROA
ATOM    787 HG13 VAL    75     -13.663 -14.750  -9.034  1.00  0.00      PROA
ATOM    788  CG2 VAL    75     -11.082 -13.853  -9.261  1.00 20.00      PROA
ATOM    789 HG21 VAL    75     -10.251 -13.207  -9.610  1.00  0.00      PROA
ATOM    790 HG22 VAL    75     -10.649 -14.768  -8.798  1.00  0.00      PROA
ATOM    791 HG23 VAL    75     -11.624 -13.299  -8.462  1.00  0.00      PROA
ATOM    792  C   VAL    75     -10.579 -13.685 -12.318  1.00 20.00      PROA
ATOM    793  O   VAL    75      -9.395 -13.408 -12.103  1.00 20.00      PROA
ATOM    794  N   THR    76     -11.325 -13.046 -13.207  1.00 20.00      PROA
ATOM    795  HN  THR    76     -12.285 -13.323 -13.366  1.00  0.00      PROA
ATOM    796  CA  THR    76     -10.810 -11.919 -13.961  1.00 20.00      PROA
ATOM    797  HA  THR    76      -9.789 -11.731 -13.725  1.00  0.00      PROA
ATOM    798  CB  THR    76     -10.926 -12.157 -15.477  1.00 20.00      PROA
ATOM    799  HB  THR    76     -11.986 -12.397 -15.716  1.00  0.00      PROA
ATOM    800  OG1 THR    76     -10.092 -13.267 -15.844  1.00 20.00      PROA
ATOM    801  HG1 THR    76     -10.624 -14.058 -15.728  1.00  0.00      PROA
ATOM    802  CG2 THR    76     -10.482 -10.922 -16.252  1.00 20.00      PROA
ATOM    803 HG21 THR    76      -9.472 -10.591 -15.917  1.00  0.00      PROA
ATOM    804 HG22 THR    76     -11.201 -10.092 -16.110  1.00  0.00      PROA
ATOM    805 HG23 THR    76     -10.418 -11.145 -17.337  1.00  0.00      PROA
ATOM    806  C   THR    76     -11.688 -10.757 -13.533  1.00 20.00      PROA
ATOM    807  O   THR    76     -12.903 -10.778 -13.729  1.00 20.00      PROA
ATOM    808  N   PHE    77     -11.072  -9.755 -12.919  1.00 20.00      PROA
ATOM    809  HN  PHE    77     -10.073  -9.738 -12.810  1.00  0.00      PROA
ATOM    810  CA  PHE    77     -11.824  -8.609 -12.433  1.00 20.00      PROA
ATOM    811  HA  PHE    77     -12.631  -8.385 -13.115  1.00  0.00      PROA
ATOM    812  CB  PHE    77     -12.361  -8.909 -11.027  1.00 20.00      PROA
ATOM    813  HB1 PHE    77     -12.887  -9.891 -11.033  1.00  0.00      PROA
ATOM    814  HB2 PHE    77     -13.115  -8.144 -10.731  1.00  0.00      PROA
ATOM    815  CG  PHE    77     -11.288  -8.973  -9.971  1.00 20.00      PROA
ATOM    816  CD1 PHE    77     -10.352 -10.003  -9.968  1.00 20.00      PROA
ATOM    817  HD1 PHE    77     -10.428 -10.811 -10.682  1.00  0.00      PROA
ATOM    818  CE1 PHE    77      -9.318 -10.023  -9.036  1.00 20.00      PROA
ATOM    819  HE1 PHE    77      -8.610 -10.839  -9.036  1.00  0.00      PROA
ATOM    820  CZ  PHE    77      -9.210  -9.004  -8.091  1.00 20.00      PROA
ATOM    821  HZ  PHE    77      -8.419  -9.031  -7.358  1.00  0.00      PROA
ATOM    822  CD2 PHE    77     -11.175  -7.962  -9.018  1.00 20.00      PROA
ATOM    823  HD2 PHE    77     -11.887  -7.149  -9.015  1.00  0.00      PROA
ATOM    824  CE2 PHE    77     -10.141  -7.974  -8.082  1.00 20.00      PROA
ATOM    825  HE2 PHE    77     -10.078  -7.196  -7.337  1.00  0.00      PROA
ATOM    826  C   PHE    77     -10.945  -7.368 -12.376  1.00 20.00      PROA
ATOM    827  O   PHE    77      -9.734  -7.441 -12.576  1.00 20.00      PROA
ATOM    828  N   VAL    78     -11.570  -6.227 -12.110  1.00 20.00      PROA
ATOM    829  HN  VAL    78     -12.572  -6.178 -12.057  1.00  0.00      PROA
ATOM    830  CA  VAL    78     -10.848  -4.968 -11.989  1.00 20.00      PROA
ATOM    831  HA  VAL    78      -9.840  -5.063 -12.363  1.00  0.00      PROA
ATOM    832  CB  VAL    78     -11.518  -3.856 -12.813  1.00 20.00      PROA
ATOM    833  HB  VAL    78     -12.556  -3.674 -12.440  1.00  0.00      PROA
ATOM    834  CG1 VAL    78     -10.710  -2.567 -12.696  1.00 20.00      PROA
ATOM    835 HG11 VAL    78      -9.645  -2.789 -12.919  1.00  0.00      PROA
ATOM    836 HG12 VAL    78     -10.767  -2.126 -11.680  1.00  0.00      PROA
ATOM    837 HG13 VAL    78     -11.072  -1.819 -13.433  1.00  0.00      PROA
ATOM    838  CG2 VAL    78     -11.634  -4.289 -14.271  1.00 20.00      PROA
ATOM    839 HG21 VAL    78     -12.374  -5.110 -14.380  1.00  0.00      PROA
ATOM    840 HG22 VAL    78     -10.651  -4.631 -14.657  1.00  0.00      PROA
ATOM    841 HG23 VAL    78     -11.973  -3.444 -14.908  1.00  0.00      PROA
ATOM    842  C   VAL    78     -10.881  -4.589 -10.508  1.00 20.00      PROA
ATOM    843  O   VAL    78     -11.943  -4.281  -9.957  1.00 20.00      PROA
ATOM    844  N   PRO    79      -9.720  -4.630  -9.837  1.00 20.00      PROA
ATOM    845  CD  PRO    79      -8.409  -5.083 -10.332  1.00 20.00      PROA
ATOM    846  HD1 PRO    79      -7.952  -4.273 -10.944  1.00  0.00      PROA
ATOM    847  HD2 PRO    79      -8.487  -6.015 -10.925  1.00  0.00      PROA
ATOM    848  CA  PRO    79      -9.646  -4.287  -8.415  1.00 20.00      PROA
ATOM    849  HA  PRO    79     -10.126  -5.072  -7.855  1.00  0.00      PROA
ATOM    850  CB  PRO    79      -8.145  -4.205  -8.167  1.00 20.00      PROA
ATOM    851  HB1 PRO    79      -7.883  -4.333  -7.093  1.00  0.00      PROA
ATOM    852  HB2 PRO    79      -7.724  -3.236  -8.522  1.00  0.00      PROA
ATOM    853  CG  PRO    79      -7.634  -5.311  -9.039  1.00 20.00      PROA
ATOM    854  HG1 PRO    79      -6.538  -5.270  -9.207  1.00  0.00      PROA
ATOM    855  HG2 PRO    79      -7.899  -6.303  -8.613  1.00  0.00      PROA
ATOM    856  C   PRO    79     -10.368  -2.998  -8.042  1.00 20.00      PROA
ATOM    857  O   PRO    79     -11.120  -2.965  -7.075  1.00 20.00      PROA
ATOM    858  N   GLY    80     -10.144  -1.941  -8.816  1.00 20.00      PROA
ATOM    859  HN  GLY    80      -9.426  -1.962  -9.523  1.00  0.00      PROA
ATOM    860  CA  GLY    80     -10.773  -0.661  -8.522  1.00 20.00      PROA
ATOM    861  HA1 GLY    80     -10.553  -0.001  -9.344  1.00  0.00      PROA
ATOM    862  HA2 GLY    80     -10.384  -0.297  -7.591  1.00  0.00      PROA
ATOM    863  C   GLY    80     -12.284  -0.693  -8.372  1.00 20.00      PROA
ATOM    864  O   GLY    80     -12.844   0.012  -7.533  1.00 20.00      PROA
ATOM    865  N   LEU    81     -12.949  -1.498  -9.194  1.00 20.00      PROA
ATOM    866  HN  LEU    81     -12.464  -2.122  -9.800  1.00  0.00      PROA
ATOM    867  CA  LEU    81     -14.411  -1.613  -9.148  1.00 20.00      PROA
ATOM    868  HA  LEU    81     -14.839  -0.620  -9.146  1.00  0.00      PROA
ATOM    869  CB  LEU    81     -14.903  -2.402 -10.363  1.00 20.00      PROA
ATOM    870  HB1 LEU    81     -14.356  -3.370 -10.429  1.00  0.00      PROA
ATOM    871  HB2 LEU    81     -14.628  -1.819 -11.273  1.00  0.00      PROA
ATOM    872  CG  LEU    81     -16.405  -2.699 -10.431  1.00 20.00      PROA
ATOM    873  HG  LEU    81     -16.685  -3.382  -9.593  1.00  0.00      PROA
ATOM    874  CD1 LEU    81     -17.215  -1.406 -10.300  1.00 20.00      PROA
ATOM    875 HD11 LEU    81     -16.944  -0.692 -11.107  1.00  0.00      PROA
ATOM    876 HD12 LEU    81     -17.043  -0.914  -9.320  1.00  0.00      PROA
ATOM    877 HD13 LEU    81     -18.300  -1.633 -10.385  1.00  0.00      PROA
ATOM    878  CD2 LEU    81     -16.708  -3.402 -11.738  1.00 20.00      PROA
ATOM    879 HD21 LEU    81     -16.040  -4.280 -11.868  1.00  0.00      PROA
ATOM    880 HD22 LEU    81     -16.557  -2.700 -12.586  1.00  0.00      PROA
ATOM    881 HD23 LEU    81     -17.761  -3.749 -11.756  1.00  0.00      PROA
ATOM    882  C   LEU    81     -14.839  -2.318  -7.867  1.00 20.00      PROA
ATOM    883  O   LEU    81     -15.786  -1.915  -7.187  1.00 20.00      PROA
ATOM    884  N   TYR    82     -14.131  -3.391  -7.552  1.00 20.00      PROA
ATOM    885  HN  TYR    82     -13.422  -3.707  -8.184  1.00  0.00      PROA
ATOM    886  CA  TYR    82     -14.393  -4.165  -6.351  1.00 20.00      PROA
ATOM    887  HA  TYR    82     -15.418  -4.512  -6.370  1.00  0.00      PROA
ATOM    888  CB  TYR    82     -13.396  -5.328  -6.327  1.00 20.00      PROA
ATOM    889  HB1 TYR    82     -12.361  -4.941  -6.428  1.00  0.00      PROA
ATOM    890  HB2 TYR    82     -13.582  -5.964  -7.222  1.00  0.00      PROA
ATOM    891  CG  TYR    82     -13.432  -6.267  -5.142  1.00 20.00      PROA
ATOM    892  CD1 TYR    82     -14.611  -6.526  -4.445  1.00 20.00      PROA
ATOM    893  HD1 TYR    82     -15.534  -6.041  -4.732  1.00  0.00      PROA
ATOM    894  CE1 TYR    82     -14.629  -7.442  -3.387  1.00 20.00      PROA
ATOM    895  HE1 TYR    82     -15.557  -7.638  -2.877  1.00  0.00      PROA
ATOM    896  CZ  TYR    82     -13.460  -8.102  -3.030  1.00 20.00      PROA
ATOM    897  OH  TYR    82     -13.444  -9.001  -1.987  1.00 20.00      PROA
ATOM    898  HH  TYR    82     -12.502  -9.195  -1.909  1.00  0.00      PROA
ATOM    899  CD2 TYR    82     -12.276  -6.946  -4.755  1.00 20.00      PROA
ATOM    900  HD2 TYR    82     -11.400  -6.820  -5.363  1.00  0.00      PROA
ATOM    901  CE2 TYR    82     -12.285  -7.858  -3.710  1.00 20.00      PROA
ATOM    902  HE2 TYR    82     -11.365  -8.371  -3.463  1.00  0.00      PROA
ATOM    903  C   TYR    82     -14.219  -3.235  -5.146  1.00 20.00      PROA
ATOM    904  O   TYR    82     -14.998  -3.276  -4.191  1.00 20.00      PROA
ATOM    905  N   LYS    83     -13.220  -2.361  -5.214  1.00 20.00      PROA
ATOM    906  HN  LYS    83     -12.613  -2.333  -6.012  1.00  0.00      PROA
ATOM    907  CA  LYS    83     -12.942  -1.454  -4.106  1.00 20.00      PROA
ATOM    908  HA  LYS    83     -12.973  -2.037  -3.197  1.00  0.00      PROA
ATOM    909  CB  LYS    83     -11.524  -0.881  -4.251  1.00 20.00      PROA
ATOM    910  HB1 LYS    83     -11.450  -0.381  -5.247  1.00  0.00      PROA
ATOM    911  HB2 LYS    83     -10.779  -1.700  -4.280  1.00  0.00      PROA
ATOM    912  CG  LYS    83     -11.137   0.171  -3.201  1.00 20.00      PROA
ATOM    913  HG1 LYS    83     -11.755   1.091  -3.298  1.00  0.00      PROA
ATOM    914  HG2 LYS    83     -10.081   0.467  -3.407  1.00  0.00      PROA
ATOM    915  CD  LYS    83     -11.218  -0.360  -1.759  1.00 20.00      PROA
ATOM    916  HD1 LYS    83     -12.265  -0.547  -1.448  1.00  0.00      PROA
ATOM    917  HD2 LYS    83     -10.831   0.454  -1.095  1.00  0.00      PROA
ATOM    918  CE  LYS    83     -10.384  -1.611  -1.552  1.00 20.00      PROA
ATOM    919  HE1 LYS    83      -9.330  -1.449  -1.860  1.00  0.00      PROA
ATOM    920  HE2 LYS    83     -10.800  -2.464  -2.130  1.00  0.00      PROA
ATOM    921  NZ  LYS    83     -10.383  -2.030  -0.117  1.00 20.00      PROA
ATOM    922  HZ1 LYS    83     -11.354  -2.134   0.280  1.00  0.00      PROA
ATOM    923  HZ2 LYS    83      -9.870  -1.373   0.509  1.00  0.00      PROA
ATOM    924  HZ3 LYS    83      -9.870  -2.942  -0.032  1.00  0.00      PROA
ATOM    925  C   LYS    83     -13.946  -0.321  -3.876  1.00 20.00      PROA
ATOM    926  O   LYS    83     -14.266  -0.015  -2.725  1.00 20.00      PROA
ATOM    927  N   ILE    84     -14.457   0.311  -4.929  1.00 20.00      PROA
ATOM    928  HN  ILE    84     -14.146   0.150  -5.869  1.00  0.00      PROA
ATOM    929  CA  ILE    84     -15.402   1.394  -4.667  1.00 20.00      PROA
ATOM    930  HA  ILE    84     -14.964   2.070  -3.942  1.00  0.00      PROA
ATOM    931  CB  ILE    84     -15.745   2.218  -5.943  1.00 20.00      PROA
ATOM    932  HB  ILE    84     -16.489   2.991  -5.662  1.00  0.00      PROA
ATOM    933  CG2 ILE    84     -14.476   2.888  -6.477  1.00 20.00      PROA
ATOM    934 HG21 ILE    84     -13.753   2.142  -6.864  1.00  0.00      PROA
ATOM    935 HG22 ILE    84     -13.980   3.473  -5.672  1.00  0.00      PROA
ATOM    936 HG23 ILE    84     -14.717   3.588  -7.301  1.00  0.00      PROA
ATOM    937  CG1 ILE    84     -16.351   1.334  -7.029  1.00 20.00      PROA
ATOM    938 HG11 ILE    84     -17.186   0.719  -6.629  1.00  0.00      PROA
ATOM    939 HG12 ILE    84     -15.577   0.638  -7.421  1.00  0.00      PROA
ATOM    940  CD  ILE    84     -16.920   2.143  -8.183  1.00 20.00      PROA
ATOM    941  HD1 ILE    84     -16.114   2.647  -8.757  1.00  0.00      PROA
ATOM    942  HD2 ILE    84     -17.624   2.923  -7.814  1.00  0.00      PROA
ATOM    943  HD3 ILE    84     -17.473   1.484  -8.884  1.00  0.00      PROA
ATOM    944  C   ILE    84     -16.662   0.816  -4.016  1.00 20.00      PROA
ATOM    945  O   ILE    84     -17.341   1.491  -3.247  1.00 20.00      PROA
ATOM    946  N   PHE    85     -16.945  -0.451  -4.313  1.00 20.00      PROA
ATOM    947  HN  PHE    85     -16.398  -0.935  -4.996  1.00  0.00      PROA
ATOM    948  CA  PHE    85     -18.084  -1.159  -3.725  1.00 20.00      PROA
ATOM    949  HA  PHE    85     -18.983  -0.563  -3.811  1.00  0.00      PROA
ATOM    950  CB  PHE    85     -18.234  -2.534  -4.388  1.00 20.00      PROA
ATOM    951  HB1 PHE    85     -17.278  -3.080  -4.450  1.00  0.00      PROA
ATOM    952  HB2 PHE    85     -18.579  -2.359  -5.431  1.00  0.00      PROA
ATOM    953  CG  PHE    85     -19.249  -3.434  -3.719  1.00 20.00      PROA
ATOM    954  CD1 PHE    85     -20.610  -3.218  -3.888  1.00 20.00      PROA
ATOM    955  HD1 PHE    85     -20.916  -2.392  -4.505  1.00  0.00      PROA
ATOM    956  CE1 PHE    85     -21.548  -4.054  -3.287  1.00 20.00      PROA
ATOM    957  HE1 PHE    85     -22.605  -3.892  -3.447  1.00  0.00      PROA
ATOM    958  CZ  PHE    85     -21.124  -5.118  -2.505  1.00 20.00      PROA
ATOM    959  HZ  PHE    85     -21.843  -5.774  -2.036  1.00  0.00      PROA
ATOM    960  CD2 PHE    85     -18.835  -4.498  -2.934  1.00 20.00      PROA
ATOM    961  HD2 PHE    85     -17.779  -4.673  -2.786  1.00  0.00      PROA
ATOM    962  CE2 PHE    85     -19.768  -5.343  -2.325  1.00 20.00      PROA
ATOM    963  HE2 PHE    85     -19.438  -6.164  -1.708  1.00  0.00      PROA
ATOM    964  C   PHE    85     -17.766  -1.335  -2.234  1.00 20.00      PROA
ATOM    965  O   PHE    85     -18.580  -1.024  -1.363  1.00 20.00      PROA
ATOM    966  N   ASP    86     -16.556  -1.818  -1.960  1.00 20.00      PROA
ATOM    967  HN  ASP    86     -15.934  -2.066  -2.696  1.00  0.00      PROA
ATOM    968  CA  ASP    86     -16.081  -2.050  -0.597  1.00 20.00      PROA
ATOM    969  HA  ASP    86     -16.730  -2.784  -0.136  1.00  0.00      PROA
ATOM    970  CB  ASP    86     -14.640  -2.578  -0.637  1.00 20.00      PROA
ATOM    971  HB1 ASP    86     -13.977  -1.868  -1.162  1.00  0.00      PROA
ATOM    972  HB2 ASP    86     -14.623  -3.543  -1.187  1.00  0.00      PROA
ATOM    973  CG  ASP    86     -14.068  -2.832   0.748  1.00 20.00      PROA
ATOM    974  OD1 ASP    86     -14.710  -3.565   1.525  1.00 20.00      PROA
ATOM    975  OD2 ASP    86     -12.977  -2.303   1.061  1.00 20.00      PROA
ATOM    976  C   ASP    86     -16.142  -0.795   0.276  1.00 20.00      PROA
ATOM    977  O   ASP    86     -16.538  -0.864   1.437  1.00 20.00      PROA
ATOM    978  N   GLU    87     -15.755   0.353  -0.277  1.00 20.00      PROA
ATOM    979  HN  GLU    87     -15.313   0.375  -1.173  1.00  0.00      PROA
ATOM    980  CA  GLU    87     -15.760   1.590   0.495  1.00 20.00      PROA
ATOM    981  HA  GLU    87     -15.113   1.446   1.350  1.00  0.00      PROA
ATOM    982  CB  GLU    87     -15.246   2.761  -0.353  1.00 20.00      PROA
ATOM    983  HB1 GLU    87     -15.402   3.738   0.161  1.00  0.00      PROA
ATOM    984  HB2 GLU    87     -15.851   2.797  -1.291  1.00  0.00      PROA
ATOM    985  CG  GLU    87     -13.771   2.660  -0.763  1.00 20.00      PROA
ATOM    986  HG1 GLU    87     -13.541   3.441  -1.520  1.00  0.00      PROA
ATOM    987  HG2 GLU    87     -13.534   1.674  -1.202  1.00  0.00      PROA
ATOM    988  CD  GLU    87     -12.804   2.876   0.397  1.00 20.00      PROA
ATOM    989  OE1 GLU    87     -11.575   2.859   0.159  1.00 20.00      PROA
ATOM    990  OE2 GLU    87     -13.264   3.068   1.544  1.00 20.00      PROA
ATOM    991  C   GLU    87     -17.147   1.926   1.034  1.00 20.00      PROA
ATOM    992  O   GLU    87     -17.291   2.343   2.188  1.00 20.00      PROA
ATOM    993  N   ILE    88     -18.167   1.745   0.203  1.00 20.00      PROA
ATOM    994  HN  ILE    88     -18.013   1.440  -0.736  1.00  0.00      PROA
ATOM    995  CA  ILE    88     -19.521   2.054   0.625  1.00 20.00      PROA
ATOM    996  HA  ILE    88     -19.536   3.008   1.132  1.00  0.00      PROA
ATOM    997  CB  ILE    88     -20.474   2.121  -0.592  1.00 20.00      PROA
ATOM    998  HB  ILE    88     -20.506   1.132  -1.105  1.00  0.00      PROA
ATOM    999  CG2 ILE    88     -21.879   2.515  -0.137  1.00 20.00      PROA
ATOM   1000 HG21 ILE    88     -21.867   3.435   0.484  1.00  0.00      PROA
ATOM   1001 HG22 ILE    88     -22.341   1.712   0.474  1.00  0.00      PROA
ATOM   1002 HG23 ILE    88     -22.528   2.690  -1.021  1.00  0.00      PROA
ATOM   1003  CG1 ILE    88     -19.952   3.160  -1.594  1.00 20.00      PROA
ATOM   1004 HG11 ILE    88     -20.664   3.191  -2.453  1.00  0.00      PROA
ATOM   1005 HG12 ILE    88     -18.973   2.839  -2.010  1.00  0.00      PROA
ATOM   1006  CD  ILE    88     -19.816   4.559  -1.024  1.00 20.00      PROA
ATOM   1007  HD1 ILE    88     -19.065   4.592  -0.207  1.00  0.00      PROA
ATOM   1008  HD2 ILE    88     -20.776   4.947  -0.628  1.00  0.00      PROA
ATOM   1009  HD3 ILE    88     -19.478   5.263  -1.816  1.00  0.00      PROA
ATOM   1010  C   ILE    88     -20.030   1.030   1.636  1.00 20.00      PROA
ATOM   1011  O   ILE    88     -20.699   1.383   2.605  1.00 20.00      PROA
ATOM   1012  N   LEU    89     -19.699  -0.235   1.410  1.00 20.00      PROA
ATOM   1013  HN  LEU    89     -19.185  -0.493   0.588  1.00  0.00      PROA
ATOM   1014  CA  LEU    89     -20.111  -1.310   2.305  1.00 20.00      PROA
ATOM   1015  HA  LEU    89     -21.184  -1.257   2.423  1.00  0.00      PROA
ATOM   1016  CB  LEU    89     -19.699  -2.665   1.715  1.00 20.00      PROA
ATOM   1017  HB1 LEU    89     -18.588  -2.716   1.636  1.00  0.00      PROA
ATOM   1018  HB2 LEU    89     -20.075  -2.667   0.662  1.00  0.00      PROA
ATOM   1019  CG  LEU    89     -20.205  -3.957   2.356  1.00 20.00      PROA
ATOM   1020  HG  LEU    89     -19.739  -3.982   3.362  1.00  0.00      PROA
ATOM   1021  CD1 LEU    89     -21.736  -3.926   2.478  1.00 20.00      PROA
ATOM   1022 HD11 LEU    89     -22.196  -3.806   1.476  1.00  0.00      PROA
ATOM   1023 HD12 LEU    89     -22.073  -3.097   3.134  1.00  0.00      PROA
ATOM   1024 HD13 LEU    89     -22.105  -4.876   2.920  1.00  0.00      PROA
ATOM   1025  CD2 LEU    89     -19.766  -5.140   1.498  1.00 20.00      PROA
ATOM   1026 HD21 LEU    89     -18.661  -5.133   1.410  1.00  0.00      PROA
ATOM   1027 HD22 LEU    89     -20.193  -5.048   0.477  1.00  0.00      PROA
ATOM   1028 HD23 LEU    89     -20.088  -6.108   1.932  1.00  0.00      PROA
ATOM   1029  C   LEU    89     -19.484  -1.124   3.684  1.00 20.00      PROA
ATOM   1030  O   LEU    89     -20.163  -1.267   4.701  1.00 20.00      PROA
ATOM   1031  N   VAL    90     -18.191  -0.804   3.731  1.00 20.00      PROA
ATOM   1032  HN  VAL    90     -17.598  -0.729   2.917  1.00  0.00      PROA
ATOM   1033  CA  VAL    90     -17.539  -0.601   5.021  1.00 20.00      PROA
ATOM   1034  HA  VAL    90     -17.713  -1.458   5.656  1.00  0.00      PROA
ATOM   1035  CB  VAL    90     -16.011  -0.388   4.872  1.00 20.00      PROA
ATOM   1036  HB  VAL    90     -15.817   0.407   4.113  1.00  0.00      PROA
ATOM   1037  CG1 VAL    90     -15.416   0.037   6.209  1.00 20.00      PROA
ATOM   1038 HG11 VAL    90     -15.717  -0.661   7.020  1.00  0.00      PROA
ATOM   1039 HG12 VAL    90     -15.707   1.066   6.507  1.00  0.00      PROA
ATOM   1040 HG13 VAL    90     -14.305   0.017   6.138  1.00  0.00      PROA
ATOM   1041  CG2 VAL    90     -15.349  -1.684   4.403  1.00 20.00      PROA
ATOM   1042 HG21 VAL    90     -15.745  -2.026   3.425  1.00  0.00      PROA
ATOM   1043 HG22 VAL    90     -15.524  -2.490   5.149  1.00  0.00      PROA
ATOM   1044 HG23 VAL    90     -14.253  -1.553   4.307  1.00  0.00      PROA
ATOM   1045  C   VAL    90     -18.145   0.609   5.729  1.00 20.00      PROA
ATOM   1046  O   VAL    90     -18.270   0.619   6.953  1.00 20.00      PROA
ATOM   1047  N   ASN    91     -18.518   1.632   4.965  1.00 20.00      PROA
ATOM   1048  HN  ASN    91     -18.391   1.596   3.973  1.00  0.00      PROA
ATOM   1049  CA  ASN    91     -19.134   2.806   5.572  1.00 20.00      PROA
ATOM   1050  HA  ASN    91     -18.473   3.193   6.339  1.00  0.00      PROA
ATOM   1051  CB  ASN    91     -19.459   3.873   4.521  1.00 20.00      PROA
ATOM   1052  HB1 ASN    91     -20.197   4.581   4.935  1.00  0.00      PROA
ATOM   1053  HB2 ASN    91     -19.907   3.407   3.621  1.00  0.00      PROA
ATOM   1054  CG  ASN    91     -18.246   4.690   4.121  1.00 20.00      PROA
ATOM   1055  OD1 ASN    91     -17.225   4.678   4.808  1.00 20.00      PROA
ATOM   1056  ND2 ASN    91     -18.362   5.428   3.021  1.00 20.00      PROA
ATOM   1057 HD21 ASN    91     -19.262   5.428   2.571  1.00  0.00      PROA
ATOM   1058 HD22 ASN    91     -17.680   6.124   2.788  1.00  0.00      PROA
ATOM   1059  C   ASN    91     -20.421   2.393   6.280  1.00 20.00      PROA
ATOM   1060  O   ASN    91     -20.740   2.904   7.358  1.00 20.00      PROA
ATOM   1061  N   ALA    92     -21.155   1.465   5.679  1.00 20.00      PROA
ATOM   1062  HN  ALA    92     -20.861   1.067   4.812  1.00  0.00      PROA
ATOM   1063  CA  ALA    92     -22.402   1.001   6.284  1.00 20.00      PROA
ATOM   1064  HA  ALA    92     -23.037   1.854   6.493  1.00  0.00      PROA
ATOM   1065  CB  ALA    92     -23.117   0.039   5.351  1.00 20.00      PROA
ATOM   1066  HB1 ALA    92     -22.507  -0.859   5.126  1.00  0.00      PROA
ATOM   1067  HB2 ALA    92     -23.357   0.542   4.390  1.00  0.00      PROA
ATOM   1068  HB3 ALA    92     -24.074  -0.302   5.803  1.00  0.00      PROA
ATOM   1069  C   ALA    92     -22.078   0.316   7.613  1.00 20.00      PROA
ATOM   1070  O   ALA    92     -22.703   0.597   8.636  1.00 20.00      PROA
ATOM   1071  N   ALA    93     -21.090  -0.572   7.590  1.00 20.00      PROA
ATOM   1072  HN  ALA    93     -20.605  -0.777   6.736  1.00  0.00      PROA
ATOM   1073  CA  ALA    93     -20.682  -1.285   8.796  1.00 20.00      PROA
ATOM   1074  HA  ALA    93     -21.542  -1.814   9.185  1.00  0.00      PROA
ATOM   1075  CB  ALA    93     -19.569  -2.277   8.469  1.00 20.00      PROA
ATOM   1076  HB1 ALA    93     -18.665  -1.746   8.096  1.00  0.00      PROA
ATOM   1077  HB2 ALA    93     -19.905  -2.994   7.691  1.00  0.00      PROA
ATOM   1078  HB3 ALA    93     -19.273  -2.862   9.368  1.00  0.00      PROA
ATOM   1079  C   ALA    93     -20.217  -0.313   9.872  1.00 20.00      PROA
ATOM   1080  O   ALA    93     -20.449  -0.537  11.065  1.00 20.00      PROA
ATOM   1081  N   ASP    94     -19.557   0.765   9.459  1.00 20.00      PROA
ATOM   1082  HN  ASP    94     -19.238   0.858   8.508  1.00  0.00      PROA
ATOM   1083  CA  ASP    94     -19.084   1.760  10.412  1.00 20.00      PROA
ATOM   1084  HA  ASP    94     -18.462   1.264  11.147  1.00  0.00      PROA
ATOM   1085  CB  ASP    94     -18.298   2.879   9.712  1.00 20.00      PROA
ATOM   1086  HB1 ASP    94     -18.168   3.765  10.371  1.00  0.00      PROA
ATOM   1087  HB2 ASP    94     -18.825   3.198   8.795  1.00  0.00      PROA
ATOM   1088  CG  ASP    94     -16.903   2.448   9.298  1.00 20.00      PROA
ATOM   1089  OD1 ASP    94     -16.417   1.415   9.808  1.00 20.00      PROA
ATOM   1090  OD2 ASP    94     -16.283   3.159   8.471  1.00 20.00      PROA
ATOM   1091  C   ASP    94     -20.236   2.393  11.185  1.00 20.00      PROA
ATOM   1092  O   ASP    94     -20.052   2.815  12.329  1.00 20.00      PROA
ATOM   1093  N   ASN    95     -21.420   2.461  10.571  1.00 20.00      PROA
ATOM   1094  HN  ASN    95     -21.517   2.076   9.653  1.00  0.00      PROA
ATOM   1095  CA  ASN    95     -22.564   3.079  11.249  1.00 20.00      PROA
ATOM   1096  HA  ASN    95     -22.218   4.017  11.663  1.00  0.00      PROA
ATOM   1097  CB  ASN    95     -23.727   3.339  10.275  1.00 20.00      PROA
ATOM   1098  HB1 ASN    95     -24.267   2.415  10.009  1.00  0.00      PROA
ATOM   1099  HB2 ASN    95     -23.291   3.729   9.328  1.00  0.00      PROA
ATOM   1100  CG  ASN    95     -24.668   4.442  10.772  1.00 20.00      PROA
ATOM   1101  OD1 ASN    95     -24.225   5.541  11.100  1.00 20.00      PROA
ATOM   1102  ND2 ASN    95     -25.967   4.147  10.833  1.00 20.00      PROA
ATOM   1103 HD21 ASN    95     -26.562   4.844  11.229  1.00  0.00      PROA
ATOM   1104 HD22 ASN    95     -26.290   3.210  10.698  1.00  0.00      PROA
ATOM   1105  C   ASN    95     -23.060   2.240  12.425  1.00 20.00      PROA
ATOM   1106  O   ASN    95     -23.728   2.764  13.318  1.00 20.00      PROA
ATOM   1107  N   LYS    96     -22.742   0.947  12.423  1.00 20.00      PROA
ATOM   1108  HN  LYS    96     -22.228   0.545  11.672  1.00  0.00      PROA
ATOM   1109  CA  LYS    96     -23.156   0.071  13.512  1.00 20.00      PROA
ATOM   1110  HA  LYS    96     -24.212   0.220  13.694  1.00  0.00      PROA
ATOM   1111  CB  LYS    96     -22.871  -1.398  13.175  1.00 20.00      PROA
ATOM   1112  HB1 LYS    96     -21.802  -1.657  13.334  1.00  0.00      PROA
ATOM   1113  HB2 LYS    96     -23.064  -1.526  12.083  1.00  0.00      PROA
ATOM   1114  CG  LYS    96     -23.795  -2.386  13.897  1.00 20.00      PROA
ATOM   1115  HG1 LYS    96     -23.499  -3.386  13.531  1.00  0.00      PROA
ATOM   1116  HG2 LYS    96     -24.852  -2.178  13.624  1.00  0.00      PROA
ATOM   1117  CD  LYS    96     -23.574  -2.391  15.400  1.00 20.00      PROA
ATOM   1118  HD1 LYS    96     -22.839  -1.786  15.903  1.00  0.00      PROA
ATOM   1119  HD2 LYS    96     -22.989  -3.346  15.531  1.00  0.00      PROA
ATOM   1120  CE  LYS    96     -24.856  -2.711  16.168  1.00 20.00      PROA
ATOM   1121  HE1 LYS    96     -25.605  -1.937  15.896  1.00  0.00      PROA
ATOM   1122  HE2 LYS    96     -24.665  -2.695  17.263  1.00  0.00      PROA
ATOM   1123  NZ  LYS    96     -25.460  -4.032  15.841  1.00 20.00      PROA
ATOM   1124  HZ1 LYS    96     -24.765  -4.812  15.766  1.00  0.00      PROA
ATOM   1125  HZ2 LYS    96     -25.988  -3.950  14.946  1.00  0.00      PROA
ATOM   1126  HZ3 LYS    96     -26.158  -4.268  16.571  1.00  0.00      PROA
ATOM   1127  C   LYS    96     -22.389   0.480  14.770  1.00 20.00      PROA
ATOM   1128  O   LYS    96     -22.872   0.304  15.888  1.00 20.00      PROA
ATOM   1129  N   GLN    97     -21.191   1.028  14.582  1.00 20.00      PROA
ATOM   1130  HN  GLN    97     -20.803   1.125  13.663  1.00  0.00      PROA
ATOM   1131  CA  GLN    97     -20.391   1.489  15.711  1.00 20.00      PROA
ATOM   1132  HA  GLN    97     -20.501   0.808  16.544  1.00  0.00      PROA
ATOM   1133  CB  GLN    97     -18.921   1.637  15.314  1.00 20.00      PROA
ATOM   1134  HB1 GLN    97     -18.343   2.059  16.170  1.00  0.00      PROA
ATOM   1135  HB2 GLN    97     -18.828   2.362  14.473  1.00  0.00      PROA
ATOM   1136  CG  GLN    97     -18.255   0.337  14.885  1.00 20.00      PROA
ATOM   1137  HG1 GLN    97     -17.169   0.509  14.710  1.00  0.00      PROA
ATOM   1138  HG2 GLN    97     -18.698   0.007  13.918  1.00  0.00      PROA
ATOM   1139  CD  GLN    97     -18.393  -0.765  15.923  1.00 20.00      PROA
ATOM   1140  OE1 GLN    97     -18.155  -0.546  17.107  1.00 20.00      PROA
ATOM   1141  NE2 GLN    97     -18.766  -1.961  15.476  1.00 20.00      PROA
ATOM   1142 HE21 GLN    97     -18.872  -2.734  16.101  1.00  0.00      PROA
ATOM   1143 HE22 GLN    97     -18.917  -2.089  14.497  1.00  0.00      PROA
ATOM   1144  C   GLN    97     -20.942   2.840  16.158  1.00 20.00      PROA
ATOM   1145  O   GLN    97     -21.026   3.128  17.351  1.00 20.00      PROA
ATOM   1146  N   ARG    98     -21.318   3.670  15.191  1.00 20.00      PROA
ATOM   1147  HN  ARG    98     -21.310   3.372  14.239  1.00  0.00      PROA
ATOM   1148  CA  ARG    98     -21.873   4.986  15.494  1.00 20.00      PROA
ATOM   1149  HA  ARG    98     -21.204   5.512  16.162  1.00  0.00      PROA
ATOM   1150  CB  ARG    98     -22.063   5.784  14.198  1.00 20.00      PROA
ATOM   1151  HB1 ARG    98     -22.575   5.143  13.447  1.00  0.00      PROA
ATOM   1152  HB2 ARG    98     -21.055   6.014  13.805  1.00  0.00      PROA
ATOM   1153  CG  ARG    98     -22.880   7.061  14.345  1.00 20.00      PROA
ATOM   1154  HG1 ARG    98     -22.602   7.616  15.268  1.00  0.00      PROA
ATOM   1155  HG2 ARG    98     -23.957   6.784  14.434  1.00  0.00      PROA
ATOM   1156  CD  ARG    98     -22.697   7.970  13.132  1.00 20.00      PROA
ATOM   1157  HD1 ARG    98     -22.700   7.438  12.154  1.00  0.00      PROA
ATOM   1158  HD2 ARG    98     -21.697   8.392  13.320  1.00  0.00      PROA
ATOM   1159  NE  ARG    98     -23.608   9.117  13.144  1.00 20.00      PROA
ATOM   1160  HE  ARG    98     -23.310   9.944  13.604  1.00  0.00      PROA
ATOM   1161  CZ  ARG    98     -24.786   9.144  12.531  1.00 20.00      PROA
ATOM   1162  NH1 ARG    98     -25.202   8.086  11.848  1.00 20.00      PROA
ATOM   1163 HH11 ARG    98     -26.130   8.011  11.493  1.00  0.00      PROA
ATOM   1164 HH12 ARG    98     -24.632   7.261  11.886  1.00  0.00      PROA
ATOM   1165  NH2 ARG    98     -25.551  10.229  12.603  1.00 20.00      PROA
ATOM   1166 HH21 ARG    98     -25.110  11.065  12.926  1.00  0.00      PROA
ATOM   1167 HH22 ARG    98     -26.376  10.262  12.019  1.00  0.00      PROA
ATOM   1168  C   ARG    98     -23.206   4.833  16.229  1.00 20.00      PROA
ATOM   1169  O   ARG    98     -23.492   5.564  17.174  1.00 20.00      PROA
ATOM   1170  N   ASP    99     -24.015   3.874  15.793  1.00 20.00      PROA
ATOM   1171  HN  ASP    99     -23.834   3.323  14.971  1.00  0.00      PROA
ATOM   1172  CA  ASP    99     -25.311   3.629  16.414  1.00 20.00      PROA
ATOM   1173  HA  ASP    99     -25.356   4.091  17.391  1.00  0.00      PROA
ATOM   1174  CB  ASP    99     -26.427   4.279  15.587  1.00 20.00      PROA
ATOM   1175  HB1 ASP    99     -26.336   3.960  14.526  1.00  0.00      PROA
ATOM   1176  HB2 ASP    99     -26.350   5.383  15.626  1.00  0.00      PROA
ATOM   1177  CG  ASP    99     -27.812   3.883  16.065  1.00 20.00      PROA
ATOM   1178  OD1 ASP    99     -27.936   3.425  17.218  1.00 20.00      PROA
ATOM   1179  OD2 ASP    99     -28.776   4.036  15.291  1.00 20.00      PROA
ATOM   1180  C   ASP    99     -25.579   2.135  16.571  1.00 20.00      PROA
ATOM   1181  O   ASP    99     -26.075   1.485  15.650  1.00 20.00      PROA
ATOM   1182  N   PRO   100     -25.261   1.574  17.751  1.00 20.00      PROA
ATOM   1183  CD  PRO   100     -24.553   2.228  18.867  1.00 20.00      PROA
ATOM   1184  HD1 PRO   100     -25.220   2.853  19.486  1.00  0.00      PROA
ATOM   1185  HD2 PRO   100     -23.732   2.884  18.494  1.00  0.00      PROA
ATOM   1186  CA  PRO   100     -25.466   0.150  18.033  1.00 20.00      PROA
ATOM   1187  HA  PRO   100     -24.820  -0.374  17.349  1.00  0.00      PROA
ATOM   1188  CB  PRO   100     -25.043   0.026  19.494  1.00 20.00      PROA
ATOM   1189  HB1 PRO   100     -24.690  -0.999  19.733  1.00  0.00      PROA
ATOM   1190  HB2 PRO   100     -25.862   0.287  20.193  1.00  0.00      PROA
ATOM   1191  CG  PRO   100     -23.944   1.039  19.597  1.00 20.00      PROA
ATOM   1192  HG1 PRO   100     -23.683   1.307  20.643  1.00  0.00      PROA
ATOM   1193  HG2 PRO   100     -23.028   0.707  19.056  1.00  0.00      PROA
ATOM   1194  C   PRO   100     -26.889  -0.357  17.791  1.00 20.00      PROA
ATOM   1195  O   PRO   100     -27.103  -1.563  17.688  1.00 20.00      PROA
ATOM   1196  N   LYS   101     -27.856   0.554  17.698  1.00 20.00      PROA
ATOM   1197  HN  LYS   101     -27.647   1.533  17.583  1.00  0.00      PROA
ATOM   1198  CA  LYS   101     -29.241   0.154  17.459  1.00 20.00      PROA
ATOM   1199  HA  LYS   101     -29.502  -0.675  18.104  1.00  0.00      PROA
ATOM   1200  CB  LYS   101     -30.181   1.322  17.720  1.00 20.00      PROA
ATOM   1201  HB1 LYS   101     -31.169   1.064  17.301  1.00  0.00      PROA
ATOM   1202  HB2 LYS   101     -29.852   2.199  17.134  1.00  0.00      PROA
ATOM   1203  CG  LYS   101     -30.253   1.611  19.221  1.00 20.00      PROA
ATOM   1204  HG1 LYS   101     -29.318   2.018  19.562  1.00  0.00      PROA
ATOM   1205  HG2 LYS   101     -30.476   0.673  19.782  1.00  0.00      PROA
ATOM   1206  CD  LYS   101     -31.343   2.647  19.503  1.00 20.00      PROA
ATOM   1207  HD1 LYS   101     -31.579   2.675  20.592  1.00  0.00      PROA
ATOM   1208  HD2 LYS   101     -32.291   2.463  18.986  1.00  0.00      PROA
ATOM   1209  CE  LYS   101     -30.893   4.025  19.015  1.00 20.00      PROA
ATOM   1210  HE1 LYS   101     -31.771   4.697  19.093  1.00  0.00      PROA
ATOM   1211  HE2 LYS   101     -30.513   4.040  17.977  1.00  0.00      PROA
ATOM   1212  NZ  LYS   101     -29.834   4.557  19.904  1.00 20.00      PROA
ATOM   1213  HZ1 LYS   101     -28.923   4.094  19.695  1.00  0.00      PROA
ATOM   1214  HZ2 LYS   101     -30.062   4.343  20.891  1.00  0.00      PROA
ATOM   1215  HZ3 LYS   101     -29.683   5.585  19.815  1.00  0.00      PROA
ATOM   1216  C   LYS   101     -29.405  -0.346  16.028  1.00 20.00      PROA
ATOM   1217  O   LYS   101     -30.368  -1.052  15.706  1.00 20.00      PROA
ATOM   1218  N   MET   102     -28.460   0.024  15.167  1.00 20.00      PROA
ATOM   1219  HN  MET   102     -27.679   0.590  15.448  1.00  0.00      PROA
ATOM   1220  CA  MET   102     -28.491  -0.400  13.773  1.00 20.00      PROA
ATOM   1221  HA  MET   102     -29.362   0.024  13.292  1.00  0.00      PROA
ATOM   1222  CB  MET   102     -27.215   0.035  13.056  1.00 20.00      PROA
ATOM   1223  HB1 MET   102     -26.341  -0.408  13.584  1.00  0.00      PROA
ATOM   1224  HB2 MET   102     -27.114   1.141  13.171  1.00  0.00      PROA
ATOM   1225  CG  MET   102     -27.198  -0.313  11.585  1.00 20.00      PROA
ATOM   1226  HG1 MET   102     -28.048   0.164  11.069  1.00  0.00      PROA
ATOM   1227  HG2 MET   102     -27.311  -1.410  11.453  1.00  0.00      PROA
ATOM   1228  SD  MET   102     -25.640   0.178  10.811  1.00 20.00      PROA
ATOM   1229  CE  MET   102     -25.329  -1.220   9.771  1.00 20.00      PROA
ATOM   1230  HE1 MET   102     -26.223  -1.455   9.155  1.00  0.00      PROA
ATOM   1231  HE2 MET   102     -25.083  -2.119  10.374  1.00  0.00      PROA
ATOM   1232  HE3 MET   102     -24.486  -1.026   9.080  1.00  0.00      PROA
ATOM   1233  C   MET   102     -28.584  -1.916  13.743  1.00 20.00      PROA
ATOM   1234  O   MET   102     -27.881  -2.597  14.483  1.00 20.00      PROA
ATOM   1235  N   SER   103     -29.431  -2.451  12.874  1.00 20.00      PROA
ATOM   1236  HN  SER   103     -30.022  -1.879  12.302  1.00  0.00      PROA
ATOM   1237  CA  SER   103     -29.594  -3.895  12.814  1.00 20.00      PROA
ATOM   1238  HA  SER   103     -28.810  -4.397  13.363  1.00  0.00      PROA
ATOM   1239  CB  SER   103     -30.922  -4.283  13.459  1.00 20.00      PROA
ATOM   1240  HB1 SER   103     -30.934  -3.899  14.507  1.00  0.00      PROA
ATOM   1241  HB2 SER   103     -31.076  -5.374  13.509  1.00  0.00      PROA
ATOM   1242  OG  SER   103     -32.005  -3.721  12.729  1.00 20.00      PROA
ATOM   1243  HG1 SER   103     -32.568  -3.253  13.370  1.00  0.00      PROA
ATOM   1244  C   SER   103     -29.557  -4.481  11.417  1.00 20.00      PROA
ATOM   1245  O   SER   103     -29.592  -5.702  11.265  1.00 20.00      PROA
ATOM   1246  N   CYS   104     -29.467  -3.640  10.394  1.00 20.00      PROA
ATOM   1247  HN  CYS   104     -29.406  -2.648  10.506  1.00  0.00      PROA
ATOM   1248  CA  CYS   104     -29.511  -4.187   9.049  1.00 20.00      PROA
ATOM   1249  HA  CYS   104     -29.042  -5.163   9.061  1.00  0.00      PROA
ATOM   1250  CB  CYS   104     -30.980  -4.352   8.654  1.00 20.00      PROA
ATOM   1251  HB1 CYS   104     -31.449  -3.346   8.639  1.00  0.00      PROA
ATOM   1252  HB2 CYS   104     -31.498  -4.940   9.447  1.00  0.00      PROA
ATOM   1253  SG  CYS   104     -31.271  -5.129   7.074  1.00 20.00      PROA
ATOM   1254  HG1 CYS   104     -30.505  -6.192   7.291  1.00  0.00      PROA
ATOM   1255  C   CYS   104     -28.787  -3.434   7.941  1.00 20.00      PROA
ATOM   1256  O   CYS   104     -28.679  -2.210   7.961  1.00 20.00      PROA
ATOM   1257  N   ILE   105     -28.303  -4.204   6.973  1.00 20.00      PROA
ATOM   1258  HN  ILE   105     -28.377  -5.206   7.018  1.00  0.00      PROA
ATOM   1259  CA  ILE   105     -27.626  -3.678   5.795  1.00 20.00      PROA
ATOM   1260  HA  ILE   105     -27.810  -2.622   5.702  1.00  0.00      PROA
ATOM   1261  CB  ILE   105     -26.107  -3.975   5.809  1.00 20.00      PROA
ATOM   1262  HB  ILE   105     -25.951  -5.069   5.966  1.00  0.00      PROA
ATOM   1263  CG2 ILE   105     -25.480  -3.561   4.482  1.00 20.00      PROA
ATOM   1264 HG21 ILE   105     -25.638  -2.477   4.293  1.00  0.00      PROA
ATOM   1265 HG22 ILE   105     -25.903  -4.128   3.628  1.00  0.00      PROA
ATOM   1266 HG23 ILE   105     -24.389  -3.762   4.466  1.00  0.00      PROA
ATOM   1267  CG1 ILE   105     -25.437  -3.224   6.960  1.00 20.00      PROA
ATOM   1268 HG11 ILE   105     -25.914  -3.533   7.916  1.00  0.00      PROA
ATOM   1269 HG12 ILE   105     -25.634  -2.133   6.834  1.00  0.00      PROA
ATOM   1270  CD  ILE   105     -23.945  -3.449   7.059  1.00 20.00      PROA
ATOM   1271  HD1 ILE   105     -23.400  -2.976   6.215  1.00  0.00      PROA
ATOM   1272  HD2 ILE   105     -23.714  -4.538   7.061  1.00  0.00      PROA
ATOM   1273  HD3 ILE   105     -23.540  -3.015   8.001  1.00  0.00      PROA
ATOM   1274  C   ILE   105     -28.257  -4.416   4.620  1.00 20.00      PROA
ATOM   1275  O   ILE   105     -28.272  -5.648   4.596  1.00 20.00      PROA
ATOM   1276  N   ARG   106     -28.804  -3.666   3.666  1.00 20.00      PROA
ATOM   1277  HN  ARG   106     -28.723  -2.668   3.704  1.00  0.00      PROA
ATOM   1278  CA  ARG   106     -29.421  -4.256   2.485  1.00 20.00      PROA
ATOM   1279  HA  ARG   106     -29.398  -5.336   2.536  1.00  0.00      PROA
ATOM   1280  CB  ARG   106     -30.874  -3.798   2.354  1.00 20.00      PROA
ATOM   1281  HB1 ARG   106     -31.281  -4.146   1.374  1.00  0.00      PROA
ATOM   1282  HB2 ARG   106     -30.942  -2.698   2.374  1.00  0.00      PROA
ATOM   1283  CG  ARG   106     -31.771  -4.336   3.453  1.00 20.00      PROA
ATOM   1284  HG1 ARG   106     -31.343  -4.038   4.439  1.00  0.00      PROA
ATOM   1285  HG2 ARG   106     -31.760  -5.442   3.426  1.00  0.00      PROA
ATOM   1286  CD  ARG   106     -33.175  -3.778   3.363  1.00 20.00      PROA
ATOM   1287  HD1 ARG   106     -33.595  -3.921   2.338  1.00  0.00      PROA
ATOM   1288  HD2 ARG   106     -33.162  -2.679   3.552  1.00  0.00      PROA
ATOM   1289  NE  ARG   106     -34.059  -4.398   4.349  1.00 20.00      PROA
ATOM   1290  HE  ARG   106     -34.253  -3.929   5.203  1.00  0.00      PROA
ATOM   1291  CZ  ARG   106     -34.526  -5.641   4.256  1.00 20.00      PROA
ATOM   1292  NH1 ARG   106     -34.200  -6.399   3.216  1.00 20.00      PROA
ATOM   1293 HH11 ARG   106     -33.690  -5.990   2.474  1.00  0.00      PROA
ATOM   1294 HH12 ARG   106     -34.341  -7.379   3.270  1.00  0.00      PROA
ATOM   1295  NH2 ARG   106     -35.314  -6.128   5.207  1.00 20.00      PROA
ATOM   1296 HH21 ARG   106     -35.616  -5.562   5.961  1.00  0.00      PROA
ATOM   1297 HH22 ARG   106     -35.613  -7.075   5.197  1.00  0.00      PROA
ATOM   1298  C   ARG   106     -28.630  -3.851   1.247  1.00 20.00      PROA
ATOM   1299  O   ARG   106     -28.453  -2.666   0.970  1.00 20.00      PROA
ATOM   1300  N   VAL   107     -28.162  -4.851   0.515  1.00 20.00      PROA
ATOM   1301  HN  VAL   107     -28.257  -5.810   0.793  1.00  0.00      PROA
ATOM   1302  CA  VAL   107     -27.365  -4.636  -0.684  1.00 20.00      PROA
ATOM   1303  HA  VAL   107     -27.155  -3.584  -0.804  1.00  0.00      PROA
ATOM   1304  CB  VAL   107     -26.035  -5.405  -0.596  1.00 20.00      PROA
ATOM   1305  HB  VAL   107     -26.239  -6.498  -0.485  1.00  0.00      PROA
ATOM   1306  CG1 VAL   107     -25.208  -5.174  -1.853  1.00 20.00      PROA
ATOM   1307 HG11 VAL   107     -25.215  -4.110  -2.160  1.00  0.00      PROA
ATOM   1308 HG12 VAL   107     -25.584  -5.775  -2.707  1.00  0.00      PROA
ATOM   1309 HG13 VAL   107     -24.153  -5.475  -1.678  1.00  0.00      PROA
ATOM   1310  CG2 VAL   107     -25.275  -4.968   0.638  1.00 20.00      PROA
ATOM   1311 HG21 VAL   107     -25.775  -5.336   1.559  1.00  0.00      PROA
ATOM   1312 HG22 VAL   107     -25.226  -3.862   0.708  1.00  0.00      PROA
ATOM   1313 HG23 VAL   107     -24.239  -5.368   0.628  1.00  0.00      PROA
ATOM   1314  C   VAL   107     -28.098  -5.110  -1.927  1.00 20.00      PROA
ATOM   1315  O   VAL   107     -28.730  -6.167  -1.924  1.00 20.00      PROA
ATOM   1316  N   THR   108     -28.010  -4.313  -2.982  1.00 20.00      PROA
ATOM   1317  HN  THR   108     -27.543  -3.429  -2.908  1.00  0.00      PROA
ATOM   1318  CA  THR   108     -28.635  -4.642  -4.251  1.00 20.00      PROA
ATOM   1319  HA  THR   108     -28.989  -5.654  -4.232  1.00  0.00      PROA
ATOM   1320  CB  THR   108     -29.825  -3.698  -4.554  1.00 20.00      PROA
ATOM   1321  HB  THR   108     -29.480  -2.646  -4.575  1.00  0.00      PROA
ATOM   1322  OG1 THR   108     -30.833  -3.857  -3.545  1.00 20.00      PROA
ATOM   1323  HG1 THR   108     -30.550  -3.269  -2.828  1.00  0.00      PROA
ATOM   1324  CG2 THR   108     -30.432  -4.027  -5.907  1.00 20.00      PROA
ATOM   1325 HG21 THR   108     -30.688  -5.105  -5.976  1.00  0.00      PROA
ATOM   1326 HG22 THR   108     -29.747  -3.761  -6.739  1.00  0.00      PROA
ATOM   1327 HG23 THR   108     -31.364  -3.434  -6.050  1.00  0.00      PROA
ATOM   1328  C   THR   108     -27.594  -4.508  -5.353  1.00 20.00      PROA
ATOM   1329  O   THR   108     -26.895  -3.494  -5.440  1.00 20.00      PROA
ATOM   1330  N   ILE   109     -27.471  -5.555  -6.167  1.00 20.00      PROA
ATOM   1331  HN  ILE   109     -28.102  -6.332  -6.084  1.00  0.00      PROA
ATOM   1332  CA  ILE   109     -26.538  -5.568  -7.288  1.00 20.00      PROA
ATOM   1333  HA  ILE   109     -26.096  -4.591  -7.436  1.00  0.00      PROA
ATOM   1334  CB  ILE   109     -25.435  -6.624  -7.099  1.00 20.00      PROA
ATOM   1335  HB  ILE   109     -25.891  -7.637  -7.012  1.00  0.00      PROA
ATOM   1336  CG2 ILE   109     -24.471  -6.588  -8.284  1.00 20.00      PROA
ATOM   1337 HG21 ILE   109     -23.975  -5.594  -8.349  1.00  0.00      PROA
ATOM   1338 HG22 ILE   109     -24.990  -6.785  -9.245  1.00  0.00      PROA
ATOM   1339 HG23 ILE   109     -23.680  -7.360  -8.182  1.00  0.00      PROA
ATOM   1340  CG1 ILE   109     -24.662  -6.338  -5.806  1.00 20.00      PROA
ATOM   1341 HG11 ILE   109     -25.364  -6.375  -4.942  1.00  0.00      PROA
ATOM   1342 HG12 ILE   109     -24.244  -5.305  -5.849  1.00  0.00      PROA
ATOM   1343  CD  ILE   109     -23.540  -7.328  -5.528  1.00 20.00      PROA
ATOM   1344  HD1 ILE   109     -22.703  -7.209  -6.249  1.00  0.00      PROA
ATOM   1345  HD2 ILE   109     -23.909  -8.375  -5.576  1.00  0.00      PROA
ATOM   1346  HD3 ILE   109     -23.122  -7.155  -4.511  1.00  0.00      PROA
ATOM   1347  C   ILE   109     -27.376  -5.901  -8.518  1.00 20.00      PROA
ATOM   1348  O   ILE   109     -27.957  -6.982  -8.613  1.00 20.00      PROA
ATOM   1349  N   ASP   110     -27.432  -4.957  -9.452  1.00 20.00      PROA
ATOM   1350  HN  ASP   110     -27.083  -4.030  -9.275  1.00  0.00      PROA
ATOM   1351  CA  ASP   110     -28.240  -5.085 -10.659  1.00 20.00      PROA
ATOM   1352  HA  ASP   110     -28.730  -6.048 -10.699  1.00  0.00      PROA
ATOM   1353  CB  ASP   110     -29.353  -4.038 -10.568  1.00 20.00      PROA
ATOM   1354  HB1 ASP   110     -28.932  -3.015 -10.545  1.00  0.00      PROA
ATOM   1355  HB2 ASP   110     -29.929  -4.184  -9.628  1.00  0.00      PROA
ATOM   1356  CG  ASP   110     -30.347  -4.110 -11.708  1.00 20.00      PROA
ATOM   1357  OD1 ASP   110     -31.302  -3.304 -11.664  1.00 20.00      PROA
ATOM   1358  OD2 ASP   110     -30.184  -4.938 -12.631  1.00 20.00      PROA
ATOM   1359  C   ASP   110     -27.414  -4.899 -11.940  1.00 20.00      PROA
ATOM   1360  O   ASP   110     -27.288  -3.784 -12.453  1.00 20.00      PROA
ATOM   1361  N   PRO   111     -26.845  -5.996 -12.473  1.00 20.00      PROA
ATOM   1362  CD  PRO   111     -26.851  -7.356 -11.902  1.00 20.00      PROA
ATOM   1363  HD1 PRO   111     -27.796  -7.870 -12.178  1.00  0.00      PROA
ATOM   1364  HD2 PRO   111     -26.722  -7.348 -10.799  1.00  0.00      PROA
ATOM   1365  CA  PRO   111     -26.034  -5.953 -13.693  1.00 20.00      PROA
ATOM   1366  HA  PRO   111     -25.168  -5.342 -13.485  1.00  0.00      PROA
ATOM   1367  CB  PRO   111     -25.699  -7.421 -13.939  1.00 20.00      PROA
ATOM   1368  HB1 PRO   111     -24.735  -7.535 -14.483  1.00  0.00      PROA
ATOM   1369  HB2 PRO   111     -26.497  -7.941 -14.519  1.00  0.00      PROA
ATOM   1370  CG  PRO   111     -25.646  -7.985 -12.562  1.00 20.00      PROA
ATOM   1371  HG1 PRO   111     -25.692  -9.094 -12.568  1.00  0.00      PROA
ATOM   1372  HG2 PRO   111     -24.711  -7.659 -12.050  1.00  0.00      PROA
ATOM   1373  C   PRO   111     -26.737  -5.324 -14.895  1.00 20.00      PROA
ATOM   1374  O   PRO   111     -26.155  -4.502 -15.605  1.00 20.00      PROA
ATOM   1375  N   GLU   112     -27.990  -5.707 -15.116  1.00 20.00      PROA
ATOM   1376  HN  GLU   112     -28.489  -6.246 -14.438  1.00  0.00      PROA
ATOM   1377  CA  GLU   112     -28.757  -5.190 -16.246  1.00 20.00      PROA
ATOM   1378  HA  GLU   112     -28.275  -5.505 -17.160  1.00  0.00      PROA
ATOM   1379  CB  GLU   112     -30.184  -5.757 -16.229  1.00 20.00      PROA
ATOM   1380  HB1 GLU   112     -30.671  -5.465 -15.266  1.00  0.00      PROA
ATOM   1381  HB2 GLU   112     -30.138  -6.871 -16.240  1.00  0.00      PROA
ATOM   1382  CG  GLU   112     -31.044  -5.266 -17.388  1.00 20.00      PROA
ATOM   1383  HG1 GLU   112     -30.625  -5.624 -18.352  1.00  0.00      PROA
ATOM   1384  HG2 GLU   112     -31.106  -4.157 -17.426  1.00  0.00      PROA
ATOM   1385  CD  GLU   112     -32.492  -5.741 -17.302  1.00 20.00      PROA
ATOM   1386  OE1 GLU   112     -33.277  -5.436 -18.229  1.00 20.00      PROA
ATOM   1387  OE2 GLU   112     -32.840  -6.410 -16.310  1.00 20.00      PROA
ATOM   1388  C   GLU   112     -28.827  -3.668 -16.295  1.00 20.00      PROA
ATOM   1389  O   GLU   112     -28.627  -3.063 -17.348  1.00 20.00      PROA
ATOM   1390  N   ASN   113     -29.114  -3.044 -15.158  1.00 20.00      PROA
ATOM   1391  HN  ASN   113     -29.421  -3.579 -14.360  1.00  0.00      PROA
ATOM   1392  CA  ASN   113     -29.224  -1.592 -15.113  1.00 20.00      PROA
ATOM   1393  HA  ASN   113     -29.362  -1.177 -16.106  1.00  0.00      PROA
ATOM   1394  CB  ASN   113     -30.434  -1.193 -14.270  1.00 20.00      PROA
ATOM   1395  HB1 ASN   113     -30.532  -0.086 -14.238  1.00  0.00      PROA
ATOM   1396  HB2 ASN   113     -30.287  -1.562 -13.232  1.00  0.00      PROA
ATOM   1397  CG  ASN   113     -31.739  -1.728 -14.840  1.00 20.00      PROA
ATOM   1398  OD1 ASN   113     -32.123  -1.389 -15.957  1.00 20.00      PROA
ATOM   1399  ND2 ASN   113     -32.422  -2.577 -14.074  1.00 20.00      PROA
ATOM   1400 HD21 ASN   113     -33.271  -2.984 -14.407  1.00  0.00      PROA
ATOM   1401 HD22 ASN   113     -31.966  -2.993 -13.266  1.00  0.00      PROA
ATOM   1402  C   ASN   113     -27.964  -0.928 -14.569  1.00 20.00      PROA
ATOM   1403  O   ASN   113     -27.933   0.284 -14.363  1.00 20.00      PROA
ATOM   1404  N   ASN   114     -26.931  -1.732 -14.340  1.00 20.00      PROA
ATOM   1405  HN  ASN   114     -27.077  -2.717 -14.405  1.00  0.00      PROA
ATOM   1406  CA  ASN   114     -25.663  -1.239 -13.813  1.00 20.00      PROA
ATOM   1407  HA  ASN   114     -25.094  -2.103 -13.497  1.00  0.00      PROA
ATOM   1408  CB  ASN   114     -24.920  -0.415 -14.869  1.00 20.00      PROA
ATOM   1409  HB1 ASN   114     -25.460   0.528 -15.105  1.00  0.00      PROA
ATOM   1410  HB2 ASN   114     -24.893  -1.017 -15.803  1.00  0.00      PROA
ATOM   1411  CG  ASN   114     -23.478  -0.153 -14.484  1.00 20.00      PROA
ATOM   1412  OD1 ASN   114     -22.788  -1.055 -14.015  1.00 20.00      PROA
ATOM   1413  ND2 ASN   114     -23.012   1.079 -14.685  1.00 20.00      PROA
ATOM   1414 HD21 ASN   114     -22.083   1.274 -14.365  1.00  0.00      PROA
ATOM   1415 HD22 ASN   114     -23.651   1.845 -14.732  1.00  0.00      PROA
ATOM   1416  C   ASN   114     -25.924  -0.383 -12.583  1.00 20.00      PROA
ATOM   1417  O   ASN   114     -25.469   0.759 -12.489  1.00 20.00      PROA
ATOM   1418  N   LEU   115     -26.671  -0.951 -11.641  1.00 20.00      PROA
ATOM   1419  HN  LEU   115     -27.078  -1.850 -11.795  1.00  0.00      PROA
ATOM   1420  CA  LEU   115     -27.012  -0.257 -10.410  1.00 20.00      PROA
ATOM   1421  HA  LEU   115     -26.463   0.669 -10.336  1.00  0.00      PROA
ATOM   1422  CB  LEU   115     -28.516   0.018 -10.346  1.00 20.00      PROA
ATOM   1423  HB1 LEU   115     -28.847   0.140  -9.290  1.00  0.00      PROA
ATOM   1424  HB2 LEU   115     -29.045  -0.876 -10.749  1.00  0.00      PROA
ATOM   1425  CG  LEU   115     -29.058   1.249 -11.069  1.00 20.00      PROA
ATOM   1426  HG  LEU   115     -28.703   1.232 -12.127  1.00  0.00      PROA
ATOM   1427  CD1 LEU   115     -30.577   1.223 -11.047  1.00 20.00      PROA
ATOM   1428 HD11 LEU   115     -30.993   0.926 -10.077  1.00  0.00      PROA
ATOM   1429 HD12 LEU   115     -30.917   0.433 -11.757  1.00  0.00      PROA
ATOM   1430 HD13 LEU   115     -31.006   2.187 -11.394  1.00  0.00      PROA
ATOM   1431  CD2 LEU   115     -28.534   2.508 -10.389  1.00 20.00      PROA
ATOM   1432 HD21 LEU   115     -27.439   2.483 -10.237  1.00  0.00      PROA
ATOM   1433 HD22 LEU   115     -28.998   2.620  -9.386  1.00  0.00      PROA
ATOM   1434 HD23 LEU   115     -28.797   3.401 -10.999  1.00  0.00      PROA
ATOM   1435  C   LEU   115     -26.623  -1.056  -9.186  1.00 20.00      PROA
ATOM   1436  O   LEU   115     -26.868  -2.263  -9.109  1.00 20.00      PROA
ATOM   1437  N   ILE   116     -26.017  -0.371  -8.225  1.00 20.00      PROA
ATOM   1438  HN  ILE   116     -25.775   0.595  -8.326  1.00  0.00      PROA
ATOM   1439  CA  ILE   116     -25.625  -0.998  -6.971  1.00 20.00      PROA
ATOM   1440  HA  ILE   116     -26.100  -1.955  -6.866  1.00  0.00      PROA
ATOM   1441  CB  ILE   116     -24.093  -1.147  -6.846  1.00 20.00      PROA
ATOM   1442  HB  ILE   116     -23.611  -0.160  -7.051  1.00  0.00      PROA
ATOM   1443  CG2 ILE   116     -23.729  -1.625  -5.445  1.00 20.00      PROA
ATOM   1444 HG21 ILE   116     -24.173  -2.622  -5.236  1.00  0.00      PROA
ATOM   1445 HG22 ILE   116     -24.051  -0.914  -4.656  1.00  0.00      PROA
ATOM   1446 HG23 ILE   116     -22.631  -1.706  -5.349  1.00  0.00      PROA
ATOM   1447  CG1 ILE   116     -23.582  -2.156  -7.876  1.00 20.00      PROA
ATOM   1448 HG11 ILE   116     -23.864  -1.805  -8.895  1.00  0.00      PROA
ATOM   1449 HG12 ILE   116     -24.080  -3.137  -7.712  1.00  0.00      PROA
ATOM   1450  CD  ILE   116     -22.062  -2.351  -7.864  1.00 20.00      PROA
ATOM   1451  HD1 ILE   116     -21.734  -2.884  -6.947  1.00  0.00      PROA
ATOM   1452  HD2 ILE   116     -21.537  -1.373  -7.914  1.00  0.00      PROA
ATOM   1453  HD3 ILE   116     -21.746  -2.957  -8.741  1.00  0.00      PROA
ATOM   1454  C   ILE   116     -26.139  -0.074  -5.886  1.00 20.00      PROA
ATOM   1455  O   ILE   116     -26.011   1.148  -5.992  1.00 20.00      PROA
ATOM   1456  N   SER   117     -26.751  -0.656  -4.861  1.00 20.00      PROA
ATOM   1457  HN  SER   117     -26.824  -1.654  -4.814  1.00  0.00      PROA
ATOM   1458  CA  SER   117     -27.301   0.114  -3.757  1.00 20.00      PROA
ATOM   1459  HA  SER   117     -26.905   1.117  -3.766  1.00  0.00      PROA
ATOM   1460  CB  SER   117     -28.827   0.173  -3.874  1.00 20.00      PROA
ATOM   1461  HB1 SER   117     -29.312  -0.816  -3.846  1.00  0.00      PROA
ATOM   1462  HB2 SER   117     -29.041   0.673  -4.837  1.00  0.00      PROA
ATOM   1463  OG  SER   117     -29.384   0.986  -2.863  1.00 20.00      PROA
ATOM   1464  HG1 SER   117     -29.993   1.621  -3.266  1.00  0.00      PROA
ATOM   1465  C   SER   117     -26.919  -0.526  -2.427  1.00 20.00      PROA
ATOM   1466  O   SER   117     -26.962  -1.756  -2.285  1.00 20.00      PROA
ATOM   1467  N   ILE   118     -26.553   0.315  -1.463  1.00 20.00      PROA
ATOM   1468  HN  ILE   118     -26.567   1.304  -1.639  1.00  0.00      PROA
ATOM   1469  CA  ILE   118     -26.170  -0.135  -0.123  1.00 20.00      PROA
ATOM   1470  HA  ILE   118     -26.430  -1.175   0.017  1.00  0.00      PROA
ATOM   1471  CB  ILE   118     -24.661   0.095   0.158  1.00 20.00      PROA
ATOM   1472  HB  ILE   118     -24.451   1.188   0.091  1.00  0.00      PROA
ATOM   1473  CG2 ILE   118     -24.301  -0.432   1.552  1.00 20.00      PROA
ATOM   1474 HG21 ILE   118     -24.657  -1.474   1.699  1.00  0.00      PROA
ATOM   1475 HG22 ILE   118     -24.756   0.201   2.343  1.00  0.00      PROA
ATOM   1476 HG23 ILE   118     -23.199  -0.421   1.692  1.00  0.00      PROA
ATOM   1477  CG1 ILE   118     -23.804  -0.611  -0.902  1.00 20.00      PROA
ATOM   1478 HG11 ILE   118     -22.742  -0.305  -0.750  1.00  0.00      PROA
ATOM   1479 HG12 ILE   118     -24.085  -0.247  -1.917  1.00  0.00      PROA
ATOM   1480  CD  ILE   118     -23.878  -2.112  -0.868  1.00 20.00      PROA
ATOM   1481  HD1 ILE   118     -24.937  -2.442  -0.899  1.00  0.00      PROA
ATOM   1482  HD2 ILE   118     -23.402  -2.518   0.050  1.00  0.00      PROA
ATOM   1483  HD3 ILE   118     -23.350  -2.555  -1.738  1.00  0.00      PROA
ATOM   1484  C   ILE   118     -26.996   0.690   0.856  1.00 20.00      PROA
ATOM   1485  O   ILE   118     -26.816   1.907   0.973  1.00 20.00      PROA
ATOM   1486  N   TRP   119     -27.907   0.011   1.546  1.00 20.00      PROA
ATOM   1487  HN  TRP   119     -28.031  -0.968   1.380  1.00  0.00      PROA
ATOM   1488  CA  TRP   119     -28.826   0.629   2.499  1.00 20.00      PROA
ATOM   1489  HA  TRP   119     -28.743   1.704   2.465  1.00  0.00      PROA
ATOM   1490  CB  TRP   119     -30.249   0.203   2.118  1.00 20.00      PROA
ATOM   1491  HB1 TRP   119     -30.303  -0.894   2.108  1.00  0.00      PROA
ATOM   1492  HB2 TRP   119     -30.405   0.524   1.061  1.00  0.00      PROA
ATOM   1493  CG  TRP   119     -31.367   0.751   2.945  1.00 20.00      PROA
ATOM   1494  CD1 TRP   119     -32.131   1.848   2.668  1.00 20.00      PROA
ATOM   1495  HD1 TRP   119     -32.112   2.336   1.706  1.00  0.00      PROA
ATOM   1496  NE1 TRP   119     -33.107   2.002   3.625  1.00 20.00      PROA
ATOM   1497  HE1 TRP   119     -33.870   2.631   3.630  1.00  0.00      PROA
ATOM   1498  CE2 TRP   119     -32.985   0.996   4.548  1.00 20.00      PROA
ATOM   1499  CD2 TRP   119     -31.895   0.189   4.151  1.00 20.00      PROA
ATOM   1500  CE3 TRP   119     -31.554  -0.922   4.936  1.00 20.00      PROA
ATOM   1501  HE3 TRP   119     -30.707  -1.541   4.682  1.00  0.00      PROA
ATOM   1502  CZ3 TRP   119     -32.309  -1.190   6.081  1.00 20.00      PROA
ATOM   1503  HZ3 TRP   119     -32.053  -2.039   6.698  1.00  0.00      PROA
ATOM   1504  CZ2 TRP   119     -33.740   0.729   5.696  1.00 20.00      PROA
ATOM   1505  HZ2 TRP   119     -34.565   1.364   5.979  1.00  0.00      PROA
ATOM   1506  CH2 TRP   119     -33.387  -0.366   6.447  1.00 20.00      PROA
ATOM   1507  HH2 TRP   119     -33.943  -0.589   7.347  1.00  0.00      PROA
ATOM   1508  C   TRP   119     -28.521   0.152   3.916  1.00 20.00      PROA
ATOM   1509  O   TRP   119     -28.136  -1.000   4.112  1.00 20.00      PROA
ATOM   1510  N   ASN   120     -28.678   1.035   4.896  1.00 20.00      PROA
ATOM   1511  HN  ASN   120     -28.947   1.984   4.717  1.00  0.00      PROA
ATOM   1512  CA  ASN   120     -28.469   0.653   6.290  1.00 20.00      PROA
ATOM   1513  HA  ASN   120     -28.738  -0.388   6.406  1.00  0.00      PROA
ATOM   1514  CB  ASN   120     -27.013   0.877   6.743  1.00 20.00      PROA
ATOM   1515  HB1 ASN   120     -26.330   0.407   6.003  1.00  0.00      PROA
ATOM   1516  HB2 ASN   120     -26.836   0.382   7.721  1.00  0.00      PROA
ATOM   1517  CG  ASN   120     -26.640   2.348   6.850  1.00 20.00      PROA
ATOM   1518  OD1 ASN   120     -26.119   2.936   5.905  1.00 20.00      PROA
ATOM   1519  ND2 ASN   120     -26.904   2.947   8.009  1.00 20.00      PROA
ATOM   1520 HD21 ASN   120     -26.867   3.949   8.055  1.00  0.00      PROA
ATOM   1521 HD22 ASN   120     -27.397   2.450   8.726  1.00  0.00      PROA
ATOM   1522  C   ASN   120     -29.407   1.449   7.182  1.00 20.00      PROA
ATOM   1523  O   ASN   120     -29.845   2.543   6.816  1.00 20.00      PROA
ATOM   1524  N   ASN   121     -29.767   0.888   8.333  1.00 20.00      PROA
ATOM   1525  HN  ASN   121     -29.424   0.002   8.637  1.00  0.00      PROA
ATOM   1526  CA  ASN   121     -30.624   1.638   9.235  1.00 20.00      PROA
ATOM   1527  HA  ASN   121     -31.066   2.501   8.753  1.00  0.00      PROA
ATOM   1528  CB  ASN   121     -31.787   0.793   9.785  1.00 20.00      PROA
ATOM   1529  HB1 ASN   121     -32.463   0.647   8.909  1.00  0.00      PROA
ATOM   1530  HB2 ASN   121     -32.389   1.259  10.566  1.00  0.00      PROA
ATOM   1531  CG  ASN   121     -31.356  -0.571  10.264  1.00 20.00      PROA
ATOM   1532  OD1 ASN   121     -30.212  -0.770  10.659  1.00 20.00      PROA
ATOM   1533  ND2 ASN   121     -32.289  -1.521  10.252  1.00 20.00      PROA
ATOM   1534 HD21 ASN   121     -33.205  -1.280   9.942  1.00  0.00      PROA
ATOM   1535 HD22 ASN   121     -32.093  -2.396  10.694  1.00  0.00      PROA
ATOM   1536  C   ASN   121     -29.766   2.199  10.352  1.00 20.00      PROA
ATOM   1537  O   ASN   121     -28.546   2.321  10.200  1.00 20.00      PROA
ATOM   1538  N   GLY   122     -30.377   2.538  11.478  1.00 20.00      PROA
ATOM   1539  HN  GLY   122     -31.379   2.579  11.546  1.00  0.00      PROA
ATOM   1540  CA  GLY   122     -29.595   3.131  12.538  1.00 20.00      PROA
ATOM   1541  HA1 GLY   122     -28.577   2.767  12.572  1.00  0.00      PROA
ATOM   1542  HA2 GLY   122     -30.132   3.001  13.464  1.00  0.00      PROA
ATOM   1543  C   GLY   122     -29.584   4.606  12.197  1.00 20.00      PROA
ATOM   1544  O   GLY   122     -30.101   4.994  11.144  1.00 20.00      PROA
ATOM   1545  N   LYS   123     -28.996   5.422  13.062  1.00 20.00      PROA
ATOM   1546  HN  LYS   123     -28.713   5.032  13.955  1.00  0.00      PROA
ATOM   1547  CA  LYS   123     -28.955   6.866  12.865  1.00 20.00      PROA
ATOM   1548  HA  LYS   123     -29.973   7.204  12.996  1.00  0.00      PROA
ATOM   1549  CB  LYS   123     -28.052   7.501  13.910  1.00 20.00      PROA
ATOM   1550  HB1 LYS   123     -26.987   7.322  13.656  1.00  0.00      PROA
ATOM   1551  HB2 LYS   123     -28.222   6.961  14.867  1.00  0.00      PROA
ATOM   1552  CG  LYS   123     -28.373   8.991  14.043  1.00 20.00      PROA
ATOM   1553  HG1 LYS   123     -28.599   9.463  13.070  1.00  0.00      PROA
ATOM   1554  HG2 LYS   123     -27.487   9.518  14.458  1.00  0.00      PROA
ATOM   1555  CD  LYS   123     -29.584   9.184  14.959  1.00 20.00      PROA
ATOM   1556  HD1 LYS   123     -30.400   8.527  14.619  1.00  0.00      PROA
ATOM   1557  HD2 LYS   123     -29.925  10.237  14.869  1.00  0.00      PROA
ATOM   1558  CE  LYS   123     -29.177   8.966  16.418  1.00 20.00      PROA
ATOM   1559  HE1 LYS   123     -28.574   8.052  16.580  1.00  0.00      PROA
ATOM   1560  HE2 LYS   123     -30.093   8.892  17.047  1.00  0.00      PROA
ATOM   1561  NZ  LYS   123     -28.410  10.132  16.909  1.00 20.00      PROA
ATOM   1562  HZ1 LYS   123     -29.039  10.977  16.879  1.00  0.00      PROA
ATOM   1563  HZ2 LYS   123     -27.557  10.334  16.347  1.00  0.00      PROA
ATOM   1564  HZ3 LYS   123     -28.126  10.007  17.893  1.00  0.00      PROA
ATOM   1565  C   LYS   123     -28.533   7.327  11.475  1.00 20.00      PROA
ATOM   1566  O   LYS   123     -27.539   6.861  10.919  1.00 20.00      PROA
ATOM   1567  N   GLY   124     -29.305   8.254  10.920  1.00 20.00      PROA
ATOM   1568  HN  GLY   124     -30.174   8.562  11.336  1.00  0.00      PROA
ATOM   1569  CA  GLY   124     -28.989   8.791   9.612  1.00 20.00      PROA
ATOM   1570  HA1 GLY   124     -29.898   9.192   9.196  1.00  0.00      PROA
ATOM   1571  HA2 GLY   124     -28.513   8.054   8.977  1.00  0.00      PROA
ATOM   1572  C   GLY   124     -28.042   9.953   9.823  1.00 20.00      PROA
ATOM   1573  O   GLY   124     -27.764  10.327  10.962  1.00 20.00      PROA
ATOM   1574  N   ILE   125     -27.540  10.518   8.730  1.00 20.00      PROA
ATOM   1575  HN  ILE   125     -27.802  10.209   7.801  1.00  0.00      PROA
ATOM   1576  CA  ILE   125     -26.620  11.648   8.797  1.00 20.00      PROA
ATOM   1577  HA  ILE   125     -25.889  11.422   9.551  1.00  0.00      PROA
ATOM   1578  CB  ILE   125     -25.861  11.805   7.461  1.00 20.00      PROA
ATOM   1579  HB  ILE   125     -26.606  11.965   6.651  1.00  0.00      PROA
ATOM   1580  CG2 ILE   125     -24.910  13.001   7.524  1.00 20.00      PROA
ATOM   1581 HG21 ILE   125     -24.149  12.859   8.319  1.00  0.00      PROA
ATOM   1582 HG22 ILE   125     -25.434  13.964   7.695  1.00  0.00      PROA
ATOM   1583 HG23 ILE   125     -24.355  13.118   6.571  1.00  0.00      PROA
ATOM   1584  CG1 ILE   125     -25.083  10.518   7.164  1.00 20.00      PROA
ATOM   1585 HG11 ILE   125     -25.730   9.618   7.278  1.00  0.00      PROA
ATOM   1586 HG12 ILE   125     -24.260  10.427   7.912  1.00  0.00      PROA
ATOM   1587  CD  ILE   125     -24.510  10.462   5.764  1.00 20.00      PROA
ATOM   1588  HD1 ILE   125     -23.927  11.371   5.531  1.00  0.00      PROA
ATOM   1589  HD2 ILE   125     -25.330  10.372   5.016  1.00  0.00      PROA
ATOM   1590  HD3 ILE   125     -23.850   9.574   5.650  1.00  0.00      PROA
ATOM   1591  C   ILE   125     -27.389  12.943   9.079  1.00 20.00      PROA
ATOM   1592  O   ILE   125     -28.454  13.174   8.511  1.00 20.00      PROA
ATOM   1593  N   PRO   126     -26.857  13.798   9.966  1.00 20.00      PROA
ATOM   1594  CD  PRO   126     -25.641  13.574  10.769  1.00 20.00      PROA
ATOM   1595  HD1 PRO   126     -24.741  13.808  10.162  1.00  0.00      PROA
ATOM   1596  HD2 PRO   126     -25.582  12.550  11.188  1.00  0.00      PROA
ATOM   1597  CA  PRO   126     -27.484  15.074  10.325  1.00 20.00      PROA
ATOM   1598  HA  PRO   126     -28.394  14.873  10.875  1.00  0.00      PROA
ATOM   1599  CB  PRO   126     -26.415  15.748  11.172  1.00 20.00      PROA
ATOM   1600  HB1 PRO   126     -26.841  16.510  11.857  1.00  0.00      PROA
ATOM   1601  HB2 PRO   126     -25.637  16.234  10.537  1.00  0.00      PROA
ATOM   1602  CG  PRO   126     -25.793  14.590  11.881  1.00 20.00      PROA
ATOM   1603  HG1 PRO   126     -24.837  14.826  12.387  1.00  0.00      PROA
ATOM   1604  HG2 PRO   126     -26.506  14.197  12.645  1.00  0.00      PROA
ATOM   1605  C   PRO   126     -27.851  15.914   9.102  1.00 20.00      PROA
ATOM   1606  O   PRO   126     -26.971  16.432   8.410  1.00 20.00      PROA
ATOM   1607  N   VAL   127     -29.146  16.055   8.838  1.00 20.00      PROA
ATOM   1608  HN  VAL   127     -29.835  15.591   9.386  1.00  0.00      PROA
ATOM   1609  CA  VAL   127     -29.593  16.843   7.697  1.00 20.00      PROA
ATOM   1610  HA  VAL   127     -28.859  16.800   6.904  1.00  0.00      PROA
ATOM   1611  CB  VAL   127     -30.935  16.317   7.147  1.00 20.00      PROA
ATOM   1612  HB  VAL   127     -31.723  16.410   7.932  1.00  0.00      PROA
ATOM   1613  CG1 VAL   127     -31.341  17.110   5.910  1.00 20.00      PROA
ATOM   1614 HG11 VAL   127     -30.503  17.181   5.188  1.00  0.00      PROA
ATOM   1615 HG12 VAL   127     -31.660  18.138   6.177  1.00  0.00      PROA
ATOM   1616 HG13 VAL   127     -32.201  16.613   5.407  1.00  0.00      PROA
ATOM   1617  CG2 VAL   127     -30.807  14.834   6.806  1.00 20.00      PROA
ATOM   1618 HG21 VAL   127     -30.579  14.219   7.699  1.00  0.00      PROA
ATOM   1619 HG22 VAL   127     -29.997  14.665   6.066  1.00  0.00      PROA
ATOM   1620 HG23 VAL   127     -31.754  14.450   6.370  1.00  0.00      PROA
ATOM   1621  C   VAL   127     -29.736  18.294   8.144  1.00 20.00      PROA
ATOM   1622  O   VAL   127     -30.812  18.743   8.533  1.00 20.00      PROA
ATOM   1623  N   VAL   128     -28.624  19.017   8.090  1.00 20.00      PROA
ATOM   1624  HN  VAL   128     -27.750  18.620   7.815  1.00  0.00      PROA
ATOM   1625  CA  VAL   128     -28.581  20.407   8.511  1.00 20.00      PROA
ATOM   1626  HA  VAL   128     -29.468  20.923   8.183  1.00  0.00      PROA
ATOM   1627  CB  VAL   128     -28.388  20.503  10.047  1.00 20.00      PROA
ATOM   1628  HB  VAL   128     -29.202  19.904  10.502  1.00  0.00      PROA
ATOM   1629  CG1 VAL   128     -27.035  19.919  10.432  1.00 20.00      PROA
ATOM   1630 HG11 VAL   128     -26.190  20.554  10.089  1.00  0.00      PROA
ATOM   1631 HG12 VAL   128     -26.889  18.889  10.040  1.00  0.00      PROA
ATOM   1632 HG13 VAL   128     -26.967  19.872  11.538  1.00  0.00      PROA
ATOM   1633  CG2 VAL   128     -28.498  21.947  10.516  1.00 20.00      PROA
ATOM   1634 HG21 VAL   128     -29.430  22.414  10.150  1.00  0.00      PROA
ATOM   1635 HG22 VAL   128     -27.609  22.555  10.247  1.00  0.00      PROA
ATOM   1636 HG23 VAL   128     -28.552  21.955  11.629  1.00  0.00      PROA
ATOM   1637  C   VAL   128     -27.389  21.052   7.821  1.00 20.00      PROA
ATOM   1638  O   VAL   128     -26.484  20.353   7.348  1.00 20.00      PROA
ATOM   1639  N   GLU   129     -27.385  22.379   7.767  1.00 20.00      PROA
ATOM   1640  HN  GLU   129     -28.172  22.911   8.073  1.00  0.00      PROA
ATOM   1641  CA  GLU   129     -26.287  23.096   7.144  1.00 20.00      PROA
ATOM   1642  HA  GLU   129     -26.001  22.599   6.230  1.00  0.00      PROA
ATOM   1643  CB  GLU   129     -26.701  24.532   6.800  1.00 20.00      PROA
ATOM   1644  HB1 GLU   129     -27.009  25.062   7.729  1.00  0.00      PROA
ATOM   1645  HB2 GLU   129     -27.590  24.498   6.129  1.00  0.00      PROA
ATOM   1646  CG  GLU   129     -25.592  25.329   6.114  1.00 20.00      PROA
ATOM   1647  HG1 GLU   129     -25.311  24.855   5.150  1.00  0.00      PROA
ATOM   1648  HG2 GLU   129     -24.684  25.398   6.747  1.00  0.00      PROA
ATOM   1649  CD  GLU   129     -25.979  26.764   5.801  1.00 20.00      PROA
ATOM   1650  OE1 GLU   129     -25.184  27.458   5.131  1.00 20.00      PROA
ATOM   1651  OE2 GLU   129     -27.070  27.202   6.229  1.00 20.00      PROA
ATOM   1652  C   GLU   129     -25.077  23.128   8.072  1.00 20.00      PROA
ATOM   1653  O   GLU   129     -25.194  23.453   9.256  1.00 20.00      PROA
ATOM   1654  N   HSD   130     -23.920  22.773   7.527  1.00 20.00      PROA
ATOM   1655  HN  HSD   130     -23.876  22.524   6.558  1.00  0.00      PROA
ATOM   1656  CA  HSD   130     -22.671  22.781   8.270  1.00 20.00      PROA
ATOM   1657  HA  HSD   130     -22.817  22.347   9.252  1.00  0.00      PROA
ATOM   1658  CB  HSD   130     -21.602  22.036   7.462  1.00 20.00      PROA
ATOM   1659  HB1 HSD   130     -21.420  22.530   6.483  1.00  0.00      PROA
ATOM   1660  HB2 HSD   130     -22.018  21.029   7.235  1.00  0.00      PROA
ATOM   1661  ND1 HSD   130     -19.394  22.822   8.397  1.00 20.00      PROA
ATOM   1662  HD1 HSD   130     -19.583  23.775   8.176  1.00  0.00      PROA
ATOM   1663  CG  HSD   130     -20.318  21.818   8.197  1.00 20.00      PROA
ATOM   1664  CE1 HSD   130     -18.352  22.334   9.048  1.00 20.00      PROA
ATOM   1665  HE1 HSD   130     -17.421  22.796   9.362  1.00  0.00      PROA
ATOM   1666  NE2 HSD   130     -18.569  21.051   9.280  1.00 20.00      PROA
ATOM   1667  CD2 HSD   130     -19.792  20.704   8.758  1.00 20.00      PROA
ATOM   1668  HD2 HSD   130     -20.157  19.687   8.810  1.00  0.00      PROA
ATOM   1669  C   HSD   130     -22.336  24.267   8.396  1.00 20.00      PROA
ATOM   1670  O   HSD   130     -22.218  24.968   7.392  1.00 20.00      PROA
ATOM   1671  N   LYS   131     -22.194  24.754   9.624  1.00 20.00      PROA
ATOM   1672  HN  LYS   131     -22.293  24.176  10.452  1.00  0.00      PROA
ATOM   1673  CA  LYS   131     -21.931  26.176   9.836  1.00 20.00      PROA
ATOM   1674  HA  LYS   131     -22.704  26.722   9.311  1.00  0.00      PROA
ATOM   1675  CB  LYS   131     -22.049  26.518  11.320  1.00 20.00      PROA
ATOM   1676  HB1 LYS   131     -21.741  27.574  11.495  1.00  0.00      PROA
ATOM   1677  HB2 LYS   131     -21.372  25.872  11.916  1.00  0.00      PROA
ATOM   1678  CG  LYS   131     -23.465  26.387  11.854  1.00 20.00      PROA
ATOM   1679  HG1 LYS   131     -23.796  25.328  11.729  1.00  0.00      PROA
ATOM   1680  HG2 LYS   131     -24.145  27.023  11.240  1.00  0.00      PROA
ATOM   1681  CD  LYS   131     -23.541  26.794  13.311  1.00 20.00      PROA
ATOM   1682  HD1 LYS   131     -23.164  27.830  13.425  1.00  0.00      PROA
ATOM   1683  HD2 LYS   131     -22.884  26.131  13.920  1.00  0.00      PROA
ATOM   1684  CE  LYS   131     -24.972  26.743  13.821  1.00 20.00      PROA
ATOM   1685  HE1 LYS   131     -25.627  27.415  13.225  1.00  0.00      PROA
ATOM   1686  HE2 LYS   131     -25.022  27.048  14.885  1.00  0.00      PROA
ATOM   1687  NZ  LYS   131     -25.546  25.371  13.734  1.00 20.00      PROA
ATOM   1688  HZ1 LYS   131     -24.902  24.698  14.214  1.00  0.00      PROA
ATOM   1689  HZ2 LYS   131     -25.675  25.082  12.742  1.00  0.00      PROA
ATOM   1690  HZ3 LYS   131     -26.454  25.335  14.223  1.00  0.00      PROA
ATOM   1691  C   LYS   131     -20.611  26.709   9.300  1.00 20.00      PROA
ATOM   1692  O   LYS   131     -20.483  27.914   9.070  1.00 20.00      PROA
ATOM   1693  N   VAL   132     -19.636  25.828   9.096  1.00 20.00      PROA
ATOM   1694  HN  VAL   132     -19.725  24.916   9.483  1.00  0.00      PROA
ATOM   1695  CA  VAL   132     -18.337  26.259   8.589  1.00 20.00      PROA
ATOM   1696  HA  VAL   132     -18.163  27.302   8.824  1.00  0.00      PROA
ATOM   1697  CB  VAL   132     -17.184  25.454   9.246  1.00 20.00      PROA
ATOM   1698  HB  VAL   132     -17.288  24.397   9.015  1.00  0.00      PROA
ATOM   1699  CG1 VAL   132     -15.851  25.877   8.654  1.00 20.00      PROA
ATOM   1700 HG11 VAL   132     -15.724  26.981   8.650  1.00  0.00      PROA
ATOM   1701 HG12 VAL   132     -15.755  25.498   7.617  1.00  0.00      PROA
ATOM   1702 HG13 VAL   132     -15.008  25.429   9.228  1.00  0.00      PROA
ATOM   1703  CG2 VAL   132     -17.177  25.683  10.746  1.00 20.00      PROA
ATOM   1704 HG21 VAL   132     -18.117  25.358  11.228  1.00  0.00      PROA
ATOM   1705 HG22 VAL   132     -17.028  26.765  10.944  1.00  0.00      PROA
ATOM   1706 HG23 VAL   132     -16.329  25.130  11.210  1.00  0.00      PROA
ATOM   1707  C   VAL   132     -18.224  26.130   7.075  1.00 20.00      PROA
ATOM   1708  O   VAL   132     -17.779  27.058   6.398  1.00 20.00      PROA
ATOM   1709  N   GLU   133     -18.630  24.978   6.548  1.00 20.00      PROA
ATOM   1710  HN  GLU   133     -18.813  24.172   7.088  1.00  0.00      PROA
ATOM   1711  CA  GLU   133     -18.557  24.717   5.115  1.00 20.00      PROA
ATOM   1712  HA  GLU   133     -17.664  25.182   4.721  1.00  0.00      PROA
ATOM   1713  CB  GLU   133     -18.475  23.211   4.875  1.00 20.00      PROA
ATOM   1714  HB1 GLU   133     -18.444  23.029   3.771  1.00  0.00      PROA
ATOM   1715  HB2 GLU   133     -19.389  22.707   5.262  1.00  0.00      PROA
ATOM   1716  CG  GLU   133     -17.243  22.569   5.488  1.00 20.00      PROA
ATOM   1717  HG1 GLU   133     -17.150  21.507   5.217  1.00  0.00      PROA
ATOM   1718  HG2 GLU   133     -17.272  22.606   6.596  1.00  0.00      PROA
ATOM   1719  CD  GLU   133     -15.962  23.246   5.050  1.00 20.00      PROA
ATOM   1720  OE1 GLU   133     -15.873  23.648   3.872  1.00 20.00      PROA
ATOM   1721  OE2 GLU   133     -15.037  23.366   5.877  1.00 20.00      PROA
ATOM   1722  C   GLU   133     -19.709  25.312   4.308  1.00 20.00      PROA
ATOM   1723  O   GLU   133     -19.680  25.309   3.078  1.00 20.00      PROA
ATOM   1724  N   LYS   134     -20.725  25.810   5.006  1.00 20.00      PROA
ATOM   1725  HN  LYS   134     -20.761  25.743   5.995  1.00  0.00      PROA
ATOM   1726  CA  LYS   134     -21.882  26.438   4.375  1.00 20.00      PROA
ATOM   1727  HA  LYS   134     -22.615  26.631   5.144  1.00  0.00      PROA
ATOM   1728  CB  LYS   134     -21.463  27.752   3.708  1.00 20.00      PROA
ATOM   1729  HB1 LYS   134     -22.382  28.239   3.293  1.00  0.00      PROA
ATOM   1730  HB2 LYS   134     -20.781  27.566   2.850  1.00  0.00      PROA
ATOM   1731  CG  LYS   134     -20.825  28.750   4.670  1.00 20.00      PROA
ATOM   1732  HG1 LYS   134     -20.606  29.687   4.124  1.00  0.00      PROA
ATOM   1733  HG2 LYS   134     -19.838  28.354   5.005  1.00  0.00      PROA
ATOM   1734  CD  LYS   134     -21.709  28.986   5.888  1.00 20.00      PROA
ATOM   1735  HD1 LYS   134     -21.885  28.026   6.422  1.00  0.00      PROA
ATOM   1736  HD2 LYS   134     -22.704  29.359   5.546  1.00  0.00      PROA
ATOM   1737  CE  LYS   134     -21.062  29.958   6.864  1.00 20.00      PROA
ATOM   1738  HE1 LYS   134     -20.969  30.963   6.400  1.00  0.00      PROA
ATOM   1739  HE2 LYS   134     -20.056  29.582   7.144  1.00  0.00      PROA
ATOM   1740  NZ  LYS   134     -21.863  30.093   8.121  1.00 20.00      PROA
ATOM   1741  HZ1 LYS   134     -21.580  29.254   8.682  1.00  0.00      PROA
ATOM   1742  HZ2 LYS   134     -22.881  30.034   7.900  1.00  0.00      PROA
ATOM   1743  HZ3 LYS   134     -21.618  30.958   8.644  1.00  0.00      PROA
ATOM   1744  C   LYS   134     -22.645  25.583   3.373  1.00 20.00      PROA
ATOM   1745  O   LYS   134     -23.016  26.048   2.297  1.00 20.00      PROA
ATOM   1746  N   MET   135     -22.881  24.329   3.732  1.00 20.00      PROA
ATOM   1747  HN  MET   135     -22.647  23.981   4.629  1.00  0.00      PROA
ATOM   1748  CA  MET   135     -23.631  23.423   2.882  1.00 20.00      PROA
ATOM   1749  HA  MET   135     -24.496  23.936   2.478  1.00  0.00      PROA
ATOM   1750  CB  MET   135     -22.751  22.871   1.758  1.00 20.00      PROA
ATOM   1751  HB1 MET   135     -22.332  23.737   1.194  1.00  0.00      PROA
ATOM   1752  HB2 MET   135     -23.409  22.322   1.047  1.00  0.00      PROA
ATOM   1753  CG  MET   135     -21.637  21.949   2.226  1.00 20.00      PROA
ATOM   1754  HG1 MET   135     -22.057  21.043   2.711  1.00  0.00      PROA
ATOM   1755  HG2 MET   135     -21.019  22.484   2.981  1.00  0.00      PROA
ATOM   1756  SD  MET   135     -20.602  21.429   0.847  1.00 20.00      PROA
ATOM   1757  CE  MET   135     -21.616  20.315   0.084  1.00 20.00      PROA
ATOM   1758  HE1 MET   135     -22.671  20.404   0.377  1.00  0.00      PROA
ATOM   1759  HE2 MET   135     -21.132  19.362   0.163  1.00  0.00      PROA
ATOM   1760  HE3 MET   135     -21.409  20.590  -0.935  1.00  0.00      PROA
ATOM   1761  C   MET   135     -24.100  22.301   3.784  1.00 20.00      PROA
ATOM   1762  O   MET   135     -23.542  22.101   4.863  1.00 20.00      PROA
ATOM   1763  N   TYR   136     -25.123  21.573   3.355  1.00 20.00      PROA
ATOM   1764  HN  TYR   136     -25.559  21.727   2.459  1.00  0.00      PROA
ATOM   1765  CA  TYR   136     -25.651  20.480   4.162  1.00 20.00      PROA
ATOM   1766  HA  TYR   136     -25.858  20.858   5.149  1.00  0.00      PROA
ATOM   1767  CB  TYR   136     -26.947  19.956   3.541  1.00 20.00      PROA
ATOM   1768  HB1 TYR   136     -27.110  18.883   3.772  1.00  0.00      PROA
ATOM   1769  HB2 TYR   136     -26.914  20.036   2.435  1.00  0.00      PROA
ATOM   1770  CG  TYR   136     -28.173  20.702   4.037  1.00 20.00      PROA
ATOM   1771  CD1 TYR   136     -29.079  20.089   4.904  1.00 20.00      PROA
ATOM   1772  HD1 TYR   136     -28.907  19.065   5.201  1.00  0.00      PROA
ATOM   1773  CE1 TYR   136     -30.185  20.774   5.395  1.00 20.00      PROA
ATOM   1774  HE1 TYR   136     -30.872  20.274   6.061  1.00  0.00      PROA
ATOM   1775  CZ  TYR   136     -30.400  22.088   5.017  1.00 20.00      PROA
ATOM   1776  OH  TYR   136     -31.496  22.761   5.512  1.00 20.00      PROA
ATOM   1777  HH  TYR   136     -31.104  23.537   5.936  1.00  0.00      PROA
ATOM   1778  CD2 TYR   136     -28.410  22.029   3.668  1.00 20.00      PROA
ATOM   1779  HD2 TYR   136     -27.719  22.526   3.001  1.00  0.00      PROA
ATOM   1780  CE2 TYR   136     -29.520  22.724   4.153  1.00 20.00      PROA
ATOM   1781  HE2 TYR   136     -29.676  23.752   3.854  1.00  0.00      PROA
ATOM   1782  C   TYR   136     -24.628  19.357   4.346  1.00 20.00      PROA
ATOM   1783  O   TYR   136     -23.993  18.913   3.389  1.00 20.00      PROA
ATOM   1784  N   VAL   137     -24.481  18.903   5.586  1.00 20.00      PROA
ATOM   1785  HN  VAL   137     -25.018  19.284   6.340  1.00  0.00      PROA
ATOM   1786  CA  VAL   137     -23.521  17.862   5.930  1.00 20.00      PROA
ATOM   1787  HA  VAL   137     -22.546  18.326   5.965  1.00  0.00      PROA
ATOM   1788  CB  VAL   137     -23.810  17.279   7.339  1.00 20.00      PROA
ATOM   1789  HB  VAL   137     -24.827  16.881   7.457  1.00  0.00      PROA
ATOM   1790  CG1 VAL   137     -22.833  16.137   7.652  1.00 20.00      PROA
ATOM   1791 HG11 VAL   137     -21.781  16.472   7.525  1.00  0.00      PROA
ATOM   1792 HG12 VAL   137     -23.003  15.241   7.020  1.00  0.00      PROA
ATOM   1793 HG13 VAL   137     -22.956  15.819   8.710  1.00  0.00      PROA
ATOM   1794  CG2 VAL   137     -23.689  18.381   8.376  1.00 20.00      PROA
ATOM   1795 HG21 VAL   137     -24.418  19.201   8.211  1.00  0.00      PROA
ATOM   1796 HG22 VAL   137     -22.662  18.806   8.391  1.00  0.00      PROA
ATOM   1797 HG23 VAL   137     -23.904  17.944   9.376  1.00  0.00      PROA
ATOM   1798  C   VAL   137     -23.385  16.709   4.939  1.00 20.00      PROA
ATOM   1799  O   VAL   137     -22.268  16.367   4.547  1.00 20.00      PROA
ATOM   1800  N   PRO   138     -24.504  16.089   4.528  1.00 20.00      PROA
ATOM   1801  CD  PRO   138     -25.897  16.218   4.998  1.00 20.00      PROA
ATOM   1802  HD1 PRO   138     -26.413  16.954   4.347  1.00  0.00      PROA
ATOM   1803  HD2 PRO   138     -26.047  16.502   6.047  1.00  0.00      PROA
ATOM   1804  CA  PRO   138     -24.375  14.978   3.578  1.00 20.00      PROA
ATOM   1805  HA  PRO   138     -23.748  14.220   4.026  1.00  0.00      PROA
ATOM   1806  CB  PRO   138     -25.816  14.513   3.384  1.00 20.00      PROA
ATOM   1807  HB1 PRO   138     -25.885  13.434   3.125  1.00  0.00      PROA
ATOM   1808  HB2 PRO   138     -26.325  15.110   2.598  1.00  0.00      PROA
ATOM   1809  CG  PRO   138     -26.455  14.836   4.720  1.00 20.00      PROA
ATOM   1810  HG1 PRO   138     -27.564  14.818   4.677  1.00  0.00      PROA
ATOM   1811  HG2 PRO   138     -26.119  14.113   5.487  1.00  0.00      PROA
ATOM   1812  C   PRO   138     -23.716  15.390   2.265  1.00 20.00      PROA
ATOM   1813  O   PRO   138     -22.966  14.617   1.672  1.00 20.00      PROA
ATOM   1814  N   ALA   139     -23.996  16.607   1.806  1.00 20.00      PROA
ATOM   1815  HN  ALA   139     -24.555  17.259   2.315  1.00  0.00      PROA
ATOM   1816  CA  ALA   139     -23.404  17.072   0.560  1.00 20.00      PROA
ATOM   1817  HA  ALA   139     -23.515  16.309  -0.197  1.00  0.00      PROA
ATOM   1818  CB  ALA   139     -24.084  18.363   0.096  1.00 20.00      PROA
ATOM   1819  HB1 ALA   139     -24.094  19.123   0.904  1.00  0.00      PROA
ATOM   1820  HB2 ALA   139     -25.146  18.137  -0.141  1.00  0.00      PROA
ATOM   1821  HB3 ALA   139     -23.615  18.754  -0.832  1.00  0.00      PROA
ATOM   1822  C   ALA   139     -21.906  17.297   0.748  1.00 20.00      PROA
ATOM   1823  O   ALA   139     -21.117  17.047  -0.157  1.00 20.00      PROA
ATOM   1824  N   LEU   140     -21.522  17.759   1.932  1.00 20.00      PROA
ATOM   1825  HN  LEU   140     -22.193  17.951   2.648  1.00  0.00      PROA
ATOM   1826  CA  LEU   140     -20.120  18.014   2.244  1.00 20.00      PROA
ATOM   1827  HA  LEU   140     -19.688  18.646   1.482  1.00  0.00      PROA
ATOM   1828  CB  LEU   140     -19.996  18.698   3.606  1.00 20.00      PROA
ATOM   1829  HB1 LEU   140     -20.604  18.131   4.345  1.00  0.00      PROA
ATOM   1830  HB2 LEU   140     -20.453  19.708   3.537  1.00  0.00      PROA
ATOM   1831  CG  LEU   140     -18.581  18.822   4.184  1.00 20.00      PROA
ATOM   1832  HG  LEU   140     -18.065  17.833   4.225  1.00  0.00      PROA
ATOM   1833  CD1 LEU   140     -17.737  19.780   3.345  1.00 20.00      PROA
ATOM   1834 HD11 LEU   140     -18.201  20.789   3.313  1.00  0.00      PROA
ATOM   1835 HD12 LEU   140     -17.633  19.412   2.305  1.00  0.00      PROA
ATOM   1836 HD13 LEU   140     -16.721  19.874   3.780  1.00  0.00      PROA
ATOM   1837  CD2 LEU   140     -18.679  19.312   5.620  1.00 20.00      PROA
ATOM   1838 HD21 LEU   140     -19.270  18.600   6.237  1.00  0.00      PROA
ATOM   1839 HD22 LEU   140     -19.174  20.306   5.659  1.00  0.00      PROA
ATOM   1840 HD23 LEU   140     -17.669  19.410   6.074  1.00  0.00      PROA
ATOM   1841  C   LEU   140     -19.265  16.747   2.275  1.00 20.00      PROA
ATOM   1842  O   LEU   140     -18.225  16.678   1.615  1.00 20.00      PROA
ATOM   1843  N   ILE   141     -19.711  15.756   3.045  1.00 20.00      PROA
ATOM   1844  HN  ILE   141     -20.565  15.868   3.558  1.00  0.00      PROA
ATOM   1845  CA  ILE   141     -18.959  14.513   3.219  1.00 20.00      PROA
ATOM   1846  HA  ILE   141     -17.932  14.786   3.296  1.00  0.00      PROA
ATOM   1847  CB  ILE   141     -19.309  13.851   4.569  1.00 20.00      PROA
ATOM   1848  HB  ILE   141     -18.620  12.994   4.749  1.00  0.00      PROA
ATOM   1849  CG2 ILE   141     -19.125  14.864   5.694  1.00 20.00      PROA
ATOM   1850 HG21 ILE   141     -19.914  15.648   5.661  1.00  0.00      PROA
ATOM   1851 HG22 ILE   141     -18.135  15.356   5.626  1.00  0.00      PROA
ATOM   1852 HG23 ILE   141     -19.179  14.365   6.684  1.00  0.00      PROA
ATOM   1853  CG1 ILE   141     -20.753  13.344   4.564  1.00 20.00      PROA
ATOM   1854 HG11 ILE   141     -20.839  12.541   3.797  1.00  0.00      PROA
ATOM   1855 HG12 ILE   141     -21.469  14.138   4.282  1.00  0.00      PROA
ATOM   1856  CD  ILE   141     -21.167  12.724   5.906  1.00 20.00      PROA
ATOM   1857  HD1 ILE   141     -21.456  13.508   6.637  1.00  0.00      PROA
ATOM   1858  HD2 ILE   141     -20.315  12.160   6.335  1.00  0.00      PROA
ATOM   1859  HD3 ILE   141     -22.023  12.038   5.769  1.00  0.00      PROA
ATOM   1860  C   ILE   141     -19.061  13.473   2.107  1.00 20.00      PROA
ATOM   1861  O   ILE   141     -18.370  12.459   2.147  1.00 20.00      PROA
ATOM   1862  N   PHE   142     -19.913  13.718   1.115  1.00 20.00      PROA
ATOM   1863  HN  PHE   142     -20.571  14.464   1.189  1.00  0.00      PROA
ATOM   1864  CA  PHE   142     -20.039  12.802  -0.016  1.00 20.00      PROA
ATOM   1865  HA  PHE   142     -19.366  11.957   0.076  1.00  0.00      PROA
ATOM   1866  CB  PHE   142     -21.480  12.294  -0.160  1.00 20.00      PROA
ATOM   1867  HB1 PHE   142     -21.655  11.902  -1.189  1.00  0.00      PROA
ATOM   1868  HB2 PHE   142     -22.212  13.114  -0.013  1.00  0.00      PROA
ATOM   1869  CG  PHE   142     -21.810  11.151   0.749  1.00 20.00      PROA
ATOM   1870  CD1 PHE   142     -21.383   9.863   0.450  1.00 20.00      PROA
ATOM   1871  HD1 PHE   142     -20.852   9.695  -0.475  1.00  0.00      PROA
ATOM   1872  CE1 PHE   142     -21.655   8.800   1.308  1.00 20.00      PROA
ATOM   1873  HE1 PHE   142     -21.318   7.803   1.059  1.00  0.00      PROA
ATOM   1874  CZ  PHE   142     -22.365   9.024   2.484  1.00 20.00      PROA
ATOM   1875  HZ  PHE   142     -22.607   8.200   3.139  1.00  0.00      PROA
ATOM   1876  CD2 PHE   142     -22.521  11.365   1.925  1.00 20.00      PROA
ATOM   1877  HD2 PHE   142     -22.851  12.352   2.190  1.00  0.00      PROA
ATOM   1878  CE2 PHE   142     -22.801  10.310   2.797  1.00 20.00      PROA
ATOM   1879  HE2 PHE   142     -23.360  10.509   3.671  1.00  0.00      PROA
ATOM   1880  C   PHE   142     -19.637  13.501  -1.309  1.00 20.00      PROA
ATOM   1881  O   PHE   142     -19.392  12.840  -2.318  1.00 20.00      PROA
ATOM   1882  N   GLY   143     -19.560  14.830  -1.270  1.00 20.00      PROA
ATOM   1883  HN  GLY   143     -19.846  15.344  -0.462  1.00  0.00      PROA
ATOM   1884  CA  GLY   143     -19.233  15.585  -2.471  1.00 20.00      PROA
ATOM   1885  HA1 GLY   143     -20.024  16.312  -2.576  1.00  0.00      PROA
ATOM   1886  HA2 GLY   143     -19.182  14.948  -3.343  1.00  0.00      PROA
ATOM   1887  C   GLY   143     -17.935  16.369  -2.453  1.00 20.00      PROA
ATOM   1888  O   GLY   143     -17.606  17.062  -3.422  1.00 20.00      PROA
ATOM   1889  N   GLN   144     -17.190  16.270  -1.360  1.00 20.00      PROA
ATOM   1890  HN  GLN   144     -17.535  15.836  -0.532  1.00  0.00      PROA
ATOM   1891  CA  GLN   144     -15.923  16.981  -1.252  1.00 20.00      PROA
ATOM   1892  HA  GLN   144     -15.551  17.239  -2.235  1.00  0.00      PROA
ATOM   1893  CB  GLN   144     -16.084  18.254  -0.425  1.00 20.00      PROA
ATOM   1894  HB1 GLN   144     -15.053  18.667  -0.266  1.00  0.00      PROA
ATOM   1895  HB2 GLN   144     -16.496  18.026   0.581  1.00  0.00      PROA
ATOM   1896  CG  GLN   144     -16.913  19.326  -1.111  1.00 20.00      PROA
ATOM   1897  HG1 GLN   144     -17.978  19.018  -1.107  1.00  0.00      PROA
ATOM   1898  HG2 GLN   144     -16.579  19.416  -2.171  1.00  0.00      PROA
ATOM   1899  CD  GLN   144     -16.728  20.679  -0.475  1.00 20.00      PROA
ATOM   1900  OE1 GLN   144     -15.609  21.202  -0.416  1.00 20.00      PROA
ATOM   1901  NE2 GLN   144     -17.821  21.261   0.008  1.00 20.00      PROA
ATOM   1902 HE21 GLN   144     -17.622  22.109   0.513  1.00  0.00      PROA
ATOM   1903 HE22 GLN   144     -18.738  20.895  -0.107  1.00  0.00      PROA
ATOM   1904  C   GLN   144     -14.853  16.103  -0.630  1.00 20.00      PROA
ATOM   1905  O   GLN   144     -15.078  15.471   0.396  1.00 20.00      PROA
ATOM   1906  N   LEU   145     -13.684  16.080  -1.261  1.00 20.00      PROA
ATOM   1907  HN  LEU   145     -13.519  16.685  -2.051  1.00  0.00      PROA
ATOM   1908  CA  LEU   145     -12.568  15.276  -0.787  1.00 20.00      PROA
ATOM   1909  HA  LEU   145     -12.898  14.253  -0.696  1.00  0.00      PROA
ATOM   1910  CB  LEU   145     -11.402  15.360  -1.776  1.00 20.00      PROA
ATOM   1911  HB1 LEU   145     -10.476  14.935  -1.324  1.00  0.00      PROA
ATOM   1912  HB2 LEU   145     -11.208  16.447  -1.961  1.00  0.00      PROA
ATOM   1913  CG  LEU   145     -11.563  14.682  -3.139  1.00 20.00      PROA
ATOM   1914  HG  LEU   145     -12.502  15.046  -3.620  1.00  0.00      PROA
ATOM   1915  CD1 LEU   145     -10.376  15.069  -4.038  1.00 20.00      PROA
ATOM   1916 HD11 LEU   145      -9.418  14.754  -3.573  1.00  0.00      PROA
ATOM   1917 HD12 LEU   145     -10.363  16.171  -4.186  1.00  0.00      PROA
ATOM   1918 HD13 LEU   145     -10.461  14.584  -5.034  1.00  0.00      PROA
ATOM   1919  CD2 LEU   145     -11.638  13.171  -2.961  1.00 20.00      PROA
ATOM   1920 HD21 LEU   145     -12.515  12.881  -2.348  1.00  0.00      PROA
ATOM   1921 HD22 LEU   145     -10.719  12.805  -2.458  1.00  0.00      PROA
ATOM   1922 HD23 LEU   145     -11.723  12.664  -3.947  1.00  0.00      PROA
ATOM   1923  C   LEU   145     -12.084  15.703   0.595  1.00 20.00      PROA
ATOM   1924  O   LEU   145     -12.254  16.850   1.001  1.00 20.00      PROA
ATOM   1925  N   LEU   146     -11.490  14.752   1.312  1.00 20.00      PROA
ATOM   1926  HN  LEU   146     -11.362  13.832   0.956  1.00  0.00      PROA
ATOM   1927  CA  LEU   146     -10.933  15.000   2.635  1.00 20.00      PROA
ATOM   1928  HA  LEU   146     -10.562  14.056   3.000  1.00  0.00      PROA
ATOM   1929  CB  LEU   146      -9.776  16.004   2.509  1.00 20.00      PROA
ATOM   1930  HB1 LEU   146      -9.284  16.133   3.501  1.00  0.00      PROA
ATOM   1931  HB2 LEU   146     -10.150  17.005   2.201  1.00  0.00      PROA
ATOM   1932  CG  LEU   146      -8.705  15.544   1.512  1.00 20.00      PROA
ATOM   1933  HG  LEU   146      -9.149  15.385   0.503  1.00  0.00      PROA
ATOM   1934  CD1 LEU   146      -7.613  16.601   1.349  1.00 20.00      PROA
ATOM   1935 HD11 LEU   146      -7.150  16.818   2.337  1.00  0.00      PROA
ATOM   1936 HD12 LEU   146      -8.043  17.543   0.948  1.00  0.00      PROA
ATOM   1937 HD13 LEU   146      -6.822  16.245   0.655  1.00  0.00      PROA
ATOM   1938  CD2 LEU   146      -8.107  14.237   2.006  1.00 20.00      PROA
ATOM   1939 HD21 LEU   146      -8.818  13.390   1.907  1.00  0.00      PROA
ATOM   1940 HD22 LEU   146      -7.830  14.330   3.074  1.00  0.00      PROA
ATOM   1941 HD23 LEU   146      -7.187  13.990   1.438  1.00  0.00      PROA
ATOM   1942  C   LEU   146     -11.948  15.482   3.668  1.00 20.00      PROA
ATOM   1943  O   LEU   146     -11.708  16.455   4.376  1.00 20.00      PROA
ATOM   1944  N   THR   147     -13.079  14.787   3.749  1.00 20.00      PROA
ATOM   1945  HN  THR   147     -13.207  13.976   3.187  1.00  0.00      PROA
ATOM   1946  CA  THR   147     -14.129  15.121   4.704  1.00 20.00      PROA
ATOM   1947  HA  THR   147     -13.786  15.866   5.394  1.00  0.00      PROA
ATOM   1948  CB  THR   147     -15.393  15.614   3.992  1.00 20.00      PROA
ATOM   1949  HB  THR   147     -16.240  15.663   4.711  1.00  0.00      PROA
ATOM   1950  OG1 THR   147     -15.719  14.714   2.928  1.00 20.00      PROA
ATOM   1951  HG1 THR   147     -15.380  15.164   2.132  1.00  0.00      PROA
ATOM   1952  CG2 THR   147     -15.167  17.013   3.424  1.00 20.00      PROA
ATOM   1953 HG21 THR   147     -14.334  17.009   2.689  1.00  0.00      PROA
ATOM   1954 HG22 THR   147     -14.903  17.718   4.236  1.00  0.00      PROA
ATOM   1955 HG23 THR   147     -16.080  17.381   2.912  1.00  0.00      PROA
ATOM   1956  C   THR   147     -14.438  13.840   5.462  1.00 20.00      PROA
ATOM   1957  O   THR   147     -14.620  12.787   4.860  1.00 20.00      PROA
ATOM   1958  N   SER   148     -14.508  13.931   6.781  1.00 20.00      PROA
ATOM   1959  HN  SER   148     -14.352  14.792   7.275  1.00  0.00      PROA
ATOM   1960  CA  SER   148     -14.740  12.737   7.576  1.00 20.00      PROA
ATOM   1961  HA  SER   148     -15.533  12.144   7.134  1.00  0.00      PROA
ATOM   1962  CB  SER   148     -13.439  11.913   7.614  1.00 20.00      PROA
ATOM   1963  HB1 SER   148     -12.590  12.568   7.903  1.00  0.00      PROA
ATOM   1964  HB2 SER   148     -13.228  11.506   6.607  1.00  0.00      PROA
ATOM   1965  OG  SER   148     -13.501  10.840   8.539  1.00 20.00      PROA
ATOM   1966  HG1 SER   148     -13.911  10.081   8.048  1.00  0.00      PROA
ATOM   1967  C   SER   148     -15.150  13.085   8.992  1.00 20.00      PROA
ATOM   1968  O   SER   148     -15.007  14.231   9.428  1.00 20.00      PROA
ATOM   1969  N   SER   149     -15.680  12.092   9.699  1.00 20.00      PROA
ATOM   1970  HN  SER   149     -15.851  11.215   9.233  1.00  0.00      PROA
ATOM   1971  CA  SER   149     -16.046  12.264  11.098  1.00 20.00      PROA
ATOM   1972  HA  SER   149     -15.964  13.282  11.373  1.00  0.00      PROA
ATOM   1973  CB  SER   149     -17.457  11.707  11.365  1.00 20.00      PROA
ATOM   1974  HB1 SER   149     -18.176  12.272  10.731  1.00  0.00      PROA
ATOM   1975  HB2 SER   149     -17.739  11.865  12.431  1.00  0.00      PROA
ATOM   1976  OG  SER   149     -17.549  10.329  11.039  1.00 20.00      PROA
ATOM   1977  HG1 SER   149     -16.968   9.854  11.665  1.00  0.00      PROA
ATOM   1978  C   SER   149     -14.992  11.473  11.889  1.00 20.00      PROA
ATOM   1979  O   SER   149     -15.084  11.331  13.107  1.00 20.00      PROA
ATOM   1980  N   ASN   150     -13.970  10.986  11.181  1.00 20.00      PROA
ATOM   1981  HN  ASN   150     -13.906  11.133  10.185  1.00  0.00      PROA
ATOM   1982  CA  ASN   150     -12.916  10.182  11.802  1.00 20.00      PROA
ATOM   1983  HA  ASN   150     -13.172   9.965  12.829  1.00  0.00      PROA
ATOM   1984  CB  ASN   150     -12.781   8.848  11.052  1.00 20.00      PROA
ATOM   1985  HB1 ASN   150     -11.925   8.250  11.437  1.00  0.00      PROA
ATOM   1986  HB2 ASN   150     -12.582   9.033   9.978  1.00  0.00      PROA
ATOM   1987  CG  ASN   150     -14.005   7.949  11.222  1.00 20.00      PROA
ATOM   1988  OD1 ASN   150     -14.291   7.488  12.323  1.00 20.00      PROA
ATOM   1989  ND2 ASN   150     -14.733   7.702  10.129  1.00 20.00      PROA
ATOM   1990 HD21 ASN   150     -15.516   7.086  10.139  1.00  0.00      PROA
ATOM   1991 HD22 ASN   150     -14.366   7.979   9.236  1.00  0.00      PROA
ATOM   1992  C   ASN   150     -11.539  10.857  11.872  1.00 20.00      PROA
ATOM   1993  O   ASN   150     -10.514  10.173  11.919  1.00 20.00      PROA
ATOM   1994  N   TYR   151     -11.506  12.187  11.897  1.00 20.00      PROA
ATOM   1995  HN  TYR   151     -12.326  12.759  11.782  1.00  0.00      PROA
ATOM   1996  CA  TYR   151     -10.224  12.892  11.946  1.00 20.00      PROA
ATOM   1997  HA  TYR   151      -9.449  12.267  11.535  1.00  0.00      PROA
ATOM   1998  CB  TYR   151     -10.291  14.190  11.135  1.00 20.00      PROA
ATOM   1999  HB1 TYR   151      -9.397  14.828  11.313  1.00  0.00      PROA
ATOM   2000  HB2 TYR   151     -11.182  14.781  11.429  1.00  0.00      PROA
ATOM   2001  CG  TYR   151     -10.317  14.002   9.629  1.00 20.00      PROA
ATOM   2002  CD1 TYR   151      -9.555  13.008   9.013  1.00 20.00      PROA
ATOM   2003  HD1 TYR   151      -8.956  12.321   9.587  1.00  0.00      PROA
ATOM   2004  CE1 TYR   151      -9.503  12.891   7.620  1.00 20.00      PROA
ATOM   2005  HE1 TYR   151      -8.875  12.135   7.173  1.00  0.00      PROA
ATOM   2006  CZ  TYR   151     -10.221  13.779   6.830  1.00 20.00      PROA
ATOM   2007  OH  TYR   151     -10.150  13.689   5.454  1.00 20.00      PROA
ATOM   2008  HH  TYR   151      -9.632  12.900   5.215  1.00  0.00      PROA
ATOM   2009  CD2 TYR   151     -11.037  14.875   8.815  1.00 20.00      PROA
ATOM   2010  HD2 TYR   151     -11.627  15.657   9.261  1.00  0.00      PROA
ATOM   2011  CE2 TYR   151     -10.991  14.770   7.416  1.00 20.00      PROA
ATOM   2012  HE2 TYR   151     -11.556  15.453   6.795  1.00  0.00      PROA
ATOM   2013  C   TYR   151      -9.702  13.213  13.342  1.00 20.00      PROA
ATOM   2014  O   TYR   151      -8.601  13.757  13.488  1.00 20.00      PROA
ATOM   2015  N   ASP   152     -10.483  12.899  14.368  1.00 20.00      PROA
ATOM   2016  HN  ASP   152     -11.368  12.444  14.251  1.00  0.00      PROA
ATOM   2017  CA  ASP   152     -10.054  13.159  15.739  1.00 20.00      PROA
ATOM   2018  HA  ASP   152      -9.137  13.733  15.768  1.00  0.00      PROA
ATOM   2019  CB  ASP   152     -11.128  13.947  16.495  1.00 20.00      PROA
ATOM   2020  HB1 ASP   152     -12.072  13.369  16.576  1.00  0.00      PROA
ATOM   2021  HB2 ASP   152     -11.340  14.886  15.941  1.00  0.00      PROA
ATOM   2022  CG  ASP   152     -10.688  14.331  17.901  1.00 20.00      PROA
ATOM   2023  OD1 ASP   152     -11.477  14.985  18.617  1.00 20.00      PROA
ATOM   2024  OD2 ASP   152      -9.555  13.982  18.293  1.00 20.00      PROA
ATOM   2025  C   ASP   152      -9.776  11.828  16.434  1.00 20.00      PROA
ATOM   2026  O   ASP   152     -10.686  11.171  16.953  1.00 20.00      PROA
ATOM   2027  N   ASP   153      -8.507  11.436  16.445  1.00 20.00      PROA
ATOM   2028  HN  ASP   153      -7.770  11.970  16.021  1.00  0.00      PROA
ATOM   2029  CA  ASP   153      -8.122  10.170  17.044  1.00 20.00      PROA
ATOM   2030  HA  ASP   153      -8.795   9.411  16.668  1.00  0.00      PROA
ATOM   2031  CB  ASP   153      -6.702   9.796  16.617  1.00 20.00      PROA
ATOM   2032  HB1 ASP   153      -6.300   8.945  17.203  1.00  0.00      PROA
ATOM   2033  HB2 ASP   153      -6.027  10.663  16.774  1.00  0.00      PROA
ATOM   2034  CG  ASP   153      -6.631   9.385  15.155  1.00 20.00      PROA
ATOM   2035  OD1 ASP   153      -5.534   9.030  14.689  1.00 20.00      PROA
ATOM   2036  OD2 ASP   153      -7.678   9.416  14.469  1.00 20.00      PROA
ATOM   2037  C   ASP   153      -8.267  10.081  18.557  1.00 20.00      PROA
ATOM   2038  O   ASP   153      -8.116   9.003  19.118  1.00 20.00      PROA
ATOM   2039  N   ASP   154      -8.558  11.196  19.220  1.00 20.00      PROA
ATOM   2040  HN  ASP   154      -8.664  12.088  18.766  1.00  0.00      PROA
ATOM   2041  CA  ASP   154      -8.751  11.149  20.669  1.00 20.00      PROA
ATOM   2042  HA  ASP   154      -7.915  10.629  21.123  1.00  0.00      PROA
ATOM   2043  CB  ASP   154      -8.891  12.555  21.262  1.00 20.00      PROA
ATOM   2044  HB1 ASP   154      -9.172  12.501  22.331  1.00  0.00      PROA
ATOM   2045  HB2 ASP   154      -9.659  13.146  20.720  1.00  0.00      PROA
ATOM   2046  CG  ASP   154      -7.597  13.333  21.225  1.00 20.00      PROA
ATOM   2047  OD1 ASP   154      -6.531  12.708  21.379  1.00 20.00      PROA
ATOM   2048  OD2 ASP   154      -7.650  14.569  21.059  1.00 20.00      PROA
ATOM   2049  C   ASP   154     -10.014  10.354  20.994  1.00 20.00      PROA
ATOM   2050  O   ASP   154     -10.183   9.869  22.109  1.00 20.00      PROA
ATOM   2051  N   GLU   155     -10.903  10.226  20.017  1.00 20.00      PROA
ATOM   2052  HN  GLU   155     -10.754  10.666  19.126  1.00  0.00      PROA
ATOM   2053  CA  GLU   155     -12.150   9.501  20.226  1.00 20.00      PROA
ATOM   2054  HA  GLU   155     -12.587   9.822  21.162  1.00  0.00      PROA
ATOM   2055  CB  GLU   155     -13.128   9.815  19.102  1.00 20.00      PROA
ATOM   2056  HB1 GLU   155     -14.075   9.259  19.295  1.00  0.00      PROA
ATOM   2057  HB2 GLU   155     -12.708   9.439  18.136  1.00  0.00      PROA
ATOM   2058  CG  GLU   155     -13.435  11.286  18.941  1.00 20.00      PROA
ATOM   2059  HG1 GLU   155     -12.552  11.847  18.568  1.00  0.00      PROA
ATOM   2060  HG2 GLU   155     -13.732  11.742  19.913  1.00  0.00      PROA
ATOM   2061  CD  GLU   155     -14.574  11.515  17.979  1.00 20.00      PROA
ATOM   2062  OE1 GLU   155     -15.736  11.259  18.364  1.00 20.00      PROA
ATOM   2063  OE2 GLU   155     -14.312  11.936  16.836  1.00 20.00      PROA
ATOM   2064  C   GLU   155     -11.954   7.991  20.317  1.00 20.00      PROA
ATOM   2065  O   GLU   155     -12.858   7.268  20.731  1.00 20.00      PROA
ATOM   2066  N   LYS   156     -10.777   7.521  19.908  1.00 20.00      PROA
ATOM   2067  HN  LYS   156     -10.068   8.128  19.555  1.00  0.00      PROA
ATOM   2068  CA  LYS   156     -10.438   6.101  19.941  1.00 20.00      PROA
ATOM   2069  HA  LYS   156      -9.603   5.952  19.272  1.00  0.00      PROA
ATOM   2070  CB  LYS   156     -10.019   5.704  21.359  1.00 20.00      PROA
ATOM   2071  HB1 LYS   156      -9.916   4.595  21.436  1.00  0.00      PROA
ATOM   2072  HB2 LYS   156     -10.797   6.010  22.088  1.00  0.00      PROA
ATOM   2073  CG  LYS   156      -8.660   6.292  21.741  1.00 20.00      PROA
ATOM   2074  HG1 LYS   156      -8.705   7.405  21.664  1.00  0.00      PROA
ATOM   2075  HG2 LYS   156      -7.907   5.940  20.999  1.00  0.00      PROA
ATOM   2076  CD  LYS   156      -8.221   5.898  23.132  1.00 20.00      PROA
ATOM   2077  HD1 LYS   156      -8.216   4.792  23.185  1.00  0.00      PROA
ATOM   2078  HD2 LYS   156      -8.978   6.274  23.856  1.00  0.00      PROA
ATOM   2079  CE  LYS   156      -6.846   6.476  23.434  1.00 20.00      PROA
ATOM   2080  HE1 LYS   156      -6.864   7.585  23.368  1.00  0.00      PROA
ATOM   2081  HE2 LYS   156      -6.106   6.085  22.702  1.00  0.00      PROA
ATOM   2082  NZ  LYS   156      -6.375   6.100  24.794  1.00 20.00      PROA
ATOM   2083  HZ1 LYS   156      -6.360   5.043  24.787  1.00  0.00      PROA
ATOM   2084  HZ2 LYS   156      -6.983   6.456  25.558  1.00  0.00      PROA
ATOM   2085  HZ3 LYS   156      -5.395   6.430  24.929  1.00  0.00      PROA
ATOM   2086  C   LYS   156     -11.548   5.190  19.428  1.00 20.00      PROA
ATOM   2087  O   LYS   156     -11.968   4.239  20.096  1.00 20.00      PROA
ATOM   2088  N   LYS   157     -12.012   5.481  18.218  1.00 20.00      PROA
ATOM   2089  HN  LYS   157     -11.648   6.260  17.698  1.00  0.00      PROA
ATOM   2090  CA  LYS   157     -13.070   4.691  17.603  1.00 20.00      PROA
ATOM   2091  HA  LYS   157     -13.788   4.391  18.355  1.00  0.00      PROA
ATOM   2092  CB  LYS   157     -13.778   5.504  16.517  1.00 20.00      PROA
ATOM   2093  HB1 LYS   157     -14.512   4.857  15.980  1.00  0.00      PROA
ATOM   2094  HB2 LYS   157     -13.010   5.831  15.775  1.00  0.00      PROA
ATOM   2095  CG  LYS   157     -14.520   6.725  17.025  1.00 20.00      PROA
ATOM   2096  HG1 LYS   157     -13.827   7.351  17.633  1.00  0.00      PROA
ATOM   2097  HG2 LYS   157     -15.353   6.397  17.690  1.00  0.00      PROA
ATOM   2098  CD  LYS   157     -15.056   7.558  15.869  1.00 20.00      PROA
ATOM   2099  HD1 LYS   157     -15.632   6.909  15.173  1.00  0.00      PROA
ATOM   2100  HD2 LYS   157     -14.187   7.971  15.304  1.00  0.00      PROA
ATOM   2101  CE  LYS   157     -15.945   8.689  16.370  1.00 20.00      PROA
ATOM   2102  HE1 LYS   157     -15.400   9.232  17.162  1.00  0.00      PROA
ATOM   2103  HE2 LYS   157     -16.894   8.299  16.797  1.00  0.00      PROA
ATOM   2104  NZ  LYS   157     -16.282   9.647  15.282  1.00 20.00      PROA
ATOM   2105  HZ1 LYS   157     -16.700   9.173  14.452  1.00  0.00      PROA
ATOM   2106  HZ2 LYS   157     -15.379  10.096  14.986  1.00  0.00      PROA
ATOM   2107  HZ3 LYS   157     -16.863  10.450  15.610  1.00  0.00      PROA
ATOM   2108  C   LYS   157     -12.499   3.430  16.976  1.00 20.00      PROA
ATOM   2109  O   LYS   157     -11.292   3.322  16.752  1.00 20.00      PROA
ATOM   2110  N   VAL   158     -13.379   2.474  16.705  1.00 20.00      PROA
ATOM   2111  HN  VAL   158     -14.342   2.601  16.946  1.00  0.00      PROA
ATOM   2112  CA  VAL   158     -12.976   1.237  16.065  1.00 20.00      PROA
ATOM   2113  HA  VAL   158     -11.922   1.251  15.820  1.00  0.00      PROA
ATOM   2114  CB  VAL   158     -13.262   0.004  16.958  1.00 20.00      PROA
ATOM   2115  HB  VAL   158     -13.028  -0.927  16.389  1.00  0.00      PROA
ATOM   2116  CG1 VAL   158     -12.340   0.038  18.177  1.00 20.00      PROA
ATOM   2117 HG11 VAL   158     -12.504   0.962  18.770  1.00  0.00      PROA
ATOM   2118 HG12 VAL   158     -11.277   0.033  17.860  1.00  0.00      PROA
ATOM   2119 HG13 VAL   158     -12.521  -0.841  18.829  1.00  0.00      PROA
ATOM   2120  CG2 VAL   158     -14.726  -0.023  17.383  1.00 20.00      PROA
ATOM   2121 HG21 VAL   158     -15.409  -0.078  16.510  1.00  0.00      PROA
ATOM   2122 HG22 VAL   158     -14.986   0.864  17.995  1.00  0.00      PROA
ATOM   2123 HG23 VAL   158     -14.892  -0.925  18.011  1.00  0.00      PROA
ATOM   2124  C   VAL   158     -13.707   1.123  14.731  1.00 20.00      PROA
ATOM   2125  O   VAL   158     -14.114   0.043  14.315  1.00 20.00      PROA
ATOM   2126  N   THR   159     -13.878   2.270  14.075  1.00 20.00      PROA
ATOM   2127  HN  THR   159     -13.439   3.096  14.413  1.00  0.00      PROA
ATOM   2128  CA  THR   159     -14.520   2.328  12.771  1.00 20.00      PROA
ATOM   2129  HA  THR   159     -15.306   1.592  12.697  1.00  0.00      PROA
ATOM   2130  CB  THR   159     -15.094   3.749  12.459  1.00 20.00      PROA
ATOM   2131  HB  THR   159     -15.390   3.807  11.385  1.00  0.00      PROA
ATOM   2132  OG1 THR   159     -14.100   4.749  12.721  1.00 20.00      PROA
ATOM   2133  HG1 THR   159     -14.501   5.581  12.440  1.00  0.00      PROA
ATOM   2134  CG2 THR   159     -16.319   4.036  13.302  1.00 20.00      PROA
ATOM   2135 HG21 THR   159     -16.071   4.015  14.387  1.00  0.00      PROA
ATOM   2136 HG22 THR   159     -17.103   3.272  13.106  1.00  0.00      PROA
ATOM   2137 HG23 THR   159     -16.734   5.032  13.039  1.00  0.00      PROA
ATOM   2138  C   THR   159     -13.450   2.004  11.735  1.00 20.00      PROA
ATOM   2139  O   THR   159     -12.254   2.088  12.024  1.00 20.00      PROA
ATOM   2140  N   GLY   160     -13.874   1.629  10.533  1.00 20.00      PROA
ATOM   2141  HN  GLY   160     -14.857   1.563  10.280  1.00  0.00      PROA
ATOM   2142  CA  GLY   160     -12.921   1.328   9.480  1.00 20.00      PROA
ATOM   2143  HA1 GLY   160     -13.431   0.696   8.767  1.00  0.00      PROA
ATOM   2144  HA2 GLY   160     -12.025   0.869   9.872  1.00  0.00      PROA
ATOM   2145  C   GLY   160     -12.534   2.608   8.757  1.00 20.00      PROA
ATOM   2146  O   GLY   160     -11.443   2.707   8.192  1.00 20.00      PROA
ATOM   2147  N   GLY   161     -13.433   3.589   8.787  1.00 20.00      PROA
ATOM   2148  HN  GLY   161     -14.341   3.423   9.173  1.00  0.00      PROA
ATOM   2149  CA  GLY   161     -13.184   4.863   8.130  1.00 20.00      PROA
ATOM   2150  HA1 GLY   161     -14.067   5.474   8.234  1.00  0.00      PROA
ATOM   2151  HA2 GLY   161     -12.903   4.680   7.103  1.00  0.00      PROA
ATOM   2152  C   GLY   161     -12.031   5.596   8.778  1.00 20.00      PROA
ATOM   2153  O   GLY   161     -11.917   5.623  10.003  1.00 20.00      PROA
ATOM   2154  N   ARG   162     -11.189   6.228   7.971  1.00 20.00      PROA
ATOM   2155  HN  ARG   162     -11.320   6.229   6.963  1.00  0.00      PROA
ATOM   2156  CA  ARG   162     -10.042   6.906   8.538  1.00 20.00      PROA
ATOM   2157  HA  ARG   162     -10.303   7.276   9.524  1.00  0.00      PROA
ATOM   2158  CB  ARG   162      -8.926   5.884   8.666  1.00 20.00      PROA
ATOM   2159  HB1 ARG   162      -8.403   5.757   7.687  1.00  0.00      PROA
ATOM   2160  HB2 ARG   162      -9.396   4.884   8.857  1.00  0.00      PROA
ATOM   2161  CG  ARG   162      -7.992   6.158   9.756  1.00 20.00      PROA
ATOM   2162  HG1 ARG   162      -8.057   7.223  10.076  1.00  0.00      PROA
ATOM   2163  HG2 ARG   162      -6.953   5.999   9.365  1.00  0.00      PROA
ATOM   2164  CD  ARG   162      -8.205   5.209  10.913  1.00 20.00      PROA
ATOM   2165  HD1 ARG   162      -8.025   4.154  10.601  1.00  0.00      PROA
ATOM   2166  HD2 ARG   162      -9.239   5.258  11.329  1.00  0.00      PROA
ATOM   2167  NE  ARG   162      -7.210   5.573  11.892  1.00 20.00      PROA
ATOM   2168  HE  ARG   162      -6.352   5.062  11.880  1.00  0.00      PROA
ATOM   2169  CZ  ARG   162      -7.352   6.581  12.735  1.00 20.00      PROA
ATOM   2170  NH1 ARG   162      -8.472   7.295  12.734  1.00 20.00      PROA
ATOM   2171 HH11 ARG   162      -9.305   6.906  12.365  1.00  0.00      PROA
ATOM   2172 HH12 ARG   162      -8.449   8.055  13.399  1.00  0.00      PROA
ATOM   2173  NH2 ARG   162      -6.345   6.922  13.521  1.00 20.00      PROA
ATOM   2174 HH21 ARG   162      -6.314   7.830  13.983  1.00  0.00      PROA
ATOM   2175 HH22 ARG   162      -5.523   6.367  13.570  1.00  0.00      PROA
ATOM   2176  C   ARG   162      -9.493   8.123   7.794  1.00 20.00      PROA
ATOM   2177  O   ARG   162      -9.059   9.101   8.420  1.00 20.00      PROA
ATOM   2178  N   ASN   163      -9.507   8.064   6.467  1.00 20.00      PROA
ATOM   2179  HN  ASN   163      -9.993   7.315   5.994  1.00  0.00      PROA
ATOM   2180  CA  ASN   163      -8.922   9.122   5.639  1.00 20.00      PROA
ATOM   2181  HA  ASN   163      -8.228   9.701   6.232  1.00  0.00      PROA
ATOM   2182  CB  ASN   163      -8.134   8.472   4.497  1.00 20.00      PROA
ATOM   2183  HB1 ASN   163      -7.589   9.239   3.908  1.00  0.00      PROA
ATOM   2184  HB2 ASN   163      -8.828   7.927   3.817  1.00  0.00      PROA
ATOM   2185  CG  ASN   163      -7.097   7.465   4.989  1.00 20.00      PROA
ATOM   2186  OD1 ASN   163      -6.746   6.523   4.274  1.00 20.00      PROA
ATOM   2187  ND2 ASN   163      -6.590   7.671   6.195  1.00 20.00      PROA
ATOM   2188 HD21 ASN   163      -5.684   7.274   6.365  1.00  0.00      PROA
ATOM   2189 HD22 ASN   163      -7.047   8.318   6.796  1.00  0.00      PROA
ATOM   2190  C   ASN   163      -9.842  10.190   5.037  1.00 20.00      PROA
ATOM   2191  O   ASN   163      -9.365  11.244   4.627  1.00 20.00      PROA
ATOM   2192  N   GLY   164     -11.137   9.915   4.947  1.00 20.00      PROA
ATOM   2193  HN  GLY   164     -11.490   8.991   5.151  1.00  0.00      PROA
ATOM   2194  CA  GLY   164     -12.049  10.893   4.372  1.00 20.00      PROA
ATOM   2195  HA1 GLY   164     -11.786  11.888   4.699  1.00  0.00      PROA
ATOM   2196  HA2 GLY   164     -13.042  10.624   4.675  1.00  0.00      PROA
ATOM   2197  C   GLY   164     -12.052  10.896   2.852  1.00 20.00      PROA
ATOM   2198  O   GLY   164     -12.318  11.931   2.226  1.00 20.00      PROA
ATOM   2199  N   TYR   165     -11.770   9.732   2.266  1.00 20.00      PROA
ATOM   2200  HN  TYR   165     -11.609   8.911   2.851  1.00  0.00      PROA
ATOM   2201  CA  TYR   165     -11.725   9.542   0.811  1.00 20.00      PROA
ATOM   2202  HA  TYR   165     -11.903  10.480   0.304  1.00  0.00      PROA
ATOM   2203  CB  TYR   165     -10.366   8.982   0.386  1.00 20.00      PROA
ATOM   2204  HB1 TYR   165     -10.419   8.351  -0.528  1.00  0.00      PROA
ATOM   2205  HB2 TYR   165     -10.006   8.314   1.207  1.00  0.00      PROA
ATOM   2206  CG  TYR   165      -9.304   9.995   0.071  1.00 20.00      PROA
ATOM   2207  CD1 TYR   165      -8.224  10.193   0.930  1.00 20.00      PROA
ATOM   2208  HD1 TYR   165      -8.185   9.637   1.855  1.00  0.00      PROA
ATOM   2209  CE1 TYR   165      -7.203  11.079   0.605  1.00 20.00      PROA
ATOM   2210  HE1 TYR   165      -6.375  11.213   1.286  1.00  0.00      PROA
ATOM   2211  CZ  TYR   165      -7.264  11.778  -0.591  1.00 20.00      PROA
ATOM   2212  OH  TYR   165      -6.257  12.650  -0.929  1.00 20.00      PROA
ATOM   2213  HH  TYR   165      -5.538  12.464  -0.322  1.00  0.00      PROA
ATOM   2214  CD2 TYR   165      -9.342  10.715  -1.121  1.00 20.00      PROA
ATOM   2215  HD2 TYR   165     -10.158  10.556  -1.812  1.00  0.00      PROA
ATOM   2216  CE2 TYR   165      -8.329  11.603  -1.454  1.00 20.00      PROA
ATOM   2217  HE2 TYR   165      -8.355  12.137  -2.396  1.00  0.00      PROA
ATOM   2218  C   TYR   165     -12.762   8.564   0.244  1.00 20.00      PROA
ATOM   2219  O   TYR   165     -13.366   8.818  -0.799  1.00 20.00      PROA
ATOM   2220  N   GLY   166     -12.901   7.425   0.918  1.00 20.00      PROA
ATOM   2221  HN  GLY   166     -12.427   7.323   1.814  1.00  0.00      PROA
ATOM   2222  CA  GLY   166     -13.786   6.350   0.487  1.00 20.00      PROA
ATOM   2223  HA1 GLY   166     -14.121   5.859   1.385  1.00  0.00      PROA
ATOM   2224  HA2 GLY   166     -13.169   5.692  -0.108  1.00  0.00      PROA
ATOM   2225  C   GLY   166     -15.024   6.629  -0.346  1.00 20.00      PROA
ATOM   2226  O   GLY   166     -15.140   6.171  -1.493  1.00 20.00      PROA
ATOM   2227  N   ALA   167     -15.964   7.366   0.231  1.00 20.00      PROA
ATOM   2228  HN  ALA   167     -15.783   7.828   1.103  1.00  0.00      PROA
ATOM   2229  CA  ALA   167     -17.211   7.664  -0.462  1.00 20.00      PROA
ATOM   2230  HA  ALA   167     -17.637   6.737  -0.825  1.00  0.00      PROA
ATOM   2231  CB  ALA   167     -18.188   8.321   0.498  1.00 20.00      PROA
ATOM   2232  HB1 ALA   167     -17.806   9.297   0.870  1.00  0.00      PROA
ATOM   2233  HB2 ALA   167     -18.382   7.675   1.380  1.00  0.00      PROA
ATOM   2234  HB3 ALA   167     -19.154   8.495  -0.016  1.00  0.00      PROA
ATOM   2235  C   ALA   167     -17.007   8.543  -1.691  1.00 20.00      PROA
ATOM   2236  O   ALA   167     -17.672   8.360  -2.708  1.00 20.00      PROA
ATOM   2237  N   LYS   168     -16.098   9.506  -1.598  1.00 20.00      PROA
ATOM   2238  HN  LYS   168     -15.524   9.583  -0.786  1.00  0.00      PROA
ATOM   2239  CA  LYS   168     -15.846  10.380  -2.735  1.00 20.00      PROA
ATOM   2240  HA  LYS   168     -16.786  10.751  -3.124  1.00  0.00      PROA
ATOM   2241  CB  LYS   168     -14.968  11.565  -2.319  1.00 20.00      PROA
ATOM   2242  HB1 LYS   168     -14.528  12.009  -3.251  1.00  0.00      PROA
ATOM   2243  HB2 LYS   168     -14.118  11.213  -1.698  1.00  0.00      PROA
ATOM   2244  CG  LYS   168     -15.731  12.719  -1.661  1.00 20.00      PROA
ATOM   2245  HG1 LYS   168     -16.582  13.012  -2.320  1.00  0.00      PROA
ATOM   2246  HG2 LYS   168     -15.057  13.600  -1.599  1.00  0.00      PROA
ATOM   2247  CD  LYS   168     -16.265  12.381  -0.270  1.00 20.00      PROA
ATOM   2248  HD1 LYS   168     -16.916  11.485  -0.271  1.00  0.00      PROA
ATOM   2249  HD2 LYS   168     -16.904  13.244   0.041  1.00  0.00      PROA
ATOM   2250  CE  LYS   168     -15.140  12.270   0.748  1.00 20.00      PROA
ATOM   2251  HE1 LYS   168     -14.501  13.174   0.767  1.00  0.00      PROA
ATOM   2252  HE2 LYS   168     -14.489  11.400   0.502  1.00  0.00      PROA
ATOM   2253  NZ  LYS   168     -15.628  12.037   2.143  1.00 20.00      PROA
ATOM   2254  HZ1 LYS   168     -15.341  11.086   2.505  1.00  0.00      PROA
ATOM   2255  HZ2 LYS   168     -16.672  12.062   2.189  1.00  0.00      PROA
ATOM   2256  HZ3 LYS   168     -15.296  12.784   2.794  1.00  0.00      PROA
ATOM   2257  C   LYS   168     -15.179   9.580  -3.850  1.00 20.00      PROA
ATOM   2258  O   LYS   168     -15.360   9.868  -5.028  1.00 20.00      PROA
ATOM   2259  N   LEU   169     -14.405   8.564  -3.479  1.00 20.00      PROA
ATOM   2260  HN  LEU   169     -14.205   8.395  -2.512  1.00  0.00      PROA
ATOM   2261  CA  LEU   169     -13.751   7.747  -4.484  1.00 20.00      PROA
ATOM   2262  HA  LEU   169     -13.254   8.387  -5.198  1.00  0.00      PROA
ATOM   2263  CB  LEU   169     -12.759   6.784  -3.827  1.00 20.00      PROA
ATOM   2264  HB1 LEU   169     -12.412   6.037  -4.578  1.00  0.00      PROA
ATOM   2265  HB2 LEU   169     -13.241   6.217  -3.002  1.00  0.00      PROA
ATOM   2266  CG  LEU   169     -11.501   7.473  -3.275  1.00 20.00      PROA
ATOM   2267  HG  LEU   169     -11.792   8.260  -2.547  1.00  0.00      PROA
ATOM   2268  CD1 LEU   169     -10.615   6.446  -2.559  1.00 20.00      PROA
ATOM   2269 HD11 LEU   169     -10.301   5.648  -3.262  1.00  0.00      PROA
ATOM   2270 HD12 LEU   169     -11.147   5.972  -1.705  1.00  0.00      PROA
ATOM   2271 HD13 LEU   169      -9.697   6.936  -2.169  1.00  0.00      PROA
ATOM   2272  CD2 LEU   169     -10.744   8.153  -4.419  1.00 20.00      PROA
ATOM   2273 HD21 LEU   169     -11.311   9.020  -4.818  1.00  0.00      PROA
ATOM   2274 HD22 LEU   169     -10.563   7.433  -5.247  1.00  0.00      PROA
ATOM   2275 HD23 LEU   169      -9.761   8.525  -4.059  1.00  0.00      PROA
ATOM   2276  C   LEU   169     -14.806   6.989  -5.282  1.00 20.00      PROA
ATOM   2277  O   LEU   169     -14.728   6.904  -6.503  1.00 20.00      PROA
ATOM   2278  N   CYS   170     -15.806   6.448  -4.598  1.00 20.00      PROA
ATOM   2279  HN  CYS   170     -15.824   6.508  -3.597  1.00  0.00      PROA
ATOM   2280  CA  CYS   170     -16.866   5.734  -5.295  1.00 20.00      PROA
ATOM   2281  HA  CYS   170     -16.428   4.980  -5.928  1.00  0.00      PROA
ATOM   2282  CB  CYS   170     -17.861   5.137  -4.291  1.00 20.00      PROA
ATOM   2283  HB1 CYS   170     -18.335   5.950  -3.698  1.00  0.00      PROA
ATOM   2284  HB2 CYS   170     -17.284   4.516  -3.569  1.00  0.00      PROA
ATOM   2285  SG  CYS   170     -19.134   4.113  -5.068  1.00 20.00      PROA
ATOM   2286  HG1 CYS   170     -18.667   2.959  -4.603  1.00  0.00      PROA
ATOM   2287  C   CYS   170     -17.586   6.719  -6.224  1.00 20.00      PROA
ATOM   2288  O   CYS   170     -17.857   6.415  -7.385  1.00 20.00      PROA
ATOM   2289  N   ASN   171     -17.882   7.903  -5.698  1.00 20.00      PROA
ATOM   2290  HN  ASN   171     -17.685   8.086  -4.732  1.00  0.00      PROA
ATOM   2291  CA  ASN   171     -18.561   8.964  -6.445  1.00 20.00      PROA
ATOM   2292  HA  ASN   171     -19.536   8.601  -6.742  1.00  0.00      PROA
ATOM   2293  CB  ASN   171     -18.668  10.211  -5.554  1.00 20.00      PROA
ATOM   2294  HB1 ASN   171     -17.693  10.714  -5.408  1.00  0.00      PROA
ATOM   2295  HB2 ASN   171     -19.018   9.870  -4.552  1.00  0.00      PROA
ATOM   2296  CG  ASN   171     -19.677  11.237  -6.065  1.00 20.00      PROA
ATOM   2297  OD1 ASN   171     -20.034  11.265  -7.250  1.00 20.00      PROA
ATOM   2298  ND2 ASN   171     -20.131  12.103  -5.160  1.00 20.00      PROA
ATOM   2299 HD21 ASN   171     -20.713  12.843  -5.487  1.00  0.00      PROA
ATOM   2300 HD22 ASN   171     -19.836  12.036  -4.207  1.00  0.00      PROA
ATOM   2301  C   ASN   171     -17.777   9.300  -7.718  1.00 20.00      PROA
ATOM   2302  O   ASN   171     -18.329   9.316  -8.819  1.00 20.00      PROA
ATOM   2303  N   ILE   172     -16.482   9.558  -7.558  1.00 20.00      PROA
ATOM   2304  HN  ILE   172     -16.053   9.586  -6.648  1.00  0.00      PROA
ATOM   2305  CA  ILE   172     -15.622   9.895  -8.688  1.00 20.00      PROA
ATOM   2306  HA  ILE   172     -16.009  10.784  -9.162  1.00  0.00      PROA
ATOM   2307  CB  ILE   172     -14.181  10.180  -8.212  1.00 20.00      PROA
ATOM   2308  HB  ILE   172     -13.849   9.350  -7.546  1.00  0.00      PROA
ATOM   2309  CG2 ILE   172     -13.228  10.264  -9.412  1.00 20.00      PROA
ATOM   2310 HG21 ILE   172     -13.647  10.929 -10.195  1.00  0.00      PROA
ATOM   2311 HG22 ILE   172     -13.044   9.266  -9.862  1.00  0.00      PROA
ATOM   2312 HG23 ILE   172     -12.233  10.652  -9.114  1.00  0.00      PROA
ATOM   2313  CG1 ILE   172     -14.165  11.484  -7.416  1.00 20.00      PROA
ATOM   2314 HG11 ILE   172     -15.018  11.536  -6.707  1.00  0.00      PROA
ATOM   2315 HG12 ILE   172     -14.335  12.276  -8.164  1.00  0.00      PROA
ATOM   2316  CD  ILE   172     -12.876  11.699  -6.630  1.00 20.00      PROA
ATOM   2317  HD1 ILE   172     -11.995  11.731  -7.304  1.00  0.00      PROA
ATOM   2318  HD2 ILE   172     -12.730  10.883  -5.887  1.00  0.00      PROA
ATOM   2319  HD3 ILE   172     -12.915  12.667  -6.086  1.00  0.00      PROA
ATOM   2320  C   ILE   172     -15.587   8.807  -9.748  1.00 20.00      PROA
ATOM   2321  O   ILE   172     -15.480   9.104 -10.941  1.00 20.00      PROA
ATOM   2322  N   PHE   173     -15.674   7.548  -9.328  1.00 20.00      PROA
ATOM   2323  HN  PHE   173     -15.700   7.313  -8.353  1.00  0.00      PROA
ATOM   2324  CA  PHE   173     -15.662   6.453 -10.290  1.00 20.00      PROA
ATOM   2325  HA  PHE   173     -15.231   6.782 -11.228  1.00  0.00      PROA
ATOM   2326  CB  PHE   173     -14.775   5.310  -9.773  1.00 20.00      PROA
ATOM   2327  HB1 PHE   173     -14.945   4.375 -10.347  1.00  0.00      PROA
ATOM   2328  HB2 PHE   173     -15.020   5.110  -8.709  1.00  0.00      PROA
ATOM   2329  CG  PHE   173     -13.299   5.611  -9.895  1.00 20.00      PROA
ATOM   2330  CD1 PHE   173     -12.639   5.428 -11.105  1.00 20.00      PROA
ATOM   2331  HD1 PHE   173     -13.180   5.024 -11.949  1.00  0.00      PROA
ATOM   2332  CE1 PHE   173     -11.298   5.793 -11.257  1.00 20.00      PROA
ATOM   2333  HE1 PHE   173     -10.808   5.683 -12.216  1.00  0.00      PROA
ATOM   2334  CZ  PHE   173     -10.606   6.343 -10.187  1.00 20.00      PROA
ATOM   2335  HZ  PHE   173      -9.585   6.678 -10.310  1.00  0.00      PROA
ATOM   2336  CD2 PHE   173     -12.596   6.158  -8.827  1.00 20.00      PROA
ATOM   2337  HD2 PHE   173     -13.069   6.297  -7.879  1.00  0.00      PROA
ATOM   2338  CE2 PHE   173     -11.253   6.528  -8.968  1.00 20.00      PROA
ATOM   2339  HE2 PHE   173     -10.721   6.952  -8.130  1.00  0.00      PROA
ATOM   2340  C   PHE   173     -17.058   5.956 -10.671  1.00 20.00      PROA
ATOM   2341  O   PHE   173     -17.232   4.806 -11.068  1.00 20.00      PROA
ATOM   2342  N   SER   174     -18.043   6.845 -10.562  1.00 20.00      PROA
ATOM   2343  HN  SER   174     -17.868   7.767 -10.215  1.00  0.00      PROA
ATOM   2344  CA  SER   174     -19.426   6.530 -10.933  1.00 20.00      PROA
ATOM   2345  HA  SER   174     -19.482   5.572 -11.429  1.00  0.00      PROA
ATOM   2346  CB  SER   174     -20.341   6.525  -9.699  1.00 20.00      PROA
ATOM   2347  HB1 SER   174     -21.402   6.375  -9.997  1.00  0.00      PROA
ATOM   2348  HB2 SER   174     -20.265   7.500  -9.165  1.00  0.00      PROA
ATOM   2349  OG  SER   174     -20.011   5.480  -8.808  1.00 20.00      PROA
ATOM   2350  HG1 SER   174     -19.158   5.735  -8.401  1.00  0.00      PROA
ATOM   2351  C   SER   174     -19.961   7.575 -11.912  1.00 20.00      PROA
ATOM   2352  O   SER   174     -19.568   8.742 -11.857  1.00 20.00      PROA
ATOM   2353  N   THR   175     -20.862   7.158 -12.799  1.00 20.00      PROA
ATOM   2354  HN  THR   175     -21.164   6.200 -12.852  1.00  0.00      PROA
ATOM   2355  CA  THR   175     -21.472   8.083 -13.752  1.00 20.00      PROA
ATOM   2356  HA  THR   175     -20.763   8.844 -14.049  1.00  0.00      PROA
ATOM   2357  CB  THR   175     -21.966   7.351 -15.024  1.00 20.00      PROA
ATOM   2358  HB  THR   175     -22.511   8.064 -15.686  1.00  0.00      PROA
ATOM   2359  OG1 THR   175     -22.835   6.273 -14.656  1.00 20.00      PROA
ATOM   2360  HG1 THR   175     -23.683   6.355 -15.134  1.00  0.00      PROA
ATOM   2361  CG2 THR   175     -20.779   6.803 -15.808  1.00 20.00      PROA
ATOM   2362 HG21 THR   175     -20.222   6.069 -15.195  1.00  0.00      PROA
ATOM   2363 HG22 THR   175     -20.098   7.631 -16.098  1.00  0.00      PROA
ATOM   2364 HG23 THR   175     -21.131   6.290 -16.729  1.00  0.00      PROA
ATOM   2365  C   THR   175     -22.657   8.779 -13.079  1.00 20.00      PROA
ATOM   2366  O   THR   175     -23.053   9.881 -13.472  1.00 20.00      PROA
ATOM   2367  N   LYS   176     -23.220   8.113 -12.071  1.00 20.00      PROA
ATOM   2368  HN  LYS   176     -22.910   7.185 -11.885  1.00  0.00      PROA
ATOM   2369  CA  LYS   176     -24.341   8.641 -11.288  1.00 20.00      PROA
ATOM   2370  HA  LYS   176     -24.289   9.718 -11.262  1.00  0.00      PROA
ATOM   2371  CB  LYS   176     -25.673   8.183 -11.876  1.00 20.00      PROA
ATOM   2372  HB1 LYS   176     -25.743   7.076 -11.842  1.00  0.00      PROA
ATOM   2373  HB2 LYS   176     -25.706   8.464 -12.955  1.00  0.00      PROA
ATOM   2374  CG  LYS   176     -26.830   8.880 -11.156  1.00 20.00      PROA
ATOM   2375  HG1 LYS   176     -26.784   9.964 -11.424  1.00  0.00      PROA
ATOM   2376  HG2 LYS   176     -26.749   8.813 -10.053  1.00  0.00      PROA
ATOM   2377  CD  LYS   176     -28.165   8.312 -11.641  1.00 20.00      PROA
ATOM   2378  HD1 LYS   176     -28.059   8.182 -12.739  1.00  0.00      PROA
ATOM   2379  HD2 LYS   176     -28.970   9.043 -11.490  1.00  0.00      PROA
ATOM   2380  CE  LYS   176     -28.420   6.950 -10.996  1.00 20.00      PROA
ATOM   2381  HE1 LYS   176     -27.519   6.305 -10.994  1.00  0.00      PROA
ATOM   2382  HE2 LYS   176     -29.230   6.417 -11.543  1.00  0.00      PROA
ATOM   2383  NZ  LYS   176     -28.866   7.127  -9.596  1.00 20.00      PROA
ATOM   2384  HZ1 LYS   176     -29.779   7.625  -9.625  1.00  0.00      PROA
ATOM   2385  HZ2 LYS   176     -28.219   7.731  -9.056  1.00  0.00      PROA
ATOM   2386  HZ3 LYS   176     -29.080   6.227  -9.113  1.00  0.00      PROA
ATOM   2387  C   LYS   176     -24.168   8.097  -9.870  1.00 20.00      PROA
ATOM   2388  O   LYS   176     -23.989   6.890  -9.678  1.00 20.00      PROA
ATOM   2389  N   PHE   177     -24.214   8.991  -8.886  1.00 20.00      PROA
ATOM   2390  HN  PHE   177     -24.307   9.972  -9.082  1.00  0.00      PROA
ATOM   2391  CA  PHE   177     -24.015   8.620  -7.485  1.00 20.00      PROA
ATOM   2392  HA  PHE   177     -24.153   7.555  -7.347  1.00  0.00      PROA
ATOM   2393  CB  PHE   177     -22.606   9.044  -7.045  1.00 20.00      PROA
ATOM   2394  HB1 PHE   177     -22.462  10.138  -7.147  1.00  0.00      PROA
ATOM   2395  HB2 PHE   177     -21.874   8.569  -7.738  1.00  0.00      PROA
ATOM   2396  CG  PHE   177     -22.240   8.624  -5.645  1.00 20.00      PROA
ATOM   2397  CD1 PHE   177     -21.697   7.366  -5.402  1.00 20.00      PROA
ATOM   2398  HD1 PHE   177     -21.519   6.690  -6.224  1.00  0.00      PROA
ATOM   2399  CE1 PHE   177     -21.315   6.983  -4.110  1.00 20.00      PROA
ATOM   2400  HE1 PHE   177     -20.914   5.995  -3.930  1.00  0.00      PROA
ATOM   2401  CZ  PHE   177     -21.481   7.870  -3.048  1.00 20.00      PROA
ATOM   2402  HZ  PHE   177     -21.193   7.586  -2.045  1.00  0.00      PROA
ATOM   2403  CD2 PHE   177     -22.407   9.502  -4.578  1.00 20.00      PROA
ATOM   2404  HD2 PHE   177     -22.818  10.486  -4.750  1.00  0.00      PROA
ATOM   2405  CE2 PHE   177     -22.030   9.132  -3.280  1.00 20.00      PROA
ATOM   2406  HE2 PHE   177     -22.144   9.833  -2.467  1.00  0.00      PROA
ATOM   2407  C   PHE   177     -25.051   9.346  -6.646  1.00 20.00      PROA
ATOM   2408  O   PHE   177     -25.043  10.574  -6.570  1.00 20.00      PROA
ATOM   2409  N   THR   178     -25.936   8.584  -6.010  1.00 20.00      PROA
ATOM   2410  HN  THR   178     -25.888   7.581  -6.041  1.00  0.00      PROA
ATOM   2411  CA  THR   178     -26.989   9.174  -5.199  1.00 20.00      PROA
ATOM   2412  HA  THR   178     -26.965  10.252  -5.282  1.00  0.00      PROA
ATOM   2413  CB  THR   178     -28.376   8.716  -5.688  1.00 20.00      PROA
ATOM   2414  HB  THR   178     -28.449   7.607  -5.636  1.00  0.00      PROA
ATOM   2415  OG1 THR   178     -28.553   9.126  -7.054  1.00 20.00      PROA
ATOM   2416  HG1 THR   178     -28.533  10.105  -7.032  1.00  0.00      PROA
ATOM   2417  CG2 THR   178     -29.478   9.346  -4.829  1.00 20.00      PROA
ATOM   2418 HG21 THR   178     -29.358  10.450  -4.786  1.00  0.00      PROA
ATOM   2419 HG22 THR   178     -29.482   8.943  -3.794  1.00  0.00      PROA
ATOM   2420 HG23 THR   178     -30.471   9.116  -5.266  1.00  0.00      PROA
ATOM   2421  C   THR   178     -26.875   8.869  -3.714  1.00 20.00      PROA
ATOM   2422  O   THR   178     -26.609   7.733  -3.314  1.00 20.00      PROA
ATOM   2423  N   VAL   179     -27.088   9.906  -2.910  1.00 20.00      PROA
ATOM   2424  HN  VAL   179     -27.264  10.816  -3.287  1.00  0.00      PROA
ATOM   2425  CA  VAL   179     -27.030   9.800  -1.463  1.00 20.00      PROA
ATOM   2426  HA  VAL   179     -26.805   8.789  -1.155  1.00  0.00      PROA
ATOM   2427  CB  VAL   179     -25.985  10.768  -0.863  1.00 20.00      PROA
ATOM   2428  HB  VAL   179     -26.220  11.809  -1.191  1.00  0.00      PROA
ATOM   2429  CG1 VAL   179     -26.019  10.699   0.657  1.00 20.00      PROA
ATOM   2430 HG11 VAL   179     -25.913   9.653   1.016  1.00  0.00      PROA
ATOM   2431 HG12 VAL   179     -26.950  11.135   1.076  1.00  0.00      PROA
ATOM   2432 HG13 VAL   179     -25.171  11.286   1.073  1.00  0.00      PROA
ATOM   2433  CG2 VAL   179     -24.593  10.415  -1.367  1.00 20.00      PROA
ATOM   2434 HG21 VAL   179     -24.537  10.492  -2.474  1.00  0.00      PROA
ATOM   2435 HG22 VAL   179     -24.302   9.391  -1.080  1.00  0.00      PROA
ATOM   2436 HG23 VAL   179     -23.849  11.122  -0.951  1.00  0.00      PROA
ATOM   2437  C   VAL   179     -28.388  10.184  -0.892  1.00 20.00      PROA
ATOM   2438  O   VAL   179     -28.885  11.285  -1.137  1.00 20.00      PROA
ATOM   2439  N   GLU   180     -28.997   9.262  -0.160  1.00 20.00      PROA
ATOM   2440  HN  GLU   180     -28.612   8.350  -0.021  1.00  0.00      PROA
ATOM   2441  CA  GLU   180     -30.270   9.537   0.485  1.00 20.00      PROA
ATOM   2442  HA  GLU   180     -30.511  10.577   0.414  1.00  0.00      PROA
ATOM   2443  CB  GLU   180     -31.408   8.720  -0.140  1.00 20.00      PROA
ATOM   2444  HB1 GLU   180     -31.158   7.638  -0.148  1.00  0.00      PROA
ATOM   2445  HB2 GLU   180     -31.478   9.049  -1.204  1.00  0.00      PROA
ATOM   2446  CG  GLU   180     -32.751   8.959   0.541  1.00 20.00      PROA
ATOM   2447  HG1 GLU   180     -32.951  10.050   0.531  1.00  0.00      PROA
ATOM   2448  HG2 GLU   180     -32.752   8.629   1.597  1.00  0.00      PROA
ATOM   2449  CD  GLU   180     -33.916   8.297  -0.176  1.00 20.00      PROA
ATOM   2450  OE1 GLU   180     -34.977   8.127   0.457  1.00 20.00      PROA
ATOM   2451  OE2 GLU   180     -33.780   7.957  -1.371  1.00 20.00      PROA
ATOM   2452  C   GLU   180     -30.084   9.150   1.943  1.00 20.00      PROA
ATOM   2453  O   GLU   180     -29.642   8.046   2.249  1.00 20.00      PROA
ATOM   2454  N   THR   181     -30.396  10.070   2.844  1.00 20.00      PROA
ATOM   2455  HN  THR   181     -30.840  10.920   2.552  1.00  0.00      PROA
ATOM   2456  CA  THR   181     -30.249   9.795   4.260  1.00 20.00      PROA
ATOM   2457  HA  THR   181     -30.405   8.743   4.450  1.00  0.00      PROA
ATOM   2458  CB  THR   181     -28.839  10.216   4.764  1.00 20.00      PROA
ATOM   2459  HB  THR   181     -28.076   9.729   4.112  1.00  0.00      PROA
ATOM   2460  OG1 THR   181     -28.651   9.768   6.112  1.00 20.00      PROA
ATOM   2461  HG1 THR   181     -28.541   8.799   6.074  1.00  0.00      PROA
ATOM   2462  CG2 THR   181     -28.670  11.726   4.708  1.00 20.00      PROA
ATOM   2463 HG21 THR   181     -29.243  12.232   5.515  1.00  0.00      PROA
ATOM   2464 HG22 THR   181     -28.983  12.121   3.722  1.00  0.00      PROA
ATOM   2465 HG23 THR   181     -27.603  11.990   4.838  1.00  0.00      PROA
ATOM   2466  C   THR   181     -31.339  10.553   5.006  1.00 20.00      PROA
ATOM   2467  O   THR   181     -31.561  11.743   4.763  1.00 20.00      PROA
ATOM   2468  N   ALA   182     -32.033   9.848   5.893  1.00 20.00      PROA
ATOM   2469  HN  ALA   182     -31.802   8.889   6.058  1.00  0.00      PROA
ATOM   2470  CA  ALA   182     -33.116  10.446   6.666  1.00 20.00      PROA
ATOM   2471  HA  ALA   182     -33.306  11.452   6.336  1.00  0.00      PROA
ATOM   2472  CB  ALA   182     -34.386   9.628   6.501  1.00 20.00      PROA
ATOM   2473  HB1 ALA   182     -34.285   8.631   6.984  1.00  0.00      PROA
ATOM   2474  HB2 ALA   182     -34.598   9.465   5.422  1.00  0.00      PROA
ATOM   2475  HB3 ALA   182     -35.254  10.152   6.941  1.00  0.00      PROA
ATOM   2476  C   ALA   182     -32.745  10.545   8.137  1.00 20.00      PROA
ATOM   2477  O   ALA   182     -32.268   9.577   8.740  1.00 20.00      PROA
ATOM   2478  N   SER   183     -32.976  11.724   8.706  1.00 20.00      PROA
ATOM   2479  HN  SER   183     -33.304  12.504   8.166  1.00  0.00      PROA
ATOM   2480  CA  SER   183     -32.668  11.993  10.099  1.00 20.00      PROA
ATOM   2481  HA  SER   183     -32.332  11.093  10.598  1.00  0.00      PROA
ATOM   2482  CB  SER   183     -31.556  13.043  10.192  1.00 20.00      PROA
ATOM   2483  HB1 SER   183     -31.839  13.929   9.580  1.00  0.00      PROA
ATOM   2484  HB2 SER   183     -30.612  12.625   9.776  1.00  0.00      PROA
ATOM   2485  OG  SER   183     -31.359  13.467  11.532  1.00 20.00      PROA
ATOM   2486  HG1 SER   183     -30.731  12.834  11.945  1.00  0.00      PROA
ATOM   2487  C   SER   183     -33.899  12.488  10.854  1.00 20.00      PROA
ATOM   2488  O   SER   183     -34.288  13.650  10.735  1.00 20.00      PROA
ATOM   2489  N   ARG   184     -34.510  11.601  11.629  1.00 20.00      PROA
ATOM   2490  HN  ARG   184     -34.217  10.629  11.657  1.00  0.00      PROA
ATOM   2491  CA  ARG   184     -35.683  11.973  12.409  1.00 20.00      PROA
ATOM   2492  HA  ARG   184     -36.434  12.388  11.751  1.00  0.00      PROA
ATOM   2493  CB  ARG   184     -36.236  10.753  13.149  1.00 20.00      PROA
ATOM   2494  HB1 ARG   184     -35.418  10.265  13.728  1.00  0.00      PROA
ATOM   2495  HB2 ARG   184     -36.541  10.019  12.365  1.00  0.00      PROA
ATOM   2496  CG  ARG   184     -37.416  11.064  14.052  1.00 20.00      PROA
ATOM   2497  HG1 ARG   184     -38.051  11.720  13.432  1.00  0.00      PROA
ATOM   2498  HG2 ARG   184     -37.088  11.672  14.925  1.00  0.00      PROA
ATOM   2499  CD  ARG   184     -38.068   9.792  14.577  1.00 20.00      PROA
ATOM   2500  HD1 ARG   184     -37.309   9.185  15.120  1.00  0.00      PROA
ATOM   2501  HD2 ARG   184     -38.466   9.176  13.743  1.00  0.00      PROA
ATOM   2502  NE  ARG   184     -39.162  10.084  15.499  1.00 20.00      PROA
ATOM   2503  HE  ARG   184     -39.335   9.458  16.258  1.00  0.00      PROA
ATOM   2504  CZ  ARG   184     -40.202  10.865  15.211  1.00 20.00      PROA
ATOM   2505  NH1 ARG   184     -40.297  11.441  14.022  1.00 20.00      PROA
ATOM   2506 HH11 ARG   184     -39.664  11.056  13.362  1.00  0.00      PROA
ATOM   2507 HH12 ARG   184     -41.184  11.807  13.805  1.00  0.00      PROA
ATOM   2508  NH2 ARG   184     -41.146  11.076  16.119  1.00 20.00      PROA
ATOM   2509 HH21 ARG   184     -41.032  10.594  16.992  1.00  0.00      PROA
ATOM   2510 HH22 ARG   184     -41.820  11.792  16.008  1.00  0.00      PROA
ATOM   2511  C   ARG   184     -35.296  13.058  13.406  1.00 20.00      PROA
ATOM   2512  O   ARG   184     -36.088  13.951  13.698  1.00 20.00      PROA
ATOM   2513  N   GLU   185     -34.069  12.981  13.916  1.00 20.00      PROA
ATOM   2514  HN  GLU   185     -33.416  12.255  13.675  1.00  0.00      PROA
ATOM   2515  CA  GLU   185     -33.580  13.962  14.878  1.00 20.00      PROA
ATOM   2516  HA  GLU   185     -34.195  13.932  15.767  1.00  0.00      PROA
ATOM   2517  CB  GLU   185     -32.132  13.660  15.267  1.00 20.00      PROA
ATOM   2518  HB1 GLU   185     -31.470  13.688  14.374  1.00  0.00      PROA
ATOM   2519  HB2 GLU   185     -32.097  12.619  15.667  1.00  0.00      PROA
ATOM   2520  CG  GLU   185     -31.594  14.574  16.358  1.00 20.00      PROA
ATOM   2521  HG1 GLU   185     -32.242  14.533  17.260  1.00  0.00      PROA
ATOM   2522  HG2 GLU   185     -31.562  15.632  16.016  1.00  0.00      PROA
ATOM   2523  CD  GLU   185     -30.186  14.204  16.791  1.00 20.00      PROA
ATOM   2524  OE1 GLU   185     -29.959  13.025  17.136  1.00 20.00      PROA
ATOM   2525  OE2 GLU   185     -29.311  15.094  16.793  1.00 20.00      PROA
ATOM   2526  C   GLU   185     -33.665  15.376  14.321  1.00 20.00      PROA
ATOM   2527  O   GLU   185     -34.035  16.310  15.032  1.00 20.00      PROA
ATOM   2528  N   TYR   186     -33.312  15.531  13.048  1.00 20.00      PROA
ATOM   2529  HN  TYR   186     -32.918  14.769  12.527  1.00  0.00      PROA
ATOM   2530  CA  TYR   186     -33.360  16.835  12.404  1.00 20.00      PROA
ATOM   2531  HA  TYR   186     -33.356  17.625  13.146  1.00  0.00      PROA
ATOM   2532  CB  TYR   186     -32.146  17.029  11.492  1.00 20.00      PROA
ATOM   2533  HB1 TYR   186     -32.312  17.857  10.764  1.00  0.00      PROA
ATOM   2534  HB2 TYR   186     -31.962  16.111  10.893  1.00  0.00      PROA
ATOM   2535  CG  TYR   186     -30.883  17.363  12.251  1.00 20.00      PROA
ATOM   2536  CD1 TYR   186     -30.132  16.366  12.878  1.00 20.00      PROA
ATOM   2537  HD1 TYR   186     -30.455  15.338  12.839  1.00  0.00      PROA
ATOM   2538  CE1 TYR   186     -28.986  16.681  13.607  1.00 20.00      PROA
ATOM   2539  HE1 TYR   186     -28.439  15.899  14.114  1.00  0.00      PROA
ATOM   2540  CZ  TYR   186     -28.588  18.005  13.712  1.00 20.00      PROA
ATOM   2541  OH  TYR   186     -27.464  18.335  14.429  1.00 20.00      PROA
ATOM   2542  HH  TYR   186     -27.147  19.179  14.098  1.00  0.00      PROA
ATOM   2543  CD2 TYR   186     -30.458  18.683  12.373  1.00 20.00      PROA
ATOM   2544  HD2 TYR   186     -31.048  19.473  11.930  1.00  0.00      PROA
ATOM   2545  CE2 TYR   186     -29.317  19.009  13.099  1.00 20.00      PROA
ATOM   2546  HE2 TYR   186     -29.018  20.042  13.188  1.00  0.00      PROA
ATOM   2547  C   TYR   186     -34.641  17.026  11.612  1.00 20.00      PROA
ATOM   2548  O   TYR   186     -34.803  18.022  10.905  1.00 20.00      PROA
ATOM   2549  N   LYS   187     -35.543  16.058  11.729  1.00 20.00      PROA
ATOM   2550  HN  LYS   187     -35.333  15.266  12.298  1.00  0.00      PROA
ATOM   2551  CA  LYS   187     -36.837  16.109  11.059  1.00 20.00      PROA
ATOM   2552  HA  LYS   187     -37.293  15.147  11.216  1.00  0.00      PROA
ATOM   2553  CB  LYS   187     -37.695  17.195  11.717  1.00 20.00      PROA
ATOM   2554  HB1 LYS   187     -38.723  17.159  11.292  1.00  0.00      PROA
ATOM   2555  HB2 LYS   187     -37.278  18.199  11.474  1.00  0.00      PROA
ATOM   2556  CG  LYS   187     -37.774  17.043  13.233  1.00 20.00      PROA
ATOM   2557  HG1 LYS   187     -36.752  16.959  13.672  1.00  0.00      PROA
ATOM   2558  HG2 LYS   187     -38.311  16.097  13.470  1.00  0.00      PROA
ATOM   2559  CD  LYS   187     -38.444  18.222  13.913  1.00 20.00      PROA
ATOM   2560  HD1 LYS   187     -39.502  18.285  13.575  1.00  0.00      PROA
ATOM   2561  HD2 LYS   187     -37.930  19.154  13.594  1.00  0.00      PROA
ATOM   2562  CE  LYS   187     -38.360  18.071  15.426  1.00 20.00      PROA
ATOM   2563  HE1 LYS   187     -37.291  18.050  15.739  1.00  0.00      PROA
ATOM   2564  HE2 LYS   187     -38.846  17.131  15.764  1.00  0.00      PROA
ATOM   2565  NZ  LYS   187     -39.018  19.196  16.146  1.00 20.00      PROA
ATOM   2566  HZ1 LYS   187     -40.047  19.171  15.974  1.00  0.00      PROA
ATOM   2567  HZ2 LYS   187     -38.625  20.073  15.742  1.00  0.00      PROA
ATOM   2568  HZ3 LYS   187     -38.833  19.223  17.177  1.00  0.00      PROA
ATOM   2569  C   LYS   187     -36.759  16.350   9.552  1.00 20.00      PROA
ATOM   2570  O   LYS   187     -37.631  16.996   8.976  1.00 20.00      PROA
ATOM   2571  N   LYS   188     -35.723  15.818   8.911  1.00 20.00      PROA
ATOM   2572  HN  LYS   188     -34.992  15.369   9.421  1.00  0.00      PROA
ATOM   2573  CA  LYS   188     -35.567  15.997   7.472  1.00 20.00      PROA
ATOM   2574  HA  LYS   188     -36.545  16.083   7.028  1.00  0.00      PROA
ATOM   2575  CB  LYS   188     -34.750  17.258   7.169  1.00 20.00      PROA
ATOM   2576  HB1 LYS   188     -34.579  17.347   6.072  1.00  0.00      PROA
ATOM   2577  HB2 LYS   188     -33.755  17.147   7.662  1.00  0.00      PROA
ATOM   2578  CG  LYS   188     -35.350  18.564   7.659  1.00 20.00      PROA
ATOM   2579  HG1 LYS   188     -35.473  18.557   8.759  1.00  0.00      PROA
ATOM   2580  HG2 LYS   188     -36.366  18.681   7.221  1.00  0.00      PROA
ATOM   2581  CD  LYS   188     -34.455  19.732   7.265  1.00 20.00      PROA
ATOM   2582  HD1 LYS   188     -34.419  19.778   6.152  1.00  0.00      PROA
ATOM   2583  HD2 LYS   188     -33.423  19.512   7.628  1.00  0.00      PROA
ATOM   2584  CE  LYS   188     -34.944  21.048   7.845  1.00 20.00      PROA
ATOM   2585  HE1 LYS   188     -34.970  20.998   8.956  1.00  0.00      PROA
ATOM   2586  HE2 LYS   188     -35.968  21.274   7.476  1.00  0.00      PROA
ATOM   2587  NZ  LYS   188     -34.045  22.174   7.453  1.00 20.00      PROA
ATOM   2588  HZ1 LYS   188     -33.809  22.096   6.443  1.00  0.00      PROA
ATOM   2589  HZ2 LYS   188     -33.151  22.032   7.989  1.00  0.00      PROA
ATOM   2590  HZ3 LYS   188     -34.435  23.114   7.620  1.00  0.00      PROA
ATOM   2591  C   LYS   188     -34.887  14.814   6.800  1.00 20.00      PROA
ATOM   2592  O   LYS   188     -34.096  14.100   7.421  1.00 20.00      PROA
ATOM   2593  N   MET   189     -35.219  14.617   5.527  1.00 20.00      PROA
ATOM   2594  HN  MET   189     -35.923  15.185   5.094  1.00  0.00      PROA
ATOM   2595  CA  MET   189     -34.635  13.564   4.706  1.00 20.00      PROA
ATOM   2596  HA  MET   189     -33.925  12.979   5.264  1.00  0.00      PROA
ATOM   2597  CB  MET   189     -35.724  12.683   4.078  1.00 20.00      PROA
ATOM   2598  HB1 MET   189     -36.415  13.295   3.456  1.00  0.00      PROA
ATOM   2599  HB2 MET   189     -36.328  12.280   4.922  1.00  0.00      PROA
ATOM   2600  CG  MET   189     -35.205  11.479   3.280  1.00 20.00      PROA
ATOM   2601  HG1 MET   189     -35.993  10.691   3.278  1.00  0.00      PROA
ATOM   2602  HG2 MET   189     -34.330  11.042   3.811  1.00  0.00      PROA
ATOM   2603  SD  MET   189     -34.750  11.824   1.541  1.00 20.00      PROA
ATOM   2604  CE  MET   189     -36.308  11.421   0.702  1.00 20.00      PROA
ATOM   2605  HE1 MET   189     -37.142  12.040   1.092  1.00  0.00      PROA
ATOM   2606  HE2 MET   189     -36.562  10.348   0.842  1.00  0.00      PROA
ATOM   2607  HE3 MET   189     -36.207  11.613  -0.387  1.00  0.00      PROA
ATOM   2608  C   MET   189     -33.880  14.329   3.627  1.00 20.00      PROA
ATOM   2609  O   MET   189     -34.374  15.339   3.108  1.00 20.00      PROA
ATOM   2610  N   PHE   190     -32.676  13.861   3.319  1.00 20.00      PROA
ATOM   2611  HN  PHE   190     -32.299  13.039   3.757  1.00  0.00      PROA
ATOM   2612  CA  PHE   190     -31.816  14.483   2.321  1.00 20.00      PROA
ATOM   2613  HA  PHE   190     -32.263  15.390   1.937  1.00  0.00      PROA
ATOM   2614  CB  PHE   190     -30.457  14.815   2.954  1.00 20.00      PROA
ATOM   2615  HB1 PHE   190     -30.091  13.943   3.536  1.00  0.00      PROA
ATOM   2616  HB2 PHE   190     -30.582  15.644   3.678  1.00  0.00      PROA
ATOM   2617  CG  PHE   190     -29.383  15.192   1.962  1.00 20.00      PROA
ATOM   2618  CD1 PHE   190     -29.034  16.525   1.764  1.00 20.00      PROA
ATOM   2619  HD1 PHE   190     -29.548  17.301   2.311  1.00  0.00      PROA
ATOM   2620  CE1 PHE   190     -28.023  16.876   0.874  1.00 20.00      PROA
ATOM   2621  HE1 PHE   190     -27.711  17.900   0.756  1.00  0.00      PROA
ATOM   2622  CZ  PHE   190     -27.351  15.890   0.167  1.00 20.00      PROA
ATOM   2623  HZ  PHE   190     -26.544  16.159  -0.502  1.00  0.00      PROA
ATOM   2624  CD2 PHE   190     -28.700  14.210   1.244  1.00 20.00      PROA
ATOM   2625  HD2 PHE   190     -28.939  13.163   1.381  1.00  0.00      PROA
ATOM   2626  CE2 PHE   190     -27.690  14.552   0.350  1.00 20.00      PROA
ATOM   2627  HE2 PHE   190     -27.166  13.783  -0.202  1.00  0.00      PROA
ATOM   2628  C   PHE   190     -31.608  13.540   1.149  1.00 20.00      PROA
ATOM   2629  O   PHE   190     -31.438  12.333   1.331  1.00 20.00      PROA
ATOM   2630  N   LYS   191     -31.639  14.098  -0.056  1.00 20.00      PROA
ATOM   2631  HN  LYS   191     -31.861  15.065  -0.182  1.00  0.00      PROA
ATOM   2632  CA  LYS   191     -31.403  13.321  -1.261  1.00 20.00      PROA
ATOM   2633  HA  LYS   191     -30.750  12.502  -1.030  1.00  0.00      PROA
ATOM   2634  CB  LYS   191     -32.701  12.776  -1.862  1.00 20.00      PROA
ATOM   2635  HB1 LYS   191     -33.388  13.600  -2.147  1.00  0.00      PROA
ATOM   2636  HB2 LYS   191     -33.223  12.186  -1.073  1.00  0.00      PROA
ATOM   2637  CG  LYS   191     -32.446  11.851  -3.055  1.00 20.00      PROA
ATOM   2638  HG1 LYS   191     -31.866  10.966  -2.703  1.00  0.00      PROA
ATOM   2639  HG2 LYS   191     -31.826  12.381  -3.810  1.00  0.00      PROA
ATOM   2640  CD  LYS   191     -33.720  11.379  -3.744  1.00 20.00      PROA
ATOM   2641  HD1 LYS   191     -34.322  12.271  -4.038  1.00  0.00      PROA
ATOM   2642  HD2 LYS   191     -34.319  10.790  -3.012  1.00  0.00      PROA
ATOM   2643  CE  LYS   191     -33.380  10.533  -4.971  1.00 20.00      PROA
ATOM   2644  HE1 LYS   191     -32.798   9.636  -4.661  1.00  0.00      PROA
ATOM   2645  HE2 LYS   191     -32.764  11.113  -5.686  1.00  0.00      PROA
ATOM   2646  NZ  LYS   191     -34.585  10.053  -5.714  1.00 20.00      PROA
ATOM   2647  HZ1 LYS   191     -35.187  10.859  -5.971  1.00  0.00      PROA
ATOM   2648  HZ2 LYS   191     -35.131   9.447  -5.053  1.00  0.00      PROA
ATOM   2649  HZ3 LYS   191     -34.270   9.534  -6.556  1.00  0.00      PROA
ATOM   2650  C   LYS   191     -30.719  14.219  -2.278  1.00 20.00      PROA
ATOM   2651  O   LYS   191     -31.180  15.328  -2.556  1.00 20.00      PROA
ATOM   2652  N   GLN   192     -29.601  13.747  -2.808  1.00 20.00      PROA
ATOM   2653  HN  GLN   192     -29.197  12.885  -2.499  1.00  0.00      PROA
ATOM   2654  CA  GLN   192     -28.869  14.497  -3.814  1.00 20.00      PROA
ATOM   2655  HA  GLN   192     -29.577  15.005  -4.457  1.00  0.00      PROA
ATOM   2656  CB  GLN   192     -27.942  15.527  -3.165  1.00 20.00      PROA
ATOM   2657  HB1 GLN   192     -27.251  15.021  -2.456  1.00  0.00      PROA
ATOM   2658  HB2 GLN   192     -28.586  16.208  -2.563  1.00  0.00      PROA
ATOM   2659  CG  GLN   192     -27.118  16.319  -4.177  1.00 20.00      PROA
ATOM   2660  HG1 GLN   192     -27.694  16.416  -5.126  1.00  0.00      PROA
ATOM   2661  HG2 GLN   192     -26.173  15.780  -4.412  1.00  0.00      PROA
ATOM   2662  CD  GLN   192     -26.756  17.708  -3.691  1.00 20.00      PROA
ATOM   2663  OE1 GLN   192     -26.286  17.891  -2.566  1.00 20.00      PROA
ATOM   2664  NE2 GLN   192     -26.968  18.701  -4.545  1.00 20.00      PROA
ATOM   2665 HE21 GLN   192     -26.793  19.634  -4.255  1.00  0.00      PROA
ATOM   2666 HE22 GLN   192     -27.350  18.528  -5.459  1.00  0.00      PROA
ATOM   2667  C   GLN   192     -28.080  13.535  -4.682  1.00 20.00      PROA
ATOM   2668  O   GLN   192     -27.573  12.516  -4.205  1.00 20.00      PROA
ATOM   2669  N   THR   193     -28.002  13.863  -5.967  1.00 20.00      PROA
ATOM   2670  HN  THR   193     -28.458  14.685  -6.315  1.00  0.00      PROA
ATOM   2671  CA  THR   193     -27.310  13.037  -6.943  1.00 20.00      PROA
ATOM   2672  HA  THR   193     -26.911  12.152  -6.473  1.00  0.00      PROA
ATOM   2673  CB  THR   193     -28.287  12.601  -8.065  1.00 20.00      PROA
ATOM   2674  HB  THR   193     -28.807  13.500  -8.475  1.00  0.00      PROA
ATOM   2675  OG1 THR   193     -29.276  11.722  -7.517  1.00 20.00      PROA
ATOM   2676  HG1 THR   193     -29.906  12.278  -6.999  1.00  0.00      PROA
ATOM   2677  CG2 THR   193     -27.545  11.888  -9.196  1.00 20.00      PROA
ATOM   2678 HG21 THR   193     -26.869  11.106  -8.791  1.00  0.00      PROA
ATOM   2679 HG22 THR   193     -26.946  12.600  -9.798  1.00  0.00      PROA
ATOM   2680 HG23 THR   193     -28.260  11.390  -9.873  1.00  0.00      PROA
ATOM   2681  C   THR   193     -26.141  13.770  -7.584  1.00 20.00      PROA
ATOM   2682  O   THR   193     -26.230  14.972  -7.877  1.00 20.00      PROA
ATOM   2683  N   TRP   194     -25.046  13.039  -7.779  1.00 20.00      PROA
ATOM   2684  HN  TRP   194     -24.979  12.091  -7.463  1.00  0.00      PROA
ATOM   2685  CA  TRP   194     -23.850  13.565  -8.428  1.00 20.00      PROA
ATOM   2686  HA  TRP   194     -23.958  14.608  -8.683  1.00  0.00      PROA
ATOM   2687  CB  TRP   194     -22.596  13.326  -7.573  1.00 20.00      PROA
ATOM   2688  HB1 TRP   194     -21.688  13.409  -8.212  1.00  0.00      PROA
ATOM   2689  HB2 TRP   194     -22.618  12.294  -7.163  1.00  0.00      PROA
ATOM   2690  CG  TRP   194     -22.442  14.283  -6.436  1.00 20.00      PROA
ATOM   2691  CD1 TRP   194     -21.650  15.395  -6.400  1.00 20.00      PROA
ATOM   2692  HD1 TRP   194     -21.014  15.700  -7.229  1.00  0.00      PROA
ATOM   2693  NE1 TRP   194     -21.765  16.019  -5.177  1.00 20.00      PROA
ATOM   2694  HE1 TRP   194     -21.388  16.889  -4.927  1.00  0.00      PROA
ATOM   2695  CE2 TRP   194     -22.643  15.309  -4.400  1.00 20.00      PROA
ATOM   2696  CD2 TRP   194     -23.091  14.209  -5.163  1.00 20.00      PROA
ATOM   2697  CE3 TRP   194     -24.007  13.315  -4.591  1.00 20.00      PROA
ATOM   2698  HE3 TRP   194     -24.364  12.451  -5.128  1.00  0.00      PROA
ATOM   2699  CZ3 TRP   194     -24.440  13.549  -3.287  1.00 20.00      PROA
ATOM   2700  HZ3 TRP   194     -25.160  12.874  -2.847  1.00  0.00      PROA
ATOM   2701  CZ2 TRP   194     -23.079  15.541  -3.093  1.00 20.00      PROA
ATOM   2702  HZ2 TRP   194     -22.719  16.390  -2.531  1.00  0.00      PROA
ATOM   2703  CH2 TRP   194     -23.974  14.652  -2.557  1.00 20.00      PROA
ATOM   2704  HH2 TRP   194     -24.367  14.809  -1.559  1.00  0.00      PROA
ATOM   2705  C   TRP   194     -23.726  12.776  -9.723  1.00 20.00      PROA
ATOM   2706  O   TRP   194     -24.159  11.621  -9.798  1.00 20.00      PROA
ATOM   2707  N   MET   195     -23.146  13.392 -10.744  1.00 20.00      PROA
ATOM   2708  HN  MET   195     -22.760  14.311 -10.632  1.00  0.00      PROA
ATOM   2709  CA  MET   195     -22.991  12.709 -12.014  1.00 20.00      PROA
ATOM   2710  HA  MET   195     -23.024  11.641 -11.865  1.00  0.00      PROA
ATOM   2711  CB  MET   195     -24.071  13.161 -13.012  1.00 20.00      PROA
ATOM   2712  HB1 MET   195     -24.059  12.457 -13.874  1.00  0.00      PROA
ATOM   2713  HB2 MET   195     -23.809  14.165 -13.420  1.00  0.00      PROA
ATOM   2714  CG  MET   195     -25.489  13.239 -12.447  1.00 20.00      PROA
ATOM   2715  HG1 MET   195     -25.712  12.336 -11.835  1.00  0.00      PROA
ATOM   2716  HG2 MET   195     -26.181  13.232 -13.315  1.00  0.00      PROA
ATOM   2717  SD  MET   195     -25.786  14.759 -11.501  1.00 20.00      PROA
ATOM   2718  CE  MET   195     -27.535  15.045 -11.883  1.00 20.00      PROA
ATOM   2719  HE1 MET   195     -28.164  14.255 -11.419  1.00  0.00      PROA
ATOM   2720  HE2 MET   195     -27.718  15.024 -12.978  1.00  0.00      PROA
ATOM   2721  HE3 MET   195     -27.873  16.029 -11.494  1.00  0.00      PROA
ATOM   2722  C   MET   195     -21.628  13.036 -12.599  1.00 20.00      PROA
ATOM   2723  O   MET   195     -20.919  13.912 -12.106  1.00 20.00      PROA
ATOM   2724  N   ASP   196     -21.266  12.301 -13.643  1.00 20.00      PROA
ATOM   2725  HN  ASP   196     -21.866  11.583 -14.000  1.00  0.00      PROA
ATOM   2726  CA  ASP   196     -20.029  12.546 -14.359  1.00 20.00      PROA
ATOM   2727  HA  ASP   196     -19.888  11.717 -15.037  1.00  0.00      PROA
ATOM   2728  CB  ASP   196     -20.186  13.842 -15.157  1.00 20.00      PROA
ATOM   2729  HB1 ASP   196     -19.315  13.987 -15.834  1.00  0.00      PROA
ATOM   2730  HB2 ASP   196     -20.253  14.713 -14.472  1.00  0.00      PROA
ATOM   2731  CG  ASP   196     -21.427  13.833 -16.030  1.00 20.00      PROA
ATOM   2732  OD1 ASP   196     -21.815  12.743 -16.478  1.00 20.00      PROA
ATOM   2733  OD2 ASP   196     -22.008  14.914 -16.277  1.00 20.00      PROA
ATOM   2734  C   ASP   196     -18.761  12.593 -13.511  1.00 20.00      PROA
ATOM   2735  O   ASP   196     -18.029  13.591 -13.509  1.00 20.00      PROA
ATOM   2736  N   ASN   197     -18.511  11.499 -12.796  1.00 20.00      PROA
ATOM   2737  HN  ASN   197     -19.132  10.717 -12.799  1.00  0.00      PROA
ATOM   2738  CA  ASN   197     -17.327  11.367 -11.960  1.00 20.00      PROA
ATOM   2739  HA  ASN   197     -17.449  10.454 -11.398  1.00  0.00      PROA
ATOM   2740  CB  ASN   197     -16.096  11.263 -12.856  1.00 20.00      PROA
ATOM   2741  HB1 ASN   197     -15.175  11.016 -12.294  1.00  0.00      PROA
ATOM   2742  HB2 ASN   197     -15.907  12.249 -13.341  1.00  0.00      PROA
ATOM   2743  CG  ASN   197     -16.305  10.282 -13.994  1.00 20.00      PROA
ATOM   2744  OD1 ASN   197     -16.558  10.679 -15.129  1.00 20.00      PROA
ATOM   2745  ND2 ASN   197     -16.233   8.989 -13.687  1.00 20.00      PROA
ATOM   2746 HD21 ASN   197     -16.552   8.319 -14.367  1.00  0.00      PROA
ATOM   2747 HD22 ASN   197     -16.036   8.761 -12.730  1.00  0.00      PROA
ATOM   2748  C   ASN   197     -17.187  12.497 -10.955  1.00 20.00      PROA
ATOM   2749  O   ASN   197     -16.109  13.094 -10.794  1.00 20.00      PROA
ATOM   2750  N   MET   198     -18.295  12.752 -10.267  1.00 20.00      PROA
ATOM   2751  HN  MET   198     -19.118  12.186 -10.415  1.00  0.00      PROA
ATOM   2752  CA  MET   198     -18.411  13.783  -9.246  1.00 20.00      PROA
ATOM   2753  HA  MET   198     -19.444  13.789  -8.935  1.00  0.00      PROA
ATOM   2754  CB  MET   198     -17.500  13.466  -8.046  1.00 20.00      PROA
ATOM   2755  HB1 MET   198     -16.432  13.637  -8.294  1.00  0.00      PROA
ATOM   2756  HB2 MET   198     -17.611  12.375  -7.848  1.00  0.00      PROA
ATOM   2757  CG  MET   198     -17.886  14.223  -6.757  1.00 20.00      PROA
ATOM   2758  HG1 MET   198     -18.987  14.141  -6.633  1.00  0.00      PROA
ATOM   2759  HG2 MET   198     -17.666  15.306  -6.856  1.00  0.00      PROA
ATOM   2760  SD  MET   198     -17.069  13.626  -5.237  1.00 20.00      PROA
ATOM   2761  CE  MET   198     -15.476  14.476  -5.345  1.00 20.00      PROA
ATOM   2762  HE1 MET   198     -15.609  15.577  -5.384  1.00  0.00      PROA
ATOM   2763  HE2 MET   198     -14.924  14.155  -6.250  1.00  0.00      PROA
ATOM   2764  HE3 MET   198     -14.849  14.239  -4.460  1.00  0.00      PROA
ATOM   2765  C   MET   198     -18.101  15.161  -9.818  1.00 20.00      PROA
ATOM   2766  O   MET   198     -17.765  16.089  -9.085  1.00 20.00      PROA
ATOM   2767  N   GLY   199     -18.240  15.291 -11.136  1.00 20.00      PROA
ATOM   2768  HN  GLY   199     -18.405  14.480 -11.700  1.00  0.00      PROA
ATOM   2769  CA  GLY   199     -17.973  16.563 -11.785  1.00 20.00      PROA
ATOM   2770  HA1 GLY   199     -17.673  16.329 -12.755  1.00  0.00      PROA
ATOM   2771  HA2 GLY   199     -17.193  17.095 -11.258  1.00  0.00      PROA
ATOM   2772  C   GLY   199     -19.199  17.460 -11.802  1.00 20.00      PROA
ATOM   2773  O   GLY   199     -19.077  18.676 -11.915  1.00 20.00      PROA
ATOM   2774  N   ARG   200     -20.378  16.851 -11.700  1.00 20.00      PROA
ATOM   2775  HN  ARG   200     -20.439  15.849 -11.648  1.00  0.00      PROA
ATOM   2776  CA  ARG   200     -21.652  17.572 -11.697  1.00 20.00      PROA
ATOM   2777  HA  ARG   200     -21.482  18.639 -11.633  1.00  0.00      PROA
ATOM   2778  CB  ARG   200     -22.485  17.230 -12.934  1.00 20.00      PROA
ATOM   2779  HB1 ARG   200     -23.510  17.617 -12.721  1.00  0.00      PROA
ATOM   2780  HB2 ARG   200     -22.548  16.115 -12.972  1.00  0.00      PROA
ATOM   2781  CG  ARG   200     -22.005  17.777 -14.250  1.00 20.00      PROA
ATOM   2782  HG1 ARG   200     -20.969  17.416 -14.297  1.00  0.00      PROA
ATOM   2783  HG2 ARG   200     -21.976  18.886 -14.264  1.00  0.00      PROA
ATOM   2784  CD  ARG   200     -22.910  17.240 -15.349  1.00 20.00      PROA
ATOM   2785  HD1 ARG   200     -22.767  16.226 -14.981  1.00  0.00      PROA
ATOM   2786  HD2 ARG   200     -22.696  17.422 -16.421  1.00  0.00      PROA
ATOM   2787  NE  ARG   200     -24.298  17.370 -14.950  1.00 20.00      PROA
ATOM   2788  HE  ARG   200     -24.598  18.177 -14.457  1.00  0.00      PROA
ATOM   2789  CZ  ARG   200     -25.261  16.504 -15.243  1.00 20.00      PROA
ATOM   2790  NH1 ARG   200     -26.488  16.738 -14.818  1.00 20.00      PROA
ATOM   2791 HH11 ARG   200     -26.665  17.667 -14.509  1.00  0.00      PROA
ATOM   2792 HH12 ARG   200     -27.243  16.438 -15.406  1.00  0.00      PROA
ATOM   2793  NH2 ARG   200     -25.006  15.413 -15.949  1.00 20.00      PROA
ATOM   2794 HH21 ARG   200     -24.024  15.193 -16.048  1.00  0.00      PROA
ATOM   2795 HH22 ARG   200     -25.753  14.838 -16.240  1.00  0.00      PROA
ATOM   2796  C   ARG   200     -22.469  17.161 -10.483  1.00 20.00      PROA
ATOM   2797  O   ARG   200     -22.344  16.042  -9.994  1.00 20.00      PROA
ATOM   2798  N   ALA   201     -23.326  18.063 -10.021  1.00 20.00      PROA
ATOM   2799  HN  ALA   201     -23.408  18.971 -10.416  1.00  0.00      PROA
ATOM   2800  CA  ALA   201     -24.182  17.786  -8.881  1.00 20.00      PROA
ATOM   2801  HA  ALA   201     -24.243  16.721  -8.697  1.00  0.00      PROA
ATOM   2802  CB  ALA   201     -23.642  18.483  -7.642  1.00 20.00      PROA
ATOM   2803  HB1 ALA   201     -23.556  19.579  -7.803  1.00  0.00      PROA
ATOM   2804  HB2 ALA   201     -22.624  18.107  -7.401  1.00  0.00      PROA
ATOM   2805  HB3 ALA   201     -24.296  18.301  -6.758  1.00  0.00      PROA
ATOM   2806  C   ALA   201     -25.596  18.262  -9.174  1.00 20.00      PROA
ATOM   2807  O   ALA   201     -25.794  19.368  -9.681  1.00 20.00      PROA
ATOM   2808  N   GLY   202     -26.574  17.420  -8.859  1.00 20.00      PROA
ATOM   2809  HN  GLY   202     -26.365  16.506  -8.480  1.00  0.00      PROA
ATOM   2810  CA  GLY   202     -27.962  17.776  -9.083  1.00 20.00      PROA
ATOM   2811  HA1 GLY   202     -28.516  16.850  -9.090  1.00  0.00      PROA
ATOM   2812  HA2 GLY   202     -28.075  18.341  -9.997  1.00  0.00      PROA
ATOM   2813  C   GLY   202     -28.496  18.617  -7.936  1.00 20.00      PROA
ATOM   2814  O   GLY   202     -27.744  18.982  -7.035  1.00 20.00      PROA
ATOM   2815  N   GLU   203     -29.790  18.917  -7.970  1.00 20.00      PROA
ATOM   2816  HN  GLU   203     -30.395  18.582  -8.688  1.00  0.00      PROA
ATOM   2817  CA  GLU   203     -30.437  19.724  -6.935  1.00 20.00      PROA
ATOM   2818  HA  GLU   203     -29.830  20.593  -6.724  1.00  0.00      PROA
ATOM   2819  CB  GLU   203     -31.821  20.178  -7.412  1.00 20.00      PROA
ATOM   2820  HB1 GLU   203     -32.373  19.580  -8.126  1.00  0.00      PROA
ATOM   2821  HB2 GLU   203     -31.525  20.970  -8.156  1.00  0.00      PROA
ATOM   2822  CG  GLU   203     -32.600  21.021  -6.400  1.00 20.00      PROA
ATOM   2823  HG1 GLU   203     -32.218  22.061  -6.390  1.00  0.00      PROA
ATOM   2824  HG2 GLU   203     -32.538  20.619  -5.373  1.00  0.00      PROA
ATOM   2825  CD  GLU   203     -34.097  21.073  -6.694  1.00 20.00      PROA
ATOM   2826  OE1 GLU   203     -34.770  22.017  -6.217  1.00 20.00      PROA
ATOM   2827  OE2 GLU   203     -34.602  20.164  -7.391  1.00 20.00      PROA
ATOM   2828  C   GLU   203     -30.615  18.945  -5.635  1.00 20.00      PROA
ATOM   2829  O   GLU   203     -31.101  17.816  -5.646  1.00 20.00      PROA
ATOM   2830  N   MET   204     -30.225  19.548  -4.517  1.00 20.00      PROA
ATOM   2831  HN  MET   204     -29.827  20.459  -4.494  1.00  0.00      PROA
ATOM   2832  CA  MET   204     -30.403  18.887  -3.233  1.00 20.00      PROA
ATOM   2833  HA  MET   204     -30.059  17.862  -3.293  1.00  0.00      PROA
ATOM   2834  CB  MET   204     -29.664  19.622  -2.117  1.00 20.00      PROA
ATOM   2835  HB1 MET   204     -29.891  20.710  -2.218  1.00  0.00      PROA
ATOM   2836  HB2 MET   204     -28.566  19.505  -2.252  1.00  0.00      PROA
ATOM   2837  CG  MET   204     -30.095  19.155  -0.732  1.00 20.00      PROA
ATOM   2838  HG1 MET   204     -29.875  18.069  -0.650  1.00  0.00      PROA
ATOM   2839  HG2 MET   204     -31.182  19.275  -0.566  1.00  0.00      PROA
ATOM   2840  SD  MET   204     -29.302  20.037   0.610  1.00 20.00      PROA
ATOM   2841  CE  MET   204     -30.083  21.669   0.462  1.00 20.00      PROA
ATOM   2842  HE1 MET   204     -31.185  21.577   0.387  1.00  0.00      PROA
ATOM   2843  HE2 MET   204     -29.741  22.197  -0.456  1.00  0.00      PROA
ATOM   2844  HE3 MET   204     -29.841  22.316   1.329  1.00  0.00      PROA
ATOM   2845  C   MET   204     -31.893  18.879  -2.915  1.00 20.00      PROA
ATOM   2846  O   MET   204     -32.564  19.911  -2.998  1.00 20.00      PROA
ATOM   2847  N   GLU   205     -32.409  17.713  -2.550  1.00 20.00      PROA
ATOM   2848  HN  GLU   205     -31.890  16.855  -2.583  1.00  0.00      PROA
ATOM   2849  CA  GLU   205     -33.818  17.581  -2.215  1.00 20.00      PROA
ATOM   2850  HA  GLU   205     -34.366  18.474  -2.483  1.00  0.00      PROA
ATOM   2851  CB  GLU   205     -34.434  16.423  -3.004  1.00 20.00      PROA
ATOM   2852  HB1 GLU   205     -35.402  16.089  -2.565  1.00  0.00      PROA
ATOM   2853  HB2 GLU   205     -33.726  15.565  -2.938  1.00  0.00      PROA
ATOM   2854  CG  GLU   205     -34.666  16.753  -4.478  1.00 20.00      PROA
ATOM   2855  HG1 GLU   205     -33.782  17.288  -4.892  1.00  0.00      PROA
ATOM   2856  HG2 GLU   205     -35.546  17.420  -4.600  1.00  0.00      PROA
ATOM   2857  CD  GLU   205     -34.873  15.523  -5.342  1.00 20.00      PROA
ATOM   2858  OE1 GLU   205     -35.435  14.525  -4.840  1.00 20.00      PROA
ATOM   2859  OE2 GLU   205     -34.482  15.562  -6.532  1.00 20.00      PROA
ATOM   2860  C   GLU   205     -34.000  17.366  -0.718  1.00 20.00      PROA
ATOM   2861  O   GLU   205     -33.446  16.427  -0.144  1.00 20.00      PROA
ATOM   2862  N   LEU   206     -34.765  18.257  -0.089  1.00 20.00      PROA
ATOM   2863  HN  LEU   206     -35.139  19.068  -0.548  1.00  0.00      PROA
ATOM   2864  CA  LEU   206     -35.038  18.173   1.343  1.00 20.00      PROA
ATOM   2865  HA  LEU   206     -34.534  17.323   1.775  1.00  0.00      PROA
ATOM   2866  CB  LEU   206     -34.580  19.450   2.052  1.00 20.00      PROA
ATOM   2867  HB1 LEU   206     -34.895  19.422   3.120  1.00  0.00      PROA
ATOM   2868  HB2 LEU   206     -35.111  20.309   1.573  1.00  0.00      PROA
ATOM   2869  CG  LEU   206     -33.081  19.763   2.024  1.00 20.00      PROA
ATOM   2870  HG  LEU   206     -32.720  19.735   0.969  1.00  0.00      PROA
ATOM   2871  CD1 LEU   206     -32.841  21.155   2.580  1.00 20.00      PROA
ATOM   2872 HD11 LEU   206     -33.215  21.227   3.622  1.00  0.00      PROA
ATOM   2873 HD12 LEU   206     -33.348  21.920   1.955  1.00  0.00      PROA
ATOM   2874 HD13 LEU   206     -31.751  21.376   2.590  1.00  0.00      PROA
ATOM   2875  CD2 LEU   206     -32.318  18.720   2.830  1.00 20.00      PROA
ATOM   2876 HD21 LEU   206     -32.462  17.707   2.398  1.00  0.00      PROA
ATOM   2877 HD22 LEU   206     -32.666  18.719   3.886  1.00  0.00      PROA
ATOM   2878 HD23 LEU   206     -31.230  18.949   2.829  1.00  0.00      PROA
ATOM   2879  C   LEU   206     -36.533  17.977   1.572  1.00 20.00      PROA
ATOM   2880  O   LEU   206     -37.359  18.587   0.893  1.00 20.00      PROA
ATOM   2881  N   LYS   207     -36.876  17.120   2.527  1.00 20.00      PROA
ATOM   2882  HN  LYS   207     -36.199  16.644   3.089  1.00  0.00      PROA
ATOM   2883  CA  LYS   207     -38.275  16.848   2.840  1.00 20.00      PROA
ATOM   2884  HA  LYS   207     -38.850  17.715   2.573  1.00  0.00      PROA
ATOM   2885  CB  LYS   207     -38.782  15.642   2.038  1.00 20.00      PROA
ATOM   2886  HB1 LYS   207     -39.796  15.349   2.407  1.00  0.00      PROA
ATOM   2887  HB2 LYS   207     -38.101  14.778   2.223  1.00  0.00      PROA
ATOM   2888  CG  LYS   207     -38.895  15.868   0.532  1.00 20.00      PROA
ATOM   2889  HG1 LYS   207     -37.901  16.146   0.112  1.00  0.00      PROA
ATOM   2890  HG2 LYS   207     -39.607  16.705   0.354  1.00  0.00      PROA
ATOM   2891  CD  LYS   207     -39.395  14.608  -0.169  1.00 20.00      PROA
ATOM   2892  HD1 LYS   207     -40.343  14.281   0.323  1.00  0.00      PROA
ATOM   2893  HD2 LYS   207     -38.650  13.789  -0.047  1.00  0.00      PROA
ATOM   2894  CE  LYS   207     -39.702  14.855  -1.645  1.00 20.00      PROA
ATOM   2895  HE1 LYS   207     -40.460  15.667  -1.711  1.00  0.00      PROA
ATOM   2896  HE2 LYS   207     -40.148  13.961  -2.111  1.00  0.00      PROA
ATOM   2897  NZ  LYS   207     -38.512  15.301  -2.432  1.00 20.00      PROA
ATOM   2898  HZ1 LYS   207     -37.730  14.642  -2.231  1.00  0.00      PROA
ATOM   2899  HZ2 LYS   207     -38.187  16.278  -2.232  1.00  0.00      PROA
ATOM   2900  HZ3 LYS   207     -38.718  15.209  -3.442  1.00  0.00      PROA
ATOM   2901  C   LYS   207     -38.447  16.559   4.327  1.00 20.00      PROA
ATOM   2902  O   LYS   207     -37.557  15.993   4.967  1.00 20.00      PROA
ATOM   2903  N   PRO   208     -39.591  16.964   4.904  1.00 20.00      PROA
ATOM   2904  CD  PRO   208     -40.664  17.799   4.338  1.00 20.00      PROA
ATOM   2905  HD1 PRO   208     -41.399  17.137   3.823  1.00  0.00      PROA
ATOM   2906  HD2 PRO   208     -40.293  18.583   3.648  1.00  0.00      PROA
ATOM   2907  CA  PRO   208     -39.825  16.709   6.329  1.00 20.00      PROA
ATOM   2908  HA  PRO   208     -39.045  17.181   6.910  1.00  0.00      PROA
ATOM   2909  CB  PRO   208     -41.224  17.280   6.553  1.00 20.00      PROA
ATOM   2910  HB1 PRO   208     -41.392  17.567   7.606  1.00  0.00      PROA
ATOM   2911  HB2 PRO   208     -42.003  16.535   6.258  1.00  0.00      PROA
ATOM   2912  CG  PRO   208     -41.266  18.421   5.581  1.00 20.00      PROA
ATOM   2913  HG1 PRO   208     -42.297  18.795   5.401  1.00  0.00      PROA
ATOM   2914  HG2 PRO   208     -40.613  19.256   5.930  1.00  0.00      PROA
ATOM   2915  C   PRO   208     -39.768  15.200   6.545  1.00 20.00      PROA
ATOM   2916  O   PRO   208     -40.134  14.433   5.657  1.00 20.00      PROA
ATOM   2917  N   PHE   209     -39.310  14.770   7.715  1.00 20.00      PROA
ATOM   2918  HN  PHE   209     -38.954  15.414   8.396  1.00  0.00      PROA
ATOM   2919  CA  PHE   209     -39.205  13.340   7.993  1.00 20.00      PROA
ATOM   2920  HA  PHE   209     -39.964  12.806   7.435  1.00  0.00      PROA
ATOM   2921  CB  PHE   209     -37.813  12.835   7.589  1.00 20.00      PROA
ATOM   2922  HB1 PHE   209     -37.038  13.411   8.139  1.00  0.00      PROA
ATOM   2923  HB2 PHE   209     -37.667  13.032   6.504  1.00  0.00      PROA
ATOM   2924  CG  PHE   209     -37.599  11.367   7.839  1.00 20.00      PROA
ATOM   2925  CD1 PHE   209     -38.135  10.412   6.976  1.00 20.00      PROA
ATOM   2926  HD1 PHE   209     -38.707  10.740   6.116  1.00  0.00      PROA
ATOM   2927  CE1 PHE   209     -37.949   9.050   7.213  1.00 20.00      PROA
ATOM   2928  HE1 PHE   209     -38.386   8.321   6.543  1.00  0.00      PROA
ATOM   2929  CZ  PHE   209     -37.221   8.633   8.326  1.00 20.00      PROA
ATOM   2930  HZ  PHE   209     -37.085   7.586   8.503  1.00  0.00      PROA
ATOM   2931  CD2 PHE   209     -36.873  10.938   8.943  1.00 20.00      PROA
ATOM   2932  HD2 PHE   209     -36.453  11.664   9.622  1.00  0.00      PROA
ATOM   2933  CE2 PHE   209     -36.681   9.576   9.192  1.00 20.00      PROA
ATOM   2934  HE2 PHE   209     -36.084   9.256  10.040  1.00  0.00      PROA
ATOM   2935  C   PHE   209     -39.446  13.028   9.464  1.00 20.00      PROA
ATOM   2936  O   PHE   209     -38.914  13.703  10.346  1.00 20.00      PROA
ATOM   2937  N   ASN   210     -40.241  11.994   9.720  1.00 20.00      PROA
ATOM   2938  HN  ASN   210     -40.651  11.454   8.970  1.00  0.00      PROA
ATOM   2939  CA  ASN   210     -40.545  11.571  11.082  1.00 20.00      PROA
ATOM   2940  HA  ASN   210     -39.722  11.890  11.703  1.00  0.00      PROA
ATOM   2941  CB  ASN   210     -41.860  12.196  11.547  1.00 20.00      PROA
ATOM   2942  HB1 ASN   210     -41.800  13.295  11.412  1.00  0.00      PROA
ATOM   2943  HB2 ASN   210     -42.146  11.983  12.591  1.00  0.00      PROA
ATOM   2944  CG  ASN   210     -43.023  11.643  10.720  1.00 20.00      PROA
ATOM   2945  OD1 ASN   210     -42.893  10.676   9.988  1.00 20.00      PROA
ATOM   2946  ND2 ASN   210     -44.164  12.308  10.879  1.00 20.00      PROA
ATOM   2947 HD21 ASN   210     -44.984  11.850  10.574  1.00  0.00      PROA
ATOM   2948 HD22 ASN   210     -44.200  13.150  11.409  1.00  0.00      PROA
ATOM   2949  C   ASN   210     -40.630  10.047  11.168  1.00 20.00      PROA
ATOM   2950  O   ASN   210     -41.434   9.506  11.932  1.00 20.00      PROA
ATOM   2951  N   GLY   211     -39.800   9.359  10.388  1.00 20.00      PROA
ATOM   2952  HN  GLY   211     -39.148   9.815   9.789  1.00  0.00      PROA
ATOM   2953  CA  GLY   211     -39.813   7.906  10.399  1.00 20.00      PROA
ATOM   2954  HA1 GLY   211     -39.839   7.609   9.361  1.00  0.00      PROA
ATOM   2955  HA2 GLY   211     -40.676   7.517  10.905  1.00  0.00      PROA
ATOM   2956  C   GLY   211     -38.565   7.283  10.997  1.00 20.00      PROA
ATOM   2957  O   GLY   211     -37.881   7.900  11.814  1.00 20.00      PROA
ATOM   2958  N   GLU   212     -38.276   6.049  10.595  1.00 20.00      PROA
ATOM   2959  HN  GLU   212     -38.955   5.528  10.066  1.00  0.00      PROA
ATOM   2960  CA  GLU   212     -37.097   5.334  11.073  1.00 20.00      PROA
ATOM   2961  HA  GLU   212     -36.897   5.612  12.100  1.00  0.00      PROA
ATOM   2962  CB  GLU   212     -37.327   3.834  10.984  1.00 20.00      PROA
ATOM   2963  HB1 GLU   212     -37.467   3.520   9.924  1.00  0.00      PROA
ATOM   2964  HB2 GLU   212     -38.266   3.564  11.522  1.00  0.00      PROA
ATOM   2965  CG  GLU   212     -36.144   3.085  11.598  1.00 20.00      PROA
ATOM   2966  HG1 GLU   212     -35.239   3.404  11.086  1.00  0.00      PROA
ATOM   2967  HG2 GLU   212     -36.313   2.001  11.454  1.00  0.00      PROA
ATOM   2968  CD  GLU   212     -36.133   3.280  13.116  1.00 20.00      PROA
ATOM   2969  OE1 GLU   212     -37.101   2.971  13.825  1.00 20.00      PROA
ATOM   2970  OE2 GLU   212     -35.037   3.786  13.572  1.00 20.00      PROA
ATOM   2971  C   GLU   212     -35.900   5.736  10.209  1.00 20.00      PROA
ATOM   2972  O   GLU   212     -35.957   5.651   8.983  1.00 20.00      PROA
ATOM   2973  N   ASP   213     -34.822   6.173  10.849  1.00 20.00      PROA
ATOM   2974  HN  ASP   213     -34.794   6.341  11.833  1.00  0.00      PROA
ATOM   2975  CA  ASP   213     -33.632   6.599  10.121  1.00 20.00      PROA
ATOM   2976  HA  ASP   213     -33.917   7.433   9.489  1.00  0.00      PROA
ATOM   2977  CB  ASP   213     -32.532   7.054  11.086  1.00 20.00      PROA
ATOM   2978  HB1 ASP   213     -31.582   7.179  10.524  1.00  0.00      PROA
ATOM   2979  HB2 ASP   213     -32.360   6.314  11.893  1.00  0.00      PROA
ATOM   2980  CG  ASP   213     -32.821   8.404  11.703  1.00 20.00      PROA
ATOM   2981  OD1 ASP   213     -31.872   9.035  12.214  1.00 20.00      PROA
ATOM   2982  OD2 ASP   213     -33.993   8.835  11.681  1.00 20.00      PROA
ATOM   2983  C   ASP   213     -33.054   5.544   9.195  1.00 20.00      PROA
ATOM   2984  O   ASP   213     -33.230   4.343   9.407  1.00 20.00      PROA
ATOM   2985  N   TYR   214     -32.357   6.014   8.162  1.00 20.00      PROA
ATOM   2986  HN  TYR   214     -32.199   6.995   8.053  1.00  0.00      PROA
ATOM   2987  CA  TYR   214     -31.717   5.133   7.195  1.00 20.00      PROA
ATOM   2988  HA  TYR   214     -31.087   4.442   7.734  1.00  0.00      PROA
ATOM   2989  CB  TYR   214     -32.767   4.397   6.355  1.00 20.00      PROA
ATOM   2990  HB1 TYR   214     -33.497   3.867   7.003  1.00  0.00      PROA
ATOM   2991  HB2 TYR   214     -32.263   3.612   5.747  1.00  0.00      PROA
ATOM   2992  CG  TYR   214     -33.534   5.290   5.401  1.00 20.00      PROA
ATOM   2993  CD1 TYR   214     -33.037   5.582   4.129  1.00 20.00      PROA
ATOM   2994  HD1 TYR   214     -32.109   5.133   3.804  1.00  0.00      PROA
ATOM   2995  CE1 TYR   214     -33.722   6.437   3.266  1.00 20.00      PROA
ATOM   2996  HE1 TYR   214     -33.322   6.650   2.287  1.00  0.00      PROA
ATOM   2997  CZ  TYR   214     -34.919   7.011   3.677  1.00 20.00      PROA
ATOM   2998  OH  TYR   214     -35.596   7.874   2.845  1.00 20.00      PROA
ATOM   2999  HH  TYR   214     -35.205   7.894   1.930  1.00  0.00      PROA
ATOM   3000  CD2 TYR   214     -34.740   5.876   5.786  1.00 20.00      PROA
ATOM   3001  HD2 TYR   214     -35.110   5.686   6.779  1.00  0.00      PROA
ATOM   3002  CE2 TYR   214     -35.432   6.732   4.934  1.00 20.00      PROA
ATOM   3003  HE2 TYR   214     -36.349   7.194   5.264  1.00  0.00      PROA
ATOM   3004  C   TYR   214     -30.818   5.949   6.279  1.00 20.00      PROA
ATOM   3005  O   TYR   214     -30.943   7.169   6.190  1.00 20.00      PROA
ATOM   3006  N   THR   215     -29.901   5.258   5.619  1.00 20.00      PROA
ATOM   3007  HN  THR   215     -29.758   4.284   5.824  1.00  0.00      PROA
ATOM   3008  CA  THR   215     -28.987   5.880   4.675  1.00 20.00      PROA
ATOM   3009  HA  THR   215     -29.404   6.800   4.298  1.00  0.00      PROA
ATOM   3010  CB  THR   215     -27.594   6.129   5.295  1.00 20.00      PROA
ATOM   3011  HB  THR   215     -27.225   5.199   5.782  1.00  0.00      PROA
ATOM   3012  OG1 THR   215     -27.695   7.161   6.285  1.00 20.00      PROA
ATOM   3013  HG1 THR   215     -27.456   6.716   7.124  1.00  0.00      PROA
ATOM   3014  CG2 THR   215     -26.592   6.570   4.218  1.00 20.00      PROA
ATOM   3015 HG21 THR   215     -27.000   7.411   3.621  1.00  0.00      PROA
ATOM   3016 HG22 THR   215     -26.334   5.734   3.535  1.00  0.00      PROA
ATOM   3017 HG23 THR   215     -25.653   6.916   4.701  1.00  0.00      PROA
ATOM   3018  C   THR   215     -28.873   4.900   3.526  1.00 20.00      PROA
ATOM   3019  O   THR   215     -28.687   3.699   3.742  1.00 20.00      PROA
ATOM   3020  N   CYS   216     -29.022   5.406   2.309  1.00 20.00      PROA
ATOM   3021  HN  CYS   216     -29.139   6.398   2.187  1.00  0.00      PROA
ATOM   3022  CA  CYS   216     -28.945   4.556   1.133  1.00 20.00      PROA
ATOM   3023  HA  CYS   216     -28.476   3.613   1.375  1.00  0.00      PROA
ATOM   3024  CB  CYS   216     -30.346   4.288   0.576  1.00 20.00      PROA
ATOM   3025  HB1 CYS   216     -30.812   5.254   0.274  1.00  0.00      PROA
ATOM   3026  HB2 CYS   216     -30.949   3.920   1.424  1.00  0.00      PROA
ATOM   3027  SG  CYS   216     -30.365   3.148  -0.811  1.00 20.00      PROA
ATOM   3028  HG1 CYS   216     -30.261   4.089  -1.747  1.00  0.00      PROA
ATOM   3029  C   CYS   216     -28.089   5.219   0.066  1.00 20.00      PROA
ATOM   3030  O   CYS   216     -28.377   6.333  -0.378  1.00 20.00      PROA
ATOM   3031  N   ILE   217     -27.018   4.533  -0.315  1.00 20.00      PROA
ATOM   3032  HN  ILE   217     -26.826   3.620   0.050  1.00  0.00      PROA
ATOM   3033  CA  ILE   217     -26.117   5.031  -1.346  1.00 20.00      PROA
ATOM   3034  HA  ILE   217     -26.326   6.063  -1.591  1.00  0.00      PROA
ATOM   3035  CB  ILE   217     -24.642   4.882  -0.915  1.00 20.00      PROA
ATOM   3036  HB  ILE   217     -24.416   3.802  -0.750  1.00  0.00      PROA
ATOM   3037  CG2 ILE   217     -23.723   5.429  -2.006  1.00 20.00      PROA
ATOM   3038 HG21 ILE   217     -24.012   6.462  -2.293  1.00  0.00      PROA
ATOM   3039 HG22 ILE   217     -23.748   4.792  -2.916  1.00  0.00      PROA
ATOM   3040 HG23 ILE   217     -22.672   5.460  -1.652  1.00  0.00      PROA
ATOM   3041  CG1 ILE   217     -24.414   5.586   0.431  1.00 20.00      PROA
ATOM   3042 HG11 ILE   217     -23.334   5.478   0.688  1.00  0.00      PROA
ATOM   3043 HG12 ILE   217     -24.979   5.058   1.232  1.00  0.00      PROA
ATOM   3044  CD  ILE   217     -24.764   7.061   0.452  1.00 20.00      PROA
ATOM   3045  HD1 ILE   217     -25.828   7.239   0.198  1.00  0.00      PROA
ATOM   3046  HD2 ILE   217     -24.118   7.592  -0.274  1.00  0.00      PROA
ATOM   3047  HD3 ILE   217     -24.569   7.499   1.456  1.00  0.00      PROA
ATOM   3048  C   ILE   217     -26.359   4.176  -2.585  1.00 20.00      PROA
ATOM   3049  O   ILE   217     -26.206   2.958  -2.543  1.00 20.00      PROA
ATOM   3050  N   THR   218     -26.742   4.821  -3.681  1.00 20.00      PROA
ATOM   3051  HN  THR   218     -26.876   5.813  -3.663  1.00  0.00      PROA
ATOM   3052  CA  THR   218     -27.006   4.127  -4.934  1.00 20.00      PROA
ATOM   3053  HA  THR   218     -26.825   3.069  -4.833  1.00  0.00      PROA
ATOM   3054  CB  THR   218     -28.462   4.331  -5.371  1.00 20.00      PROA
ATOM   3055  HB  THR   218     -28.664   5.402  -5.589  1.00  0.00      PROA
ATOM   3056  OG1 THR   218     -29.333   3.950  -4.298  1.00 20.00      PROA
ATOM   3057  HG1 THR   218     -29.377   4.775  -3.763  1.00  0.00      PROA
ATOM   3058  CG2 THR   218     -28.778   3.482  -6.591  1.00 20.00      PROA
ATOM   3059 HG21 THR   218     -28.491   2.422  -6.410  1.00  0.00      PROA
ATOM   3060 HG22 THR   218     -28.247   3.855  -7.489  1.00  0.00      PROA
ATOM   3061 HG23 THR   218     -29.869   3.500  -6.792  1.00  0.00      PROA
ATOM   3062  C   THR   218     -26.081   4.687  -6.011  1.00 20.00      PROA
ATOM   3063  O   THR   218     -26.031   5.895  -6.226  1.00 20.00      PROA
ATOM   3064  N   PHE   219     -25.342   3.813  -6.684  1.00 20.00      PROA
ATOM   3065  HN  PHE   219     -25.358   2.827  -6.496  1.00  0.00      PROA
ATOM   3066  CA  PHE   219     -24.439   4.298  -7.706  1.00 20.00      PROA
ATOM   3067  HA  PHE   219     -24.789   5.254  -8.071  1.00  0.00      PROA
ATOM   3068  CB  PHE   219     -23.043   4.515  -7.107  1.00 20.00      PROA
ATOM   3069  HB1 PHE   219     -23.147   5.168  -6.213  1.00  0.00      PROA
ATOM   3070  HB2 PHE   219     -22.378   5.044  -7.825  1.00  0.00      PROA
ATOM   3071  CG  PHE   219     -22.358   3.251  -6.662  1.00 20.00      PROA
ATOM   3072  CD1 PHE   219     -21.440   2.618  -7.487  1.00 20.00      PROA
ATOM   3073  HD1 PHE   219     -21.215   3.041  -8.456  1.00  0.00      PROA
ATOM   3074  CE1 PHE   219     -20.780   1.462  -7.073  1.00 20.00      PROA
ATOM   3075  HE1 PHE   219     -20.000   1.025  -7.677  1.00  0.00      PROA
ATOM   3076  CZ  PHE   219     -21.041   0.926  -5.814  1.00 20.00      PROA
ATOM   3077  HZ  PHE   219     -20.517   0.039  -5.487  1.00  0.00      PROA
ATOM   3078  CD2 PHE   219     -22.615   2.706  -5.405  1.00 20.00      PROA
ATOM   3079  HD2 PHE   219     -23.318   3.196  -4.748  1.00  0.00      PROA
ATOM   3080  CE2 PHE   219     -21.959   1.547  -4.979  1.00 20.00      PROA
ATOM   3081  HE2 PHE   219     -22.164   1.142  -3.998  1.00  0.00      PROA
ATOM   3082  C   PHE   219     -24.342   3.426  -8.943  1.00 20.00      PROA
ATOM   3083  O   PHE   219     -24.602   2.219  -8.909  1.00 20.00      PROA
ATOM   3084  N   GLN   220     -23.972   4.069 -10.044  1.00 20.00      PROA
ATOM   3085  HN  GLN   220     -23.797   5.056 -10.032  1.00  0.00      PROA
ATOM   3086  CA  GLN   220     -23.778   3.387 -11.310  1.00 20.00      PROA
ATOM   3087  HA  GLN   220     -24.113   2.368 -11.262  1.00  0.00      PROA
ATOM   3088  CB  GLN   220     -24.617   4.044 -12.403  1.00 20.00      PROA
ATOM   3089  HB1 GLN   220     -24.296   3.609 -13.382  1.00  0.00      PROA
ATOM   3090  HB2 GLN   220     -24.408   5.137 -12.454  1.00  0.00      PROA
ATOM   3091  CG  GLN   220     -26.103   3.791 -12.227  1.00 20.00      PROA
ATOM   3092  HG1 GLN   220     -26.470   4.423 -11.391  1.00  0.00      PROA
ATOM   3093  HG2 GLN   220     -26.301   2.750 -11.944  1.00  0.00      PROA
ATOM   3094  CD  GLN   220     -26.893   4.158 -13.456  1.00 20.00      PROA
ATOM   3095  OE1 GLN   220     -27.153   5.335 -13.712  1.00 20.00      PROA
ATOM   3096  NE2 GLN   220     -27.267   3.152 -14.240  1.00 20.00      PROA
ATOM   3097 HE21 GLN   220     -27.131   2.198 -13.969  1.00  0.00      PROA
ATOM   3098 HE22 GLN   220     -27.688   3.373 -15.115  1.00  0.00      PROA
ATOM   3099  C   GLN   220     -22.292   3.536 -11.609  1.00 20.00      PROA
ATOM   3100  O   GLN   220     -21.832   4.612 -11.991  1.00 20.00      PROA
ATOM   3101  N   PRO   221     -21.524   2.451 -11.421  1.00 20.00      PROA
ATOM   3102  CD  PRO   221     -22.035   1.088 -11.199  1.00 20.00      PROA
ATOM   3103  HD1 PRO   221     -22.338   0.632 -12.162  1.00  0.00      PROA
ATOM   3104  HD2 PRO   221     -22.866   1.044 -10.456  1.00  0.00      PROA
ATOM   3105  CA  PRO   221     -20.075   2.434 -11.656  1.00 20.00      PROA
ATOM   3106  HA  PRO   221     -19.614   3.144 -10.983  1.00  0.00      PROA
ATOM   3107  CB  PRO   221     -19.688   0.973 -11.405  1.00 20.00      PROA
ATOM   3108  HB1 PRO   221     -18.726   0.910 -10.858  1.00  0.00      PROA
ATOM   3109  HB2 PRO   221     -19.595   0.405 -12.360  1.00  0.00      PROA
ATOM   3110  CG  PRO   221     -20.840   0.405 -10.625  1.00 20.00      PROA
ATOM   3111  HG1 PRO   221     -20.909  -0.702 -10.707  1.00  0.00      PROA
ATOM   3112  HG2 PRO   221     -20.755   0.678  -9.559  1.00  0.00      PROA
ATOM   3113  C   PRO   221     -19.766   2.850 -13.085  1.00 20.00      PROA
ATOM   3114  O   PRO   221     -20.457   2.436 -14.011  1.00 20.00      PROA
ATOM   3115  N   ASP   222     -18.735   3.668 -13.263  1.00 20.00      PROA
ATOM   3116  HN  ASP   222     -18.193   4.042 -12.500  1.00  0.00      PROA
ATOM   3117  CA  ASP   222     -18.355   4.112 -14.597  1.00 20.00      PROA
ATOM   3118  HA  ASP   222     -19.233   4.259 -15.211  1.00  0.00      PROA
ATOM   3119  CB  ASP   222     -17.515   5.387 -14.509  1.00 20.00      PROA
ATOM   3120  HB1 ASP   222     -16.566   5.232 -13.957  1.00  0.00      PROA
ATOM   3121  HB2 ASP   222     -18.109   6.141 -13.949  1.00  0.00      PROA
ATOM   3122  CG  ASP   222     -17.224   5.988 -15.870  1.00 20.00      PROA
ATOM   3123  OD1 ASP   222     -17.383   5.271 -16.881  1.00 20.00      PROA
ATOM   3124  OD2 ASP   222     -16.832   7.173 -15.920  1.00 20.00      PROA
ATOM   3125  C   ASP   222     -17.530   2.983 -15.207  1.00 20.00      PROA
ATOM   3126  O   ASP   222     -16.306   2.962 -15.083  1.00 20.00      PROA
ATOM   3127  N   LEU   223     -18.202   2.046 -15.865  1.00 20.00      PROA
ATOM   3128  HN  LEU   223     -19.200   2.094 -15.907  1.00  0.00      PROA
ATOM   3129  CA  LEU   223     -17.514   0.900 -16.452  1.00 20.00      PROA
ATOM   3130  HA  LEU   223     -16.931   0.429 -15.674  1.00  0.00      PROA
ATOM   3131  CB  LEU   223     -18.540  -0.099 -16.994  1.00 20.00      PROA
ATOM   3132  HB1 LEU   223     -18.005  -0.980 -17.409  1.00  0.00      PROA
ATOM   3133  HB2 LEU   223     -19.119   0.360 -17.826  1.00  0.00      PROA
ATOM   3134  CG  LEU   223     -19.518  -0.614 -15.920  1.00 20.00      PROA
ATOM   3135  HG  LEU   223     -20.174   0.222 -15.578  1.00  0.00      PROA
ATOM   3136  CD1 LEU   223     -20.400  -1.705 -16.497  1.00 20.00      PROA
ATOM   3137 HD11 LEU   223     -19.745  -2.540 -16.828  1.00  0.00      PROA
ATOM   3138 HD12 LEU   223     -20.976  -1.345 -17.375  1.00  0.00      PROA
ATOM   3139 HD13 LEU   223     -21.106  -2.092 -15.730  1.00  0.00      PROA
ATOM   3140  CD2 LEU   223     -18.739  -1.152 -14.722  1.00 20.00      PROA
ATOM   3141 HD21 LEU   223     -18.224  -0.342 -14.166  1.00  0.00      PROA
ATOM   3142 HD22 LEU   223     -17.982  -1.894 -15.054  1.00  0.00      PROA
ATOM   3143 HD23 LEU   223     -19.431  -1.658 -14.016  1.00  0.00      PROA
ATOM   3144  C   LEU   223     -16.490   1.270 -17.523  1.00 20.00      PROA
ATOM   3145  O   LEU   223     -15.560   0.507 -17.784  1.00 20.00      PROA
ATOM   3146  N   SER   224     -16.651   2.441 -18.130  1.00 20.00      PROA
ATOM   3147  HN  SER   224     -17.418   3.048 -17.917  1.00  0.00      PROA
ATOM   3148  CA  SER   224     -15.705   2.902 -19.144  1.00 20.00      PROA
ATOM   3149  HA  SER   224     -15.648   2.181 -19.947  1.00  0.00      PROA
ATOM   3150  CB  SER   224     -16.140   4.258 -19.709  1.00 20.00      PROA
ATOM   3151  HB1 SER   224     -15.370   4.610 -20.434  1.00  0.00      PROA
ATOM   3152  HB2 SER   224     -16.239   5.031 -18.923  1.00  0.00      PROA
ATOM   3153  OG  SER   224     -17.358   4.152 -20.429  1.00 20.00      PROA
ATOM   3154  HG1 SER   224     -18.095   4.239 -19.796  1.00  0.00      PROA
ATOM   3155  C   SER   224     -14.322   3.039 -18.511  1.00 20.00      PROA
ATOM   3156  O   SER   224     -13.309   2.664 -19.108  1.00 20.00      PROA
ATOM   3157  N   LYS   225     -14.292   3.580 -17.296  1.00 20.00      PROA
ATOM   3158  HN  LYS   225     -15.152   3.830 -16.839  1.00  0.00      PROA
ATOM   3159  CA  LYS   225     -13.050   3.778 -16.556  1.00 20.00      PROA
ATOM   3160  HA  LYS   225     -12.352   4.315 -17.181  1.00  0.00      PROA
ATOM   3161  CB  LYS   225     -13.320   4.562 -15.268  1.00 20.00      PROA
ATOM   3162  HB1 LYS   225     -12.370   4.677 -14.695  1.00  0.00      PROA
ATOM   3163  HB2 LYS   225     -14.017   3.968 -14.628  1.00  0.00      PROA
ATOM   3164  CG  LYS   225     -13.931   5.943 -15.467  1.00 20.00      PROA
ATOM   3165  HG1 LYS   225     -14.341   6.297 -14.491  1.00  0.00      PROA
ATOM   3166  HG2 LYS   225     -14.764   5.845 -16.189  1.00  0.00      PROA
ATOM   3167  CD  LYS   225     -12.917   6.930 -16.007  1.00 20.00      PROA
ATOM   3168  HD1 LYS   225     -12.517   6.586 -16.987  1.00  0.00      PROA
ATOM   3169  HD2 LYS   225     -12.062   6.983 -15.291  1.00  0.00      PROA
ATOM   3170  CE  LYS   225     -13.514   8.322 -16.135  1.00 20.00      PROA
ATOM   3171  HE1 LYS   225     -12.737   9.035 -16.488  1.00  0.00      PROA
ATOM   3172  HE2 LYS   225     -13.900   8.679 -15.156  1.00  0.00      PROA
ATOM   3173  NZ  LYS   225     -14.636   8.358 -17.113  1.00 20.00      PROA
ATOM   3174  HZ1 LYS   225     -15.470   7.879 -16.658  1.00  0.00      PROA
ATOM   3175  HZ2 LYS   225     -14.452   7.886 -18.015  1.00  0.00      PROA
ATOM   3176  HZ3 LYS   225     -14.903   9.342 -17.296  1.00  0.00      PROA
ATOM   3177  C   LYS   225     -12.400   2.444 -16.193  1.00 20.00      PROA
ATOM   3178  O   LYS   225     -11.199   2.382 -15.931  1.00 20.00      PROA
ATOM   3179  N   PHE   226     -13.202   1.384 -16.161  1.00 20.00      PROA
ATOM   3180  HN  PHE   226     -14.180   1.459 -16.344  1.00  0.00      PROA
ATOM   3181  CA  PHE   226     -12.708   0.058 -15.820  1.00 20.00      PROA
ATOM   3182  HA  PHE   226     -11.696   0.105 -15.438  1.00  0.00      PROA
ATOM   3183  CB  PHE   226     -13.616  -0.583 -14.760  1.00 20.00      PROA
ATOM   3184  HB1 PHE   226     -13.219  -1.576 -14.458  1.00  0.00      PROA
ATOM   3185  HB2 PHE   226     -14.631  -0.751 -15.187  1.00  0.00      PROA
ATOM   3186  CG  PHE   226     -13.751   0.232 -13.499  1.00 20.00      PROA
ATOM   3187  CD1 PHE   226     -12.624   0.606 -12.772  1.00 20.00      PROA
ATOM   3188  HD1 PHE   226     -11.642   0.331 -13.126  1.00  0.00      PROA
ATOM   3189  CE1 PHE   226     -12.745   1.372 -11.601  1.00 20.00      PROA
ATOM   3190  HE1 PHE   226     -11.864   1.678 -11.057  1.00  0.00      PROA
ATOM   3191  CZ  PHE   226     -14.006   1.764 -11.158  1.00 20.00      PROA
ATOM   3192  HZ  PHE   226     -14.104   2.349 -10.253  1.00  0.00      PROA
ATOM   3193  CD2 PHE   226     -15.006   0.630 -13.043  1.00 20.00      PROA
ATOM   3194  HD2 PHE   226     -15.892   0.356 -13.596  1.00  0.00      PROA
ATOM   3195  CE2 PHE   226     -15.139   1.395 -11.876  1.00 20.00      PROA
ATOM   3196  HE2 PHE   226     -16.119   1.706 -11.540  1.00  0.00      PROA
ATOM   3197  C   PHE   226     -12.663  -0.831 -17.058  1.00 20.00      PROA
ATOM   3198  O   PHE   226     -12.351  -2.018 -16.969  1.00 20.00      PROA
ATOM   3199  N   LYS   227     -12.982  -0.244 -18.207  1.00 20.00      PROA
ATOM   3200  HN  LYS   227     -13.214   0.731 -18.231  1.00  0.00      PROA
ATOM   3201  CA  LYS   227     -12.996  -0.957 -19.481  1.00 20.00      PROA
ATOM   3202  HA  LYS   227     -13.505  -0.334 -20.200  1.00  0.00      PROA
ATOM   3203  CB  LYS   227     -11.562  -1.218 -19.957  1.00 20.00      PROA
ATOM   3204  HB1 LYS   227     -11.577  -1.898 -20.843  1.00  0.00      PROA
ATOM   3205  HB2 LYS   227     -10.996  -1.738 -19.154  1.00  0.00      PROA
ATOM   3206  CG  LYS   227     -10.845   0.055 -20.400  1.00 20.00      PROA
ATOM   3207  HG1 LYS   227     -10.787   0.762 -19.538  1.00  0.00      PROA
ATOM   3208  HG2 LYS   227     -11.452   0.553 -21.191  1.00  0.00      PROA
ATOM   3209  CD  LYS   227      -9.439  -0.216 -20.923  1.00 20.00      PROA
ATOM   3210  HD1 LYS   227      -9.095   0.664 -21.492  1.00  0.00      PROA
ATOM   3211  HD2 LYS   227      -9.516  -1.066 -21.645  1.00  0.00      PROA
ATOM   3212  CE  LYS   227      -8.495  -0.633 -19.807  1.00 20.00      PROA
ATOM   3213  HE1 LYS   227      -8.791  -1.585 -19.325  1.00  0.00      PROA
ATOM   3214  HE2 LYS   227      -8.450   0.164 -19.059  1.00  0.00      PROA
ATOM   3215  NZ  LYS   227      -7.087  -0.753 -20.289  1.00 20.00      PROA
ATOM   3216  HZ1 LYS   227      -6.673   0.167 -20.535  1.00  0.00      PROA
ATOM   3217  HZ2 LYS   227      -6.998  -1.441 -21.048  1.00  0.00      PROA
ATOM   3218  HZ3 LYS   227      -6.533  -1.116 -19.451  1.00  0.00      PROA
ATOM   3219  C   LYS   227     -13.782  -2.263 -19.399  1.00 20.00      PROA
ATOM   3220  O   LYS   227     -13.297  -3.331 -19.783  1.00 20.00      PROA
ATOM   3221  N   MET   228     -15.011  -2.155 -18.902  1.00 20.00      PROA
ATOM   3222  HN  MET   228     -15.353  -1.282 -18.559  1.00  0.00      PROA
ATOM   3223  CA  MET   228     -15.896  -3.304 -18.758  1.00 20.00      PROA
ATOM   3224  HA  MET   228     -15.447  -4.189 -19.187  1.00  0.00      PROA
ATOM   3225  CB  MET   228     -16.184  -3.560 -17.281  1.00 20.00      PROA
ATOM   3226  HB1 MET   228     -17.015  -4.298 -17.193  1.00  0.00      PROA
ATOM   3227  HB2 MET   228     -16.538  -2.602 -16.833  1.00  0.00      PROA
ATOM   3228  CG  MET   228     -15.002  -4.070 -16.493  1.00 20.00      PROA
ATOM   3229  HG1 MET   228     -14.126  -3.423 -16.664  1.00  0.00      PROA
ATOM   3230  HG2 MET   228     -14.712  -5.087 -16.835  1.00  0.00      PROA
ATOM   3231  SD  MET   228     -15.388  -4.062 -14.742  1.00 20.00      PROA
ATOM   3232  CE  MET   228     -16.710  -5.319 -14.692  1.00 20.00      PROA
ATOM   3233  HE1 MET   228     -16.404  -6.251 -15.216  1.00  0.00      PROA
ATOM   3234  HE2 MET   228     -17.636  -4.945 -15.172  1.00  0.00      PROA
ATOM   3235  HE3 MET   228     -16.976  -5.600 -13.649  1.00  0.00      PROA
ATOM   3236  C   MET   228     -17.211  -3.071 -19.490  1.00 20.00      PROA
ATOM   3237  O   MET   228     -17.631  -1.932 -19.686  1.00 20.00      PROA
ATOM   3238  N   GLN   229     -17.859  -4.163 -19.880  1.00 20.00      PROA
ATOM   3239  HN  GLN   229     -17.562  -5.097 -19.651  1.00  0.00      PROA
ATOM   3240  CA  GLN   229     -19.135  -4.103 -20.583  1.00 20.00      PROA
ATOM   3241  HA  GLN   229     -19.202  -3.204 -21.175  1.00  0.00      PROA
ATOM   3242  CB  GLN   229     -19.325  -5.357 -21.441  1.00 20.00      PROA
ATOM   3243  HB1 GLN   229     -20.370  -5.384 -21.838  1.00  0.00      PROA
ATOM   3244  HB2 GLN   229     -19.243  -6.278 -20.825  1.00  0.00      PROA
ATOM   3245  CG  GLN   229     -18.387  -5.462 -22.625  1.00 20.00      PROA
ATOM   3246  HG1 GLN   229     -18.643  -6.430 -23.103  1.00  0.00      PROA
ATOM   3247  HG2 GLN   229     -17.321  -5.461 -22.315  1.00  0.00      PROA
ATOM   3248  CD  GLN   229     -18.604  -4.347 -23.626  1.00 20.00      PROA
ATOM   3249  OE1 GLN   229     -18.374  -3.173 -23.328  1.00 20.00      PROA
ATOM   3250  NE2 GLN   229     -19.058  -4.707 -24.822  1.00 20.00      PROA
ATOM   3251 HE21 GLN   229     -19.322  -3.960 -25.437  1.00  0.00      PROA
ATOM   3252 HE22 GLN   229     -19.293  -5.654 -25.014  1.00  0.00      PROA
ATOM   3253  C   GLN   229     -20.283  -4.011 -19.590  1.00 20.00      PROA
ATOM   3254  O   GLN   229     -21.270  -3.306 -19.821  1.00 20.00      PROA
ATOM   3255  N   SER   230     -20.141  -4.735 -18.485  1.00 20.00      PROA
ATOM   3256  HN  SER   230     -19.309  -5.248 -18.312  1.00  0.00      PROA
ATOM   3257  CA  SER   230     -21.159  -4.773 -17.448  1.00 20.00      PROA
ATOM   3258  HA  SER   230     -21.453  -3.787 -17.161  1.00  0.00      PROA
ATOM   3259  CB  SER   230     -22.401  -5.502 -17.959  1.00 20.00      PROA
ATOM   3260  HB1 SER   230     -22.715  -5.113 -18.952  1.00  0.00      PROA
ATOM   3261  HB2 SER   230     -23.269  -5.375 -17.281  1.00  0.00      PROA
ATOM   3262  OG  SER   230     -22.130  -6.888 -18.095  1.00 20.00      PROA
ATOM   3263  HG1 SER   230     -22.918  -7.415 -17.872  1.00  0.00      PROA
ATOM   3264  C   SER   230     -20.623  -5.520 -16.234  1.00 20.00      PROA
ATOM   3265  O   SER   230     -19.500  -6.024 -16.245  1.00 20.00      PROA
ATOM   3266  N   LEU   231     -21.439  -5.592 -15.188  1.00 20.00      PROA
ATOM   3267  HN  LEU   231     -22.323  -5.109 -15.194  1.00  0.00      PROA
ATOM   3268  CA  LEU   231     -21.060  -6.303 -13.971  1.00 20.00      PROA
ATOM   3269  HA  LEU   231     -20.020  -6.112 -13.743  1.00  0.00      PROA
ATOM   3270  CB  LEU   231     -21.963  -5.879 -12.812  1.00 20.00      PROA
ATOM   3271  HB1 LEU   231     -21.672  -6.439 -11.892  1.00  0.00      PROA
ATOM   3272  HB2 LEU   231     -23.016  -6.146 -13.052  1.00  0.00      PROA
ATOM   3273  CG  LEU   231     -21.943  -4.385 -12.489  1.00 20.00      PROA
ATOM   3274  HG  LEU   231     -22.123  -3.783 -13.409  1.00  0.00      PROA
ATOM   3275  CD1 LEU   231     -23.042  -4.047 -11.487  1.00 20.00      PROA
ATOM   3276 HD11 LEU   231     -22.882  -4.598 -10.534  1.00  0.00      PROA
ATOM   3277 HD12 LEU   231     -24.047  -4.311 -11.873  1.00  0.00      PROA
ATOM   3278 HD13 LEU   231     -23.031  -2.956 -11.265  1.00  0.00      PROA
ATOM   3279  CD2 LEU   231     -20.577  -4.007 -11.939  1.00 20.00      PROA
ATOM   3280 HD21 LEU   231     -19.777  -4.210 -12.682  1.00  0.00      PROA
ATOM   3281 HD22 LEU   231     -20.352  -4.575 -11.012  1.00  0.00      PROA
ATOM   3282 HD23 LEU   231     -20.546  -2.921 -11.700  1.00  0.00      PROA
ATOM   3283  C   LEU   231     -21.232  -7.789 -14.236  1.00 20.00      PROA
ATOM   3284  O   LEU   231     -22.336  -8.324 -14.095  1.00 20.00      PROA
ATOM   3285  N   ASP   232     -20.147  -8.457 -14.619  1.00 20.00      PROA
ATOM   3286  HN  ASP   232     -19.271  -8.015 -14.781  1.00  0.00      PROA
ATOM   3287  CA  ASP   232     -20.217  -9.882 -14.918  1.00 20.00      PROA
ATOM   3288  HA  ASP   232     -21.161 -10.081 -15.413  1.00  0.00      PROA
ATOM   3289  CB  ASP   232     -19.123 -10.284 -15.924  1.00 20.00      PROA
ATOM   3290  HB1 ASP   232     -19.295  -9.686 -16.849  1.00  0.00      PROA
ATOM   3291  HB2 ASP   232     -19.108 -11.340 -16.215  1.00  0.00      PROA
ATOM   3292  CG  ASP   232     -17.722  -9.953 -15.450  1.00 20.00      PROA
ATOM   3293  OD1 ASP   232     -17.498  -9.854 -14.229  1.00 20.00      PROA
ATOM   3294  OD2 ASP   232     -16.833  -9.813 -16.316  1.00 20.00      PROA
ATOM   3295  C   ASP   232     -20.182 -10.819 -13.718  1.00 20.00      PROA
ATOM   3296  O   ASP   232     -20.120 -10.390 -12.563  1.00 20.00      PROA
ATOM   3297  N   LYS   233     -20.231 -12.113 -14.014  1.00 20.00      PROA
ATOM   3298  HN  LYS   233     -20.337 -12.392 -14.965  1.00  0.00      PROA
ATOM   3299  CA  LYS   233     -20.227 -13.153 -12.996  1.00 20.00      PROA
ATOM   3300  HA  LYS   233     -21.148 -13.077 -12.435  1.00  0.00      PROA
ATOM   3301  CB  LYS   233     -20.155 -14.536 -13.657  1.00 20.00      PROA
ATOM   3302  HB1 LYS   233     -19.219 -14.605 -14.260  1.00  0.00      PROA
ATOM   3303  HB2 LYS   233     -21.009 -14.604 -14.352  1.00  0.00      PROA
ATOM   3304  CG  LYS   233     -20.214 -15.697 -12.673  1.00 20.00      PROA
ATOM   3305  HG1 LYS   233     -21.214 -15.686 -12.180  1.00  0.00      PROA
ATOM   3306  HG2 LYS   233     -19.464 -15.595 -11.855  1.00  0.00      PROA
ATOM   3307  CD  LYS   233     -20.001 -17.046 -13.355  1.00 20.00      PROA
ATOM   3308  HD1 LYS   233     -18.953 -17.032 -13.735  1.00  0.00      PROA
ATOM   3309  HD2 LYS   233     -20.705 -17.188 -14.201  1.00  0.00      PROA
ATOM   3310  CE  LYS   233     -20.101 -18.184 -12.347  1.00 20.00      PROA
ATOM   3311  HE1 LYS   233     -21.137 -18.284 -11.958  1.00  0.00      PROA
ATOM   3312  HE2 LYS   233     -19.417 -17.980 -11.491  1.00  0.00      PROA
ATOM   3313  NZ  LYS   233     -19.699 -19.505 -12.914  1.00 20.00      PROA
ATOM   3314  HZ1 LYS   233     -18.947 -19.363 -13.607  1.00  0.00      PROA
ATOM   3315  HZ2 LYS   233     -20.513 -19.977 -13.357  1.00  0.00      PROA
ATOM   3316  HZ3 LYS   233     -19.315 -20.125 -12.150  1.00  0.00      PROA
ATOM   3317  C   LYS   233     -19.093 -13.023 -11.989  1.00 20.00      PROA
ATOM   3318  O   LYS   233     -19.327 -13.074 -10.783  1.00 20.00      PROA
ATOM   3319  N   ASP   234     -17.866 -12.871 -12.479  1.00 20.00      PROA
ATOM   3320  HN  ASP   234     -17.671 -12.946 -13.456  1.00  0.00      PROA
ATOM   3321  CA  ASP   234     -16.708 -12.764 -11.596  1.00 20.00      PROA
ATOM   3322  HA  ASP   234     -16.669 -13.661 -10.990  1.00  0.00      PROA
ATOM   3323  CB  ASP   234     -15.416 -12.659 -12.418  1.00 20.00      PROA
ATOM   3324  HB1 ASP   234     -14.572 -12.294 -11.792  1.00  0.00      PROA
ATOM   3325  HB2 ASP   234     -15.556 -11.952 -13.262  1.00  0.00      PROA
ATOM   3326  CG  ASP   234     -14.964 -14.000 -12.964  1.00 20.00      PROA
ATOM   3327  OD1 ASP   234     -13.907 -14.053 -13.629  1.00 20.00      PROA
ATOM   3328  OD2 ASP   234     -15.665 -15.004 -12.721  1.00 20.00      PROA
ATOM   3329  C   ASP   234     -16.768 -11.614 -10.590  1.00 20.00      PROA
ATOM   3330  O   ASP   234     -16.580 -11.830  -9.393  1.00 20.00      PROA
ATOM   3331  N   ILE   235     -17.023 -10.396 -11.057  1.00 20.00      PROA
ATOM   3332  HN  ILE   235     -17.184 -10.228 -12.034  1.00  0.00      PROA
ATOM   3333  CA  ILE   235     -17.084  -9.267 -10.131  1.00 20.00      PROA
ATOM   3334  HA  ILE   235     -16.166  -9.267  -9.561  1.00  0.00      PROA
ATOM   3335  CB  ILE   235     -17.235  -7.914 -10.874  1.00 20.00      PROA
ATOM   3336  HB  ILE   235     -16.400  -7.815 -11.604  1.00  0.00      PROA
ATOM   3337  CG2 ILE   235     -18.571  -7.855 -11.605  1.00 20.00      PROA
ATOM   3338 HG21 ILE   235     -19.452  -7.816 -10.937  1.00  0.00      PROA
ATOM   3339 HG22 ILE   235     -18.653  -8.691 -12.319  1.00  0.00      PROA
ATOM   3340 HG23 ILE   235     -18.601  -6.931 -12.219  1.00  0.00      PROA
ATOM   3341  CG1 ILE   235     -17.160  -6.755  -9.867  1.00 20.00      PROA
ATOM   3342 HG11 ILE   235     -18.002  -6.809  -9.144  1.00  0.00      PROA
ATOM   3343 HG12 ILE   235     -17.303  -5.813 -10.445  1.00  0.00      PROA
ATOM   3344  CD  ILE   235     -15.837  -6.658  -9.122  1.00 20.00      PROA
ATOM   3345  HD1 ILE   235     -14.990  -6.645  -9.844  1.00  0.00      PROA
ATOM   3346  HD2 ILE   235     -15.697  -7.508  -8.421  1.00  0.00      PROA
ATOM   3347  HD3 ILE   235     -15.799  -5.720  -8.526  1.00  0.00      PROA
ATOM   3348  C   ILE   235     -18.236  -9.442  -9.141  1.00 20.00      PROA
ATOM   3349  O   ILE   235     -18.096  -9.157  -7.950  1.00 20.00      PROA
ATOM   3350  N   VAL   236     -19.375  -9.928  -9.620  1.00 20.00      PROA
ATOM   3351  HN  VAL   236     -19.471 -10.161 -10.590  1.00  0.00      PROA
ATOM   3352  CA  VAL   236     -20.516 -10.125  -8.736  1.00 20.00      PROA
ATOM   3353  HA  VAL   236     -20.734  -9.195  -8.228  1.00  0.00      PROA
ATOM   3354  CB  VAL   236     -21.760 -10.589  -9.530  1.00 20.00      PROA
ATOM   3355  HB  VAL   236     -21.486 -11.474 -10.153  1.00  0.00      PROA
ATOM   3356  CG1 VAL   236     -22.888 -10.952  -8.579  1.00 20.00      PROA
ATOM   3357 HG11 VAL   236     -23.082 -10.118  -7.869  1.00  0.00      PROA
ATOM   3358 HG12 VAL   236     -22.661 -11.866  -7.987  1.00  0.00      PROA
ATOM   3359 HG13 VAL   236     -23.825 -11.151  -9.137  1.00  0.00      PROA
ATOM   3360  CG2 VAL   236     -22.205  -9.480 -10.470  1.00 20.00      PROA
ATOM   3361 HG21 VAL   236     -21.375  -9.088 -11.088  1.00  0.00      PROA
ATOM   3362 HG22 VAL   236     -22.609  -8.624  -9.890  1.00  0.00      PROA
ATOM   3363 HG23 VAL   236     -23.000  -9.842 -11.158  1.00  0.00      PROA
ATOM   3364  C   VAL   236     -20.187 -11.153  -7.658  1.00 20.00      PROA
ATOM   3365  O   VAL   236     -20.569 -10.997  -6.496  1.00 20.00      PROA
ATOM   3366  N   ALA   237     -19.475 -12.206  -8.047  1.00 20.00      PROA
ATOM   3367  HN  ALA   237     -19.240 -12.368  -9.009  1.00  0.00      PROA
ATOM   3368  CA  ALA   237     -19.093 -13.251  -7.105  1.00 20.00      PROA
ATOM   3369  HA  ALA   237     -19.985 -13.628  -6.625  1.00  0.00      PROA
ATOM   3370  CB  ALA   237     -18.366 -14.374  -7.835  1.00 20.00      PROA
ATOM   3371  HB1 ALA   237     -17.425 -14.027  -8.310  1.00  0.00      PROA
ATOM   3372  HB2 ALA   237     -19.023 -14.772  -8.640  1.00  0.00      PROA
ATOM   3373  HB3 ALA   237     -18.137 -15.225  -7.158  1.00  0.00      PROA
ATOM   3374  C   ALA   237     -18.197 -12.663  -6.013  1.00 20.00      PROA
ATOM   3375  O   ALA   237     -18.277 -13.060  -4.853  1.00 20.00      PROA
ATOM   3376  N   LEU   238     -17.347 -11.715  -6.396  1.00 20.00      PROA
ATOM   3377  HN  LEU   238     -17.299 -11.475  -7.367  1.00  0.00      PROA
ATOM   3378  CA  LEU   238     -16.446 -11.053  -5.451  1.00 20.00      PROA
ATOM   3379  HA  LEU   238     -15.971 -11.799  -4.834  1.00  0.00      PROA
ATOM   3380  CB  LEU   238     -15.443 -10.187  -6.225  1.00 20.00      PROA
ATOM   3381  HB1 LEU   238     -15.572  -9.099  -6.020  1.00  0.00      PROA
ATOM   3382  HB2 LEU   238     -15.753 -10.279  -7.296  1.00  0.00      PROA
ATOM   3383  CG  LEU   238     -13.930 -10.454  -6.218  1.00 20.00      PROA
ATOM   3384  HG  LEU   238     -13.436  -9.711  -5.546  1.00  0.00      PROA
ATOM   3385  CD1 LEU   238     -13.600 -11.832  -5.706  1.00 20.00      PROA
ATOM   3386 HD11 LEU   238     -14.234 -12.505  -6.315  1.00  0.00      PROA
ATOM   3387 HD12 LEU   238     -13.835 -11.960  -4.631  1.00  0.00      PROA
ATOM   3388 HD13 LEU   238     -12.536 -12.097  -5.885  1.00  0.00      PROA
ATOM   3389  CD2 LEU   238     -13.394 -10.249  -7.634  1.00 20.00      PROA
ATOM   3390 HD21 LEU   238     -13.587  -9.208  -7.972  1.00  0.00      PROA
ATOM   3391 HD22 LEU   238     -13.874 -10.949  -8.350  1.00  0.00      PROA
ATOM   3392 HD23 LEU   238     -12.296 -10.421  -7.651  1.00  0.00      PROA
ATOM   3393  C   LEU   238     -17.258 -10.172  -4.500  1.00 20.00      PROA
ATOM   3394  O   LEU   238     -17.049 -10.181  -3.284  1.00 20.00      PROA
ATOM   3395  N   MET   239     -18.196  -9.413  -5.060  1.00 20.00      PROA
ATOM   3396  HN  MET   239     -18.327  -9.399  -6.058  1.00  0.00      PROA
ATOM   3397  CA  MET   239     -19.028  -8.516  -4.259  1.00 20.00      PROA
ATOM   3398  HA  MET   239     -18.385  -7.880  -3.666  1.00  0.00      PROA
ATOM   3399  CB  MET   239     -19.879  -7.628  -5.168  1.00 20.00      PROA
ATOM   3400  HB1 MET   239     -20.566  -7.000  -4.556  1.00  0.00      PROA
ATOM   3401  HB2 MET   239     -20.512  -8.275  -5.820  1.00  0.00      PROA
ATOM   3402  CG  MET   239     -19.064  -6.698  -6.063  1.00 20.00      PROA
ATOM   3403  HG1 MET   239     -18.319  -7.237  -6.674  1.00  0.00      PROA
ATOM   3404  HG2 MET   239     -18.476  -6.035  -5.388  1.00  0.00      PROA
ATOM   3405  SD  MET   239     -20.106  -5.658  -7.121  1.00 20.00      PROA
ATOM   3406  CE  MET   239     -18.961  -4.335  -7.538  1.00 20.00      PROA
ATOM   3407  HE1 MET   239     -18.279  -4.653  -8.352  1.00  0.00      PROA
ATOM   3408  HE2 MET   239     -18.326  -4.072  -6.669  1.00  0.00      PROA
ATOM   3409  HE3 MET   239     -19.490  -3.424  -7.880  1.00  0.00      PROA
ATOM   3410  C   MET   239     -19.934  -9.269  -3.286  1.00 20.00      PROA
ATOM   3411  O   MET   239     -20.147  -8.834  -2.154  1.00 20.00      PROA
ATOM   3412  N   VAL   240     -20.467 -10.400  -3.729  1.00 20.00      PROA
ATOM   3413  HN  VAL   240     -20.350 -10.709  -4.677  1.00  0.00      PROA
ATOM   3414  CA  VAL   240     -21.338 -11.187  -2.871  1.00 20.00      PROA
ATOM   3415  HA  VAL   240     -22.098 -10.543  -2.448  1.00  0.00      PROA
ATOM   3416  CB  VAL   240     -22.028 -12.320  -3.660  1.00 20.00      PROA
ATOM   3417  HB  VAL   240     -21.269 -12.959  -4.174  1.00  0.00      PROA
ATOM   3418  CG1 VAL   240     -22.833 -13.202  -2.707  1.00 20.00      PROA
ATOM   3419 HG11 VAL   240     -23.255 -12.628  -1.863  1.00  0.00      PROA
ATOM   3420 HG12 VAL   240     -22.176 -13.976  -2.257  1.00  0.00      PROA
ATOM   3421 HG13 VAL   240     -23.656 -13.733  -3.232  1.00  0.00      PROA
ATOM   3422  CG2 VAL   240     -22.932 -11.723  -4.723  1.00 20.00      PROA
ATOM   3423 HG21 VAL   240     -22.478 -11.770  -5.723  1.00  0.00      PROA
ATOM   3424 HG22 VAL   240     -23.215 -10.674  -4.499  1.00  0.00      PROA
ATOM   3425 HG23 VAL   240     -23.854 -12.334  -4.828  1.00  0.00      PROA
ATOM   3426  C   VAL   240     -20.554 -11.783  -1.700  1.00 20.00      PROA
ATOM   3427  O   VAL   240     -21.034 -11.780  -0.564  1.00 20.00      PROA
ATOM   3428  N   ARG   241     -19.352 -12.292  -1.959  1.00 20.00      PROA
ATOM   3429  HN  ARG   241     -19.007 -12.327  -2.897  1.00  0.00      PROA
ATOM   3430  CA  ARG   241     -18.562 -12.853  -0.866  1.00 20.00      PROA
ATOM   3431  HA  ARG   241     -19.155 -13.600  -0.354  1.00  0.00      PROA
ATOM   3432  CB  ARG   241     -17.245 -13.457  -1.358  1.00 20.00      PROA
ATOM   3433  HB1 ARG   241     -16.578 -12.665  -1.746  1.00  0.00      PROA
ATOM   3434  HB2 ARG   241     -17.503 -14.072  -2.247  1.00  0.00      PROA
ATOM   3435  CG  ARG   241     -16.607 -14.384  -0.324  1.00 20.00      PROA
ATOM   3436  HG1 ARG   241     -16.726 -15.445  -0.633  1.00  0.00      PROA
ATOM   3437  HG2 ARG   241     -17.114 -14.273   0.664  1.00  0.00      PROA
ATOM   3438  CD  ARG   241     -15.129 -14.098  -0.114  1.00 20.00      PROA
ATOM   3439  HD1 ARG   241     -14.545 -14.368  -1.014  1.00  0.00      PROA
ATOM   3440  HD2 ARG   241     -14.755 -14.755   0.700  1.00  0.00      PROA
ATOM   3441  NE  ARG   241     -14.908 -12.720   0.314  1.00 20.00      PROA
ATOM   3442  HE  ARG   241     -15.251 -12.441   1.233  1.00  0.00      PROA
ATOM   3443  CZ  ARG   241     -14.411 -11.767  -0.465  1.00 20.00      PROA
ATOM   3444  NH1 ARG   241     -14.071 -12.044  -1.719  1.00 20.00      PROA
ATOM   3445 HH11 ARG   241     -14.002 -11.295  -2.361  1.00  0.00      PROA
ATOM   3446 HH12 ARG   241     -14.021 -12.999  -2.015  1.00  0.00      PROA
ATOM   3447  NH2 ARG   241     -14.262 -10.535   0.010  1.00 20.00      PROA
ATOM   3448 HH21 ARG   241     -14.583 -10.452   0.975  1.00  0.00      PROA
ATOM   3449 HH22 ARG   241     -14.212  -9.805  -0.672  1.00  0.00      PROA
ATOM   3450  C   ARG   241     -18.254 -11.727   0.110  1.00 20.00      PROA
ATOM   3451  O   ARG   241     -18.275 -11.921   1.325  1.00 20.00      PROA
ATOM   3452  N   ARG   242     -17.972 -10.545  -0.427  1.00 20.00      PROA
ATOM   3453  HN  ARG   242     -17.963 -10.416  -1.419  1.00  0.00      PROA
ATOM   3454  CA  ARG   242     -17.680  -9.398   0.422  1.00 20.00      PROA
ATOM   3455  HA  ARG   242     -16.861  -9.659   1.075  1.00  0.00      PROA
ATOM   3456  CB  ARG   242     -17.331  -8.177  -0.434  1.00 20.00      PROA
ATOM   3457  HB1 ARG   242     -18.229  -7.853  -1.003  1.00  0.00      PROA
ATOM   3458  HB2 ARG   242     -16.567  -8.493  -1.179  1.00  0.00      PROA
ATOM   3459  CG  ARG   242     -16.781  -7.006   0.362  1.00 20.00      PROA
ATOM   3460  HG1 ARG   242     -17.459  -6.819   1.223  1.00  0.00      PROA
ATOM   3461  HG2 ARG   242     -16.773  -6.085  -0.268  1.00  0.00      PROA
ATOM   3462  CD  ARG   242     -15.353  -7.222   0.903  1.00 20.00      PROA
ATOM   3463  HD1 ARG   242     -14.632  -7.169   0.057  1.00  0.00      PROA
ATOM   3464  HD2 ARG   242     -15.251  -8.217   1.382  1.00  0.00      PROA
ATOM   3465  NE  ARG   242     -15.067  -6.128   1.827  1.00 20.00      PROA
ATOM   3466  HE  ARG   242     -14.955  -5.150   1.538  1.00  0.00      PROA
ATOM   3467  CZ  ARG   242     -15.044  -6.237   3.153  1.00 20.00      PROA
ATOM   3468  NH1 ARG   242     -15.255  -7.411   3.740  1.00 20.00      PROA
ATOM   3469 HH11 ARG   242     -15.438  -8.213   3.183  1.00  0.00      PROA
ATOM   3470 HH12 ARG   242     -15.442  -7.442   4.723  1.00  0.00      PROA
ATOM   3471  NH2 ARG   242     -14.913  -5.141   3.898  1.00 20.00      PROA
ATOM   3472 HH21 ARG   242     -15.030  -5.179   4.892  1.00  0.00      PROA
ATOM   3473 HH22 ARG   242     -14.827  -4.288   3.363  1.00  0.00      PROA
ATOM   3474  C   ARG   242     -18.885  -9.103   1.326  1.00 20.00      PROA
ATOM   3475  O   ARG   242     -18.720  -8.699   2.474  1.00 20.00      PROA
ATOM   3476  N   ALA   243     -20.098  -9.329   0.823  1.00 20.00      PROA
ATOM   3477  HN  ALA   243     -20.252  -9.601  -0.130  1.00  0.00      PROA
ATOM   3478  CA  ALA   243     -21.297  -9.099   1.625  1.00 20.00      PROA
ATOM   3479  HA  ALA   243     -21.239  -8.122   2.088  1.00  0.00      PROA
ATOM   3480  CB  ALA   243     -22.547  -9.183   0.747  1.00 20.00      PROA
ATOM   3481  HB1 ALA   243     -22.655 -10.184   0.280  1.00  0.00      PROA
ATOM   3482  HB2 ALA   243     -22.495  -8.427  -0.066  1.00  0.00      PROA
ATOM   3483  HB3 ALA   243     -23.461  -8.982   1.347  1.00  0.00      PROA
ATOM   3484  C   ALA   243     -21.356 -10.140   2.751  1.00 20.00      PROA
ATOM   3485  O   ALA   243     -21.794  -9.848   3.869  1.00 20.00      PROA
ATOM   3486  N   TYR   244     -20.926 -11.361   2.443  1.00 20.00      PROA
ATOM   3487  HN  TYR   244     -20.624 -11.571   1.514  1.00  0.00      PROA
ATOM   3488  CA  TYR   244     -20.878 -12.419   3.445  1.00 20.00      PROA
ATOM   3489  HA  TYR   244     -21.821 -12.465   3.974  1.00  0.00      PROA
ATOM   3490  CB  TYR   244     -20.547 -13.761   2.799  1.00 20.00      PROA
ATOM   3491  HB1 TYR   244     -20.036 -14.431   3.529  1.00  0.00      PROA
ATOM   3492  HB2 TYR   244     -19.856 -13.643   1.941  1.00  0.00      PROA
ATOM   3493  CG  TYR   244     -21.765 -14.519   2.329  1.00 20.00      PROA
ATOM   3494  CD1 TYR   244     -22.258 -14.362   1.034  1.00 20.00      PROA
ATOM   3495  HD1 TYR   244     -21.742 -13.728   0.342  1.00  0.00      PROA
ATOM   3496  CE1 TYR   244     -23.394 -15.050   0.609  1.00 20.00      PROA
ATOM   3497  HE1 TYR   244     -23.758 -14.922  -0.400  1.00  0.00      PROA
ATOM   3498  CZ  TYR   244     -24.045 -15.903   1.489  1.00 20.00      PROA
ATOM   3499  OH  TYR   244     -25.165 -16.586   1.083  1.00 20.00      PROA
ATOM   3500  HH  TYR   244     -25.498 -16.239   0.246  1.00  0.00      PROA
ATOM   3501  CD2 TYR   244     -22.439 -15.384   3.192  1.00 20.00      PROA
ATOM   3502  HD2 TYR   244     -22.050 -15.532   4.186  1.00  0.00      PROA
ATOM   3503  CE2 TYR   244     -23.576 -16.074   2.780  1.00 20.00      PROA
ATOM   3504  HE2 TYR   244     -24.103 -16.726   3.461  1.00  0.00      PROA
ATOM   3505  C   TYR   244     -19.810 -12.074   4.490  1.00 20.00      PROA
ATOM   3506  O   TYR   244     -19.978 -12.371   5.672  1.00 20.00      PROA
ATOM   3507  N   ASP   245     -18.715 -11.447   4.051  1.00 20.00      PROA
ATOM   3508  HN  ASP   245     -18.530 -11.363   3.070  1.00  0.00      PROA
ATOM   3509  CA  ASP   245     -17.645 -11.030   4.967  1.00 20.00      PROA
ATOM   3510  HA  ASP   245     -17.219 -11.894   5.462  1.00  0.00      PROA
ATOM   3511  CB  ASP   245     -16.566 -10.195   4.249  1.00 20.00      PROA
ATOM   3512  HB1 ASP   245     -15.874  -9.801   5.026  1.00  0.00      PROA
ATOM   3513  HB2 ASP   245     -16.980  -9.340   3.712  1.00  0.00      PROA
ATOM   3514  CG  ASP   245     -15.680 -10.997   3.305  1.00 20.00      PROA
ATOM   3515  OD1 ASP   245     -14.800 -10.358   2.688  1.00 20.00      PROA
ATOM   3516  OD2 ASP   245     -15.829 -12.232   3.171  1.00 20.00      PROA
ATOM   3517  C   ASP   245     -18.260 -10.116   6.029  1.00 20.00      PROA
ATOM   3518  O   ASP   245     -18.014 -10.261   7.233  1.00 20.00      PROA
ATOM   3519  N   ILE   246     -19.033  -9.139   5.559  1.00 20.00      PROA
ATOM   3520  HN  ILE   246     -19.125  -9.016   4.571  1.00  0.00      PROA
ATOM   3521  CA  ILE   246     -19.675  -8.166   6.434  1.00 20.00      PROA
ATOM   3522  HA  ILE   246     -18.922  -7.678   7.034  1.00  0.00      PROA
ATOM   3523  CB  ILE   246     -20.470  -7.122   5.606  1.00 20.00      PROA
ATOM   3524  HB  ILE   246     -21.168  -7.654   4.921  1.00  0.00      PROA
ATOM   3525  CG2 ILE   246     -21.290  -6.222   6.532  1.00 20.00      PROA
ATOM   3526 HG21 ILE   246     -20.654  -5.793   7.334  1.00  0.00      PROA
ATOM   3527 HG22 ILE   246     -22.130  -6.768   7.011  1.00  0.00      PROA
ATOM   3528 HG23 ILE   246     -21.731  -5.382   5.954  1.00  0.00      PROA
ATOM   3529  CG1 ILE   246     -19.500  -6.286   4.761  1.00 20.00      PROA
ATOM   3530 HG11 ILE   246     -20.192  -5.726   4.114  1.00  0.00      PROA
ATOM   3531 HG12 ILE   246     -18.870  -6.926   4.110  1.00  0.00      PROA
ATOM   3532  CD  ILE   246     -18.611  -5.351   5.570  1.00 20.00      PROA
ATOM   3533  HD1 ILE   246     -17.990  -5.916   6.295  1.00  0.00      PROA
ATOM   3534  HD2 ILE   246     -19.213  -4.610   6.133  1.00  0.00      PROA
ATOM   3535  HD3 ILE   246     -17.930  -4.784   4.899  1.00  0.00      PROA
ATOM   3536  C   ILE   246     -20.608  -8.861   7.423  1.00 20.00      PROA
ATOM   3537  O   ILE   246     -20.564  -8.596   8.626  1.00 20.00      PROA
ATOM   3538  N   ALA   247     -21.442  -9.762   6.916  1.00 20.00      PROA
ATOM   3539  HN  ALA   247     -21.430  -9.947   5.932  1.00  0.00      PROA
ATOM   3540  CA  ALA   247     -22.371 -10.488   7.774  1.00 20.00      PROA
ATOM   3541  HA  ALA   247     -22.982  -9.772   8.308  1.00  0.00      PROA
ATOM   3542  CB  ALA   247     -23.243 -11.422   6.932  1.00 20.00      PROA
ATOM   3543  HB1 ALA   247     -22.642 -12.248   6.492  1.00  0.00      PROA
ATOM   3544  HB2 ALA   247     -23.700 -10.862   6.092  1.00  0.00      PROA
ATOM   3545  HB3 ALA   247     -24.058 -11.860   7.547  1.00  0.00      PROA
ATOM   3546  C   ALA   247     -21.599 -11.290   8.822  1.00 20.00      PROA
ATOM   3547  O   ALA   247     -22.091 -11.524   9.927  1.00 20.00      PROA
ATOM   3548  N   GLY   248     -20.383 -11.696   8.478  1.00 20.00      PROA
ATOM   3549  HN  GLY   248     -20.026 -11.506   7.557  1.00  0.00      PROA
ATOM   3550  CA  GLY   248     -19.588 -12.481   9.406  1.00 20.00      PROA
ATOM   3551  HA1 GLY   248     -18.911 -13.056   8.792  1.00  0.00      PROA
ATOM   3552  HA2 GLY   248     -20.221 -13.121  10.008  1.00  0.00      PROA
ATOM   3553  C   GLY   248     -18.703 -11.704  10.362  1.00 20.00      PROA
ATOM   3554  O   GLY   248     -18.409 -12.180  11.462  1.00 20.00      PROA
ATOM   3555  N   SER   249     -18.276 -10.509   9.959  1.00 20.00      PROA
ATOM   3556  HN  SER   249     -18.474 -10.170   9.032  1.00  0.00      PROA
ATOM   3557  CA  SER   249     -17.398  -9.702  10.800  1.00 20.00      PROA
ATOM   3558  HA  SER   249     -16.778 -10.358  11.395  1.00  0.00      PROA
ATOM   3559  CB  SER   249     -16.460  -8.869   9.922  1.00 20.00      PROA
ATOM   3560  HB1 SER   249     -15.921  -9.552   9.225  1.00  0.00      PROA
ATOM   3561  HB2 SER   249     -15.694  -8.344  10.539  1.00  0.00      PROA
ATOM   3562  OG  SER   249     -17.199  -7.932   9.157  1.00 20.00      PROA
ATOM   3563  HG1 SER   249     -17.366  -7.130   9.691  1.00  0.00      PROA
ATOM   3564  C   SER   249     -18.140  -8.779  11.761  1.00 20.00      PROA
ATOM   3565  O   SER   249     -17.613  -8.414  12.807  1.00 20.00      PROA
ATOM   3566  N   THR   250     -19.359  -8.392  11.406  1.00 20.00      PROA
ATOM   3567  HN  THR   250     -19.760  -8.665  10.527  1.00  0.00      PROA
ATOM   3568  CA  THR   250     -20.134  -7.502  12.260  1.00 20.00      PROA
ATOM   3569  HA  THR   250     -19.474  -6.804  12.754  1.00  0.00      PROA
ATOM   3570  CB  THR   250     -21.157  -6.689  11.436  1.00 20.00      PROA
ATOM   3571  HB  THR   250     -21.717  -5.981  12.089  1.00  0.00      PROA
ATOM   3572  OG1 THR   250     -22.088  -7.584  10.813  1.00 20.00      PROA
ATOM   3573  HG1 THR   250     -22.372  -8.247  11.464  1.00  0.00      PROA
ATOM   3574  CG2 THR   250     -20.439  -5.870  10.355  1.00 20.00      PROA
ATOM   3575 HG21 THR   250     -19.851  -6.510   9.670  1.00  0.00      PROA
ATOM   3576 HG22 THR   250     -19.761  -5.126  10.822  1.00  0.00      PROA
ATOM   3577 HG23 THR   250     -21.198  -5.327   9.751  1.00  0.00      PROA
ATOM   3578  C   THR   250     -20.883  -8.283  13.334  1.00 20.00      PROA
ATOM   3579  O   THR   250     -20.909  -9.514  13.317  1.00 20.00      PROA
ATOM   3580  N   LYS   251     -21.478  -7.554  14.273  1.00 20.00      PROA
ATOM   3581  HN  LYS   251     -21.369  -6.553  14.297  1.00  0.00      PROA
ATOM   3582  CA  LYS   251     -22.238  -8.155  15.362  1.00 20.00      PROA
ATOM   3583  HA  LYS   251     -22.298  -9.229  15.239  1.00  0.00      PROA
ATOM   3584  CB  LYS   251     -21.578  -7.860  16.712  1.00 20.00      PROA
ATOM   3585  HB1 LYS   251     -22.228  -8.294  17.514  1.00  0.00      PROA
ATOM   3586  HB2 LYS   251     -21.520  -6.761  16.881  1.00  0.00      PROA
ATOM   3587  CG  LYS   251     -20.189  -8.469  16.881  1.00 20.00      PROA
ATOM   3588  HG1 LYS   251     -19.491  -7.969  16.171  1.00  0.00      PROA
ATOM   3589  HG2 LYS   251     -20.281  -9.552  16.624  1.00  0.00      PROA
ATOM   3590  CD  LYS   251     -19.692  -8.328  18.315  1.00 20.00      PROA
ATOM   3591  HD1 LYS   251     -20.467  -8.677  19.028  1.00  0.00      PROA
ATOM   3592  HD2 LYS   251     -19.553  -7.243  18.537  1.00  0.00      PROA
ATOM   3593  CE  LYS   251     -18.382  -9.079  18.532  1.00 20.00      PROA
ATOM   3594  HE1 LYS   251     -17.653  -8.622  17.885  1.00  0.00      PROA
ATOM   3595  HE2 LYS   251     -18.511 -10.154  18.276  1.00  0.00      PROA
ATOM   3596  NZ  LYS   251     -17.941  -9.021  19.950  1.00 20.00      PROA
ATOM   3597  HZ1 LYS   251     -18.720  -9.292  20.587  1.00  0.00      PROA
ATOM   3598  HZ2 LYS   251     -17.551  -8.070  20.136  1.00  0.00      PROA
ATOM   3599  HZ3 LYS   251     -17.166  -9.719  20.024  1.00  0.00      PROA
ATOM   3600  C   LYS   251     -23.663  -7.621  15.376  1.00 20.00      PROA
ATOM   3601  O   LYS   251     -23.884  -6.414  15.369  1.00 20.00      PROA
ATOM   3602  N   ASP   252     -24.627  -8.533  15.390  1.00 20.00      PROA
ATOM   3603  HN  ASP   252     -24.401  -9.472  15.626  1.00  0.00      PROA
ATOM   3604  CA  ASP   252     -26.030  -8.155  15.422  1.00 20.00      PROA
ATOM   3605  HA  ASP   252     -26.616  -9.060  15.370  1.00  0.00      PROA
ATOM   3606  CB  ASP   252     -26.350  -7.424  16.725  1.00 20.00      PROA
ATOM   3607  HB1 ASP   252     -27.439  -7.195  16.778  1.00  0.00      PROA
ATOM   3608  HB2 ASP   252     -25.802  -6.473  16.838  1.00  0.00      PROA
ATOM   3609  CG  ASP   252     -26.052  -8.266  17.945  1.00 20.00      PROA
ATOM   3610  OD1 ASP   252     -26.490  -9.436  17.973  1.00 20.00      PROA
ATOM   3611  OD2 ASP   252     -25.384  -7.759  18.869  1.00 20.00      PROA
ATOM   3612  C   ASP   252     -26.429  -7.287  14.240  1.00 20.00      PROA
ATOM   3613  O   ASP   252     -27.095  -6.265  14.402  1.00 20.00      PROA
ATOM   3614  N   VAL   253     -26.005  -7.692  13.052  1.00 20.00      PROA
ATOM   3615  HN  VAL   253     -25.355  -8.452  12.975  1.00  0.00      PROA
ATOM   3616  CA  VAL   253     -26.347  -6.970  11.837  1.00 20.00      PROA
ATOM   3617  HA  VAL   253     -27.194  -6.320  11.999  1.00  0.00      PROA
ATOM   3618  CB  VAL   253     -25.158  -6.140  11.299  1.00 20.00      PROA
ATOM   3619  HB  VAL   253     -24.318  -6.816  11.042  1.00  0.00      PROA
ATOM   3620  CG1 VAL   253     -25.575  -5.383  10.033  1.00 20.00      PROA
ATOM   3621 HG11 VAL   253     -26.498  -4.792  10.206  1.00  0.00      PROA
ATOM   3622 HG12 VAL   253     -25.750  -6.076   9.182  1.00  0.00      PROA
ATOM   3623 HG13 VAL   253     -24.766  -4.687   9.722  1.00  0.00      PROA
ATOM   3624  CG2 VAL   253     -24.695  -5.162  12.357  1.00 20.00      PROA
ATOM   3625 HG21 VAL   253     -24.148  -5.687  13.162  1.00  0.00      PROA
ATOM   3626 HG22 VAL   253     -25.546  -4.590  12.781  1.00  0.00      PROA
ATOM   3627 HG23 VAL   253     -23.985  -4.456  11.873  1.00  0.00      PROA
ATOM   3628  C   VAL   253     -26.746  -8.004  10.802  1.00 20.00      PROA
ATOM   3629  O   VAL   253     -25.947  -8.866  10.429  1.00 20.00      PROA
ATOM   3630  N   LYS   254     -28.000  -7.933  10.363  1.00 20.00      PROA
ATOM   3631  HN  LYS   254     -28.622  -7.205  10.646  1.00  0.00      PROA
ATOM   3632  CA  LYS   254     -28.508  -8.859   9.362  1.00 20.00      PROA
ATOM   3633  HA  LYS   254     -28.044  -9.832   9.471  1.00  0.00      PROA
ATOM   3634  CB  LYS   254     -30.033  -8.963   9.453  1.00 20.00      PROA
ATOM   3635  HB1 LYS   254     -30.396  -9.811   8.842  1.00  0.00      PROA
ATOM   3636  HB2 LYS   254     -30.467  -8.042   8.980  1.00  0.00      PROA
ATOM   3637  CG  LYS   254     -30.604  -8.938  10.864  1.00 20.00      PROA
ATOM   3638  HG1 LYS   254     -31.683  -8.685  10.731  1.00  0.00      PROA
ATOM   3639  HG2 LYS   254     -30.185  -8.114  11.474  1.00  0.00      PROA
ATOM   3640  CD  LYS   254     -30.462 -10.267  11.580  1.00 20.00      PROA
ATOM   3641  HD1 LYS   254     -29.380 -10.525  11.649  1.00  0.00      PROA
ATOM   3642  HD2 LYS   254     -30.988 -11.042  11.012  1.00  0.00      PROA
ATOM   3643  CE  LYS   254     -31.057 -10.186  12.985  1.00 20.00      PROA
ATOM   3644  HE1 LYS   254     -30.448  -9.571  13.669  1.00  0.00      PROA
ATOM   3645  HE2 LYS   254     -31.110 -11.209  13.421  1.00  0.00      PROA
ATOM   3646  NZ  LYS   254     -32.451  -9.645  12.969  1.00 20.00      PROA
ATOM   3647  HZ1 LYS   254     -33.005 -10.081  12.218  1.00  0.00      PROA
ATOM   3648  HZ2 LYS   254     -32.414  -8.606  12.836  1.00  0.00      PROA
ATOM   3649  HZ3 LYS   254     -32.898  -9.790  13.900  1.00  0.00      PROA
ATOM   3650  C   LYS   254     -28.139  -8.266   8.011  1.00 20.00      PROA
ATOM   3651  O   LYS   254     -28.336  -7.073   7.787  1.00 20.00      PROA
ATOM   3652  N   VAL   255     -27.603  -9.085   7.116  1.00 20.00      PROA
ATOM   3653  HN  VAL   255     -27.448 -10.059   7.309  1.00  0.00      PROA
ATOM   3654  CA  VAL   255     -27.232  -8.603   5.791  1.00 20.00      PROA
ATOM   3655  HA  VAL   255     -27.360  -7.535   5.720  1.00  0.00      PROA
ATOM   3656  CB  VAL   255     -25.751  -8.903   5.471  1.00 20.00      PROA
ATOM   3657  HB  VAL   255     -25.594 -10.007   5.478  1.00  0.00      PROA
ATOM   3658  CG1 VAL   255     -25.394  -8.368   4.088  1.00 20.00      PROA
ATOM   3659 HG11 VAL   255     -25.668  -7.294   4.000  1.00  0.00      PROA
ATOM   3660 HG12 VAL   255     -25.898  -8.937   3.278  1.00  0.00      PROA
ATOM   3661 HG13 VAL   255     -24.299  -8.458   3.923  1.00  0.00      PROA
ATOM   3662  CG2 VAL   255     -24.853  -8.275   6.531  1.00 20.00      PROA
ATOM   3663 HG21 VAL   255     -24.994  -8.753   7.522  1.00  0.00      PROA
ATOM   3664 HG22 VAL   255     -25.076  -7.192   6.630  1.00  0.00      PROA
ATOM   3665 HG23 VAL   255     -23.786  -8.379   6.246  1.00  0.00      PROA
ATOM   3666  C   VAL   255     -28.095  -9.242   4.705  1.00 20.00      PROA
ATOM   3667  O   VAL   255     -28.225 -10.466   4.638  1.00 20.00      PROA
ATOM   3668  N   PHE   256     -28.687  -8.407   3.861  1.00 20.00      PROA
ATOM   3669  HN  PHE   256     -28.545  -7.417   3.917  1.00  0.00      PROA
ATOM   3670  CA  PHE   256     -29.513  -8.894   2.763  1.00 20.00      PROA
ATOM   3671  HA  PHE   256     -29.622  -9.965   2.820  1.00  0.00      PROA
ATOM   3672  CB  PHE   256     -30.900  -8.240   2.779  1.00 20.00      PROA
ATOM   3673  HB1 PHE   256     -31.462  -8.514   1.858  1.00  0.00      PROA
ATOM   3674  HB2 PHE   256     -30.777  -7.140   2.777  1.00  0.00      PROA
ATOM   3675  CG  PHE   256     -31.739  -8.611   3.971  1.00 20.00      PROA
ATOM   3676  CD1 PHE   256     -31.461  -8.085   5.230  1.00 20.00      PROA
ATOM   3677  HD1 PHE   256     -30.622  -7.418   5.354  1.00  0.00      PROA
ATOM   3678  CE1 PHE   256     -32.246  -8.420   6.337  1.00 20.00      PROA
ATOM   3679  HE1 PHE   256     -32.012  -8.010   7.306  1.00  0.00      PROA
ATOM   3680  CZ  PHE   256     -33.324  -9.294   6.183  1.00 20.00      PROA
ATOM   3681  HZ  PHE   256     -33.923  -9.582   7.034  1.00  0.00      PROA
ATOM   3682  CD2 PHE   256     -32.820  -9.483   3.831  1.00 20.00      PROA
ATOM   3683  HD2 PHE   256     -33.034  -9.914   2.864  1.00  0.00      PROA
ATOM   3684  CE2 PHE   256     -33.610  -9.825   4.927  1.00 20.00      PROA
ATOM   3685  HE2 PHE   256     -34.421 -10.536   4.820  1.00  0.00      PROA
ATOM   3686  C   PHE   256     -28.823  -8.568   1.443  1.00 20.00      PROA
ATOM   3687  O   PHE   256     -28.193  -7.520   1.303  1.00 20.00      PROA
ATOM   3688  N   LEU   257     -28.939  -9.479   0.487  1.00 20.00      PROA
ATOM   3689  HN  LEU   257     -29.387 -10.359   0.676  1.00  0.00      PROA
ATOM   3690  CA  LEU   257     -28.355  -9.300  -0.836  1.00 20.00      PROA
ATOM   3691  HA  LEU   257     -28.012  -8.286  -0.975  1.00  0.00      PROA
ATOM   3692  CB  LEU   257     -27.210 -10.290  -1.053  1.00 20.00      PROA
ATOM   3693  HB1 LEU   257     -27.610 -11.328  -1.028  1.00  0.00      PROA
ATOM   3694  HB2 LEU   257     -26.523 -10.199  -0.178  1.00  0.00      PROA
ATOM   3695  CG  LEU   257     -26.371 -10.075  -2.314  1.00 20.00      PROA
ATOM   3696  HG  LEU   257     -27.044  -9.988  -3.201  1.00  0.00      PROA
ATOM   3697  CD1 LEU   257     -25.532  -8.809  -2.174  1.00 20.00      PROA
ATOM   3698 HD11 LEU   257     -24.959  -8.809  -1.224  1.00  0.00      PROA
ATOM   3699 HD12 LEU   257     -26.188  -7.914  -2.201  1.00  0.00      PROA
ATOM   3700 HD13 LEU   257     -24.813  -8.729  -3.017  1.00  0.00      PROA
ATOM   3701  CD2 LEU   257     -25.464 -11.268  -2.512  1.00 20.00      PROA
ATOM   3702 HD21 LEU   257     -26.035 -12.222  -2.472  1.00  0.00      PROA
ATOM   3703 HD22 LEU   257     -24.696 -11.269  -1.712  1.00  0.00      PROA
ATOM   3704 HD23 LEU   257     -24.990 -11.182  -3.500  1.00  0.00      PROA
ATOM   3705  C   LEU   257     -29.477  -9.581  -1.826  1.00 20.00      PROA
ATOM   3706  O   LEU   257     -29.951 -10.712  -1.926  1.00 20.00      PROA
ATOM   3707  N   ASN   258     -29.897  -8.550  -2.551  1.00 20.00      PROA
ATOM   3708  HN  ASN   258     -29.448  -7.651  -2.476  1.00  0.00      PROA
ATOM   3709  CA  ASN   258     -30.988  -8.675  -3.510  1.00 20.00      PROA
ATOM   3710  HA  ASN   258     -31.310  -7.680  -3.788  1.00  0.00      PROA
ATOM   3711  CB  ASN   258     -30.536  -9.441  -4.756  1.00 20.00      PROA
ATOM   3712  HB1 ASN   258     -31.408  -9.657  -5.416  1.00  0.00      PROA
ATOM   3713  HB2 ASN   258     -30.056 -10.398  -4.468  1.00  0.00      PROA
ATOM   3714  CG  ASN   258     -29.592  -8.628  -5.618  1.00 20.00      PROA
ATOM   3715  OD1 ASN   258     -29.511  -7.412  -5.478  1.00 20.00      PROA
ATOM   3716  ND2 ASN   258     -28.885  -9.294  -6.525  1.00 20.00      PROA
ATOM   3717 HD21 ASN   258     -28.397  -8.741  -7.200  1.00  0.00      PROA
ATOM   3718 HD22 ASN   258     -28.891 -10.284  -6.552  1.00  0.00      PROA
ATOM   3719  C   ASN   258     -32.208  -9.347  -2.887  1.00 20.00      PROA
ATOM   3720  O   ASN   258     -32.787 -10.274  -3.459  1.00 20.00      PROA
ATOM   3721  N   GLY   259     -32.583  -8.871  -1.705  1.00 20.00      PROA
ATOM   3722  HN  GLY   259     -32.046  -8.154  -1.244  1.00  0.00      PROA
ATOM   3723  CA  GLY   259     -33.749  -9.391  -1.013  1.00 20.00      PROA
ATOM   3724  HA1 GLY   259     -34.514  -9.641  -1.737  1.00  0.00      PROA
ATOM   3725  HA2 GLY   259     -34.084  -8.618  -0.340  1.00  0.00      PROA
ATOM   3726  C   GLY   259     -33.562 -10.635  -0.167  1.00 20.00      PROA
ATOM   3727  O   GLY   259     -34.422 -10.953   0.655  1.00 20.00      PROA
ATOM   3728  N   ASN   260     -32.447 -11.332  -0.348  1.00 20.00      PROA
ATOM   3729  HN  ASN   260     -31.761 -11.055  -1.028  1.00  0.00      PROA
ATOM   3730  CA  ASN   260     -32.183 -12.556   0.399  1.00 20.00      PROA
ATOM   3731  HA  ASN   260     -33.120 -12.977   0.746  1.00  0.00      PROA
ATOM   3732  CB  ASN   260     -31.529 -13.590  -0.521  1.00 20.00      PROA
ATOM   3733  HB1 ASN   260     -31.422 -14.559   0.017  1.00  0.00      PROA
ATOM   3734  HB2 ASN   260     -30.510 -13.250  -0.811  1.00  0.00      PROA
ATOM   3735  CG  ASN   260     -32.356 -13.871  -1.760  1.00 20.00      PROA
ATOM   3736  OD1 ASN   260     -33.481 -14.366  -1.673  1.00 20.00      PROA
ATOM   3737  ND2 ASN   260     -31.803 -13.551  -2.925  1.00 20.00      PROA
ATOM   3738 HD21 ASN   260     -30.983 -12.985  -2.908  1.00  0.00      PROA
ATOM   3739 HD22 ASN   260     -32.408 -13.610  -3.708  1.00  0.00      PROA
ATOM   3740  C   ASN   260     -31.291 -12.335   1.618  1.00 20.00      PROA
ATOM   3741  O   ASN   260     -30.190 -11.789   1.504  1.00 20.00      PROA
ATOM   3742  N   LYS   261     -31.763 -12.757   2.786  1.00 20.00      PROA
ATOM   3743  HN  LYS   261     -32.646 -13.199   2.886  1.00  0.00      PROA
ATOM   3744  CA  LYS   261     -30.968 -12.604   3.998  1.00 20.00      PROA
ATOM   3745  HA  LYS   261     -30.539 -11.611   4.038  1.00  0.00      PROA
ATOM   3746  CB  LYS   261     -31.825 -12.839   5.243  1.00 20.00      PROA
ATOM   3747  HB1 LYS   261     -32.282 -13.841   5.205  1.00  0.00      PROA
ATOM   3748  HB2 LYS   261     -32.677 -12.134   5.245  1.00  0.00      PROA
ATOM   3749  CG  LYS   261     -31.048 -12.684   6.539  1.00 20.00      PROA
ATOM   3750  HG1 LYS   261     -30.729 -11.617   6.627  1.00  0.00      PROA
ATOM   3751  HG2 LYS   261     -30.120 -13.303   6.534  1.00  0.00      PROA
ATOM   3752  CD  LYS   261     -31.864 -13.086   7.755  1.00 20.00      PROA
ATOM   3753  HD1 LYS   261     -32.123 -14.165   7.655  1.00  0.00      PROA
ATOM   3754  HD2 LYS   261     -32.815 -12.510   7.765  1.00  0.00      PROA
ATOM   3755  CE  LYS   261     -31.066 -12.845   9.028  1.00 20.00      PROA
ATOM   3756  HE1 LYS   261     -30.818 -11.779   9.131  1.00  0.00      PROA
ATOM   3757  HE2 LYS   261     -30.120 -13.425   8.937  1.00  0.00      PROA
ATOM   3758  NZ  LYS   261     -31.768 -13.327  10.252  1.00 20.00      PROA
ATOM   3759  HZ1 LYS   261     -32.019 -14.319  10.064  1.00  0.00      PROA
ATOM   3760  HZ2 LYS   261     -32.628 -12.790  10.476  1.00  0.00      PROA
ATOM   3761  HZ3 LYS   261     -31.052 -13.296  11.012  1.00  0.00      PROA
ATOM   3762  C   LYS   261     -29.831 -13.623   3.969  1.00 20.00      PROA
ATOM   3763  O   LYS   261     -30.058 -14.805   3.703  1.00 20.00      PROA
ATOM   3764  N   LEU   262     -28.609 -13.169   4.234  1.00 20.00      PROA
ATOM   3765  HN  LEU   262     -28.424 -12.189   4.379  1.00  0.00      PROA
ATOM   3766  CA  LEU   262     -27.463 -14.068   4.232  1.00 20.00      PROA
ATOM   3767  HA  LEU   262     -27.556 -14.675   3.351  1.00  0.00      PROA
ATOM   3768  CB  LEU   262     -26.152 -13.279   4.128  1.00 20.00      PROA
ATOM   3769  HB1 LEU   262     -25.312 -14.010   4.060  1.00  0.00      PROA
ATOM   3770  HB2 LEU   262     -25.999 -12.666   5.045  1.00  0.00      PROA
ATOM   3771  CG  LEU   262     -26.048 -12.341   2.924  1.00 20.00      PROA
ATOM   3772  HG  LEU   262     -26.743 -11.479   3.035  1.00  0.00      PROA
ATOM   3773  CD1 LEU   262     -24.621 -11.798   2.824  1.00 20.00      PROA
ATOM   3774 HD11 LEU   262     -23.892 -12.626   2.701  1.00  0.00      PROA
ATOM   3775 HD12 LEU   262     -24.348 -11.221   3.732  1.00  0.00      PROA
ATOM   3776 HD13 LEU   262     -24.536 -11.123   1.945  1.00  0.00      PROA
ATOM   3777  CD2 LEU   262     -26.423 -13.093   1.653  1.00 20.00      PROA
ATOM   3778 HD21 LEU   262     -27.505 -13.335   1.626  1.00  0.00      PROA
ATOM   3779 HD22 LEU   262     -25.849 -14.034   1.566  1.00  0.00      PROA
ATOM   3780 HD23 LEU   262     -26.196 -12.471   0.760  1.00  0.00      PROA
ATOM   3781  C   LEU   262     -27.476 -14.891   5.515  1.00 20.00      PROA
ATOM   3782  O   LEU   262     -27.537 -14.339   6.614  1.00 20.00      PROA
ATOM   3783  N   PRO   263     -27.419 -16.227   5.383  1.00 20.00      PROA
ATOM   3784  CD  PRO   263     -27.374 -16.954   4.100  1.00 20.00      PROA
ATOM   3785  HD1 PRO   263     -26.596 -16.545   3.414  1.00  0.00      PROA
ATOM   3786  HD2 PRO   263     -28.376 -16.927   3.614  1.00  0.00      PROA
ATOM   3787  CA  PRO   263     -27.428 -17.168   6.510  1.00 20.00      PROA
ATOM   3788  HA  PRO   263     -28.217 -16.902   7.198  1.00  0.00      PROA
ATOM   3789  CB  PRO   263     -27.720 -18.500   5.832  1.00 20.00      PROA
ATOM   3790  HB1 PRO   263     -28.818 -18.569   5.648  1.00  0.00      PROA
ATOM   3791  HB2 PRO   263     -27.416 -19.390   6.424  1.00  0.00      PROA
ATOM   3792  CG  PRO   263     -26.996 -18.357   4.531  1.00 20.00      PROA
ATOM   3793  HG1 PRO   263     -25.893 -18.429   4.678  1.00  0.00      PROA
ATOM   3794  HG2 PRO   263     -27.307 -19.110   3.775  1.00  0.00      PROA
ATOM   3795  C   PRO   263     -26.136 -17.210   7.313  1.00 20.00      PROA
ATOM   3796  O   PRO   263     -25.483 -18.247   7.392  1.00 20.00      PROA
ATOM   3797  N   VAL   264     -25.774 -16.083   7.909  1.00 20.00      PROA
ATOM   3798  HN  VAL   264     -26.323 -15.255   7.814  1.00  0.00      PROA
ATOM   3799  CA  VAL   264     -24.563 -16.006   8.712  1.00 20.00      PROA
ATOM   3800  HA  VAL   264     -24.137 -16.990   8.871  1.00  0.00      PROA
ATOM   3801  CB  VAL   264     -23.498 -15.108   8.040  1.00 20.00      PROA
ATOM   3802  HB  VAL   264     -23.935 -14.101   7.854  1.00  0.00      PROA
ATOM   3803  CG1 VAL   264     -22.287 -14.967   8.953  1.00 20.00      PROA
ATOM   3804 HG11 VAL   264     -21.911 -15.957   9.285  1.00  0.00      PROA
ATOM   3805 HG12 VAL   264     -22.509 -14.339   9.840  1.00  0.00      PROA
ATOM   3806 HG13 VAL   264     -21.462 -14.465   8.401  1.00  0.00      PROA
ATOM   3807  CG2 VAL   264     -23.082 -15.706   6.707  1.00 20.00      PROA
ATOM   3808 HG21 VAL   264     -23.917 -15.675   5.974  1.00  0.00      PROA
ATOM   3809 HG22 VAL   264     -22.764 -16.765   6.834  1.00  0.00      PROA
ATOM   3810 HG23 VAL   264     -22.224 -15.134   6.288  1.00  0.00      PROA
ATOM   3811  C   VAL   264     -24.892 -15.435  10.082  1.00 20.00      PROA
ATOM   3812  O   VAL   264     -25.593 -14.431  10.195  1.00 20.00      PROA
ATOM   3813  N   LYS   265     -24.387 -16.084  11.123  1.00 20.00      PROA
ATOM   3814  HN  LYS   265     -23.763 -16.862  10.996  1.00  0.00      PROA
ATOM   3815  CA  LYS   265     -24.622 -15.628  12.486  1.00 20.00      PROA
ATOM   3816  HA  LYS   265     -24.791 -14.565  12.462  1.00  0.00      PROA
ATOM   3817  CB  LYS   265     -25.791 -16.383  13.094  1.00 20.00      PROA
ATOM   3818  HB1 LYS   265     -25.506 -17.455  13.135  1.00  0.00      PROA
ATOM   3819  HB2 LYS   265     -26.670 -16.294  12.415  1.00  0.00      PROA
ATOM   3820  CG  LYS   265     -26.131 -15.801  14.468  1.00 20.00      PROA
ATOM   3821  HG1 LYS   265     -25.236 -15.767  15.130  1.00  0.00      PROA
ATOM   3822  HG2 LYS   265     -26.882 -16.447  14.976  1.00  0.00      PROA
ATOM   3823  CD  LYS   265     -26.745 -14.409  14.309  1.00 20.00      PROA
ATOM   3824  HD1 LYS   265     -27.720 -14.528  13.780  1.00  0.00      PROA
ATOM   3825  HD2 LYS   265     -26.101 -13.742  13.698  1.00  0.00      PROA
ATOM   3826  CE  LYS   265     -26.948 -13.766  15.682  1.00 20.00      PROA
ATOM   3827  HE1 LYS   265     -25.946 -13.562  16.115  1.00  0.00      PROA
ATOM   3828  HE2 LYS   265     -27.523 -14.422  16.370  1.00  0.00      PROA
ATOM   3829  NZ  LYS   265     -27.673 -12.484  15.540  1.00 20.00      PROA
ATOM   3830  HZ1 LYS   265     -28.694 -12.675  15.458  1.00  0.00      PROA
ATOM   3831  HZ2 LYS   265     -27.361 -11.968  14.693  1.00  0.00      PROA
ATOM   3832  HZ3 LYS   265     -27.495 -11.895  16.384  1.00  0.00      PROA
ATOM   3833  C   LYS   265     -23.365 -15.846  13.312  1.00 20.00      PROA
ATOM   3834  O   LYS   265     -23.171 -16.909  13.903  1.00 20.00      PROA
ATOM   3835  N   GLY   266     -22.505 -14.836  13.347  1.00 20.00      PROA
ATOM   3836  HN  GLY   266     -22.658 -14.006  12.824  1.00  0.00      PROA
ATOM   3837  CA  GLY   266     -21.274 -14.955  14.104  1.00 20.00      PROA
ATOM   3838  HA1 GLY   266     -21.335 -15.707  14.879  1.00  0.00      PROA
ATOM   3839  HA2 GLY   266     -21.067 -13.978  14.511  1.00  0.00      PROA
ATOM   3840  C   GLY   266     -20.113 -15.313  13.202  1.00 20.00      PROA
ATOM   3841  O   GLY   266     -20.291 -15.967  12.170  1.00 20.00      PROA
ATOM   3842  N   PHE   267     -18.916 -14.895  13.596  1.00 20.00      PROA
ATOM   3843  HN  PHE   267     -18.760 -14.377  14.434  1.00  0.00      PROA
ATOM   3844  CA  PHE   267     -17.720 -15.149  12.810  1.00 20.00      PROA
ATOM   3845  HA  PHE   267     -17.866 -14.725  11.826  1.00  0.00      PROA
ATOM   3846  CB  PHE   267     -16.511 -14.498  13.493  1.00 20.00      PROA
ATOM   3847  HB1 PHE   267     -16.312 -14.995  14.454  1.00  0.00      PROA
ATOM   3848  HB2 PHE   267     -16.736 -13.430  13.710  1.00  0.00      PROA
ATOM   3849  CG  PHE   267     -15.253 -14.521  12.666  1.00 20.00      PROA
ATOM   3850  CD1 PHE   267     -15.201 -13.878  11.430  1.00 20.00      PROA
ATOM   3851  HD1 PHE   267     -16.074 -13.363  11.053  1.00  0.00      PROA
ATOM   3852  CE1 PHE   267     -14.033 -13.885  10.667  1.00 20.00      PROA
ATOM   3853  HE1 PHE   267     -14.016 -13.386   9.709  1.00  0.00      PROA
ATOM   3854  CZ  PHE   267     -12.901 -14.542  11.143  1.00 20.00      PROA
ATOM   3855  HZ  PHE   267     -11.993 -14.532  10.560  1.00  0.00      PROA
ATOM   3856  CD2 PHE   267     -14.117 -15.174  13.126  1.00 20.00      PROA
ATOM   3857  HD2 PHE   267     -14.149 -15.674  14.086  1.00  0.00      PROA
ATOM   3858  CE2 PHE   267     -12.943 -15.188  12.373  1.00 20.00      PROA
ATOM   3859  HE2 PHE   267     -12.062 -15.699  12.744  1.00  0.00      PROA
ATOM   3860  C   PHE   267     -17.483 -16.646  12.612  1.00 20.00      PROA
ATOM   3861  O   PHE   267     -17.051 -17.082  11.543  1.00 20.00      PROA
ATOM   3862  N   ARG   268     -17.776 -17.435  13.639  1.00 20.00      PROA
ATOM   3863  HN  ARG   268     -18.096 -17.038  14.504  1.00  0.00      PROA
ATOM   3864  CA  ARG   268     -17.584 -18.878  13.551  1.00 20.00      PROA
ATOM   3865  HA  ARG   268     -16.530 -19.039  13.373  1.00  0.00      PROA
ATOM   3866  CB  ARG   268     -18.017 -19.547  14.861  1.00 20.00      PROA
ATOM   3867  HB1 ARG   268     -19.037 -19.279  15.162  1.00  0.00      PROA
ATOM   3868  HB2 ARG   268     -17.352 -19.151  15.669  1.00  0.00      PROA
ATOM   3869  CG  ARG   268     -17.931 -21.064  14.838  1.00 20.00      PROA
ATOM   3870  HG1 ARG   268     -18.628 -21.486  14.075  1.00  0.00      PROA
ATOM   3871  HG2 ARG   268     -18.272 -21.466  15.815  1.00  0.00      PROA
ATOM   3872  CD  ARG   268     -16.517 -21.528  14.532  1.00 20.00      PROA
ATOM   3873  HD1 ARG   268     -15.841 -21.244  15.371  1.00  0.00      PROA
ATOM   3874  HD2 ARG   268     -16.163 -21.048  13.592  1.00  0.00      PROA
ATOM   3875  NE  ARG   268     -16.447 -22.970  14.310  1.00 20.00      PROA
ATOM   3876  HE  ARG   268     -17.284 -23.494  14.161  1.00  0.00      PROA
ATOM   3877  CZ  ARG   268     -15.339 -23.616  13.965  1.00 20.00      PROA
ATOM   3878  NH1 ARG   268     -14.204 -22.945  13.804  1.00 20.00      PROA
ATOM   3879 HH11 ARG   268     -14.311 -21.964  13.736  1.00  0.00      PROA
ATOM   3880 HH12 ARG   268     -13.534 -23.418  13.242  1.00  0.00      PROA
ATOM   3881  NH2 ARG   268     -15.363 -24.929  13.774  1.00 20.00      PROA
ATOM   3882 HH21 ARG   268     -16.261 -25.360  13.638  1.00  0.00      PROA
ATOM   3883 HH22 ARG   268     -14.567 -25.433  14.021  1.00  0.00      PROA
ATOM   3884  C   ARG   268     -18.345 -19.496  12.376  1.00 20.00      PROA
ATOM   3885  O   ARG   268     -17.787 -20.295  11.622  1.00 20.00      PROA
ATOM   3886  N   SER   269     -19.614 -19.121  12.216  1.00 20.00      PROA
ATOM   3887  HN  SER   269     -20.067 -18.568  12.925  1.00  0.00      PROA
ATOM   3888  CA  SER   269     -20.434 -19.659  11.131  1.00 20.00      PROA
ATOM   3889  HA  SER   269     -20.406 -20.739  11.185  1.00  0.00      PROA
ATOM   3890  CB  SER   269     -21.886 -19.185  11.265  1.00 20.00      PROA
ATOM   3891  HB1 SER   269     -22.271 -19.450  12.276  1.00  0.00      PROA
ATOM   3892  HB2 SER   269     -22.540 -19.702  10.525  1.00  0.00      PROA
ATOM   3893  OG  SER   269     -22.003 -17.784  11.065  1.00 20.00      PROA
ATOM   3894  HG1 SER   269     -21.427 -17.292  11.678  1.00  0.00      PROA
ATOM   3895  C   SER   269     -19.895 -19.259   9.762  1.00 20.00      PROA
ATOM   3896  O   SER   269     -20.032 -20.000   8.790  1.00 20.00      PROA
ATOM   3897  N   TYR   270     -19.287 -18.080   9.689  1.00 20.00      PROA
ATOM   3898  HN  TYR   270     -19.222 -17.502  10.501  1.00  0.00      PROA
ATOM   3899  CA  TYR   270     -18.723 -17.586   8.439  1.00 20.00      PROA
ATOM   3900  HA  TYR   270     -19.445 -17.702   7.640  1.00  0.00      PROA
ATOM   3901  CB  TYR   270     -18.359 -16.107   8.601  1.00 20.00      PROA
ATOM   3902  HB1 TYR   270     -17.847 -15.938   9.570  1.00  0.00      PROA
ATOM   3903  HB2 TYR   270     -19.294 -15.505   8.630  1.00  0.00      PROA
ATOM   3904  CG  TYR   270     -17.480 -15.546   7.511  1.00 20.00      PROA
ATOM   3905  CD1 TYR   270     -17.980 -15.288   6.236  1.00 20.00      PROA
ATOM   3906  HD1 TYR   270     -19.018 -15.487   6.007  1.00  0.00      PROA
ATOM   3907  CE1 TYR   270     -17.156 -14.771   5.231  1.00 20.00      PROA
ATOM   3908  HE1 TYR   270     -17.544 -14.564   4.244  1.00  0.00      PROA
ATOM   3909  CZ  TYR   270     -15.820 -14.517   5.510  1.00 20.00      PROA
ATOM   3910  OH  TYR   270     -14.978 -14.031   4.538  1.00 20.00      PROA
ATOM   3911  HH  TYR   270     -15.462 -13.392   3.970  1.00  0.00      PROA
ATOM   3912  CD2 TYR   270     -16.135 -15.276   7.759  1.00 20.00      PROA
ATOM   3913  HD2 TYR   270     -15.729 -15.487   8.741  1.00  0.00      PROA
ATOM   3914  CE2 TYR   270     -15.306 -14.766   6.769  1.00 20.00      PROA
ATOM   3915  HE2 TYR   270     -14.259 -14.612   6.965  1.00  0.00      PROA
ATOM   3916  C   TYR   270     -17.492 -18.409   8.057  1.00 20.00      PROA
ATOM   3917  O   TYR   270     -17.353 -18.842   6.912  1.00 20.00      PROA
ATOM   3918  N   VAL   271     -16.601 -18.622   9.022  1.00 20.00      PROA
ATOM   3919  HN  VAL   271     -16.725 -18.214   9.932  1.00  0.00      PROA
ATOM   3920  CA  VAL   271     -15.393 -19.406   8.792  1.00 20.00      PROA
ATOM   3921  HA  VAL   271     -14.810 -18.944   8.009  1.00  0.00      PROA
ATOM   3922  CB  VAL   271     -14.538 -19.514  10.091  1.00 20.00      PROA
ATOM   3923  HB  VAL   271     -15.180 -19.899  10.918  1.00  0.00      PROA
ATOM   3924  CG1 VAL   271     -13.367 -20.480   9.889  1.00 20.00      PROA
ATOM   3925 HG11 VAL   271     -12.806 -20.224   8.967  1.00  0.00      PROA
ATOM   3926 HG12 VAL   271     -13.713 -21.531   9.803  1.00  0.00      PROA
ATOM   3927 HG13 VAL   271     -12.664 -20.424  10.744  1.00  0.00      PROA
ATOM   3928  CG2 VAL   271     -14.005 -18.131  10.478  1.00 20.00      PROA
ATOM   3929 HG21 VAL   271     -14.825 -17.418  10.694  1.00  0.00      PROA
ATOM   3930 HG22 VAL   271     -13.406 -17.704   9.649  1.00  0.00      PROA
ATOM   3931 HG23 VAL   271     -13.352 -18.191  11.372  1.00  0.00      PROA
ATOM   3932  C   VAL   271     -15.772 -20.811   8.312  1.00 20.00      PROA
ATOM   3933  O   VAL   271     -15.116 -21.376   7.440  1.00 20.00      PROA
ATOM   3934  N   ASP   272     -16.843 -21.362   8.877  1.00 20.00      PROA
ATOM   3935  HN  ASP   272     -17.322 -20.940   9.653  1.00  0.00      PROA
ATOM   3936  CA  ASP   272     -17.295 -22.699   8.501  1.00 20.00      PROA
ATOM   3937  HA  ASP   272     -16.488 -23.393   8.705  1.00  0.00      PROA
ATOM   3938  CB  ASP   272     -18.526 -23.098   9.324  1.00 20.00      PROA
ATOM   3939  HB1 ASP   272     -19.018 -23.994   8.893  1.00  0.00      PROA
ATOM   3940  HB2 ASP   272     -19.267 -22.279   9.350  1.00  0.00      PROA
ATOM   3941  CG  ASP   272     -18.178 -23.464  10.759  1.00 20.00      PROA
ATOM   3942  OD1 ASP   272     -19.101 -23.811  11.525  1.00 20.00      PROA
ATOM   3943  OD2 ASP   272     -16.980 -23.408  11.121  1.00 20.00      PROA
ATOM   3944  C   ASP   272     -17.600 -22.846   7.014  1.00 20.00      PROA
ATOM   3945  O   ASP   272     -17.454 -23.933   6.454  1.00 20.00      PROA
ATOM   3946  N   MET   273     -18.018 -21.760   6.369  1.00 20.00      PROA
ATOM   3947  HN  MET   273     -18.131 -20.889   6.842  1.00  0.00      PROA
ATOM   3948  CA  MET   273     -18.325 -21.815   4.944  1.00 20.00      PROA
ATOM   3949  HA  MET   273     -19.036 -22.613   4.772  1.00  0.00      PROA
ATOM   3950  CB  MET   273     -18.914 -20.483   4.465  1.00 20.00      PROA
ATOM   3951  HB1 MET   273     -19.180 -20.582   3.386  1.00  0.00      PROA
ATOM   3952  HB2 MET   273     -18.141 -19.683   4.556  1.00  0.00      PROA
ATOM   3953  CG  MET   273     -20.153 -20.024   5.225  1.00 20.00      PROA
ATOM   3954  HG1 MET   273     -19.871 -19.794   6.275  1.00  0.00      PROA
ATOM   3955  HG2 MET   273     -20.896 -20.853   5.268  1.00  0.00      PROA
ATOM   3956  SD  MET   273     -20.893 -18.550   4.481  1.00 20.00      PROA
ATOM   3957  CE  MET   273     -22.470 -19.209   3.921  1.00 20.00      PROA
ATOM   3958  HE1 MET   273     -23.197 -19.276   4.760  1.00  0.00      PROA
ATOM   3959  HE2 MET   273     -22.348 -20.226   3.491  1.00  0.00      PROA
ATOM   3960  HE3 MET   273     -22.912 -18.575   3.125  1.00  0.00      PROA
ATOM   3961  C   MET   273     -17.062 -22.130   4.143  1.00 20.00      PROA
ATOM   3962  O   MET   273     -17.128 -22.666   3.034  1.00 20.00      PROA
ATOM   3963  N   TYR   274     -15.910 -21.796   4.711  1.00 20.00      PROA
ATOM   3964  HN  TYR   274     -15.892 -21.379   5.620  1.00  0.00      PROA
ATOM   3965  CA  TYR   274     -14.637 -22.045   4.048  1.00 20.00      PROA
ATOM   3966  HA  TYR   274     -14.743 -21.924   2.977  1.00  0.00      PROA
ATOM   3967  CB  TYR   274     -13.573 -21.075   4.570  1.00 20.00      PROA
ATOM   3968  HB1 TYR   274     -12.560 -21.420   4.254  1.00  0.00      PROA
ATOM   3969  HB2 TYR   274     -13.555 -21.043   5.679  1.00  0.00      PROA
ATOM   3970  CG  TYR   274     -13.692 -19.656   4.065  1.00 20.00      PROA
ATOM   3971  CD1 TYR   274     -12.980 -19.234   2.942  1.00 20.00      PROA
ATOM   3972  HD1 TYR   274     -12.345 -19.936   2.425  1.00  0.00      PROA
ATOM   3973  CE1 TYR   274     -13.052 -17.915   2.496  1.00 20.00      PROA
ATOM   3974  HE1 TYR   274     -12.485 -17.582   1.649  1.00  0.00      PROA
ATOM   3975  CZ  TYR   274     -13.845 -17.006   3.179  1.00 20.00      PROA
ATOM   3976  OH  TYR   274     -13.903 -15.696   2.756  1.00 20.00      PROA
ATOM   3977  HH  TYR   274     -13.033 -15.332   2.513  1.00  0.00      PROA
ATOM   3978  CD2 TYR   274     -14.487 -18.724   4.732  1.00 20.00      PROA
ATOM   3979  HD2 TYR   274     -15.064 -19.034   5.594  1.00  0.00      PROA
ATOM   3980  CE2 TYR   274     -14.566 -17.401   4.295  1.00 20.00      PROA
ATOM   3981  HE2 TYR   274     -15.218 -16.736   4.813  1.00  0.00      PROA
ATOM   3982  C   TYR   274     -14.149 -23.470   4.289  1.00 20.00      PROA
ATOM   3983  O   TYR   274     -13.555 -24.088   3.407  1.00 20.00      PROA
ATOM   3984  N   LEU   275     -14.410 -23.986   5.484  1.00 20.00      PROA
ATOM   3985  HN  LEU   275     -14.820 -23.408   6.187  1.00  0.00      PROA
ATOM   3986  CA  LEU   275     -13.947 -25.316   5.861  1.00 20.00      PROA
ATOM   3987  HA  LEU   275     -13.172 -25.636   5.178  1.00  0.00      PROA
ATOM   3988  CB  LEU   275     -13.327 -25.238   7.257  1.00 20.00      PROA
ATOM   3989  HB1 LEU   275     -12.743 -26.164   7.461  1.00  0.00      PROA
ATOM   3990  HB2 LEU   275     -14.127 -25.169   8.031  1.00  0.00      PROA
ATOM   3991  CG  LEU   275     -12.419 -24.014   7.442  1.00 20.00      PROA
ATOM   3992  HG  LEU   275     -13.002 -23.068   7.329  1.00  0.00      PROA
ATOM   3993  CD1 LEU   275     -11.848 -23.990   8.849  1.00 20.00      PROA
ATOM   3994 HD11 LEU   275     -11.259 -24.914   9.042  1.00  0.00      PROA
ATOM   3995 HD12 LEU   275     -12.663 -23.933   9.599  1.00  0.00      PROA
ATOM   3996 HD13 LEU   275     -11.180 -23.110   8.982  1.00  0.00      PROA
ATOM   3997  CD2 LEU   275     -11.301 -24.041   6.404  1.00 20.00      PROA
ATOM   3998 HD21 LEU   275     -11.678 -23.987   5.364  1.00  0.00      PROA
ATOM   3999 HD22 LEU   275     -10.690 -24.962   6.512  1.00  0.00      PROA
ATOM   4000 HD23 LEU   275     -10.627 -23.168   6.557  1.00  0.00      PROA
ATOM   4001  C   LEU   275     -15.000 -26.422   5.813  1.00 20.00      PROA
ATOM   4002  O   LEU   275     -14.730 -27.515   5.322  1.00 20.00      PROA
ATOM   4003  N   LYS   276     -16.189 -26.130   6.329  1.00 20.00      PROA
ATOM   4004  HN  LYS   276     -16.423 -25.175   6.534  1.00  0.00      PROA
ATOM   4005  CA  LYS   276     -17.311 -27.072   6.372  1.00 20.00      PROA
ATOM   4006  HA  LYS   276     -17.686 -27.001   7.380  1.00  0.00      PROA
ATOM   4007  CB  LYS   276     -18.376 -26.670   5.349  1.00 20.00      PROA
ATOM   4008  HB1 LYS   276     -18.214 -27.072   4.327  1.00  0.00      PROA
ATOM   4009  HB2 LYS   276     -18.336 -25.576   5.171  1.00  0.00      PROA
ATOM   4010  CG  LYS   276     -19.797 -26.980   5.798  1.00 20.00      PROA
ATOM   4011  HG1 LYS   276     -19.858 -28.068   6.035  1.00  0.00      PROA
ATOM   4012  HG2 LYS   276     -20.496 -26.797   4.948  1.00  0.00      PROA
ATOM   4013  CD  LYS   276     -20.192 -26.092   6.977  1.00 20.00      PROA
ATOM   4014  HD1 LYS   276     -20.179 -25.025   6.657  1.00  0.00      PROA
ATOM   4015  HD2 LYS   276     -19.456 -26.164   7.808  1.00  0.00      PROA
ATOM   4016  CE  LYS   276     -21.568 -26.441   7.526  1.00 20.00      PROA
ATOM   4017  HE1 LYS   276     -22.352 -26.432   6.742  1.00  0.00      PROA
ATOM   4018  HE2 LYS   276     -21.807 -25.686   8.300  1.00  0.00      PROA
ATOM   4019  NZ  LYS   276     -21.583 -27.768   8.198  1.00 20.00      PROA
ATOM   4020  HZ1 LYS   276     -20.951 -27.721   9.026  1.00  0.00      PROA
ATOM   4021  HZ2 LYS   276     -21.240 -28.501   7.540  1.00  0.00      PROA
ATOM   4022  HZ3 LYS   276     -22.543 -28.032   8.497  1.00  0.00      PROA
ATOM   4023  C   LYS   276     -16.960 -28.549   6.171  1.00 20.00      PROA
ATOM   4024  O   LYS   276     -16.785 -29.290   7.142  1.00 20.00      PROA
ATOM   4025  N   ASP   277     -16.865 -28.977   4.915  1.00 20.00      PROA
ATOM   4026  HN  ASP   277     -16.984 -28.345   4.156  1.00  0.00      PROA
ATOM   4027  CA  ASP   277     -16.558 -30.374   4.618  1.00 20.00      PROA
ATOM   4028  HA  ASP   277     -16.529 -30.955   5.531  1.00  0.00      PROA
ATOM   4029  CB  ASP   277     -17.662 -30.981   3.745  1.00 20.00      PROA
ATOM   4030  HB1 ASP   277     -17.432 -32.032   3.467  1.00  0.00      PROA
ATOM   4031  HB2 ASP   277     -17.789 -30.398   2.810  1.00  0.00      PROA
ATOM   4032  CG  ASP   277     -19.007 -31.035   4.453  1.00 20.00      PROA
ATOM   4033  OD1 ASP   277     -19.089 -31.660   5.532  1.00 20.00      PROA
ATOM   4034  OD2 ASP   277     -19.982 -30.455   3.929  1.00 20.00      PROA
ATOM   4035  C   ASP   277     -15.202 -30.621   3.958  1.00 20.00      PROA
ATOM   4036  O   ASP   277     -14.922 -31.734   3.519  1.00 20.00      PROA
ATOM   4037  N   LYS   278     -14.361 -29.594   3.886  1.00 20.00      PROA
ATOM   4038  HN  LYS   278     -14.603 -28.702   4.272  1.00  0.00      PROA
ATOM   4039  CA  LYS   278     -13.040 -29.742   3.282  1.00 20.00      PROA
ATOM   4040  HA  LYS   278     -13.172 -30.067   2.257  1.00  0.00      PROA
ATOM   4041  CB  LYS   278     -12.291 -28.415   3.325  1.00 20.00      PROA
ATOM   4042  HB1 LYS   278     -12.086 -28.124   4.380  1.00  0.00      PROA
ATOM   4043  HB2 LYS   278     -12.943 -27.631   2.876  1.00  0.00      PROA
ATOM   4044  CG  LYS   278     -10.995 -28.520   2.519  1.00 20.00      PROA
ATOM   4045  HG1 LYS   278     -11.269 -28.758   1.467  1.00  0.00      PROA
ATOM   4046  HG2 LYS   278     -10.339 -29.331   2.905  1.00  0.00      PROA
ATOM   4047  CD  LYS   278     -10.243 -27.187   2.562  1.00 20.00      PROA
ATOM   4048  HD1 LYS   278     -10.030 -26.919   3.618  1.00  0.00      PROA
ATOM   4049  HD2 LYS   278     -10.910 -26.400   2.138  1.00  0.00      PROA
ATOM   4050  CE  LYS   278      -8.947 -27.292   1.756  1.00 20.00      PROA
ATOM   4051  HE1 LYS   278      -9.177 -27.525   0.693  1.00  0.00      PROA
ATOM   4052  HE2 LYS   278      -8.280 -28.086   2.162  1.00  0.00      PROA
ATOM   4053  NZ  LYS   278      -8.219 -26.003   1.797  1.00 20.00      PROA
ATOM   4054  HZ1 LYS   278      -7.642 -25.996   2.675  1.00  0.00      PROA
ATOM   4055  HZ2 LYS   278      -8.900 -25.220   1.772  1.00  0.00      PROA
ATOM   4056  HZ3 LYS   278      -7.586 -25.924   0.977  1.00  0.00      PROA
ATOM   4057  C   LYS   278     -12.254 -30.815   4.033  1.00 20.00      PROA
ATOM   4058  O   LYS   278     -12.226 -30.826   5.264  1.00 20.00      PROA
ATOM   4059  N   LEU   279     -11.622 -31.719   3.290  1.00 20.00      PROA
ATOM   4060  HN  LEU   279     -11.595 -31.626   2.295  1.00  0.00      PROA
ATOM   4061  CA  LEU   279     -10.844 -32.792   3.901  1.00 20.00      PROA
ATOM   4062  HA  LEU   279     -11.046 -32.850   4.958  1.00  0.00      PROA
ATOM   4063  CB  LEU   279     -11.179 -34.144   3.261  1.00 20.00      PROA
ATOM   4064  HB1 LEU   279     -10.523 -34.919   3.726  1.00  0.00      PROA
ATOM   4065  HB2 LEU   279     -10.899 -34.115   2.182  1.00  0.00      PROA
ATOM   4066  CG  LEU   279     -12.601 -34.702   3.356  1.00 20.00      PROA
ATOM   4067  HG  LEU   279     -12.630 -35.755   3.050  1.00  0.00      PROA
ATOM   4068  CD1 LEU   279     -13.088 -34.616   4.794  1.00 20.00      PROA
ATOM   4069 HD11 LEU   279     -13.107 -33.557   5.136  1.00  0.00      PROA
ATOM   4070 HD12 LEU   279     -12.423 -35.214   5.457  1.00  0.00      PROA
ATOM   4071 HD13 LEU   279     -14.123 -34.992   4.876  1.00  0.00      PROA
ATOM   4072  CD2 LEU   279     -13.523 -33.930   2.434  1.00 20.00      PROA
ATOM   4073 HD21 LEU   279     -13.331 -34.299   1.399  1.00  0.00      PROA
ATOM   4074 HD22 LEU   279     -13.403 -32.852   2.389  1.00  0.00      PROA
ATOM   4075 HD23 LEU   279     -14.590 -34.147   2.651  1.00  0.00      PROA
ATOM   4076  C   LEU   279      -9.346 -32.556   3.780  1.00 20.00      PROA
ATOM   4077  O   LEU   279      -8.887 -31.801   2.920  1.00 20.00      PROA
ATOM   4078  N   ASP   280      -8.590 -33.213   4.651  1.00 20.00      PROA
ATOM   4079  HN  ASP   280      -8.943 -33.794   5.387  1.00  0.00      PROA
ATOM   4080  CA  ASP   280      -7.140 -33.109   4.647  1.00 20.00      PROA
ATOM   4081  HA  ASP   280      -6.837 -32.074   4.533  1.00  0.00      PROA
ATOM   4082  CB  ASP   280      -6.573 -33.710   5.936  1.00 20.00      PROA
ATOM   4083  HB1 ASP   280      -6.894 -34.769   6.034  1.00  0.00      PROA
ATOM   4084  HB2 ASP   280      -6.935 -33.143   6.813  1.00  0.00      PROA
ATOM   4085  CG  ASP   280      -5.062 -33.712   5.965  1.00 20.00      PROA
ATOM   4086  OD1 ASP   280      -4.463 -32.620   5.863  1.00 20.00      PROA
ATOM   4087  OD2 ASP   280      -4.473 -34.806   6.091  1.00 20.00      PROA
ATOM   4088  C   ASP   280      -6.611 -33.868   3.433  1.00 20.00      PROA
ATOM   4089  O   ASP   280      -7.328 -34.674   2.837  1.00 20.00      PROA
ATOM   4090  N   GLU   281      -5.362 -33.607   3.065  1.00 20.00      PROA
ATOM   4091  HN  GLU   281      -4.868 -32.777   3.390  1.00  0.00      PROA
ATOM   4092  CA  GLU   281      -4.748 -34.264   1.918  1.00 20.00      PROA
ATOM   4093  HA  GLU   281      -5.370 -34.090   1.054  1.00  0.00      PROA
ATOM   4094  CB  GLU   281      -3.368 -33.659   1.652  1.00 20.00      PROA
ATOM   4095  HB1 GLU   281      -3.577 -32.631   1.267  1.00  0.00      PROA
ATOM   4096  HB2 GLU   281      -2.834 -34.162   0.821  1.00  0.00      PROA
ATOM   4097  CG  GLU   281      -2.495 -33.535   2.887  1.00 20.00      PROA
ATOM   4098  HG1 GLU   281      -2.079 -34.513   3.198  1.00  0.00      PROA
ATOM   4099  HG2 GLU   281      -3.054 -33.131   3.762  1.00  0.00      PROA
ATOM   4100  CD  GLU   281      -1.340 -32.572   2.687  1.00 20.00      PROA
ATOM   4101  OE1 GLU   281      -0.515 -32.808   1.778  1.00 20.00      PROA
ATOM   4102  OE2 GLU   281      -1.260 -31.577   3.438  1.00 20.00      PROA
ATOM   4103  C   GLU   281      -4.644 -35.776   2.105  1.00 20.00      PROA
ATOM   4104  O   GLU   281      -4.452 -36.516   1.139  1.00 20.00      PROA
ATOM   4105  N   THR   282      -4.770 -36.234   3.347  1.00 20.00      PROA
ATOM   4106  HN  THR   282      -4.811 -35.577   4.106  1.00  0.00      PROA
ATOM   4107  CA  THR   282      -4.705 -37.662   3.633  1.00 20.00      PROA
ATOM   4108  HA  THR   282      -4.097 -38.119   2.882  1.00  0.00      PROA
ATOM   4109  CB  THR   282      -4.193 -37.939   5.063  1.00 20.00      PROA
ATOM   4110  HB  THR   282      -4.104 -39.036   5.238  1.00  0.00      PROA
ATOM   4111  OG1 THR   282      -5.137 -37.438   6.016  1.00 20.00      PROA
ATOM   4112  HG1 THR   282      -4.891 -36.486   6.104  1.00  0.00      PROA
ATOM   4113  CG2 THR   282      -2.846 -37.272   5.284  1.00 20.00      PROA
ATOM   4114 HG21 THR   282      -2.863 -36.175   5.123  1.00  0.00      PROA
ATOM   4115 HG22 THR   282      -2.075 -37.684   4.602  1.00  0.00      PROA
ATOM   4116 HG23 THR   282      -2.499 -37.451   6.324  1.00  0.00      PROA
ATOM   4117  C   THR   282      -6.106 -38.245   3.502  1.00 20.00      PROA
ATOM   4118  O   THR   282      -6.281 -39.373   3.042  1.00 20.00      PROA
ATOM   4119  N   GLY   283      -7.101 -37.461   3.907  1.00 20.00      PROA
ATOM   4120  HN  GLY   283      -6.932 -36.497   4.128  1.00  0.00      PROA
ATOM   4121  CA  GLY   283      -8.479 -37.908   3.826  1.00 20.00      PROA
ATOM   4122  HA1 GLY   283      -8.507 -38.987   3.834  1.00  0.00      PROA
ATOM   4123  HA2 GLY   283      -8.925 -37.465   2.948  1.00  0.00      PROA
ATOM   4124  C   GLY   283      -9.304 -37.480   5.024  1.00 20.00      PROA
ATOM   4125  O   GLY   283     -10.511 -37.268   4.911  1.00 20.00      PROA
ATOM   4126  N   ASN   284      -8.650 -37.354   6.175  1.00 20.00      PROA
ATOM   4127  HN  ASN   284      -7.675 -37.575   6.241  1.00  0.00      PROA
ATOM   4128  CA  ASN   284      -9.326 -36.952   7.403  1.00 20.00      PROA
ATOM   4129  HA  ASN   284     -10.194 -37.590   7.521  1.00  0.00      PROA
ATOM   4130  CB  ASN   284      -8.381 -37.085   8.599  1.00 20.00      PROA
ATOM   4131  HB1 ASN   284      -8.864 -36.673   9.508  1.00  0.00      PROA
ATOM   4132  HB2 ASN   284      -7.459 -36.493   8.390  1.00  0.00      PROA
ATOM   4133  CG  ASN   284      -7.936 -38.510   8.833  1.00 20.00      PROA
ATOM   4134  OD1 ASN   284      -7.311 -39.126   7.969  1.00 20.00      PROA
ATOM   4135  ND2 ASN   284      -8.256 -39.045  10.005  1.00 20.00      PROA
ATOM   4136 HD21 ASN   284      -7.845 -39.946  10.173  1.00  0.00      PROA
ATOM   4137 HD22 ASN   284      -8.910 -38.617  10.618  1.00  0.00      PROA
ATOM   4138  C   ASN   284      -9.818 -35.514   7.317  1.00 20.00      PROA
ATOM   4139  O   ASN   284      -9.139 -34.649   6.767  1.00 20.00      PROA
ATOM   4140  N   SER   285     -10.999 -35.264   7.868  1.00 20.00      PROA
ATOM   4141  HN  SER   285     -11.560 -35.961   8.306  1.00  0.00      PROA
ATOM   4142  CA  SER   285     -11.566 -33.922   7.854  1.00 20.00      PROA
ATOM   4143  HA  SER   285     -11.609 -33.562   6.840  1.00  0.00      PROA
ATOM   4144  CB  SER   285     -12.961 -33.929   8.483  1.00 20.00      PROA
ATOM   4145  HB1 SER   285     -13.608 -34.614   7.889  1.00  0.00      PROA
ATOM   4146  HB2 SER   285     -13.414 -32.912   8.433  1.00  0.00      PROA
ATOM   4147  OG  SER   285     -12.909 -34.386   9.823  1.00 20.00      PROA
ATOM   4148  HG1 SER   285     -12.244 -33.821  10.234  1.00  0.00      PROA
ATOM   4149  C   SER   285     -10.653 -32.984   8.635  1.00 20.00      PROA
ATOM   4150  O   SER   285     -10.085 -33.369   9.659  1.00 20.00      PROA
ATOM   4151  N   LEU   286     -10.512 -31.757   8.144  1.00 20.00      PROA
ATOM   4152  HN  LEU   286     -10.994 -31.455   7.320  1.00  0.00      PROA
ATOM   4153  CA  LEU   286      -9.666 -30.764   8.795  1.00 20.00      PROA
ATOM   4154  HA  LEU   286      -8.685 -31.188   8.941  1.00  0.00      PROA
ATOM   4155  CB  LEU   286      -9.564 -29.509   7.925  1.00 20.00      PROA
ATOM   4156  HB1 LEU   286      -8.984 -28.727   8.466  1.00  0.00      PROA
ATOM   4157  HB2 LEU   286     -10.594 -29.103   7.777  1.00  0.00      PROA
ATOM   4158  CG  LEU   286      -8.940 -29.683   6.538  1.00 20.00      PROA
ATOM   4159  HG  LEU   286      -9.491 -30.475   5.974  1.00  0.00      PROA
ATOM   4160  CD1 LEU   286      -9.055 -28.384   5.759  1.00 20.00      PROA
ATOM   4161 HD11 LEU   286      -8.498 -27.574   6.275  1.00  0.00      PROA
ATOM   4162 HD12 LEU   286     -10.118 -28.072   5.670  1.00  0.00      PROA
ATOM   4163 HD13 LEU   286      -8.628 -28.515   4.740  1.00  0.00      PROA
ATOM   4164  CD2 LEU   286      -7.484 -30.099   6.677  1.00 20.00      PROA
ATOM   4165 HD21 LEU   286      -7.394 -31.073   7.198  1.00  0.00      PROA
ATOM   4166 HD22 LEU   286      -6.909 -29.339   7.247  1.00  0.00      PROA
ATOM   4167 HD23 LEU   286      -7.012 -30.211   5.675  1.00  0.00      PROA
ATOM   4168  C   LEU   286     -10.213 -30.390  10.168  1.00 20.00      PROA
ATOM   4169  O   LEU   286     -11.407 -30.132  10.321  1.00 20.00      PROA
ATOM   4170  N   LYS   287      -9.332 -30.371  11.163  1.00 20.00      PROA
ATOM   4171  HN  LYS   287      -8.350 -30.435  11.013  1.00  0.00      PROA
ATOM   4172  CA  LYS   287      -9.715 -30.014  12.524  1.00 20.00      PROA
ATOM   4173  HA  LYS   287     -10.721 -30.342  12.731  1.00  0.00      PROA
ATOM   4174  CB  LYS   287      -8.745 -30.639  13.521  1.00 20.00      PROA
ATOM   4175  HB1 LYS   287      -8.900 -30.196  14.530  1.00  0.00      PROA
ATOM   4176  HB2 LYS   287      -7.695 -30.409  13.227  1.00  0.00      PROA
ATOM   4177  CG  LYS   287      -8.958 -32.152  13.580  1.00 20.00      PROA
ATOM   4178  HG1 LYS   287     -10.033 -32.389  13.412  1.00  0.00      PROA
ATOM   4179  HG2 LYS   287      -8.688 -32.540  14.588  1.00  0.00      PROA
ATOM   4180  CD  LYS   287      -8.065 -32.847  12.551  1.00 20.00      PROA
ATOM   4181  HD1 LYS   287      -7.010 -32.776  12.913  1.00  0.00      PROA
ATOM   4182  HD2 LYS   287      -8.093 -32.394  11.545  1.00  0.00      PROA
ATOM   4183  CE  LYS   287      -8.483 -34.311  12.396  1.00 20.00      PROA
ATOM   4184  HE1 LYS   287      -9.459 -34.404  11.876  1.00  0.00      PROA
ATOM   4185  HE2 LYS   287      -8.565 -34.783  13.403  1.00  0.00      PROA
ATOM   4186  NZ  LYS   287      -7.457 -35.052  11.631  1.00 20.00      PROA
ATOM   4187  HZ1 LYS   287      -6.529 -34.925  12.081  1.00  0.00      PROA
ATOM   4188  HZ2 LYS   287      -7.306 -34.678  10.666  1.00  0.00      PROA
ATOM   4189  HZ3 LYS   287      -7.665 -36.066  11.594  1.00  0.00      PROA
ATOM   4190  C   LYS   287      -9.688 -28.491  12.642  1.00 20.00      PROA
ATOM   4191  O   LYS   287      -8.738 -27.847  12.194  1.00 20.00      PROA
ATOM   4192  N   VAL   288     -10.727 -27.918  13.244  1.00 20.00      PROA
ATOM   4193  HN  VAL   288     -11.465 -28.446  13.637  1.00  0.00      PROA
ATOM   4194  CA  VAL   288     -10.808 -26.469  13.396  1.00 20.00      PROA
ATOM   4195  HA  VAL   288      -9.935 -26.003  12.960  1.00  0.00      PROA
ATOM   4196  CB  VAL   288     -12.027 -25.941  12.649  1.00 20.00      PROA
ATOM   4197  HB  VAL   288     -12.035 -26.418  11.637  1.00  0.00      PROA
ATOM   4198  CG1 VAL   288     -13.306 -26.335  13.391  1.00 20.00      PROA
ATOM   4199 HG11 VAL   288     -13.366 -25.741  14.320  1.00  0.00      PROA
ATOM   4200 HG12 VAL   288     -13.244 -27.398  13.716  1.00  0.00      PROA
ATOM   4201 HG13 VAL   288     -14.106 -26.349  12.617  1.00  0.00      PROA
ATOM   4202  CG2 VAL   288     -11.942 -24.424  12.467  1.00 20.00      PROA
ATOM   4203 HG21 VAL   288     -11.029 -24.170  11.882  1.00  0.00      PROA
ATOM   4204 HG22 VAL   288     -11.864 -23.901  13.442  1.00  0.00      PROA
ATOM   4205 HG23 VAL   288     -12.819 -24.070  11.884  1.00  0.00      PROA
ATOM   4206  C   VAL   288     -10.857 -26.023  14.855  1.00 20.00      PROA
ATOM   4207  O   VAL   288     -11.718 -26.458  15.620  1.00 20.00      PROA
ATOM   4208  N   ILE   289      -9.927 -25.148  15.229  1.00 20.00      PROA
ATOM   4209  HN  ILE   289      -9.215 -24.839  14.587  1.00  0.00      PROA
ATOM   4210  CA  ILE   289      -9.851 -24.625  16.589  1.00 20.00      PROA
ATOM   4211  HA  ILE   289     -10.442 -25.237  17.253  1.00  0.00      PROA
ATOM   4212  CB  ILE   289      -8.393 -24.585  17.089  1.00 20.00      PROA
ATOM   4213  HB  ILE   289      -7.823 -23.798  16.536  1.00  0.00      PROA
ATOM   4214  CG2 ILE   289      -8.359 -24.274  18.576  1.00 20.00      PROA
ATOM   4215 HG21 ILE   289      -8.874 -25.031  19.198  1.00  0.00      PROA
ATOM   4216 HG22 ILE   289      -8.837 -23.297  18.773  1.00  0.00      PROA
ATOM   4217 HG23 ILE   289      -7.301 -24.206  18.915  1.00  0.00      PROA
ATOM   4218  CG1 ILE   289      -7.704 -25.925  16.811  1.00 20.00      PROA
ATOM   4219 HG11 ILE   289      -6.661 -25.834  17.203  1.00  0.00      PROA
ATOM   4220 HG12 ILE   289      -7.596 -26.115  15.720  1.00  0.00      PROA
ATOM   4221  CD  ILE   289      -8.364 -27.112  17.478  1.00 20.00      PROA
ATOM   4222  HD1 ILE   289      -9.164 -27.516  16.817  1.00  0.00      PROA
ATOM   4223  HD2 ILE   289      -8.834 -26.880  18.447  1.00  0.00      PROA
ATOM   4224  HD3 ILE   289      -7.618 -27.923  17.636  1.00  0.00      PROA
ATOM   4225  C   ILE   289     -10.411 -23.202  16.609  1.00 20.00      PROA
ATOM   4226  O   ILE   289     -10.019 -22.362  15.797  1.00 20.00      PROA
ATOM   4227  N   HSD   290     -11.321 -22.928  17.538  1.00 20.00      PROA
ATOM   4228  HN  HSD   290     -11.704 -23.644  18.105  1.00  0.00      PROA
ATOM   4229  CA  HSD   290     -11.926 -21.603  17.626  1.00 20.00      PROA
ATOM   4230  HA  HSD   290     -11.332 -20.889  17.074  1.00  0.00      PROA
ATOM   4231  CB  HSD   290     -13.330 -21.634  17.005  1.00 20.00      PROA
ATOM   4232  HB1 HSD   290     -13.858 -22.561  17.327  1.00  0.00      PROA
ATOM   4233  HB2 HSD   290     -13.224 -21.685  15.905  1.00  0.00      PROA
ATOM   4234  ND1 HSD   290     -14.761 -20.352  18.644  1.00 20.00      PROA
ATOM   4235  HD1 HSD   290     -14.721 -21.048  19.353  1.00  0.00      PROA
ATOM   4236  CG  HSD   290     -14.194 -20.470  17.393  1.00 20.00      PROA
ATOM   4237  CE1 HSD   290     -15.447 -19.224  18.710  1.00 20.00      PROA
ATOM   4238  HE1 HSD   290     -16.014 -18.865  19.572  1.00  0.00      PROA
ATOM   4239  NE2 HSD   290     -15.345 -18.606  17.546  1.00 20.00      PROA
ATOM   4240  CD2 HSD   290     -14.567 -19.366  16.705  1.00 20.00      PROA
ATOM   4241  HD2 HSD   290     -14.366 -18.994  15.714  1.00  0.00      PROA
ATOM   4242  C   HSD   290     -12.008 -21.032  19.038  1.00 20.00      PROA
ATOM   4243  O   HSD   290     -12.144 -21.768  20.019  1.00 20.00      PROA
ATOM   4244  N   GLU   291     -11.913 -19.707  19.130  1.00 20.00      PROA
ATOM   4245  HN  GLU   291     -11.769 -19.127  18.322  1.00  0.00      PROA
ATOM   4246  CA  GLU   291     -12.017 -19.025  20.411  1.00 20.00      PROA
ATOM   4247  HA  GLU   291     -12.831 -19.468  20.968  1.00  0.00      PROA
ATOM   4248  CB  GLU   291     -10.716 -19.135  21.223  1.00 20.00      PROA
ATOM   4249  HB1 GLU   291      -9.906 -18.527  20.760  1.00  0.00      PROA
ATOM   4250  HB2 GLU   291     -10.374 -20.184  21.216  1.00  0.00      PROA
ATOM   4251  CG  GLU   291     -10.914 -18.798  22.711  1.00 20.00      PROA
ATOM   4252  HG1 GLU   291     -11.499 -19.496  23.277  1.00  0.00      PROA
ATOM   4253  HG2 GLU   291     -11.586 -17.905  22.721  1.00  0.00      PROA
ATOM   4254  CD  GLU   291      -9.682 -18.222  23.396  1.00 20.00      PROA
ATOM   4255  OE1 GLU   291      -8.557 -18.676  23.116  1.00 20.00      PROA
ATOM   4256  OE2 GLU   291      -9.844 -17.313  24.238  1.00 20.00      PROA
ATOM   4257  C   GLU   291     -12.330 -17.551  20.223  1.00 20.00      PROA
ATOM   4258  O   GLU   291     -11.630 -16.850  19.488  1.00 20.00      PROA
ATOM   4259  N   GLN   292     -13.397 -17.076  20.850  1.00 20.00      PROA
ATOM   4260  HN  GLN   292     -14.014 -17.664  21.365  1.00  0.00      PROA
ATOM   4261  CA  GLN   292     -13.672 -15.655  20.767  1.00 20.00      PROA
ATOM   4262  HA  GLN   292     -13.131 -15.166  19.974  1.00  0.00      PROA
ATOM   4263  CB  GLN   292     -15.175 -15.373  20.578  1.00 20.00      PROA
ATOM   4264  HB1 GLN   292     -15.654 -16.192  19.993  1.00  0.00      PROA
ATOM   4265  HB2 GLN   292     -15.208 -14.479  19.897  1.00  0.00      PROA
ATOM   4266  CG  GLN   292     -15.989 -15.024  21.802  1.00 20.00      PROA
ATOM   4267  HG1 GLN   292     -15.559 -14.498  22.649  1.00  0.00      PROA
ATOM   4268  HG2 GLN   292     -16.474 -15.942  22.196  1.00  0.00      PROA
ATOM   4269  CD  GLN   292     -17.080 -14.013  21.488  1.00 20.00      PROA
ATOM   4270  OE1 GLN   292     -17.817 -14.154  20.510  1.00 20.00      PROA
ATOM   4271  NE2 GLN   292     -17.188 -12.984  22.325  1.00 20.00      PROA
ATOM   4272 HE21 GLN   292     -16.675 -13.030  23.182  1.00  0.00      PROA
ATOM   4273 HE22 GLN   292     -17.998 -12.420  22.207  1.00  0.00      PROA
ATOM   4274  C   GLN   292     -13.109 -15.164  22.099  1.00 20.00      PROA
ATOM   4275  O   GLN   292     -13.758 -15.212  23.151  1.00 20.00      PROA
ATOM   4276  N   VAL   293     -11.843 -14.763  22.035  1.00 20.00      PROA
ATOM   4277  HN  VAL   293     -11.352 -14.866  21.169  1.00  0.00      PROA
ATOM   4278  CA  VAL   293     -11.083 -14.293  23.186  1.00 20.00      PROA
ATOM   4279  HA  VAL   293     -10.935 -15.141  23.840  1.00  0.00      PROA
ATOM   4280  CB  VAL   293      -9.705 -13.778  22.737  1.00 20.00      PROA
ATOM   4281  HB  VAL   293      -9.823 -12.844  22.138  1.00  0.00      PROA
ATOM   4282  CG1 VAL   293      -8.843 -13.469  23.945  1.00 20.00      PROA
ATOM   4283 HG11 VAL   293      -8.684 -14.391  24.547  1.00  0.00      PROA
ATOM   4284 HG12 VAL   293      -9.285 -12.677  24.576  1.00  0.00      PROA
ATOM   4285 HG13 VAL   293      -7.841 -13.125  23.612  1.00  0.00      PROA
ATOM   4286  CG2 VAL   293      -9.038 -14.818  21.848  1.00 20.00      PROA
ATOM   4287 HG21 VAL   293      -9.507 -14.905  20.847  1.00  0.00      PROA
ATOM   4288 HG22 VAL   293      -9.070 -15.816  22.337  1.00  0.00      PROA
ATOM   4289 HG23 VAL   293      -7.963 -14.583  21.712  1.00  0.00      PROA
ATOM   4290  C   VAL   293     -11.788 -13.213  23.996  1.00 20.00      PROA
ATOM   4291  O   VAL   293     -11.858 -13.294  25.219  1.00 20.00      PROA
ATOM   4292  N   ASN   294     -12.293 -12.191  23.317  1.00 20.00      PROA
ATOM   4293  HN  ASN   294     -12.239 -12.192  22.316  1.00  0.00      PROA
ATOM   4294  CA  ASN   294     -13.013 -11.120  23.996  1.00 20.00      PROA
ATOM   4295  HA  ASN   294     -13.661 -11.566  24.740  1.00  0.00      PROA
ATOM   4296  CB  ASN   294     -12.034 -10.138  24.667  1.00 20.00      PROA
ATOM   4297  HB1 ASN   294     -11.499 -10.699  25.465  1.00  0.00      PROA
ATOM   4298  HB2 ASN   294     -12.557  -9.300  25.169  1.00  0.00      PROA
ATOM   4299  CG  ASN   294     -11.015  -9.559  23.701  1.00 20.00      PROA
ATOM   4300  OD1 ASN   294     -11.376  -8.930  22.709  1.00 20.00      PROA
ATOM   4301  ND2 ASN   294      -9.729  -9.764  23.994  1.00 20.00      PROA
ATOM   4302 HD21 ASN   294      -9.480 -10.176  24.869  1.00  0.00      PROA
ATOM   4303 HD22 ASN   294      -9.019  -9.319  23.447  1.00  0.00      PROA
ATOM   4304  C   ASN   294     -13.939 -10.417  23.006  1.00 20.00      PROA
ATOM   4305  O   ASN   294     -14.132 -10.904  21.890  1.00 20.00      PROA
ATOM   4306  N   HSD   295     -14.518  -9.291  23.407  1.00 20.00      PROA
ATOM   4307  HN  HSD   295     -14.398  -8.945  24.335  1.00  0.00      PROA
ATOM   4308  CA  HSD   295     -15.448  -8.577  22.538  1.00 20.00      PROA
ATOM   4309  HA  HSD   295     -16.164  -9.300  22.169  1.00  0.00      PROA
ATOM   4310  CB  HSD   295     -16.233  -7.526  23.339  1.00 20.00      PROA
ATOM   4311  HB1 HSD   295     -16.679  -8.008  24.235  1.00  0.00      PROA
ATOM   4312  HB2 HSD   295     -17.072  -7.128  22.725  1.00  0.00      PROA
ATOM   4313  ND1 HSD   295     -14.252  -6.494  24.521  1.00 20.00      PROA
ATOM   4314  HD1 HSD   295     -13.875  -7.352  24.859  1.00  0.00      PROA
ATOM   4315  CG  HSD   295     -15.411  -6.356  23.789  1.00 20.00      PROA
ATOM   4316  CE1 HSD   295     -13.761  -5.299  24.796  1.00 20.00      PROA
ATOM   4317  HE1 HSD   295     -12.850  -5.115  25.356  1.00  0.00      PROA
ATOM   4318  NE2 HSD   295     -14.561  -4.389  24.267  1.00 20.00      PROA
ATOM   4319  CD2 HSD   295     -15.599  -5.025  23.631  1.00 20.00      PROA
ATOM   4320  HD2 HSD   295     -16.388  -4.469  23.141  1.00  0.00      PROA
ATOM   4321  C   HSD   295     -14.811  -7.923  21.316  1.00 20.00      PROA
ATOM   4322  O   HSD   295     -15.520  -7.396  20.449  1.00 20.00      PROA
ATOM   4323  N   ARG   296     -13.485  -7.966  21.235  1.00 20.00      PROA
ATOM   4324  HN  ARG   296     -12.895  -8.297  21.974  1.00  0.00      PROA
ATOM   4325  CA  ARG   296     -12.785  -7.370  20.106  1.00 20.00      PROA
ATOM   4326  HA  ARG   296     -13.485  -6.976  19.382  1.00  0.00      PROA
ATOM   4327  CB  ARG   296     -11.905  -6.206  20.575  1.00 20.00      PROA
ATOM   4328  HB1 ARG   296     -11.274  -5.857  19.722  1.00  0.00      PROA
ATOM   4329  HB2 ARG   296     -11.206  -6.555  21.369  1.00  0.00      PROA
ATOM   4330  CG  ARG   296     -12.690  -5.011  21.089  1.00 20.00      PROA
ATOM   4331  HG1 ARG   296     -13.159  -5.268  22.063  1.00  0.00      PROA
ATOM   4332  HG2 ARG   296     -13.514  -4.782  20.376  1.00  0.00      PROA
ATOM   4333  CD  ARG   296     -11.799  -3.789  21.231  1.00 20.00      PROA
ATOM   4334  HD1 ARG   296     -11.275  -3.605  20.265  1.00  0.00      PROA
ATOM   4335  HD2 ARG   296     -11.040  -3.981  22.026  1.00  0.00      PROA
ATOM   4336  NE  ARG   296     -12.571  -2.600  21.572  1.00 20.00      PROA
ATOM   4337  HE  ARG   296     -13.574  -2.647  21.526  1.00  0.00      PROA
ATOM   4338  CZ  ARG   296     -12.038  -1.404  21.789  1.00 20.00      PROA
ATOM   4339  NH1 ARG   296     -10.726  -1.239  21.699  1.00 20.00      PROA
ATOM   4340 HH11 ARG   296     -10.143  -2.019  21.535  1.00  0.00      PROA
ATOM   4341 HH12 ARG   296     -10.319  -0.341  21.945  1.00  0.00      PROA
ATOM   4342  NH2 ARG   296     -12.818  -0.373  22.092  1.00 20.00      PROA
ATOM   4343 HH21 ARG   296     -13.796  -0.478  22.007  1.00  0.00      PROA
ATOM   4344 HH22 ARG   296     -12.365   0.523  22.176  1.00  0.00      PROA
ATOM   4345  C   ARG   296     -11.930  -8.354  19.310  1.00 20.00      PROA
ATOM   4346  O   ARG   296     -11.350  -7.979  18.292  1.00 20.00      PROA
ATOM   4347  N   TRP   297     -11.859  -9.609  19.755  1.00 20.00      PROA
ATOM   4348  HN  TRP   297     -12.333  -9.876  20.587  1.00  0.00      PROA
ATOM   4349  CA  TRP   297     -11.048 -10.599  19.045  1.00 20.00      PROA
ATOM   4350  HA  TRP   297     -10.889 -10.273  18.024  1.00  0.00      PROA
ATOM   4351  CB  TRP   297      -9.676 -10.750  19.708  1.00 20.00      PROA
ATOM   4352  HB1 TRP   297      -9.108 -11.578  19.231  1.00  0.00      PROA
ATOM   4353  HB2 TRP   297      -9.828 -11.012  20.779  1.00  0.00      PROA
ATOM   4354  CG  TRP   297      -8.816  -9.518  19.659  1.00 20.00      PROA
ATOM   4355  CD1 TRP   297      -8.906  -8.417  20.462  1.00 20.00      PROA
ATOM   4356  HD1 TRP   297      -9.578  -8.317  21.299  1.00  0.00      PROA
ATOM   4357  NE1 TRP   297      -7.964  -7.484  20.093  1.00 20.00      PROA
ATOM   4358  HE1 TRP   297      -7.814  -6.616  20.536  1.00  0.00      PROA
ATOM   4359  CE2 TRP   297      -7.246  -7.975  19.034  1.00 20.00      PROA
ATOM   4360  CD2 TRP   297      -7.756  -9.257  18.736  1.00 20.00      PROA
ATOM   4361  CE3 TRP   297      -7.188  -9.985  17.681  1.00 20.00      PROA
ATOM   4362  HE3 TRP   297      -7.544 -10.974  17.430  1.00  0.00      PROA
ATOM   4363  CZ3 TRP   297      -6.140  -9.417  16.964  1.00 20.00      PROA
ATOM   4364  HZ3 TRP   297      -5.693  -9.972  16.151  1.00  0.00      PROA
ATOM   4365  CZ2 TRP   297      -6.192  -7.402  18.314  1.00 20.00      PROA
ATOM   4366  HZ2 TRP   297      -5.837  -6.418  18.578  1.00  0.00      PROA
ATOM   4367  CH2 TRP   297      -5.653  -8.138  17.284  1.00 20.00      PROA
ATOM   4368  HH2 TRP   297      -4.830  -7.731  16.713  1.00  0.00      PROA
ATOM   4369  C   TRP   297     -11.668 -11.987  18.937  1.00 20.00      PROA
ATOM   4370  O   TRP   297     -12.148 -12.540  19.927  1.00 20.00      PROA
ATOM   4371  N   GLU   298     -11.652 -12.538  17.725  1.00 20.00      PROA
ATOM   4372  HN  GLU   298     -11.292 -12.052  16.932  1.00  0.00      PROA
ATOM   4373  CA  GLU   298     -12.160 -13.885  17.481  1.00 20.00      PROA
ATOM   4374  HA  GLU   298     -12.152 -14.448  18.398  1.00  0.00      PROA
ATOM   4375  CB  GLU   298     -13.572 -13.853  16.894  1.00 20.00      PROA
ATOM   4376  HB1 GLU   298     -13.598 -13.592  15.816  1.00  0.00      PROA
ATOM   4377  HB2 GLU   298     -14.091 -13.028  17.445  1.00  0.00      PROA
ATOM   4378  CG  GLU   298     -14.348 -15.125  17.209  1.00 20.00      PROA
ATOM   4379  HG1 GLU   298     -14.225 -15.451  18.248  1.00  0.00      PROA
ATOM   4380  HG2 GLU   298     -13.972 -15.959  16.579  1.00  0.00      PROA
ATOM   4381  CD  GLU   298     -15.833 -15.006  16.940  1.00 20.00      PROA
ATOM   4382  OE1 GLU   298     -16.402 -13.914  17.171  1.00 20.00      PROA
ATOM   4383  OE2 GLU   298     -16.437 -16.016  16.518  1.00 20.00      PROA
ATOM   4384  C   GLU   298     -11.184 -14.558  16.519  1.00 20.00      PROA
ATOM   4385  O   GLU   298     -10.825 -13.990  15.486  1.00 20.00      PROA
ATOM   4386  N   VAL   299     -10.746 -15.762  16.873  1.00 20.00      PROA
ATOM   4387  HN  VAL   299     -11.102 -16.230  17.687  1.00  0.00      PROA
ATOM   4388  CA  VAL   299      -9.770 -16.495  16.072  1.00 20.00      PROA
ATOM   4389  HA  VAL   299      -9.621 -15.996  15.125  1.00  0.00      PROA
ATOM   4390  CB  VAL   299      -8.401 -16.554  16.801  1.00 20.00      PROA
ATOM   4391  HB  VAL   299      -8.526 -17.103  17.767  1.00  0.00      PROA
ATOM   4392  CG1 VAL   299      -7.375 -17.290  15.947  1.00 20.00      PROA
ATOM   4393 HG11 VAL   299      -7.316 -16.861  14.924  1.00  0.00      PROA
ATOM   4394 HG12 VAL   299      -7.573 -18.380  15.887  1.00  0.00      PROA
ATOM   4395 HG13 VAL   299      -6.370 -17.188  16.411  1.00  0.00      PROA
ATOM   4396  CG2 VAL   299      -7.922 -15.144  17.130  1.00 20.00      PROA
ATOM   4397 HG21 VAL   299      -8.622 -14.609  17.805  1.00  0.00      PROA
ATOM   4398 HG22 VAL   299      -7.815 -14.550  16.197  1.00  0.00      PROA
ATOM   4399 HG23 VAL   299      -6.932 -15.181  17.634  1.00  0.00      PROA
ATOM   4400  C   VAL   299     -10.168 -17.930  15.752  1.00 20.00      PROA
ATOM   4401  O   VAL   299     -10.789 -18.616  16.561  1.00 20.00      PROA
ATOM   4402  N   CYS   300      -9.792 -18.366  14.556  1.00 20.00      PROA
ATOM   4403  HN  CYS   300      -9.254 -17.780  13.944  1.00  0.00      PROA
ATOM   4404  CA  CYS   300     -10.031 -19.723  14.091  1.00 20.00      PROA
ATOM   4405  HA  CYS   300     -10.247 -20.355  14.930  1.00  0.00      PROA
ATOM   4406  CB  CYS   300     -11.156 -19.778  13.058  1.00 20.00      PROA
ATOM   4407  HB1 CYS   300     -11.023 -20.650  12.378  1.00  0.00      PROA
ATOM   4408  HB2 CYS   300     -11.177 -18.879  12.456  1.00  0.00      PROA
ATOM   4409  SG  CYS   300     -12.824 -19.837  13.762  1.00 20.00      PROA
ATOM   4410  HG1 CYS   300     -12.793 -18.611  14.279  1.00  0.00      PROA
ATOM   4411  C   CYS   300      -8.730 -20.168  13.454  1.00 20.00      PROA
ATOM   4412  O   CYS   300      -8.091 -19.399  12.732  1.00 20.00      PROA
ATOM   4413  N   LEU   301      -8.332 -21.404  13.732  1.00 20.00      PROA
ATOM   4414  HN  LEU   301      -8.840 -21.983  14.373  1.00  0.00      PROA
ATOM   4415  CA  LEU   301      -7.096 -21.947  13.184  1.00 20.00      PROA
ATOM   4416  HA  LEU   301      -6.773 -21.363  12.331  1.00  0.00      PROA
ATOM   4417  CB  LEU   301      -5.998 -21.943  14.249  1.00 20.00      PROA
ATOM   4418  HB1 LEU   301      -6.416 -22.423  15.165  1.00  0.00      PROA
ATOM   4419  HB2 LEU   301      -5.762 -20.888  14.515  1.00  0.00      PROA
ATOM   4420  CG  LEU   301      -4.703 -22.679  13.886  1.00 20.00      PROA
ATOM   4421  HG  LEU   301      -4.889 -23.695  13.465  1.00  0.00      PROA
ATOM   4422  CD1 LEU   301      -3.904 -21.865  12.876  1.00 20.00      PROA
ATOM   4423 HD11 LEU   301      -3.659 -20.868  13.301  1.00  0.00      PROA
ATOM   4424 HD12 LEU   301      -4.479 -21.713  11.940  1.00  0.00      PROA
ATOM   4425 HD13 LEU   301      -2.962 -22.389  12.615  1.00  0.00      PROA
ATOM   4426  CD2 LEU   301      -3.882 -22.907  15.146  1.00 20.00      PROA
ATOM   4427 HD21 LEU   301      -4.304 -23.762  15.722  1.00  0.00      PROA
ATOM   4428 HD22 LEU   301      -3.948 -22.023  15.804  1.00  0.00      PROA
ATOM   4429 HD23 LEU   301      -2.820 -23.130  14.914  1.00  0.00      PROA
ATOM   4430  C   LEU   301      -7.287 -23.369  12.685  1.00 20.00      PROA
ATOM   4431  O   LEU   301      -7.980 -24.168  13.315  1.00 20.00      PROA
ATOM   4432  N   THR   302      -6.667 -23.671  11.550  1.00 20.00      PROA
ATOM   4433  HN  THR   302      -6.115 -22.993  11.060  1.00  0.00      PROA
ATOM   4434  CA  THR   302      -6.718 -25.000  10.960  1.00 20.00      PROA
ATOM   4435  HA  THR   302      -6.805 -25.745  11.739  1.00  0.00      PROA
ATOM   4436  CB  THR   302      -7.881 -25.145   9.943  1.00 20.00      PROA
ATOM   4437  HB  THR   302      -8.832 -24.874  10.458  1.00  0.00      PROA
ATOM   4438  OG1 THR   302      -7.969 -26.511   9.513  1.00 20.00      PROA
ATOM   4439  HG1 THR   302      -7.951 -26.457   8.554  1.00  0.00      PROA
ATOM   4440  CG2 THR   302      -7.660 -24.259   8.730  1.00 20.00      PROA
ATOM   4441 HG21 THR   302      -6.835 -24.641   8.096  1.00  0.00      PROA
ATOM   4442 HG22 THR   302      -7.487 -23.208   9.036  1.00  0.00      PROA
ATOM   4443 HG23 THR   302      -8.578 -24.264   8.101  1.00  0.00      PROA
ATOM   4444  C   THR   302      -5.382 -25.214  10.257  1.00 20.00      PROA
ATOM   4445  O   THR   302      -4.549 -24.308  10.215  1.00 20.00      PROA
ATOM   4446  N   MET   303      -5.173 -26.407   9.713  1.00 20.00      PROA
ATOM   4447  HN  MET   303      -5.875 -27.108   9.773  1.00  0.00      PROA
ATOM   4448  CA  MET   303      -3.919 -26.716   9.038  1.00 20.00      PROA
ATOM   4449  HA  MET   303      -3.121 -26.161   9.509  1.00  0.00      PROA
ATOM   4450  CB  MET   303      -3.626 -28.214   9.138  1.00 20.00      PROA
ATOM   4451  HB1 MET   303      -2.783 -28.517   8.484  1.00  0.00      PROA
ATOM   4452  HB2 MET   303      -4.521 -28.774   8.780  1.00  0.00      PROA
ATOM   4453  CG  MET   303      -3.367 -28.600  10.596  1.00 20.00      PROA
ATOM   4454  HG1 MET   303      -3.289 -29.707  10.680  1.00  0.00      PROA
ATOM   4455  HG2 MET   303      -4.209 -28.286  11.251  1.00  0.00      PROA
ATOM   4456  SD  MET   303      -1.855 -27.852  11.164  1.00 20.00      PROA
ATOM   4457  CE  MET   303      -0.678 -28.729  10.158  1.00 20.00      PROA
ATOM   4458  HE1 MET   303      -0.775 -28.470   9.084  1.00  0.00      PROA
ATOM   4459  HE2 MET   303      -0.823 -29.826  10.258  1.00  0.00      PROA
ATOM   4460  HE3 MET   303       0.347 -28.489  10.505  1.00  0.00      PROA
ATOM   4461  C   MET   303      -3.940 -26.286   7.581  1.00 20.00      PROA
ATOM   4462  O   MET   303      -4.973 -26.361   6.917  1.00 20.00      PROA
ATOM   4463  N   SER   304      -2.792 -25.826   7.094  1.00 20.00      PROA
ATOM   4464  HN  SER   304      -1.986 -25.742   7.682  1.00  0.00      PROA
ATOM   4465  CA  SER   304      -2.674 -25.392   5.710  1.00 20.00      PROA
ATOM   4466  HA  SER   304      -3.641 -25.354   5.229  1.00  0.00      PROA
ATOM   4467  CB  SER   304      -2.072 -23.992   5.635  1.00 20.00      PROA
ATOM   4468  HB1 SER   304      -1.056 -23.981   6.095  1.00  0.00      PROA
ATOM   4469  HB2 SER   304      -2.696 -23.270   6.196  1.00  0.00      PROA
ATOM   4470  OG  SER   304      -1.979 -23.577   4.285  1.00 20.00      PROA
ATOM   4471  HG1 SER   304      -1.289 -22.876   4.285  1.00  0.00      PROA
ATOM   4472  C   SER   304      -1.801 -26.357   4.914  1.00 20.00      PROA
ATOM   4473  O   SER   304      -0.796 -26.859   5.414  1.00 20.00      PROA
ATOM   4474  N   GLU   305      -2.189 -26.598   3.667  1.00 20.00      PROA
ATOM   4475  HN  GLU   305      -3.060 -26.265   3.330  1.00  0.00      PROA
ATOM   4476  CA  GLU   305      -1.459 -27.506   2.794  1.00 20.00      PROA
ATOM   4477  HA  GLU   305      -0.715 -28.071   3.345  1.00  0.00      PROA
ATOM   4478  CB  GLU   305      -2.434 -28.510   2.177  1.00 20.00      PROA
ATOM   4479  HB1 GLU   305      -1.871 -29.314   1.641  1.00  0.00      PROA
ATOM   4480  HB2 GLU   305      -3.085 -27.999   1.430  1.00  0.00      PROA
ATOM   4481  CG  GLU   305      -3.339 -29.186   3.196  1.00 20.00      PROA
ATOM   4482  HG1 GLU   305      -3.862 -28.453   3.841  1.00  0.00      PROA
ATOM   4483  HG2 GLU   305      -2.765 -29.853   3.869  1.00  0.00      PROA
ATOM   4484  CD  GLU   305      -4.450 -29.990   2.548  1.00 20.00      PROA
ATOM   4485  OE1 GLU   305      -5.252 -29.401   1.790  1.00 20.00      PROA
ATOM   4486  OE2 GLU   305      -4.523 -31.210   2.797  1.00 20.00      PROA
ATOM   4487  C   GLU   305      -0.744 -26.736   1.686  1.00 20.00      PROA
ATOM   4488  O   GLU   305      -0.098 -27.333   0.824  1.00 20.00      PROA
ATOM   4489  N   LYS   306      -0.861 -25.413   1.711  1.00 20.00      PROA
ATOM   4490  HN  LYS   306      -1.360 -24.964   2.459  1.00  0.00      PROA
ATOM   4491  CA  LYS   306      -0.232 -24.581   0.693  1.00 20.00      PROA
ATOM   4492  HA  LYS   306       0.828 -24.980   1.092  1.00  0.00      PROA
ATOM   4493  CB  LYS   306      -1.291 -24.092  -0.299  1.00 20.00      PROA
ATOM   4494  HB1 LYS   306      -1.966 -24.782  -0.923  1.00  0.00      PROA
ATOM   4495  HB2 LYS   306      -0.933 -23.243  -0.947  1.00  0.00      PROA
ATOM   4496  CG  LYS   306      -2.544 -23.536   0.362  1.00 20.00      PROA
ATOM   4497  HG1 LYS   306      -2.263 -22.715   1.066  1.00  0.00      PROA
ATOM   4498  HG2 LYS   306      -3.066 -24.324   0.955  1.00  0.00      PROA
ATOM   4499  CD  LYS   306      -3.533 -22.992  -0.663  1.00 20.00      PROA
ATOM   4500  HD1 LYS   306      -4.466 -22.721  -0.115  1.00  0.00      PROA
ATOM   4501  HD2 LYS   306      -3.794 -23.763  -1.420  1.00  0.00      PROA
ATOM   4502  CE  LYS   306      -2.999 -21.737  -1.337  1.00 20.00      PROA
ATOM   4503  HE1 LYS   306      -2.055 -21.894  -1.898  1.00  0.00      PROA
ATOM   4504  HE2 LYS   306      -2.826 -20.957  -0.565  1.00  0.00      PROA
ATOM   4505  NZ  LYS   306      -3.966 -21.182  -2.327  1.00 20.00      PROA
ATOM   4506  HZ1 LYS   306      -4.911 -21.141  -1.876  1.00  0.00      PROA
ATOM   4507  HZ2 LYS   306      -4.109 -21.811  -3.148  1.00  0.00      PROA
ATOM   4508  HZ3 LYS   306      -3.688 -20.238  -2.654  1.00  0.00      PROA
ATOM   4509  C   LYS   306       0.516 -23.387   1.276  1.00 20.00      PROA
ATOM   4510  O   LYS   306       0.498 -22.298   0.704  1.00 20.00      PROA
ATOM   4511  N   GLY   307       1.179 -23.595   2.409  1.00 20.00      PROA
ATOM   4512  HN  GLY   307       1.141 -24.456   2.910  1.00  0.00      PROA
ATOM   4513  CA  GLY   307       1.918 -22.513   3.036  1.00 20.00      PROA
ATOM   4514  HA1 GLY   307       2.335 -21.844   2.292  1.00  0.00      PROA
ATOM   4515  HA2 GLY   307       2.672 -22.959   3.663  1.00  0.00      PROA
ATOM   4516  C   GLY   307       1.007 -21.686   3.920  1.00 20.00      PROA
ATOM   4517  O   GLY   307      -0.194 -21.930   3.973  1.00 20.00      PROA
ATOM   4518  N   PHE   308       1.567 -20.703   4.613  1.00 20.00      PROA
ATOM   4519  HN  PHE   308       2.544 -20.536   4.618  1.00  0.00      PROA
ATOM   4520  CA  PHE   308       0.763 -19.871   5.497  1.00 20.00      PROA
ATOM   4521  HA  PHE   308       0.358 -20.512   6.268  1.00  0.00      PROA
ATOM   4522  CB  PHE   308       1.623 -18.778   6.135  1.00 20.00      PROA
ATOM   4523  HB1 PHE   308       2.085 -18.130   5.359  1.00  0.00      PROA
ATOM   4524  HB2 PHE   308       2.455 -19.259   6.694  1.00  0.00      PROA
ATOM   4525  CG  PHE   308       0.875 -17.910   7.109  1.00 20.00      PROA
ATOM   4526  CD1 PHE   308       0.277 -18.467   8.238  1.00 20.00      PROA
ATOM   4527  HD1 PHE   308       0.353 -19.529   8.408  1.00  0.00      PROA
ATOM   4528  CE1 PHE   308      -0.432 -17.670   9.145  1.00 20.00      PROA
ATOM   4529  HE1 PHE   308      -0.913 -18.124   9.999  1.00  0.00      PROA
ATOM   4530  CZ  PHE   308      -0.546 -16.297   8.920  1.00 20.00      PROA
ATOM   4531  HZ  PHE   308      -1.108 -15.685   9.610  1.00  0.00      PROA
ATOM   4532  CD2 PHE   308       0.757 -16.540   6.895  1.00 20.00      PROA
ATOM   4533  HD2 PHE   308       1.173 -16.109   6.009  1.00  0.00      PROA
ATOM   4534  CE2 PHE   308       0.050 -15.730   7.794  1.00 20.00      PROA
ATOM   4535  HE2 PHE   308      -0.082 -14.691   7.598  1.00  0.00      PROA
ATOM   4536  C   PHE   308      -0.410 -19.233   4.758  1.00 20.00      PROA
ATOM   4537  O   PHE   308      -0.250 -18.708   3.654  1.00 20.00      PROA
ATOM   4538  N   GLN   309      -1.587 -19.303   5.375  1.00 20.00      PROA
ATOM   4539  HN  GLN   309      -1.689 -19.773   6.255  1.00  0.00      PROA
ATOM   4540  CA  GLN   309      -2.804 -18.720   4.823  1.00 20.00      PROA
ATOM   4541  HA  GLN   309      -2.570 -18.074   3.989  1.00  0.00      PROA
ATOM   4542  CB  GLN   309      -3.792 -19.793   4.372  1.00 20.00      PROA
ATOM   4543  HB1 GLN   309      -4.760 -19.308   4.089  1.00  0.00      PROA
ATOM   4544  HB2 GLN   309      -4.003 -20.464   5.240  1.00  0.00      PROA
ATOM   4545  CG  GLN   309      -3.348 -20.660   3.219  1.00 20.00      PROA
ATOM   4546  HG1 GLN   309      -2.444 -21.229   3.500  1.00  0.00      PROA
ATOM   4547  HG2 GLN   309      -3.065 -20.013   2.359  1.00  0.00      PROA
ATOM   4548  CD  GLN   309      -4.459 -21.577   2.765  1.00 20.00      PROA
ATOM   4549  OE1 GLN   309      -5.484 -21.118   2.263  1.00 20.00      PROA
ATOM   4550  NE2 GLN   309      -4.272 -22.877   2.953  1.00 20.00      PROA
ATOM   4551 HE21 GLN   309      -3.451 -23.153   3.464  1.00  0.00      PROA
ATOM   4552 HE22 GLN   309      -5.084 -23.443   2.880  1.00  0.00      PROA
ATOM   4553  C   GLN   309      -3.485 -17.892   5.901  1.00 20.00      PROA
ATOM   4554  O   GLN   309      -3.453 -18.238   7.084  1.00 20.00      PROA
ATOM   4555  N   GLN   310      -4.112 -16.799   5.493  1.00 20.00      PROA
ATOM   4556  HN  GLN   310      -4.131 -16.556   4.520  1.00  0.00      PROA
ATOM   4557  CA  GLN   310      -4.804 -15.961   6.450  1.00 20.00      PROA
ATOM   4558  HA  GLN   310      -5.206 -16.602   7.209  1.00  0.00      PROA
ATOM   4559  CB  GLN   310      -3.823 -14.963   7.093  1.00 20.00      PROA
ATOM   4560  HB1 GLN   310      -2.960 -15.558   7.480  1.00  0.00      PROA
ATOM   4561  HB2 GLN   310      -4.303 -14.502   7.987  1.00  0.00      PROA
ATOM   4562  CG  GLN   310      -3.256 -13.878   6.165  1.00 20.00      PROA
ATOM   4563  HG1 GLN   310      -2.925 -14.328   5.209  1.00  0.00      PROA
ATOM   4564  HG2 GLN   310      -2.368 -13.441   6.662  1.00  0.00      PROA
ATOM   4565  CD  GLN   310      -4.227 -12.728   5.926  1.00 20.00      PROA
ATOM   4566  OE1 GLN   310      -5.033 -12.395   6.790  1.00 20.00      PROA
ATOM   4567  NE2 GLN   310      -4.137 -12.107   4.754  1.00 20.00      PROA
ATOM   4568 HE21 GLN   310      -3.377 -12.342   4.143  1.00  0.00      PROA
ATOM   4569 HE22 GLN   310      -4.739 -11.326   4.583  1.00  0.00      PROA
ATOM   4570  C   GLN   310      -5.970 -15.234   5.812  1.00 20.00      PROA
ATOM   4571  O   GLN   310      -5.881 -14.760   4.674  1.00 20.00      PROA
ATOM   4572  N   ILE   311      -7.077 -15.200   6.549  1.00 20.00      PROA
ATOM   4573  HN  ILE   311      -7.106 -15.667   7.440  1.00  0.00      PROA
ATOM   4574  CA  ILE   311      -8.298 -14.508   6.149  1.00 20.00      PROA
ATOM   4575  HA  ILE   311      -8.140 -13.888   5.281  1.00  0.00      PROA
ATOM   4576  CB  ILE   311      -9.477 -15.479   5.977  1.00 20.00      PROA
ATOM   4577  HB  ILE   311      -9.656 -16.021   6.937  1.00  0.00      PROA
ATOM   4578  CG2 ILE   311     -10.721 -14.712   5.583  1.00 20.00      PROA
ATOM   4579 HG21 ILE   311     -10.548 -14.055   4.703  1.00  0.00      PROA
ATOM   4580 HG22 ILE   311     -11.077 -14.073   6.419  1.00  0.00      PROA
ATOM   4581 HG23 ILE   311     -11.550 -15.408   5.321  1.00  0.00      PROA
ATOM   4582  CG1 ILE   311      -9.129 -16.545   4.932  1.00 20.00      PROA
ATOM   4583 HG11 ILE   311      -9.990 -17.253   4.873  1.00  0.00      PROA
ATOM   4584 HG12 ILE   311      -8.250 -17.133   5.283  1.00  0.00      PROA
ATOM   4585  CD  ILE   311      -8.857 -16.002   3.557  1.00 20.00      PROA
ATOM   4586  HD1 ILE   311      -8.022 -15.273   3.545  1.00  0.00      PROA
ATOM   4587  HD2 ILE   311      -9.756 -15.498   3.136  1.00  0.00      PROA
ATOM   4588  HD3 ILE   311      -8.589 -16.830   2.862  1.00  0.00      PROA
ATOM   4589  C   ILE   311      -8.532 -13.647   7.377  1.00 20.00      PROA
ATOM   4590  O   ILE   311      -8.866 -14.170   8.445  1.00 20.00      PROA
ATOM   4591  N   SER   312      -8.360 -12.337   7.218  1.00 20.00      PROA
ATOM   4592  HN  SER   312      -8.004 -11.939   6.379  1.00  0.00      PROA
ATOM   4593  CA  SER   312      -8.459 -11.388   8.322  1.00 20.00      PROA
ATOM   4594  HA  SER   312      -8.851 -11.891   9.189  1.00  0.00      PROA
ATOM   4595  CB  SER   312      -7.053 -10.887   8.670  1.00 20.00      PROA
ATOM   4596  HB1 SER   312      -7.082 -10.209   9.550  1.00  0.00      PROA
ATOM   4597  HB2 SER   312      -6.594 -10.348   7.817  1.00  0.00      PROA
ATOM   4598  OG  SER   312      -6.216 -11.980   8.991  1.00 20.00      PROA
ATOM   4599  HG1 SER   312      -5.872 -12.305   8.133  1.00  0.00      PROA
ATOM   4600  C   SER   312      -9.344 -10.177   8.085  1.00 20.00      PROA
ATOM   4601  O   SER   312      -9.580  -9.767   6.946  1.00 20.00      PROA
ATOM   4602  N   PHE   313      -9.801  -9.594   9.190  1.00 20.00      PROA
ATOM   4603  HN  PHE   313      -9.612  -9.951  10.104  1.00  0.00      PROA
ATOM   4604  CA  PHE   313     -10.662  -8.421   9.161  1.00 20.00      PROA
ATOM   4605  HA  PHE   313     -10.452  -7.908   8.250  1.00  0.00      PROA
ATOM   4606  CB  PHE   313     -12.140  -8.834   9.278  1.00 20.00      PROA
ATOM   4607  HB1 PHE   313     -12.792  -7.935   9.241  1.00  0.00      PROA
ATOM   4608  HB2 PHE   313     -12.317  -9.333  10.256  1.00  0.00      PROA
ATOM   4609  CG  PHE   313     -12.588  -9.776   8.201  1.00 20.00      PROA
ATOM   4610  CD1 PHE   313     -12.950  -9.296   6.943  1.00 20.00      PROA
ATOM   4611  HD1 PHE   313     -12.938  -8.228   6.764  1.00  0.00      PROA
ATOM   4612  CE1 PHE   313     -13.301 -10.171   5.915  1.00 20.00      PROA
ATOM   4613  HE1 PHE   313     -13.578  -9.790   4.944  1.00  0.00      PROA
ATOM   4614  CZ  PHE   313     -13.293 -11.544   6.140  1.00 20.00      PROA
ATOM   4615  HZ  PHE   313     -13.557 -12.213   5.337  1.00  0.00      PROA
ATOM   4616  CD2 PHE   313     -12.588 -11.150   8.421  1.00 20.00      PROA
ATOM   4617  HD2 PHE   313     -12.281 -11.530   9.385  1.00  0.00      PROA
ATOM   4618  CE2 PHE   313     -12.937 -12.037   7.396  1.00 20.00      PROA
ATOM   4619  HE2 PHE   313     -12.912 -13.099   7.575  1.00  0.00      PROA
ATOM   4620  C   PHE   313     -10.322  -7.506  10.319  1.00 20.00      PROA
ATOM   4621  O   PHE   313     -10.060  -7.963  11.436  1.00 20.00      PROA
ATOM   4622  N   VAL   314     -10.303  -6.209  10.036  1.00 20.00      PROA
ATOM   4623  HN  VAL   314     -10.475  -5.898   9.102  1.00  0.00      PROA
ATOM   4624  CA  VAL   314     -10.059  -5.203  11.052  1.00 20.00      PROA
ATOM   4625  HA  VAL   314     -10.123  -5.623  12.043  1.00  0.00      PROA
ATOM   4626  CB  VAL   314      -8.697  -4.494  10.883  1.00 20.00      PROA
ATOM   4627  HB  VAL   314      -8.549  -4.235   9.806  1.00  0.00      PROA
ATOM   4628  CG1 VAL   314      -8.676  -3.224  11.712  1.00 20.00      PROA
ATOM   4629 HG11 VAL   314      -9.016  -3.424  12.752  1.00  0.00      PROA
ATOM   4630 HG12 VAL   314      -9.312  -2.424  11.272  1.00  0.00      PROA
ATOM   4631 HG13 VAL   314      -7.644  -2.821  11.765  1.00  0.00      PROA
ATOM   4632  CG2 VAL   314      -7.573  -5.417  11.332  1.00 20.00      PROA
ATOM   4633 HG21 VAL   314      -7.597  -6.336  10.706  1.00  0.00      PROA
ATOM   4634 HG22 VAL   314      -7.713  -5.723  12.390  1.00  0.00      PROA
ATOM   4635 HG23 VAL   314      -6.575  -4.953  11.219  1.00  0.00      PROA
ATOM   4636  C   VAL   314     -11.168  -4.184  10.893  1.00 20.00      PROA
ATOM   4637  O   VAL   314     -11.286  -3.536   9.844  1.00 20.00      PROA
ATOM   4638  N   ASN   315     -11.994  -4.057  11.926  1.00 20.00      PROA
ATOM   4639  HN  ASN   315     -11.870  -4.619  12.752  1.00  0.00      PROA
ATOM   4640  CA  ASN   315     -13.107  -3.119  11.888  1.00 20.00      PROA
ATOM   4641  HA  ASN   315     -13.756  -3.318  12.727  1.00  0.00      PROA
ATOM   4642  CB  ASN   315     -12.576  -1.686  11.949  1.00 20.00      PROA
ATOM   4643  HB1 ASN   315     -13.418  -0.966  12.012  1.00  0.00      PROA
ATOM   4644  HB2 ASN   315     -11.996  -1.452  11.029  1.00  0.00      PROA
ATOM   4645  CG  ASN   315     -11.676  -1.458  13.148  1.00 20.00      PROA
ATOM   4646  OD1 ASN   315     -11.583  -2.308  14.042  1.00 20.00      PROA
ATOM   4647  ND2 ASN   315     -11.012  -0.304  13.181  1.00 20.00      PROA
ATOM   4648 HD21 ASN   315     -11.297   0.461  12.597  1.00  0.00      PROA
ATOM   4649 HD22 ASN   315     -10.481  -0.131  14.018  1.00  0.00      PROA
ATOM   4650  C   ASN   315     -13.925  -3.342  10.613  1.00 20.00      PROA
ATOM   4651  O   ASN   315     -14.331  -2.395   9.943  1.00 20.00      PROA
ATOM   4652  N   SER   316     -14.153  -4.617  10.309  1.00 20.00      PROA
ATOM   4653  HN  SER   316     -13.783  -5.329  10.920  1.00  0.00      PROA
ATOM   4654  CA  SER   316     -14.914  -5.066   9.144  1.00 20.00      PROA
ATOM   4655  HA  SER   316     -14.999  -6.140   9.221  1.00  0.00      PROA
ATOM   4656  CB  SER   316     -16.319  -4.470   9.158  1.00 20.00      PROA
ATOM   4657  HB1 SER   316     -16.822  -4.619   8.176  1.00  0.00      PROA
ATOM   4658  HB2 SER   316     -16.361  -3.380   9.349  1.00  0.00      PROA
ATOM   4659  OG  SER   316     -17.133  -5.180  10.080  1.00 20.00      PROA
ATOM   4660  HG1 SER   316     -17.029  -4.723  10.940  1.00  0.00      PROA
ATOM   4661  C   SER   316     -14.255  -4.832   7.790  1.00 20.00      PROA
ATOM   4662  O   SER   316     -14.874  -5.047   6.749  1.00 20.00      PROA
ATOM   4663  N   ILE   317     -13.003  -4.389   7.809  1.00 20.00      PROA
ATOM   4664  HN  ILE   317     -12.542  -4.117   8.663  1.00  0.00      PROA
ATOM   4665  CA  ILE   317     -12.249  -4.182   6.580  1.00 20.00      PROA
ATOM   4666  HA  ILE   317     -12.895  -3.900   5.758  1.00  0.00      PROA
ATOM   4667  CB  ILE   317     -11.128  -3.130   6.755  1.00 20.00      PROA
ATOM   4668  HB  ILE   317     -10.516  -3.376   7.650  1.00  0.00      PROA
ATOM   4669  CG2 ILE   317     -10.183  -3.173   5.557  1.00 20.00      PROA
ATOM   4670 HG21 ILE   317     -10.743  -3.078   4.600  1.00  0.00      PROA
ATOM   4671 HG22 ILE   317      -9.557  -4.088   5.526  1.00  0.00      PROA
ATOM   4672 HG23 ILE   317      -9.471  -2.321   5.589  1.00  0.00      PROA
ATOM   4673  CG1 ILE   317     -11.732  -1.734   6.928  1.00 20.00      PROA
ATOM   4674 HG11 ILE   317     -12.614  -1.783   7.608  1.00  0.00      PROA
ATOM   4675 HG12 ILE   317     -12.094  -1.378   5.936  1.00  0.00      PROA
ATOM   4676  CD  ILE   317     -10.743  -0.735   7.514  1.00 20.00      PROA
ATOM   4677  HD1 ILE   317      -9.780  -0.757   6.967  1.00  0.00      PROA
ATOM   4678  HD2 ILE   317     -10.529  -0.986   8.575  1.00  0.00      PROA
ATOM   4679  HD3 ILE   317     -11.157   0.295   7.470  1.00  0.00      PROA
ATOM   4680  C   ILE   317     -11.583  -5.510   6.262  1.00 20.00      PROA
ATOM   4681  O   ILE   317     -11.029  -6.153   7.153  1.00 20.00      PROA
ATOM   4682  N   ALA   318     -11.635  -5.933   5.003  1.00 20.00      PROA
ATOM   4683  HN  ALA   318     -11.970  -5.366   4.244  1.00  0.00      PROA
ATOM   4684  CA  ALA   318     -10.988  -7.185   4.630  1.00 20.00      PROA
ATOM   4685  HA  ALA   318     -11.092  -7.923   5.413  1.00  0.00      PROA
ATOM   4686  CB  ALA   318     -11.589  -7.731   3.338  1.00 20.00      PROA
ATOM   4687  HB1 ALA   318     -11.506  -7.001   2.507  1.00  0.00      PROA
ATOM   4688  HB2 ALA   318     -12.664  -7.952   3.506  1.00  0.00      PROA
ATOM   4689  HB3 ALA   318     -11.089  -8.678   3.042  1.00  0.00      PROA
ATOM   4690  C   ALA   318      -9.501  -6.905   4.436  1.00 20.00      PROA
ATOM   4691  O   ALA   318      -9.101  -6.342   3.419  1.00 20.00      PROA
ATOM   4692  N   THR   319      -8.680  -7.278   5.416  1.00 20.00      PROA
ATOM   4693  HN  THR   319      -9.013  -7.635   6.294  1.00  0.00      PROA
ATOM   4694  CA  THR   319      -7.244  -7.040   5.302  1.00 20.00      PROA
ATOM   4695  HA  THR   319      -7.054  -6.149   4.720  1.00  0.00      PROA
ATOM   4696  CB  THR   319      -6.618  -6.841   6.695  1.00 20.00      PROA
ATOM   4697  HB  THR   319      -5.505  -6.856   6.626  1.00  0.00      PROA
ATOM   4698  OG1 THR   319      -7.049  -7.886   7.580  1.00 20.00      PROA
ATOM   4699  HG1 THR   319      -6.803  -8.722   7.171  1.00  0.00      PROA
ATOM   4700  CG2 THR   319      -7.054  -5.493   7.267  1.00 20.00      PROA
ATOM   4701 HG21 THR   319      -8.158  -5.450   7.370  1.00  0.00      PROA
ATOM   4702 HG22 THR   319      -6.725  -4.658   6.616  1.00  0.00      PROA
ATOM   4703 HG23 THR   319      -6.609  -5.363   8.278  1.00  0.00      PROA
ATOM   4704  C   THR   319      -6.625  -8.224   4.561  1.00 20.00      PROA
ATOM   4705  O   THR   319      -6.010  -9.115   5.153  1.00 20.00      PROA
ATOM   4706  N   SER   320      -6.816  -8.212   3.244  1.00 20.00      PROA
ATOM   4707  HN  SER   320      -7.325  -7.473   2.803  1.00  0.00      PROA
ATOM   4708  CA  SER   320      -6.351  -9.272   2.361  1.00 20.00      PROA
ATOM   4709  HA  SER   320      -6.831 -10.189   2.646  1.00  0.00      PROA
ATOM   4710  CB  SER   320      -6.798  -8.980   0.926  1.00 20.00      PROA
ATOM   4711  HB1 SER   320      -7.907  -8.908   0.904  1.00  0.00      PROA
ATOM   4712  HB2 SER   320      -6.502  -9.811   0.245  1.00  0.00      PROA
ATOM   4713  OG  SER   320      -6.247  -7.761   0.468  1.00 20.00      PROA
ATOM   4714  HG1 SER   320      -6.881  -7.259  -0.084  1.00  0.00      PROA
ATOM   4715  C   SER   320      -4.854  -9.555   2.387  1.00 20.00      PROA
ATOM   4716  O   SER   320      -4.437 -10.656   2.033  1.00 20.00      PROA
ATOM   4717  N   LYS   321      -4.042  -8.579   2.782  1.00 20.00      PROA
ATOM   4718  HN  LYS   321      -4.382  -7.683   3.064  1.00  0.00      PROA
ATOM   4719  CA  LYS   321      -2.598  -8.818   2.854  1.00 20.00      PROA
ATOM   4720  HA  LYS   321      -2.314  -9.686   2.279  1.00  0.00      PROA
ATOM   4721  CB  LYS   321      -1.801  -7.621   2.319  1.00 20.00      PROA
ATOM   4722  HB1 LYS   321      -0.725  -7.788   2.566  1.00  0.00      PROA
ATOM   4723  HB2 LYS   321      -2.108  -6.690   2.836  1.00  0.00      PROA
ATOM   4724  CG  LYS   321      -1.869  -7.438   0.812  1.00 20.00      PROA
ATOM   4725  HG1 LYS   321      -2.903  -7.146   0.522  1.00  0.00      PROA
ATOM   4726  HG2 LYS   321      -1.648  -8.422   0.333  1.00  0.00      PROA
ATOM   4727  CD  LYS   321      -0.823  -6.427   0.350  1.00 20.00      PROA
ATOM   4728  HD1 LYS   321       0.176  -6.729   0.737  1.00  0.00      PROA
ATOM   4729  HD2 LYS   321      -1.042  -5.420   0.772  1.00  0.00      PROA
ATOM   4730  CE  LYS   321      -0.736  -6.369  -1.171  1.00 20.00      PROA
ATOM   4731  HE1 LYS   321      -0.534  -7.379  -1.590  1.00  0.00      PROA
ATOM   4732  HE2 LYS   321       0.072  -5.691  -1.511  1.00  0.00      PROA
ATOM   4733  NZ  LYS   321      -1.996  -5.875  -1.762  1.00 20.00      PROA
ATOM   4734  HZ1 LYS   321      -2.298  -4.964  -1.384  1.00  0.00      PROA
ATOM   4735  HZ2 LYS   321      -2.800  -6.512  -1.570  1.00  0.00      PROA
ATOM   4736  HZ3 LYS   321      -1.928  -5.789  -2.807  1.00  0.00      PROA
ATOM   4737  C   LYS   321      -2.181  -9.103   4.299  1.00 20.00      PROA
ATOM   4738  O   LYS   321      -1.022  -9.419   4.574  1.00 20.00      PROA
ATOM   4739  N   GLY   322      -3.128  -8.979   5.221  1.00 20.00      PROA
ATOM   4740  HN  GLY   322      -4.077  -8.765   4.989  1.00  0.00      PROA
ATOM   4741  CA  GLY   322      -2.826  -9.245   6.614  1.00 20.00      PROA
ATOM   4742  HA1 GLY   322      -2.038  -9.978   6.710  1.00  0.00      PROA
ATOM   4743  HA2 GLY   322      -3.744  -9.596   7.060  1.00  0.00      PROA
ATOM   4744  C   GLY   322      -2.439  -8.007   7.395  1.00 20.00      PROA
ATOM   4745  O   GLY   322      -3.044  -6.953   7.240  1.00 20.00      PROA
ATOM   4746  N   GLY   323      -1.414  -8.135   8.228  1.00 20.00      PROA
ATOM   4747  HN  GLY   323      -0.889  -8.989   8.332  1.00  0.00      PROA
ATOM   4748  CA  GLY   323      -0.979  -7.013   9.031  1.00 20.00      PROA
ATOM   4749  HA1 GLY   323      -1.770  -6.287   9.129  1.00  0.00      PROA
ATOM   4750  HA2 GLY   323      -0.082  -6.611   8.584  1.00  0.00      PROA
ATOM   4751  C   GLY   323      -0.616  -7.447  10.439  1.00 20.00      PROA
ATOM   4752  O   GLY   323      -0.620  -8.643  10.757  1.00 20.00      PROA
ATOM   4753  N   ARG   324      -0.324  -6.466  11.289  1.00 20.00      PROA
ATOM   4754  HN  ARG   324      -0.267  -5.536  10.928  1.00  0.00      PROA
ATOM   4755  CA  ARG   324       0.078  -6.715  12.671  1.00 20.00      PROA
ATOM   4756  HA  ARG   324       0.970  -7.331  12.641  1.00  0.00      PROA
ATOM   4757  CB  ARG   324       0.413  -5.390  13.356  1.00 20.00      PROA
ATOM   4758  HB1 ARG   324       0.304  -5.467  14.467  1.00  0.00      PROA
ATOM   4759  HB2 ARG   324      -0.310  -4.616  13.018  1.00  0.00      PROA
ATOM   4760  CG  ARG   324       1.834  -4.909  13.117  1.00 20.00      PROA
ATOM   4761  HG1 ARG   324       2.547  -5.573  13.645  1.00  0.00      PROA
ATOM   4762  HG2 ARG   324       1.835  -3.952  13.673  1.00  0.00      PROA
ATOM   4763  CD  ARG   324       2.178  -4.834  11.649  1.00 20.00      PROA
ATOM   4764  HD1 ARG   324       1.552  -4.103  11.108  1.00  0.00      PROA
ATOM   4765  HD2 ARG   324       2.054  -5.833  11.172  1.00  0.00      PROA
ATOM   4766  NE  ARG   324       3.597  -4.540  11.446  1.00 20.00      PROA
ATOM   4767  HE  ARG   324       4.178  -5.215  10.994  1.00  0.00      PROA
ATOM   4768  CZ  ARG   324       4.234  -3.513  12.002  1.00 20.00      PROA
ATOM   4769  NH1 ARG   324       3.580  -2.681  12.797  1.00 20.00      PROA
ATOM   4770 HH11 ARG   324       2.618  -2.875  12.902  1.00  0.00      PROA
ATOM   4771 HH12 ARG   324       3.662  -1.734  12.466  1.00  0.00      PROA
ATOM   4772  NH2 ARG   324       5.523  -3.314  11.758  1.00 20.00      PROA
ATOM   4773 HH21 ARG   324       5.905  -2.507  12.186  1.00  0.00      PROA
ATOM   4774 HH22 ARG   324       5.945  -3.724  10.954  1.00  0.00      PROA
ATOM   4775  C   ARG   324      -0.921  -7.487  13.522  1.00 20.00      PROA
ATOM   4776  O   ARG   324      -0.531  -8.160  14.475  1.00 20.00      PROA
ATOM   4777  N   HSD   325      -2.206  -7.385  13.200  1.00 20.00      PROA
ATOM   4778  HN  HSD   325      -2.485  -6.784  12.472  1.00  0.00      PROA
ATOM   4779  CA  HSD   325      -3.202  -8.115  13.968  1.00 20.00      PROA
ATOM   4780  HA  HSD   325      -3.033  -7.948  15.025  1.00  0.00      PROA
ATOM   4781  CB  HSD   325      -4.615  -7.657  13.603  1.00 20.00      PROA
ATOM   4782  HB1 HSD   325      -4.741  -6.598  13.921  1.00  0.00      PROA
ATOM   4783  HB2 HSD   325      -5.377  -8.251  14.157  1.00  0.00      PROA
ATOM   4784  ND1 HSD   325      -4.122  -7.154  11.177  1.00 20.00      PROA
ATOM   4785  HD1 HSD   325      -3.392  -6.499  11.341  1.00  0.00      PROA
ATOM   4786  CG  HSD   325      -4.925  -7.732  12.139  1.00 20.00      PROA
ATOM   4787  CE1 HSD   325      -4.660  -7.350   9.985  1.00 20.00      PROA
ATOM   4788  HE1 HSD   325      -4.273  -6.992   9.029  1.00  0.00      PROA
ATOM   4789  NE2 HSD   325      -5.780  -8.034  10.139  1.00 20.00      PROA
ATOM   4790  CD2 HSD   325      -5.969  -8.285  11.477  1.00 20.00      PROA
ATOM   4791  HD2 HSD   325      -6.834  -8.834  11.831  1.00  0.00      PROA
ATOM   4792  C   HSD   325      -3.046  -9.609  13.721  1.00 20.00      PROA
ATOM   4793  O   HSD   325      -3.236 -10.416  14.630  1.00 20.00      PROA
ATOM   4794  N   VAL   326      -2.689  -9.974  12.492  1.00 20.00      PROA
ATOM   4795  HN  VAL   326      -2.522  -9.301  11.773  1.00  0.00      PROA
ATOM   4796  CA  VAL   326      -2.500 -11.376  12.145  1.00 20.00      PROA
ATOM   4797  HA  VAL   326      -3.312 -11.963  12.555  1.00  0.00      PROA
ATOM   4798  CB  VAL   326      -2.438 -11.581  10.613  1.00 20.00      PROA
ATOM   4799  HB  VAL   326      -1.659 -10.917  10.166  1.00  0.00      PROA
ATOM   4800  CG1 VAL   326      -2.092 -13.032  10.290  1.00 20.00      PROA
ATOM   4801 HG11 VAL   326      -2.774 -13.721  10.832  1.00  0.00      PROA
ATOM   4802 HG12 VAL   326      -1.048 -13.283  10.569  1.00  0.00      PROA
ATOM   4803 HG13 VAL   326      -2.212 -13.228   9.202  1.00  0.00      PROA
ATOM   4804  CG2 VAL   326      -3.775 -11.231  10.000  1.00 20.00      PROA
ATOM   4805 HG21 VAL   326      -4.000 -10.147  10.076  1.00  0.00      PROA
ATOM   4806 HG22 VAL   326      -4.558 -11.781  10.564  1.00  0.00      PROA
ATOM   4807 HG23 VAL   326      -3.800 -11.517   8.928  1.00  0.00      PROA
ATOM   4808  C   VAL   326      -1.212 -11.887  12.776  1.00 20.00      PROA
ATOM   4809  O   VAL   326      -1.203 -12.946  13.411  1.00 20.00      PROA
ATOM   4810  N   ASP   327      -0.132 -11.127  12.614  1.00 20.00      PROA
ATOM   4811  HN  ASP   327      -0.143 -10.315  12.032  1.00  0.00      PROA
ATOM   4812  CA  ASP   327       1.158 -11.511  13.181  1.00 20.00      PROA
ATOM   4813  HA  ASP   327       1.461 -12.458  12.757  1.00  0.00      PROA
ATOM   4814  CB  ASP   327       2.219 -10.436  12.904  1.00 20.00      PROA
ATOM   4815  HB1 ASP   327       3.224 -10.768  13.247  1.00  0.00      PROA
ATOM   4816  HB2 ASP   327       1.957  -9.492  13.423  1.00  0.00      PROA
ATOM   4817  CG  ASP   327       2.351 -10.096  11.423  1.00 20.00      PROA
ATOM   4818  OD1 ASP   327       2.011 -10.942  10.567  1.00 20.00      PROA
ATOM   4819  OD2 ASP   327       2.814  -8.977  11.119  1.00 20.00      PROA
ATOM   4820  C   ASP   327       1.033 -11.711  14.692  1.00 20.00      PROA
ATOM   4821  O   ASP   327       1.504 -12.706  15.242  1.00 20.00      PROA
ATOM   4822  N   TYR   328       0.389 -10.754  15.350  1.00 20.00      PROA
ATOM   4823  HN  TYR   328       0.082  -9.931  14.870  1.00  0.00      PROA
ATOM   4824  CA  TYR   328       0.182 -10.785  16.793  1.00 20.00      PROA
ATOM   4825  HA  TYR   328       1.135 -10.685  17.276  1.00  0.00      PROA
ATOM   4826  CB  TYR   328      -0.701  -9.600  17.180  1.00 20.00      PROA
ATOM   4827  HB1 TYR   328      -1.617  -9.595  16.547  1.00  0.00      PROA
ATOM   4828  HB2 TYR   328      -0.146  -8.662  16.951  1.00  0.00      PROA
ATOM   4829  CG  TYR   328      -1.114  -9.513  18.632  1.00 20.00      PROA
ATOM   4830  CD1 TYR   328      -0.167  -9.406  19.655  1.00 20.00      PROA
ATOM   4831  HD1 TYR   328       0.885  -9.433  19.425  1.00  0.00      PROA
ATOM   4832  CE1 TYR   328      -0.566  -9.242  20.990  1.00 20.00      PROA
ATOM   4833  HE1 TYR   328       0.177  -9.162  21.768  1.00  0.00      PROA
ATOM   4834  CZ  TYR   328      -1.921  -9.187  21.297  1.00 20.00      PROA
ATOM   4835  OH  TYR   328      -2.348  -9.016  22.595  1.00 20.00      PROA
ATOM   4836  HH  TYR   328      -1.615  -8.650  23.100  1.00  0.00      PROA
ATOM   4837  CD2 TYR   328      -2.462  -9.463  18.976  1.00 20.00      PROA
ATOM   4838  HD2 TYR   328      -3.210  -9.530  18.196  1.00  0.00      PROA
ATOM   4839  CE2 TYR   328      -2.868  -9.298  20.294  1.00 20.00      PROA
ATOM   4840  HE2 TYR   328      -3.915  -9.174  20.523  1.00  0.00      PROA
ATOM   4841  C   TYR   328      -0.438 -12.109  17.254  1.00 20.00      PROA
ATOM   4842  O   TYR   328       0.031 -12.729  18.207  1.00 20.00      PROA
ATOM   4843  N   VAL   329      -1.483 -12.550  16.564  1.00 20.00      PROA
ATOM   4844  HN  VAL   329      -1.850 -12.023  15.799  1.00  0.00      PROA
ATOM   4845  CA  VAL   329      -2.145 -13.799  16.917  1.00 20.00      PROA
ATOM   4846  HA  VAL   329      -2.261 -13.862  17.991  1.00  0.00      PROA
ATOM   4847  CB  VAL   329      -3.552 -13.879  16.271  1.00 20.00      PROA
ATOM   4848  HB  VAL   329      -3.469 -13.658  15.179  1.00  0.00      PROA
ATOM   4849  CG1 VAL   329      -4.138 -15.281  16.448  1.00 20.00      PROA
ATOM   4850 HG11 VAL   329      -4.284 -15.495  17.529  1.00  0.00      PROA
ATOM   4851 HG12 VAL   329      -3.512 -16.085  16.023  1.00  0.00      PROA
ATOM   4852 HG13 VAL   329      -5.135 -15.323  15.957  1.00  0.00      PROA
ATOM   4853  CG2 VAL   329      -4.470 -12.845  16.911  1.00 20.00      PROA
ATOM   4854 HG21 VAL   329      -4.070 -11.817  16.768  1.00  0.00      PROA
ATOM   4855 HG22 VAL   329      -4.571 -13.031  18.001  1.00  0.00      PROA
ATOM   4856 HG23 VAL   329      -5.481 -12.890  16.454  1.00  0.00      PROA
ATOM   4857  C   VAL   329      -1.328 -15.013  16.480  1.00 20.00      PROA
ATOM   4858  O   VAL   329      -1.018 -15.893  17.288  1.00 20.00      PROA
ATOM   4859  N   ALA   330      -0.978 -15.053  15.199  1.00 20.00      PROA
ATOM   4860  HN  ALA   330      -1.200 -14.302  14.571  1.00  0.00      PROA
ATOM   4861  CA  ALA   330      -0.221 -16.166  14.647  1.00 20.00      PROA
ATOM   4862  HA  ALA   330      -0.831 -17.053  14.742  1.00  0.00      PROA
ATOM   4863  CB  ALA   330       0.076 -15.906  13.180  1.00 20.00      PROA
ATOM   4864  HB1 ALA   330       0.701 -14.993  13.055  1.00  0.00      PROA
ATOM   4865  HB2 ALA   330      -0.870 -15.740  12.621  1.00  0.00      PROA
ATOM   4866  HB3 ALA   330       0.603 -16.769  12.715  1.00  0.00      PROA
ATOM   4867  C   ALA   330       1.074 -16.449  15.398  1.00 20.00      PROA
ATOM   4868  O   ALA   330       1.384 -17.601  15.699  1.00 20.00      PROA
ATOM   4869  N   ASP   331       1.825 -15.399  15.709  1.00 20.00      PROA
ATOM   4870  HN  ASP   331       1.620 -14.475  15.367  1.00  0.00      PROA
ATOM   4871  CA  ASP   331       3.099 -15.558  16.400  1.00 20.00      PROA
ATOM   4872  HA  ASP   331       3.694 -16.247  15.819  1.00  0.00      PROA
ATOM   4873  CB  ASP   331       3.837 -14.215  16.444  1.00 20.00      PROA
ATOM   4874  HB1 ASP   331       4.753 -14.286  17.070  1.00  0.00      PROA
ATOM   4875  HB2 ASP   331       3.168 -13.443  16.865  1.00  0.00      PROA
ATOM   4876  CG  ASP   331       4.305 -13.763  15.066  1.00 20.00      PROA
ATOM   4877  OD1 ASP   331       4.856 -12.648  14.956  1.00 20.00      PROA
ATOM   4878  OD2 ASP   331       4.124 -14.526  14.092  1.00 20.00      PROA
ATOM   4879  C   ASP   331       3.030 -16.173  17.798  1.00 20.00      PROA
ATOM   4880  O   ASP   331       3.906 -16.962  18.158  1.00 20.00      PROA
ATOM   4881  N   GLN   332       2.014 -15.838  18.594  1.00 20.00      PROA
ATOM   4882  HN  GLN   332       1.295 -15.212  18.288  1.00  0.00      PROA
ATOM   4883  CA  GLN   332       1.941 -16.436  19.927  1.00 20.00      PROA
ATOM   4884  HA  GLN   332       2.912 -16.363  20.398  1.00  0.00      PROA
ATOM   4885  CB  GLN   332       0.935 -15.708  20.830  1.00 20.00      PROA
ATOM   4886  HB1 GLN   332       1.324 -14.670  20.982  1.00  0.00      PROA
ATOM   4887  HB2 GLN   332       0.952 -16.202  21.832  1.00  0.00      PROA
ATOM   4888  CG  GLN   332      -0.483 -15.622  20.331  1.00 20.00      PROA
ATOM   4889  HG1 GLN   332      -0.890 -16.628  20.109  1.00  0.00      PROA
ATOM   4890  HG2 GLN   332      -0.499 -15.030  19.393  1.00  0.00      PROA
ATOM   4891  CD  GLN   332      -1.389 -14.946  21.349  1.00 20.00      PROA
ATOM   4892  OE1 GLN   332      -1.779 -15.552  22.352  1.00 20.00      PROA
ATOM   4893  NE2 GLN   332      -1.711 -13.679  21.106  1.00 20.00      PROA
ATOM   4894 HE21 GLN   332      -2.479 -13.298  21.624  1.00  0.00      PROA
ATOM   4895 HE22 GLN   332      -1.360 -13.199  20.299  1.00  0.00      PROA
ATOM   4896  C   GLN   332       1.608 -17.919  19.833  1.00 20.00      PROA
ATOM   4897  O   GLN   332       1.877 -18.688  20.758  1.00 20.00      PROA
ATOM   4898  N   ILE   333       1.027 -18.321  18.706  1.00 20.00      PROA
ATOM   4899  HN  ILE   333       0.786 -17.654  18.000  1.00  0.00      PROA
ATOM   4900  CA  ILE   333       0.707 -19.725  18.475  1.00 20.00      PROA
ATOM   4901  HA  ILE   333       0.329 -20.191  19.376  1.00  0.00      PROA
ATOM   4902  CB  ILE   333      -0.288 -19.899  17.304  1.00 20.00      PROA
ATOM   4903  HB  ILE   333       0.051 -19.341  16.409  1.00  0.00      PROA
ATOM   4904  CG2 ILE   333      -0.382 -21.366  16.912  1.00 20.00      PROA
ATOM   4905 HG21 ILE   333      -0.746 -21.985  17.761  1.00  0.00      PROA
ATOM   4906 HG22 ILE   333       0.586 -21.789  16.569  1.00  0.00      PROA
ATOM   4907 HG23 ILE   333      -1.078 -21.512  16.059  1.00  0.00      PROA
ATOM   4908  CG1 ILE   333      -1.661 -19.348  17.698  1.00 20.00      PROA
ATOM   4909 HG11 ILE   333      -1.554 -18.275  17.977  1.00  0.00      PROA
ATOM   4910 HG12 ILE   333      -2.013 -19.890  18.606  1.00  0.00      PROA
ATOM   4911  CD  ILE   333      -2.712 -19.459  16.598  1.00 20.00      PROA
ATOM   4912  HD1 ILE   333      -2.879 -20.509  16.317  1.00  0.00      PROA
ATOM   4913  HD2 ILE   333      -2.392 -18.904  15.690  1.00  0.00      PROA
ATOM   4914  HD3 ILE   333      -3.680 -19.032  16.941  1.00  0.00      PROA
ATOM   4915  C   ILE   333       2.028 -20.388  18.099  1.00 20.00      PROA
ATOM   4916  O   ILE   333       2.417 -21.401  18.673  1.00 20.00      PROA
ATOM   4917  N   VAL   334       2.718 -19.794  17.130  1.00 20.00      PROA
ATOM   4918  HN  VAL   334       2.335 -19.001  16.650  1.00  0.00      PROA
ATOM   4919  CA  VAL   334       4.004 -20.305  16.675  1.00 20.00      PROA
ATOM   4920  HA  VAL   334       3.853 -21.262  16.191  1.00  0.00      PROA
ATOM   4921  CB  VAL   334       4.678 -19.321  15.685  1.00 20.00      PROA
ATOM   4922  HB  VAL   334       4.585 -18.279  16.063  1.00  0.00      PROA
ATOM   4923  CG1 VAL   334       6.161 -19.650  15.538  1.00 20.00      PROA
ATOM   4924 HG11 VAL   334       6.309 -20.738  15.370  1.00  0.00      PROA
ATOM   4925 HG12 VAL   334       6.759 -19.336  16.420  1.00  0.00      PROA
ATOM   4926 HG13 VAL   334       6.587 -19.128  14.654  1.00  0.00      PROA
ATOM   4927  CG2 VAL   334       3.990 -19.402  14.328  1.00 20.00      PROA
ATOM   4928 HG21 VAL   334       2.918 -19.121  14.388  1.00  0.00      PROA
ATOM   4929 HG22 VAL   334       4.065 -20.430  13.915  1.00  0.00      PROA
ATOM   4930 HG23 VAL   334       4.503 -18.708  13.630  1.00  0.00      PROA
ATOM   4931  C   VAL   334       4.945 -20.538  17.850  1.00 20.00      PROA
ATOM   4932  O   VAL   334       5.523 -21.614  17.985  1.00 20.00      PROA
ATOM   4933  N   THR   335       5.099 -19.523  18.694  1.00 20.00      PROA
ATOM   4934  HN  THR   335       4.589 -18.674  18.534  1.00  0.00      PROA
ATOM   4935  CA  THR   335       5.977 -19.628  19.854  1.00 20.00      PROA
ATOM   4936  HA  THR   335       7.000 -19.721  19.523  1.00  0.00      PROA
ATOM   4937  CB  THR   335       5.833 -18.399  20.768  1.00 20.00      PROA
ATOM   4938  HB  THR   335       4.777 -18.292  21.109  1.00  0.00      PROA
ATOM   4939  OG1 THR   335       6.152 -17.217  20.025  1.00 20.00      PROA
ATOM   4940  HG1 THR   335       5.437 -17.123  19.377  1.00  0.00      PROA
ATOM   4941  CG2 THR   335       6.766 -18.510  21.960  1.00 20.00      PROA
ATOM   4942 HG21 THR   335       7.797 -18.743  21.609  1.00  0.00      PROA
ATOM   4943 HG22 THR   335       6.474 -19.326  22.654  1.00  0.00      PROA
ATOM   4944 HG23 THR   335       6.831 -17.557  22.527  1.00  0.00      PROA
ATOM   4945  C   THR   335       5.633 -20.883  20.649  1.00 20.00      PROA
ATOM   4946  O   THR   335       6.465 -21.780  20.801  1.00 20.00      PROA
ATOM   4947  N   LYS   336       4.400 -20.944  21.141  1.00 20.00      PROA
ATOM   4948  HN  LYS   336       3.727 -20.252  20.892  1.00  0.00      PROA
ATOM   4949  CA  LYS   336       3.944 -22.090  21.914  1.00 20.00      PROA
ATOM   4950  HA  LYS   336       4.452 -22.076  22.868  1.00  0.00      PROA
ATOM   4951  CB  LYS   336       2.422 -22.054  22.075  1.00 20.00      PROA
ATOM   4952  HB1 LYS   336       2.081 -23.006  22.552  1.00  0.00      PROA
ATOM   4953  HB2 LYS   336       1.936 -22.001  21.073  1.00  0.00      PROA
ATOM   4954  CG  LYS   336       1.896 -20.905  22.925  1.00 20.00      PROA
ATOM   4955  HG1 LYS   336       0.790 -20.889  22.921  1.00  0.00      PROA
ATOM   4956  HG2 LYS   336       2.272 -19.954  22.514  1.00  0.00      PROA
ATOM   4957  CD  LYS   336       2.394 -20.996  24.358  1.00 20.00      PROA
ATOM   4958  HD1 LYS   336       3.500 -20.884  24.406  1.00  0.00      PROA
ATOM   4959  HD2 LYS   336       2.139 -22.005  24.762  1.00  0.00      PROA
ATOM   4960  CE  LYS   336       1.720 -19.959  25.242  1.00 20.00      PROA
ATOM   4961  HE1 LYS   336       2.124 -20.001  26.277  1.00  0.00      PROA
ATOM   4962  HE2 LYS   336       0.622 -20.142  25.284  1.00  0.00      PROA
ATOM   4963  NZ  LYS   336       1.918 -18.574  24.728  1.00 20.00      PROA
ATOM   4964  HZ1 LYS   336       1.597 -18.483  23.747  1.00  0.00      PROA
ATOM   4965  HZ2 LYS   336       2.891 -18.216  24.798  1.00  0.00      PROA
ATOM   4966  HZ3 LYS   336       1.315 -17.981  25.356  1.00  0.00      PROA
ATOM   4967  C   LYS   336       4.350 -23.400  21.248  1.00 20.00      PROA
ATOM   4968  O   LYS   336       4.979 -24.250  21.875  1.00 20.00      PROA
ATOM   4969  N   LEU   337       3.994 -23.556  19.975  1.00 20.00      PROA
ATOM   4970  HN  LEU   337       3.537 -22.814  19.481  1.00  0.00      PROA
ATOM   4971  CA  LEU   337       4.321 -24.773  19.245  1.00 20.00      PROA
ATOM   4972  HA  LEU   337       3.892 -25.614  19.774  1.00  0.00      PROA
ATOM   4973  CB  LEU   337       3.754 -24.713  17.823  1.00 20.00      PROA
ATOM   4974  HB1 LEU   337       4.065 -25.635  17.276  1.00  0.00      PROA
ATOM   4975  HB2 LEU   337       4.193 -23.843  17.284  1.00  0.00      PROA
ATOM   4976  CG  LEU   337       2.228 -24.617  17.704  1.00 20.00      PROA
ATOM   4977  HG  LEU   337       1.871 -23.644  18.100  1.00  0.00      PROA
ATOM   4978  CD1 LEU   337       1.827 -24.728  16.246  1.00 20.00      PROA
ATOM   4979 HD11 LEU   337       2.159 -25.698  15.818  1.00  0.00      PROA
ATOM   4980 HD12 LEU   337       2.274 -23.911  15.645  1.00  0.00      PROA
ATOM   4981 HD13 LEU   337       0.723 -24.671  16.138  1.00  0.00      PROA
ATOM   4982  CD2 LEU   337       1.565 -25.726  18.505  1.00 20.00      PROA
ATOM   4983 HD21 LEU   337       1.710 -25.590  19.596  1.00  0.00      PROA
ATOM   4984 HD22 LEU   337       2.005 -26.689  18.204  1.00  0.00      PROA
ATOM   4985 HD23 LEU   337       0.476 -25.768  18.292  1.00  0.00      PROA
ATOM   4986  C   LEU   337       5.824 -25.034  19.202  1.00 20.00      PROA
ATOM   4987  O   LEU   337       6.263 -26.178  19.318  1.00 20.00      PROA
ATOM   4988  N   VAL   338       6.614 -23.976  19.038  1.00 20.00      PROA
ATOM   4989  HN  VAL   338       6.233 -23.049  18.951  1.00  0.00      PROA
ATOM   4990  CA  VAL   338       8.066 -24.121  18.997  1.00 20.00      PROA
ATOM   4991  HA  VAL   338       8.336 -24.873  18.268  1.00  0.00      PROA
ATOM   4992  CB  VAL   338       8.757 -22.789  18.625  1.00 20.00      PROA
ATOM   4993  HB  VAL   338       8.433 -21.996  19.340  1.00  0.00      PROA
ATOM   4994  CG1 VAL   338      10.267 -22.946  18.701  1.00 20.00      PROA
ATOM   4995 HG11 VAL   338      10.561 -23.888  18.190  1.00  0.00      PROA
ATOM   4996 HG12 VAL   338      10.619 -22.992  19.747  1.00  0.00      PROA
ATOM   4997 HG13 VAL   338      10.806 -22.137  18.188  1.00  0.00      PROA
ATOM   4998  CG2 VAL   338       8.345 -22.367  17.223  1.00 20.00      PROA
ATOM   4999 HG21 VAL   338       7.325 -22.703  16.961  1.00  0.00      PROA
ATOM   5000 HG22 VAL   338       9.021 -22.811  16.459  1.00  0.00      PROA
ATOM   5001 HG23 VAL   338       8.366 -21.263  17.117  1.00  0.00      PROA
ATOM   5002  C   VAL   338       8.576 -24.583  20.362  1.00 20.00      PROA
ATOM   5003  O   VAL   338       9.478 -25.417  20.451  1.00 20.00      PROA
ATOM   5004  N   ASP   339       7.987 -24.038  21.421  1.00 20.00      PROA
ATOM   5005  HN  ASP   339       7.368 -23.241  21.336  1.00  0.00      PROA
ATOM   5006  CA  ASP   339       8.370 -24.393  22.782  1.00 20.00      PROA
ATOM   5007  HA  ASP   339       9.387 -24.248  22.705  1.00  0.00      PROA
ATOM   5008  CB  ASP   339       7.713 -23.437  23.780  1.00 20.00      PROA
ATOM   5009  HB1 ASP   339       7.839 -23.788  24.828  1.00  0.00      PROA
ATOM   5010  HB2 ASP   339       6.625 -23.353  23.581  1.00  0.00      PROA
ATOM   5011  CG  ASP   339       8.296 -22.039  23.714  1.00 20.00      PROA
ATOM   5012  OD1 ASP   339       8.346 -21.463  22.606  1.00 20.00      PROA
ATOM   5013  OD2 ASP   339       8.704 -21.515  24.772  1.00 20.00      PROA
ATOM   5014  C   ASP   339       7.985 -25.831  23.117  1.00 20.00      PROA
ATOM   5015  O   ASP   339       8.256 -26.315  24.216  1.00 20.00      PROA
ATOM   5016  N   VAL   340       7.350 -26.507  22.167  1.00 20.00      PROA
ATOM   5017  HN  VAL   340       7.035 -25.994  21.367  1.00  0.00      PROA
ATOM   5018  CA  VAL   340       6.938 -27.893  22.357  1.00 20.00      PROA
ATOM   5019  HA  VAL   340       6.995 -28.180  23.398  1.00  0.00      PROA
ATOM   5020  CB  VAL   340       5.495 -28.124  21.868  1.00 20.00      PROA
ATOM   5021  HB  VAL   340       5.417 -27.852  20.792  1.00  0.00      PROA
ATOM   5022  CG1 VAL   340       5.114 -29.588  22.026  1.00 20.00      PROA
ATOM   5023 HG11 VAL   340       5.165 -29.892  23.092  1.00  0.00      PROA
ATOM   5024 HG12 VAL   340       5.740 -30.279  21.428  1.00  0.00      PROA
ATOM   5025 HG13 VAL   340       4.076 -29.735  21.668  1.00  0.00      PROA
ATOM   5026  CG2 VAL   340       4.542 -27.245  22.653  1.00 20.00      PROA
ATOM   5027 HG21 VAL   340       4.953 -26.246  22.860  1.00  0.00      PROA
ATOM   5028 HG22 VAL   340       4.333 -27.694  23.648  1.00  0.00      PROA
ATOM   5029 HG23 VAL   340       3.583 -27.126  22.108  1.00  0.00      PROA
ATOM   5030  C   VAL   340       7.877 -28.811  21.586  1.00 20.00      PROA
ATOM   5031  O   VAL   340       8.041 -29.982  21.927  1.00 20.00      PROA
ATOM   5032  N   VAL   341       8.490 -28.269  20.540  1.00 20.00      PROA
ATOM   5033  HN  VAL   341       8.279 -27.330  20.269  1.00  0.00      PROA
ATOM   5034  CA  VAL   341       9.423 -29.034  19.726  1.00 20.00      PROA
ATOM   5035  HA  VAL   341       9.100 -30.063  19.648  1.00  0.00      PROA
ATOM   5036  CB  VAL   341       9.564 -28.426  18.314  1.00 20.00      PROA
ATOM   5037  HB  VAL   341       9.948 -27.378  18.396  1.00  0.00      PROA
ATOM   5038  CG1 VAL   341      10.537 -29.249  17.486  1.00 20.00      PROA
ATOM   5039 HG11 VAL   341      10.254 -30.325  17.484  1.00  0.00      PROA
ATOM   5040 HG12 VAL   341      11.560 -29.152  17.898  1.00  0.00      PROA
ATOM   5041 HG13 VAL   341      10.553 -28.886  16.436  1.00  0.00      PROA
ATOM   5042  CG2 VAL   341       8.204 -28.376  17.636  1.00 20.00      PROA
ATOM   5043 HG21 VAL   341       7.468 -27.777  18.199  1.00  0.00      PROA
ATOM   5044 HG22 VAL   341       7.799 -29.403  17.521  1.00  0.00      PROA
ATOM   5045 HG23 VAL   341       8.304 -27.930  16.621  1.00  0.00      PROA
ATOM   5046  C   VAL   341      10.784 -29.034  20.414  1.00 20.00      PROA
ATOM   5047  O   VAL   341      11.593 -29.938  20.214  1.00 20.00      PROA
ATOM   5048  N   LYS   342      11.023 -28.012  21.231  1.00 20.00      PROA
ATOM   5049  HN  LYS   342      10.348 -27.277  21.282  1.00  0.00      PROA
ATOM   5050  CA  LYS   342      12.278 -27.895  21.963  1.00 20.00      PROA
ATOM   5051  HA  LYS   342      13.102 -27.949  21.265  1.00  0.00      PROA
ATOM   5052  CB  LYS   342      12.298 -26.588  22.764  1.00 20.00      PROA
ATOM   5053  HB1 LYS   342      12.043 -25.789  22.043  1.00  0.00      PROA
ATOM   5054  HB2 LYS   342      13.326 -26.432  23.168  1.00  0.00      PROA
ATOM   5055  CG  LYS   342      11.332 -26.563  23.942  1.00 20.00      PROA
ATOM   5056  HG1 LYS   342      11.735 -27.176  24.779  1.00  0.00      PROA
ATOM   5057  HG2 LYS   342      10.379 -27.034  23.631  1.00  0.00      PROA
ATOM   5058  CD  LYS   342      11.074 -25.145  24.427  1.00 20.00      PROA
ATOM   5059  HD1 LYS   342      10.305 -25.092  25.225  1.00  0.00      PROA
ATOM   5060  HD2 LYS   342      10.811 -24.552  23.575  1.00  0.00      PROA
ATOM   5061  CE  LYS   342      12.358 -24.415  24.775  1.00 20.00      PROA
ATOM   5062  HE1 LYS   342      13.039 -24.385  23.905  1.00  0.00      PROA
ATOM   5063  HE2 LYS   342      12.879 -24.903  25.626  1.00  0.00      PROA
ATOM   5064  NZ  LYS   342      12.082 -23.001  25.149  1.00 20.00      PROA
ATOM   5065  HZ1 LYS   342      11.547 -22.946  26.041  1.00  0.00      PROA
ATOM   5066  HZ2 LYS   342      11.480 -22.589  24.401  1.00  0.00      PROA
ATOM   5067  HZ3 LYS   342      12.938 -22.413  25.165  1.00  0.00      PROA
ATOM   5068  C   LYS   342      12.387 -29.087  22.906  1.00 20.00      PROA
ATOM   5069  O   LYS   342      13.484 -29.525  23.257  1.00 20.00      PROA
ATOM   5070  N   LYS   343      11.231 -29.607  23.310  1.00 20.00      PROA
ATOM   5071  HN  LYS   343      10.379 -29.245  22.947  1.00  0.00      PROA
ATOM   5072  CA  LYS   343      11.165 -30.753  24.206  1.00 20.00      PROA
ATOM   5073  HA  LYS   343      11.924 -30.660  24.960  1.00  0.00      PROA
ATOM   5074  CB  LYS   343       9.781 -30.832  24.844  1.00 20.00      PROA
ATOM   5075  HB1 LYS   343       9.672 -31.789  25.402  1.00  0.00      PROA
ATOM   5076  HB2 LYS   343       8.978 -30.774  24.080  1.00  0.00      PROA
ATOM   5077  CG  LYS   343       9.597 -29.682  25.837  1.00 20.00      PROA
ATOM   5078  HG1 LYS   343       9.675 -28.706  25.304  1.00  0.00      PROA
ATOM   5079  HG2 LYS   343      10.403 -29.723  26.603  1.00  0.00      PROA
ATOM   5080  CD  LYS   343       8.219 -29.776  26.495  1.00 20.00      PROA
ATOM   5081  HD1 LYS   343       8.056 -30.767  26.968  1.00  0.00      PROA
ATOM   5082  HD2 LYS   343       7.511 -29.631  25.649  1.00  0.00      PROA
ATOM   5083  CE  LYS   343       8.035 -28.627  27.489  1.00 20.00      PROA
ATOM   5084  HE1 LYS   343       8.087 -27.654  26.948  1.00  0.00      PROA
ATOM   5085  HE2 LYS   343       8.834 -28.655  28.232  1.00  0.00      PROA
ATOM   5086  NZ  LYS   343       6.702 -28.717  28.126  1.00 20.00      PROA
ATOM   5087  HZ1 LYS   343       6.748 -29.542  28.771  1.00  0.00      PROA
ATOM   5088  HZ2 LYS   343       5.932 -28.829  27.427  1.00  0.00      PROA
ATOM   5089  HZ3 LYS   343       6.541 -27.843  28.678  1.00  0.00      PROA
ATOM   5090  C   LYS   343      11.458 -32.034  23.432  1.00 20.00      PROA
ATOM   5091  O   LYS   343      12.393 -32.766  23.756  1.00 20.00      PROA
ATOM   5092  N   LYS   344      10.655 -32.295  22.406  1.00 20.00      PROA
ATOM   5093  HN  LYS   344       9.964 -31.626  22.136  1.00  0.00      PROA
ATOM   5094  CA  LYS   344      10.819 -33.485  21.579  1.00 20.00      PROA
ATOM   5095  HA  LYS   344      10.938 -34.349  22.210  1.00  0.00      PROA
ATOM   5096  CB  LYS   344       9.604 -33.674  20.666  1.00 20.00      PROA
ATOM   5097  HB1 LYS   344       9.807 -34.546  20.006  1.00  0.00      PROA
ATOM   5098  HB2 LYS   344       9.476 -32.779  20.015  1.00  0.00      PROA
ATOM   5099  CG  LYS   344       8.298 -34.007  21.375  1.00 20.00      PROA
ATOM   5100  HG1 LYS   344       8.426 -34.980  21.892  1.00  0.00      PROA
ATOM   5101  HG2 LYS   344       7.517 -34.150  20.587  1.00  0.00      PROA
ATOM   5102  CD  LYS   344       7.855 -32.896  22.313  1.00 20.00      PROA
ATOM   5103  HD1 LYS   344       7.838 -32.051  21.611  1.00  0.00      PROA
ATOM   5104  HD2 LYS   344       8.478 -32.739  23.208  1.00  0.00      PROA
ATOM   5105  CE  LYS   344       6.430 -33.115  22.788  1.00 20.00      PROA
ATOM   5106  HE1 LYS   344       5.737 -33.054  21.917  1.00  0.00      PROA
ATOM   5107  HE2 LYS   344       6.134 -32.334  23.516  1.00  0.00      PROA
ATOM   5108  NZ  LYS   344       6.248 -34.461  23.392  1.00 20.00      PROA
ATOM   5109  HZ1 LYS   344       6.844 -34.601  24.233  1.00  0.00      PROA
ATOM   5110  HZ2 LYS   344       6.411 -35.199  22.690  1.00  0.00      PROA
ATOM   5111  HZ3 LYS   344       5.243 -34.506  23.665  1.00  0.00      PROA
ATOM   5112  C   LYS   344      12.080 -33.402  20.722  1.00 20.00      PROA
ATOM   5113  O   LYS   344      12.213 -34.128  19.735  1.00 20.00      PROA
ATOM   5114  N   ASN   345      13.057 -32.521  21.018  1.00 20.00      PROA
ATOM   5115  HN  ASN   345      13.077 -31.989  21.864  1.00  0.00      PROA
ATOM   5116  CA  ASN   345      14.212 -32.458  20.159  1.00 20.00      PROA
ATOM   5117  HA  ASN   345      14.210 -33.234  19.407  1.00  0.00      PROA
ATOM   5118  CB  ASN   345      14.421 -31.083  19.467  1.00 20.00      PROA
ATOM   5119  HB1 ASN   345      14.618 -30.283  20.209  1.00  0.00      PROA
ATOM   5120  HB2 ASN   345      13.477 -30.840  18.939  1.00  0.00      PROA
ATOM   5121  CG  ASN   345      15.519 -31.137  18.400  1.00 20.00      PROA
ATOM   5122  OD1 ASN   345      15.593 -32.075  17.607  1.00 20.00      PROA
ATOM   5123  ND2 ASN   345      16.432 -30.128  18.414  1.00 20.00      PROA
ATOM   5124 HD21 ASN   345      17.111 -30.170  17.687  1.00  0.00      PROA
ATOM   5125 HD22 ASN   345      16.653 -29.741  19.300  1.00  0.00      PROA
ATOM   5126  C   ASN   345      15.399 -32.722  21.013  1.00 20.00      PROA
ATOM   5127  O   ASN   345      15.381 -32.408  22.200  1.00 20.00      PROA
ATOM   5128  N   ALA   346      16.436 -33.350  20.414  1.00 20.00      PROA
ATOM   5129  HN  ALA   346      16.383 -33.590  19.446  1.00  0.00      PROA
ATOM   5130  CA  ALA   346      17.695 -33.630  21.044  1.00 20.00      PROA
ATOM   5131  HA  ALA   346      17.522 -33.837  22.093  1.00  0.00      PROA
ATOM   5132  CB  ALA   346      18.465 -34.788  20.390  1.00 20.00      PROA
ATOM   5133  HB1 ALA   346      18.851 -34.512  19.390  1.00  0.00      PROA
ATOM   5134  HB2 ALA   346      17.782 -35.658  20.274  1.00  0.00      PROA
ATOM   5135  HB3 ALA   346      19.326 -35.102  21.014  1.00  0.00      PROA
ATOM   5136  C   ALA   346      18.542 -32.398  20.910  1.00 20.00      PROA
ATOM   5137  O   ALA   346      18.197 -31.473  20.168  1.00 20.00      PROA
ATOM   5138  N   ALA   347      19.675 -32.358  21.651  1.00 20.00      PROA
ATOM   5139  HN  ALA   347      19.979 -33.171  22.151  1.00  0.00      PROA
ATOM   5140  CA  ALA   347      20.545 -31.209  21.616  1.00 20.00      PROA
ATOM   5141  HA  ALA   347      19.986 -30.346  21.949  1.00  0.00      PROA
ATOM   5142  CB  ALA   347      21.814 -31.379  22.469  1.00 20.00      PROA
ATOM   5143  HB1 ALA   347      22.455 -32.198  22.070  1.00  0.00      PROA
ATOM   5144  HB2 ALA   347      21.561 -31.625  23.520  1.00  0.00      PROA
ATOM   5145  HB3 ALA   347      22.408 -30.439  22.466  1.00  0.00      PROA
ATOM   5146  C   ALA   347      20.969 -30.981  20.201  1.00 20.00      PROA
ATOM   5147  O   ALA   347      21.718 -31.764  19.614  1.00 20.00      PROA
ATOM   5148  N   ALA   348      20.456 -29.866  19.649  1.00 20.00      PROA
ATOM   5149  HN  ALA   348      19.894 -29.237  20.180  1.00  0.00      PROA
ATOM   5150  CA  ALA   348      20.625 -29.458  18.287  1.00 20.00      PROA
ATOM   5151  HA  ALA   348      21.679 -29.314  18.090  1.00  0.00      PROA
ATOM   5152  CB  ALA   348      19.932 -30.384  17.272  1.00 20.00      PROA
ATOM   5153  HB1 ALA   348      18.844 -30.464  17.461  1.00  0.00      PROA
ATOM   5154  HB2 ALA   348      20.372 -31.397  17.426  1.00  0.00      PROA
ATOM   5155  HB3 ALA   348      20.129 -30.092  16.221  1.00  0.00      PROA
ATOM   5156  C   ALA   348      19.929 -28.143  18.205  1.00 20.00      PROA
ATOM   5157  O   ALA   348      19.677 -27.518  19.235  1.00 20.00      PROA
ATOM   5158  N   ALA   349      19.660 -27.687  16.963  1.00 20.00      PROA
ATOM   5159  HN  ALA   349      19.897 -28.268  16.196  1.00  0.00      PROA
ATOM   5160  CA  ALA   349      18.935 -26.479  16.704  1.00 20.00      PROA
ATOM   5161  HA  ALA   349      19.166 -25.752  17.468  1.00  0.00      PROA
ATOM   5162  CB  ALA   349      19.215 -25.889  15.315  1.00 20.00      PROA
ATOM   5163  HB1 ALA   349      18.949 -26.601  14.503  1.00  0.00      PROA
ATOM   5164  HB2 ALA   349      20.297 -25.670  15.209  1.00  0.00      PROA
ATOM   5165  HB3 ALA   349      18.660 -24.941  15.152  1.00  0.00      PROA
ATOM   5166  C   ALA   349      17.475 -26.795  16.776  1.00 20.00      PROA
ATOM   5167  O   ALA   349      17.073 -27.959  16.762  1.00 20.00      PROA
ATOM   5168  N   ALA   350      16.662 -25.733  16.929  1.00 20.00      PROA
ATOM   5169  HN  ALA   350      17.029 -24.810  16.917  1.00  0.00      PROA
ATOM   5170  CA  ALA   350      15.234 -25.843  16.945  1.00 20.00      PROA
ATOM   5171  HA  ALA   350      14.934 -26.864  17.146  1.00  0.00      PROA
ATOM   5172  CB  ALA   350      14.527 -24.867  17.905  1.00 20.00      PROA
ATOM   5173  HB1 ALA   350      14.687 -23.811  17.591  1.00  0.00      PROA
ATOM   5174  HB2 ALA   350      14.906 -24.977  18.936  1.00  0.00      PROA
ATOM   5175  HB3 ALA   350      13.429 -25.048  17.923  1.00  0.00      PROA
ATOM   5176  C   ALA   350      14.740 -25.541  15.563  1.00 20.00      PROA
ATOM   5177  O   ALA   350      15.504 -25.147  14.679  1.00 20.00      PROA
ATOM   5178  N   VAL   351      13.420 -25.743  15.358  1.00 20.00      PROA
ATOM   5179  HN  VAL   351      12.835 -26.143  16.053  1.00  0.00      PROA
ATOM   5180  CA  VAL   351      12.780 -25.447  14.108  1.00 20.00      PROA
ATOM   5181  HA  VAL   351      13.404 -25.809  13.303  1.00  0.00      PROA
ATOM   5182  CB  VAL   351      11.394 -26.017  13.931  1.00 20.00      PROA
ATOM   5183  HB  VAL   351      10.982 -25.734  12.929  1.00  0.00      PROA
ATOM   5184  CG1 VAL   351      11.493 -27.551  13.940  1.00 20.00      PROA
ATOM   5185 HG11 VAL   351      11.925 -27.928  14.888  1.00  0.00      PROA
ATOM   5186 HG12 VAL   351      12.120 -27.895  13.097  1.00  0.00      PROA
ATOM   5187 HG13 VAL   351      10.480 -27.994  13.817  1.00  0.00      PROA
ATOM   5188  CG2 VAL   351      10.448 -25.446  15.000  1.00 20.00      PROA
ATOM   5189 HG21 VAL   351      10.249 -24.366  14.841  1.00  0.00      PROA
ATOM   5190 HG22 VAL   351      10.851 -25.579  16.023  1.00  0.00      PROA
ATOM   5191 HG23 VAL   351       9.470 -25.972  14.951  1.00  0.00      PROA
[truncated: 5,689,332 more chars]
