# Supplementary material for: Catalytic Mechanism of ATP Hydrolysis in the ATPase Domain of Human DNA Topoisomerase IIα
Source: J Chem Inf Model. 2022 Aug 10;62(16):3896–909. doi: 10.1021/acs.jcim.2c00303 (PMC9400105; doi:10.1021/acs.jcim.2c00303)
Supplement: Supplementary file 5 — ci2c00303_si_005.zip [file ci2c00303_si_005.zip › Structure files/QMMM-GBC-f1.pdb]

REMARK  MOVIE FOR REACTION                                                            
REMARK   DATE:     4/21/16     10:35:51      CREATED BY USER: grizli                  
ATOM      1  N   GLN     1     -16.447  -3.533  18.183  1.00  0.00      X1  
ATOM      2  HT1 GLN     1     -16.106  -2.833  18.892  1.00  0.00      X1  
ATOM      3  HT2 GLN     1     -16.176  -4.484  18.545  1.00  0.00      X1  
ATOM      4  HT3 GLN     1     -17.491  -3.481  18.143  1.00  0.00      X1  
ATOM      5  CA  GLN     1     -15.792  -3.273  16.878  1.00  0.00      X1  
ATOM      6  HA  GLN     1     -14.741  -3.457  17.036  1.00  0.00      X1  
ATOM      7  CB  GLN     1     -16.351  -4.262  15.801  1.00  0.00      X1  
ATOM      8  HB1 GLN     1     -16.432  -3.750  14.816  1.00  0.00      X1  
ATOM      9  HB2 GLN     1     -17.383  -4.588  16.060  1.00  0.00      X1  
ATOM     10  CG  GLN     1     -15.472  -5.519  15.546  1.00  0.00      X1  
ATOM     11  HG1 GLN     1     -16.003  -6.200  14.847  1.00  0.00      X1  
ATOM     12  HG2 GLN     1     -15.321  -6.073  16.497  1.00  0.00      X1  
ATOM     13  CD  GLN     1     -14.083  -5.181  14.991  1.00  0.00      X1  
ATOM     14  OE1 GLN     1     -13.238  -4.586  15.660  1.00  0.00      X1  
ATOM     15  NE2 GLN     1     -13.809  -5.578  13.732  1.00  0.00      X1  
ATOM     16 HE21 GLN     1     -12.865  -5.449  13.417  1.00  0.00      X1  
ATOM     17 HE22 GLN     1     -14.474  -6.108  13.216  1.00  0.00      X1  
ATOM     18  C   GLN     1     -15.844  -1.818  16.449  1.00  0.00      X1  
ATOM     19  O   GLN     1     -14.882  -1.077  16.629  1.00  0.00      X1  
ATOM     20  N   LEU     2     -16.981  -1.354  15.895  1.00  0.00      X1  
ATOM     21  HN  LEU     2     -17.796  -1.919  15.814  1.00  0.00      X1  
ATOM     22  CA  LEU     2     -17.151  -0.035  15.312  1.00  0.00      X1  
ATOM     23  HA  LEU     2     -16.466   0.063  14.480  1.00  0.00      X1  
ATOM     24  CB  LEU     2     -18.609   0.088  14.790  1.00  0.00      X1  
ATOM     25  HB1 LEU     2     -18.764   1.127  14.423  1.00  0.00      X1  
ATOM     26  HB2 LEU     2     -19.333  -0.074  15.616  1.00  0.00      X1  
ATOM     27  CG  LEU     2     -18.966  -0.851  13.613  1.00  0.00      X1  
ATOM     28  HG  LEU     2     -18.054  -0.972  12.983  1.00  0.00      X1  
ATOM     29  CD1 LEU     2     -19.469  -2.235  14.053  1.00  0.00      X1  
ATOM     30 HD11 LEU     2     -20.338  -2.131  14.737  1.00  0.00      X1  
ATOM     31 HD12 LEU     2     -18.684  -2.826  14.559  1.00  0.00      X1  
ATOM     32 HD13 LEU     2     -19.798  -2.812  13.163  1.00  0.00      X1  
ATOM     33  CD2 LEU     2     -20.024  -0.200  12.712  1.00  0.00      X1  
ATOM     34 HD21 LEU     2     -19.642   0.757  12.294  1.00  0.00      X1  
ATOM     35 HD22 LEU     2     -20.947   0.015  13.290  1.00  0.00      X1  
ATOM     36 HD23 LEU     2     -20.279  -0.868  11.864  1.00  0.00      X1  
ATOM     37  C   LEU     2     -16.861   1.135  16.252  1.00  0.00      X1  
ATOM     38  O   LEU     2     -16.204   2.113  15.890  1.00  0.00      X1  
ATOM     39  N   GLU     3     -17.334   1.050  17.505  1.00  0.00      X1  
ATOM     40  HN  GLU     3     -17.864   0.240  17.790  1.00  0.00      X1  
ATOM     41  CA  GLU     3     -17.138   2.042  18.540  1.00  0.00      X1  
ATOM     42  HA  GLU     3     -17.507   2.990  18.173  1.00  0.00      X1  
ATOM     43  CB  GLU     3     -17.919   1.616  19.820  1.00  0.00      X1  
ATOM     44  HB1 GLU     3     -18.090   2.550  20.401  1.00  0.00      X1  
ATOM     45  HB2 GLU     3     -17.320   0.949  20.477  1.00  0.00      X1  
ATOM     46  CG  GLU     3     -19.303   0.953  19.556  1.00  0.00      X1  
ATOM     47  HG1 GLU     3     -19.765   1.330  18.622  1.00  0.00      X1  
ATOM     48  HG2 GLU     3     -19.984   1.210  20.393  1.00  0.00      X1  
ATOM     49  CD  GLU     3     -19.225  -0.560  19.512  1.00  0.00      X1  
ATOM     50  OE1 GLU     3     -18.456  -1.109  18.680  1.00  0.00      X1  
ATOM     51  OE2 GLU     3     -19.859  -1.254  20.342  1.00  0.00      X1  
ATOM     52  C   GLU     3     -15.659   2.206  18.888  1.00  0.00      X1  
ATOM     53  O   GLU     3     -15.119   3.308  18.922  1.00  0.00      X1  
ATOM     54  N   HSD     4     -14.951   1.078  19.100  1.00  0.00      X1  
ATOM     55  HN  HSD     4     -15.423   0.192  19.076  1.00  0.00      X1  
ATOM     56  CA  HSD     4     -13.528   1.020  19.371  1.00  0.00      X1  
ATOM     57  HA  HSD     4     -13.336   1.705  20.184  1.00  0.00      X1  
ATOM     58  CB  HSD     4     -13.091  -0.384  19.859  1.00  0.00      X1  
ATOM     59  HB1 HSD     4     -13.290  -1.139  19.065  1.00  0.00      X1  
ATOM     60  HB2 HSD     4     -13.729  -0.645  20.731  1.00  0.00      X1  
ATOM     61  ND1 HSD     4     -10.630  -0.894  19.506  1.00  0.00      X1  
ATOM     62  HD1 HSD     4     -10.678  -1.167  18.535  1.00  0.00      X1  
ATOM     63  CG  HSD     4     -11.653  -0.462  20.315  1.00  0.00      X1  
ATOM     64  CE1 HSD     4      -9.512  -0.966  20.259  1.00  0.00      X1  
ATOM     65  HE1 HSD     4      -8.548  -1.268  19.841  1.00  0.00      X1  
ATOM     66  NE2 HSD     4      -9.750  -0.644  21.518  1.00  0.00      X1  
ATOM     67  CD2 HSD     4     -11.101  -0.318  21.553  1.00  0.00      X1  
ATOM     68  HD2 HSD     4     -11.569  -0.022  22.485  1.00  0.00      X1  
ATOM     69  C   HSD     4     -12.668   1.500  18.217  1.00  0.00      X1  
ATOM     70  O   HSD     4     -11.682   2.194  18.432  1.00  0.00      X1  
ATOM     71  N   ILE     5     -13.025   1.180  16.958  1.00  0.00      X1  
ATOM     72  HN  ILE     5     -13.793   0.557  16.788  1.00  0.00      X1  
ATOM     73  CA  ILE     5     -12.344   1.713  15.780  1.00  0.00      X1  
ATOM     74  HA  ILE     5     -11.295   1.472  15.865  1.00  0.00      X1  
ATOM     75  CB  ILE     5     -12.876   1.067  14.498  1.00  0.00      X1  
ATOM     76  HB  ILE     5     -13.990   1.148  14.502  1.00  0.00      X1  
ATOM     77  CG2 ILE     5     -12.346   1.788  13.237  1.00  0.00      X1  
ATOM     78 HG21 ILE     5     -11.235   1.803  13.234  1.00  0.00      X1  
ATOM     79 HG22 ILE     5     -12.718   2.830  13.163  1.00  0.00      X1  
ATOM     80 HG23 ILE     5     -12.693   1.262  12.325  1.00  0.00      X1  
ATOM     81  CG1 ILE     5     -12.508  -0.437  14.448  1.00  0.00      X1  
ATOM     82 HG11 ILE     5     -12.620  -0.895  15.455  1.00  0.00      X1  
ATOM     83 HG12 ILE     5     -11.435  -0.532  14.170  1.00  0.00      X1  
ATOM     84  CD  ILE     5     -13.374  -1.235  13.466  1.00  0.00      X1  
ATOM     85  HD1 ILE     5     -13.202  -0.905  12.420  1.00  0.00      X1  
ATOM     86  HD2 ILE     5     -14.449  -1.093  13.704  1.00  0.00      X1  
ATOM     87  HD3 ILE     5     -13.142  -2.319  13.536  1.00  0.00      X1  
ATOM     88  C   ILE     5     -12.405   3.237  15.686  1.00  0.00      X1  
ATOM     89  O   ILE     5     -11.390   3.900  15.487  1.00  0.00      X1  
ATOM     90  N   LEU     6     -13.594   3.846  15.883  1.00  0.00      X1  
ATOM     91  HN  LEU     6     -14.425   3.298  15.988  1.00  0.00      X1  
ATOM     92  CA  LEU     6     -13.726   5.292  15.994  1.00  0.00      X1  
ATOM     93  HA  LEU     6     -13.247   5.731  15.131  1.00  0.00      X1  
ATOM     94  CB  LEU     6     -15.219   5.706  16.007  1.00  0.00      X1  
ATOM     95  HB1 LEU     6     -15.342   6.756  16.353  1.00  0.00      X1  
ATOM     96  HB2 LEU     6     -15.758   5.047  16.724  1.00  0.00      X1  
ATOM     97  CG  LEU     6     -15.892   5.606  14.624  1.00  0.00      X1  
ATOM     98  HG  LEU     6     -15.608   4.630  14.162  1.00  0.00      X1  
ATOM     99  CD1 LEU     6     -17.420   5.633  14.767  1.00  0.00      X1  
ATOM    100 HD11 LEU     6     -17.749   6.596  15.207  1.00  0.00      X1  
ATOM    101 HD12 LEU     6     -17.767   4.803  15.419  1.00  0.00      X1  
ATOM    102 HD13 LEU     6     -17.903   5.511  13.774  1.00  0.00      X1  
ATOM    103  CD2 LEU     6     -15.427   6.735  13.690  1.00  0.00      X1  
ATOM    104 HD21 LEU     6     -14.327   6.704  13.544  1.00  0.00      X1  
ATOM    105 HD22 LEU     6     -15.705   7.719  14.113  1.00  0.00      X1  
ATOM    106 HD23 LEU     6     -15.901   6.634  12.693  1.00  0.00      X1  
ATOM    107  C   LEU     6     -13.022   5.903  17.198  1.00  0.00      X1  
ATOM    108  O   LEU     6     -12.345   6.925  17.098  1.00  0.00      X1  
ATOM    109  N   LEU     7     -13.173   5.284  18.379  1.00  0.00      X1  
ATOM    110  HN  LEU     7     -13.774   4.482  18.440  1.00  0.00      X1  
ATOM    111  CA  LEU     7     -12.545   5.699  19.617  1.00  0.00      X1  
ATOM    112  HA  LEU     7     -12.806   6.728  19.795  1.00  0.00      X1  
ATOM    113  CB  LEU     7     -13.088   4.813  20.762  1.00  0.00      X1  
ATOM    114  HB1 LEU     7     -12.779   3.764  20.564  1.00  0.00      X1  
ATOM    115  HB2 LEU     7     -14.200   4.835  20.730  1.00  0.00      X1  
ATOM    116  CG  LEU     7     -12.651   5.200  22.185  1.00  0.00      X1  
ATOM    117  HG  LEU     7     -11.551   5.378  22.217  1.00  0.00      X1  
ATOM    118  CD1 LEU     7     -13.349   6.487  22.645  1.00  0.00      X1  
ATOM    119 HD11 LEU     7     -14.452   6.363  22.625  1.00  0.00      X1  
ATOM    120 HD12 LEU     7     -13.071   7.340  21.993  1.00  0.00      X1  
ATOM    121 HD13 LEU     7     -13.044   6.736  23.681  1.00  0.00      X1  
ATOM    122  CD2 LEU     7     -12.952   4.040  23.140  1.00  0.00      X1  
ATOM    123 HD21 LEU     7     -12.356   3.144  22.867  1.00  0.00      X1  
ATOM    124 HD22 LEU     7     -14.031   3.785  23.085  1.00  0.00      X1  
ATOM    125 HD23 LEU     7     -12.706   4.324  24.184  1.00  0.00      X1  
ATOM    126  C   LEU     7     -11.028   5.646  19.613  1.00  0.00      X1  
ATOM    127  O   LEU     7     -10.354   6.558  20.091  1.00  0.00      X1  
ATOM    128  N   ARG     8     -10.454   4.564  19.069  1.00  0.00      X1  
ATOM    129  HN  ARG     8     -11.027   3.841  18.667  1.00  0.00      X1  
ATOM    130  CA  ARG     8      -9.047   4.249  19.163  1.00  0.00      X1  
ATOM    131  HA  ARG     8      -8.496   5.084  19.564  1.00  0.00      X1  
ATOM    132  CB  ARG     8      -8.854   3.006  20.077  1.00  0.00      X1  
ATOM    133  HB1 ARG     8      -7.767   2.808  20.198  1.00  0.00      X1  
ATOM    134  HB2 ARG     8      -9.321   2.112  19.599  1.00  0.00      X1  
ATOM    135  CG  ARG     8      -9.461   3.120  21.487  1.00  0.00      X1  
ATOM    136  HG1 ARG     8      -9.286   2.137  21.980  1.00  0.00      X1  
ATOM    137  HG2 ARG     8     -10.560   3.251  21.417  1.00  0.00      X1  
ATOM    138  CD  ARG     8      -8.857   4.256  22.321  1.00  0.00      X1  
ATOM    139  HD1 ARG     8      -9.185   5.242  21.925  1.00  0.00      X1  
ATOM    140  HD2 ARG     8      -7.747   4.231  22.290  1.00  0.00      X1  
ATOM    141  NE  ARG     8      -9.350   4.115  23.728  1.00  0.00      X1  
ATOM    142  HE  ARG     8      -9.983   4.800  24.129  1.00  0.00      X1  
ATOM    143  CZ  ARG     8      -9.039   3.114  24.530  1.00  0.00      X1  
ATOM    144  NH1 ARG     8      -8.024   2.327  24.296  1.00  0.00      X1  
ATOM    145 HH11 ARG     8      -7.309   2.752  23.739  1.00  0.00      X1  
ATOM    146 HH12 ARG     8      -7.710   1.767  25.072  1.00  0.00      X1  
ATOM    147  NH2 ARG     8      -9.744   2.911  25.614  1.00  0.00      X1  
ATOM    148 HH21 ARG     8     -10.571   3.459  25.739  1.00  0.00      X1  
ATOM    149 HH22 ARG     8      -9.728   1.985  26.005  1.00  0.00      X1  
ATOM    150  C   ARG     8      -8.461   3.929  17.791  1.00  0.00      X1  
ATOM    151  O   ARG     8      -8.112   2.768  17.557  1.00  0.00      X1  
ATOM    152  N   PRO     9      -8.295   4.847  16.835  1.00  0.00      X1  
ATOM    153  CD  PRO     9      -8.556   6.280  16.972  1.00  0.00      X1  
ATOM    154  HD1 PRO     9      -7.594   6.798  17.179  1.00  0.00      X1  
ATOM    155  HD2 PRO     9      -9.291   6.532  17.761  1.00  0.00      X1  
ATOM    156  CA  PRO     9      -7.972   4.488  15.454  1.00  0.00      X1  
ATOM    157  HA  PRO     9      -8.621   3.680  15.149  1.00  0.00      X1  
ATOM    158  CB  PRO     9      -8.229   5.788  14.664  1.00  0.00      X1  
ATOM    159  HB1 PRO     9      -8.743   5.580  13.703  1.00  0.00      X1  
ATOM    160  HB2 PRO     9      -7.275   6.318  14.451  1.00  0.00      X1  
ATOM    161  CG  PRO     9      -9.089   6.648  15.597  1.00  0.00      X1  
ATOM    162  HG1 PRO     9      -9.034   7.731  15.381  1.00  0.00      X1  
ATOM    163  HG2 PRO     9     -10.150   6.316  15.540  1.00  0.00      X1  
ATOM    164  C   PRO     9      -6.529   4.039  15.306  1.00  0.00      X1  
ATOM    165  O   PRO     9      -6.154   3.525  14.254  1.00  0.00      X1  
ATOM    166  N   ASP    10      -5.709   4.244  16.350  1.00  0.00      X1  
ATOM    167  HN  ASP    10      -6.080   4.696  17.168  1.00  0.00      X1  
ATOM    168  CA  ASP    10      -4.273   4.121  16.396  1.00  0.00      X1  
ATOM    169  HA  ASP    10      -3.876   4.843  15.703  1.00  0.00      X1  
ATOM    170  CB  ASP    10      -3.781   4.489  17.825  1.00  0.00      X1  
ATOM    171  HB1 ASP    10      -2.672   4.534  17.846  1.00  0.00      X1  
ATOM    172  HB2 ASP    10      -4.120   3.725  18.557  1.00  0.00      X1  
ATOM    173  CG  ASP    10      -4.330   5.827  18.284  1.00  0.00      X1  
ATOM    174  OD1 ASP    10      -3.525   6.783  18.442  1.00  0.00      X1  
ATOM    175  OD2 ASP    10      -5.556   5.960  18.514  1.00  0.00      X1  
ATOM    176  C   ASP    10      -3.724   2.761  15.957  1.00  0.00      X1  
ATOM    177  O   ASP    10      -2.732   2.683  15.233  1.00  0.00      X1  
ATOM    178  N   THR    11      -4.360   1.645  16.353  1.00  0.00      X1  
ATOM    179  HN  THR    11      -5.119   1.705  17.003  1.00  0.00      X1  
ATOM    180  CA  THR    11      -4.010   0.302  15.881  1.00  0.00      X1  
ATOM    181  HA  THR    11      -2.936   0.239  15.792  1.00  0.00      X1  
ATOM    182  CB  THR    11      -4.447  -0.827  16.819  1.00  0.00      X1  
ATOM    183  HB  THR    11      -4.307  -1.835  16.358  1.00  0.00      X1  
ATOM    184  OG1 THR    11      -5.799  -0.669  17.230  1.00  0.00      X1  
ATOM    185  HG1 THR    11      -5.954  -1.321  17.951  1.00  0.00      X1  
ATOM    186  CG2 THR    11      -3.581  -0.760  18.079  1.00  0.00      X1  
ATOM    187 HG21 THR    11      -3.709   0.216  18.591  1.00  0.00      X1  
ATOM    188 HG22 THR    11      -2.508  -0.882  17.823  1.00  0.00      X1  
ATOM    189 HG23 THR    11      -3.859  -1.569  18.790  1.00  0.00      X1  
ATOM    190  C   THR    11      -4.550  -0.025  14.502  1.00  0.00      X1  
ATOM    191  O   THR    11      -4.069  -0.953  13.855  1.00  0.00      X1  
ATOM    192  N   TYR    12      -5.544   0.726  14.000  1.00  0.00      X1  
ATOM    193  HN  TYR    12      -5.871   1.521  14.508  1.00  0.00      X1  
ATOM    194  CA  TYR    12      -6.250   0.410  12.771  1.00  0.00      X1  
ATOM    195  HA  TYR    12      -6.132  -0.638  12.552  1.00  0.00      X1  
ATOM    196  CB  TYR    12      -7.772   0.694  12.878  1.00  0.00      X1  
ATOM    197  HB1 TYR    12      -8.293   0.414  11.939  1.00  0.00      X1  
ATOM    198  HB2 TYR    12      -7.973   1.766  13.087  1.00  0.00      X1  
ATOM    199  CG  TYR    12      -8.350  -0.134  13.992  1.00  0.00      X1  
ATOM    200  CD1 TYR    12      -8.625  -1.504  13.821  1.00  0.00      X1  
ATOM    201  HD1 TYR    12      -8.423  -1.977  12.871  1.00  0.00      X1  
ATOM    202  CE1 TYR    12      -9.145  -2.264  14.883  1.00  0.00      X1  
ATOM    203  HE1 TYR    12      -9.349  -3.316  14.746  1.00  0.00      X1  
ATOM    204  CZ  TYR    12      -9.387  -1.651  16.119  1.00  0.00      X1  
ATOM    205  OH  TYR    12      -9.882  -2.375  17.214  1.00  0.00      X1  
ATOM    206  HH  TYR    12     -10.122  -3.277  16.926  1.00  0.00      X1  
ATOM    207  CD2 TYR    12      -8.627   0.464  15.229  1.00  0.00      X1  
ATOM    208  HD2 TYR    12      -8.425   1.513  15.372  1.00  0.00      X1  
ATOM    209  CE2 TYR    12      -9.131  -0.290  16.291  1.00  0.00      X1  
ATOM    210  HE2 TYR    12      -9.318   0.190  17.241  1.00  0.00      X1  
ATOM    211  C   TYR    12      -5.669   1.168  11.596  1.00  0.00      X1  
ATOM    212  O   TYR    12      -5.078   0.584  10.694  1.00  0.00      X1  
ATOM    213  N   ILE    13      -5.787   2.506  11.577  1.00  0.00      X1  
ATOM    214  HN  ILE    13      -6.220   2.990  12.339  1.00  0.00      X1  
ATOM    215  CA  ILE    13      -5.295   3.308  10.467  1.00  0.00      X1  
ATOM    216  HA  ILE    13      -5.063   2.666   9.632  1.00  0.00      X1  
ATOM    217  CB  ILE    13      -6.350   4.306   9.978  1.00  0.00      X1  
ATOM    218  HB  ILE    13      -5.911   4.943   9.176  1.00  0.00      X1  
ATOM    219  CG2 ILE    13      -7.488   3.489   9.328  1.00  0.00      X1  
ATOM    220 HG21 ILE    13      -8.042   2.909  10.095  1.00  0.00      X1  
ATOM    221 HG22 ILE    13      -7.084   2.783   8.572  1.00  0.00      X1  
ATOM    222 HG23 ILE    13      -8.212   4.156   8.816  1.00  0.00      X1  
ATOM    223  CG1 ILE    13      -6.876   5.245  11.091  1.00  0.00      X1  
ATOM    224 HG11 ILE    13      -6.016   5.774  11.554  1.00  0.00      X1  
ATOM    225 HG12 ILE    13      -7.368   4.644  11.887  1.00  0.00      X1  
ATOM    226  CD  ILE    13      -7.868   6.297  10.580  1.00  0.00      X1  
ATOM    227  HD1 ILE    13      -8.792   5.812  10.202  1.00  0.00      X1  
ATOM    228  HD2 ILE    13      -7.429   6.887   9.750  1.00  0.00      X1  
ATOM    229  HD3 ILE    13      -8.163   6.989  11.398  1.00  0.00      X1  
ATOM    230  C   ILE    13      -3.996   4.014  10.836  1.00  0.00      X1  
ATOM    231  O   ILE    13      -3.322   4.630  10.012  1.00  0.00      X1  
ATOM    232  N   GLY    14      -3.565   3.907  12.102  1.00  0.00      X1  
ATOM    233  HN  GLY    14      -4.094   3.353  12.741  1.00  0.00      X1  
ATOM    234  CA  GLY    14      -2.543   4.781  12.663  1.00  0.00      X1  
ATOM    235  HA1 GLY    14      -1.925   5.215  11.890  1.00  0.00      X1  
ATOM    236  HA2 GLY    14      -1.978   4.210  13.383  1.00  0.00      X1  
ATOM    237  C   GLY    14      -3.219   5.900  13.394  1.00  0.00      X1  
ATOM    238  O   GLY    14      -4.436   6.052  13.356  1.00  0.00      X1  
ATOM    239  N   SER    15      -2.473   6.715  14.151  1.00  0.00      X1  
ATOM    240  HN  SER    15      -1.471   6.656  14.129  1.00  0.00      X1  
ATOM    241  CA  SER    15      -3.114   7.738  14.967  1.00  0.00      X1  
ATOM    242  HA  SER    15      -3.899   7.239  15.522  1.00  0.00      X1  
ATOM    243  CB  SER    15      -2.185   8.409  16.003  1.00  0.00      X1  
ATOM    244  HB1 SER    15      -1.586   9.217  15.536  1.00  0.00      X1  
ATOM    245  HB2 SER    15      -1.479   7.645  16.405  1.00  0.00      X1  
ATOM    246  OG  SER    15      -2.948   8.934  17.089  1.00  0.00      X1  
ATOM    247  HG1 SER    15      -3.129   8.127  17.637  1.00  0.00      X1  
ATOM    248  C   SER    15      -3.775   8.842  14.152  1.00  0.00      X1  
ATOM    249  O   SER    15      -3.316   9.240  13.080  1.00  0.00      X1  
ATOM    250  N   VAL    16      -4.882   9.394  14.673  1.00  0.00      X1  
ATOM    251  HN  VAL    16      -5.278   9.034  15.511  1.00  0.00      X1  
ATOM    252  CA  VAL    16      -5.551  10.519  14.053  1.00  0.00      X1  
ATOM    253  HA  VAL    16      -5.346  10.523  12.992  1.00  0.00      X1  
ATOM    254  CB  VAL    16      -7.066  10.455  14.220  1.00  0.00      X1  
ATOM    255  HB  VAL    16      -7.533  11.370  13.781  1.00  0.00      X1  
ATOM    256  CG1 VAL    16      -7.579   9.256  13.406  1.00  0.00      X1  
ATOM    257 HG11 VAL    16      -7.176   8.310  13.814  1.00  0.00      X1  
ATOM    258 HG12 VAL    16      -7.250   9.329  12.352  1.00  0.00      X1  
ATOM    259 HG13 VAL    16      -8.689   9.208  13.429  1.00  0.00      X1  
ATOM    260  CG2 VAL    16      -7.480  10.355  15.704  1.00  0.00      X1  
ATOM    261 HG21 VAL    16      -7.113  11.224  16.292  1.00  0.00      X1  
ATOM    262 HG22 VAL    16      -7.103   9.422  16.171  1.00  0.00      X1  
ATOM    263 HG23 VAL    16      -8.588  10.343  15.784  1.00  0.00      X1  
ATOM    264  C   VAL    16      -5.035  11.837  14.591  1.00  0.00      X1  
ATOM    265  O   VAL    16      -5.396  12.897  14.084  1.00  0.00      X1  
ATOM    266  N   GLU    17      -4.159  11.826  15.615  1.00  0.00      X1  
ATOM    267  HN  GLU    17      -3.863  10.971  16.035  1.00  0.00      X1  
ATOM    268  CA  GLU    17      -3.535  13.041  16.099  1.00  0.00      X1  
ATOM    269  HA  GLU    17      -4.318  13.777  16.168  1.00  0.00      X1  
ATOM    270  CB  GLU    17      -2.949  12.883  17.527  1.00  0.00      X1  
ATOM    271  HB1 GLU    17      -2.394  13.807  17.811  1.00  0.00      X1  
ATOM    272  HB2 GLU    17      -2.220  12.041  17.524  1.00  0.00      X1  
ATOM    273  CG  GLU    17      -4.006  12.620  18.640  1.00  0.00      X1  
ATOM    274  HG1 GLU    17      -3.476  12.439  19.600  1.00  0.00      X1  
ATOM    275  HG2 GLU    17      -4.592  11.710  18.396  1.00  0.00      X1  
ATOM    276  CD  GLU    17      -4.998  13.745  18.893  1.00  0.00      X1  
ATOM    277  OE1 GLU    17      -4.985  14.796  18.210  1.00  0.00      X1  
ATOM    278  OE2 GLU    17      -5.870  13.579  19.787  1.00  0.00      X1  
ATOM    279  C   GLU    17      -2.502  13.630  15.135  1.00  0.00      X1  
ATOM    280  O   GLU    17      -1.685  12.921  14.542  1.00  0.00      X1  
ATOM    281  N   LEU    18      -2.519  14.964  14.968  1.00  0.00      X1  
ATOM    282  HN  LEU    18      -3.246  15.500  15.408  1.00  0.00      X1  
ATOM    283  CA  LEU    18      -1.604  15.747  14.156  1.00  0.00      X1  
ATOM    284  HA  LEU    18      -1.701  15.415  13.132  1.00  0.00      X1  
ATOM    285  CB  LEU    18      -2.060  17.231  14.258  1.00  0.00      X1  
ATOM    286  HB1 LEU    18      -1.265  17.933  13.946  1.00  0.00      X1  
ATOM    287  HB2 LEU    18      -2.261  17.436  15.334  1.00  0.00      X1  
ATOM    288  CG  LEU    18      -3.351  17.580  13.476  1.00  0.00      X1  
ATOM    289  HG  LEU    18      -4.070  16.731  13.574  1.00  0.00      X1  
ATOM    290  CD1 LEU    18      -4.028  18.828  14.059  1.00  0.00      X1  
ATOM    291 HD11 LEU    18      -3.374  19.715  13.928  1.00  0.00      X1  
ATOM    292 HD12 LEU    18      -4.235  18.695  15.139  1.00  0.00      X1  
ATOM    293 HD13 LEU    18      -4.991  19.020  13.538  1.00  0.00      X1  
ATOM    294  CD2 LEU    18      -3.092  17.823  11.984  1.00  0.00      X1  
ATOM    295 HD21 LEU    18      -2.516  16.988  11.541  1.00  0.00      X1  
ATOM    296 HD22 LEU    18      -2.519  18.761  11.835  1.00  0.00      X1  
ATOM    297 HD23 LEU    18      -4.056  17.921  11.439  1.00  0.00      X1  
ATOM    298  C   LEU    18      -0.117  15.605  14.537  1.00  0.00      X1  
ATOM    299  O   LEU    18       0.249  15.692  15.711  1.00  0.00      X1  
ATOM    300  N   VAL    19       0.778  15.389  13.545  1.00  0.00      X1  
ATOM    301  HN  VAL    19       0.447  15.281  12.603  1.00  0.00      X1  
ATOM    302  CA  VAL    19       2.224  15.237  13.722  1.00  0.00      X1  
ATOM    303  HA  VAL    19       2.477  15.437  14.754  1.00  0.00      X1  
ATOM    304  CB  VAL    19       2.762  13.845  13.347  1.00  0.00      X1  
ATOM    305  HB  VAL    19       3.856  13.794  13.568  1.00  0.00      X1  
ATOM    306  CG1 VAL    19       2.082  12.780  14.216  1.00  0.00      X1  
ATOM    307 HG11 VAL    19       0.990  12.753  14.021  1.00  0.00      X1  
ATOM    308 HG12 VAL    19       2.250  12.987  15.294  1.00  0.00      X1  
ATOM    309 HG13 VAL    19       2.496  11.774  13.989  1.00  0.00      X1  
ATOM    310  CG2 VAL    19       2.577  13.514  11.851  1.00  0.00      X1  
ATOM    311 HG21 VAL    19       3.124  14.221  11.193  1.00  0.00      X1  
ATOM    312 HG22 VAL    19       1.507  13.527  11.570  1.00  0.00      X1  
ATOM    313 HG23 VAL    19       2.970  12.496  11.641  1.00  0.00      X1  
ATOM    314  C   VAL    19       2.987  16.250  12.879  1.00  0.00      X1  
ATOM    315  O   VAL    19       2.472  16.788  11.900  1.00  0.00      X1  
ATOM    316  N   THR    20       4.259  16.523  13.226  1.00  0.00      X1  
ATOM    317  HN  THR    20       4.660  16.089  14.039  1.00  0.00      X1  
ATOM    318  CA  THR    20       5.169  17.297  12.378  1.00  0.00      X1  
ATOM    319  HA  THR    20       4.792  17.328  11.367  1.00  0.00      X1  
ATOM    320  CB  THR    20       5.411  18.730  12.854  1.00  0.00      X1  
ATOM    321  HB  THR    20       5.664  18.730  13.941  1.00  0.00      X1  
ATOM    322  OG1 THR    20       4.255  19.527  12.653  1.00  0.00      X1  
ATOM    323  HG1 THR    20       4.220  19.689  11.686  1.00  0.00      X1  
ATOM    324  CG2 THR    20       6.520  19.437  12.067  1.00  0.00      X1  
ATOM    325 HG21 THR    20       6.324  19.402  10.974  1.00  0.00      X1  
ATOM    326 HG22 THR    20       7.509  18.976  12.260  1.00  0.00      X1  
ATOM    327 HG23 THR    20       6.596  20.504  12.372  1.00  0.00      X1  
ATOM    328  C   THR    20       6.488  16.562  12.317  1.00  0.00      X1  
ATOM    329  O   THR    20       7.112  16.318  13.348  1.00  0.00      X1  
ATOM    330  N   GLN    21       6.950  16.154  11.121  1.00  0.00      X1  
ATOM    331  HN  GLN    21       6.475  16.382  10.265  1.00  0.00      X1  
ATOM    332  CA  GLN    21       8.131  15.313  11.017  1.00  0.00      X1  
ATOM    333  HA  GLN    21       8.901  15.731  11.654  1.00  0.00      X1  
ATOM    334  CB  GLN    21       7.836  13.857  11.485  1.00  0.00      X1  
ATOM    335  HB1 GLN    21       7.629  13.905  12.578  1.00  0.00      X1  
ATOM    336  HB2 GLN    21       8.744  13.229  11.365  1.00  0.00      X1  
ATOM    337  CG  GLN    21       6.616  13.199  10.793  1.00  0.00      X1  
ATOM    338  HG1 GLN    21       6.800  13.120   9.701  1.00  0.00      X1  
ATOM    339  HG2 GLN    21       5.702  13.808  10.951  1.00  0.00      X1  
ATOM    340  CD  GLN    21       6.322  11.806  11.354  1.00  0.00      X1  
ATOM    341  OE1 GLN    21       5.529  11.627  12.285  1.00  0.00      X1  
ATOM    342  NE2 GLN    21       6.990  10.783  10.790  1.00  0.00      X1  
ATOM    343 HE21 GLN    21       6.937   9.879  11.214  1.00  0.00      X1  
ATOM    344 HE22 GLN    21       7.773  10.995  10.194  1.00  0.00      X1  
ATOM    345  C   GLN    21       8.716  15.337   9.611  1.00  0.00      X1  
ATOM    346  O   GLN    21       8.058  15.751   8.658  1.00  0.00      X1  
ATOM    347  N   GLN    22       9.990  14.927   9.434  1.00  0.00      X1  
ATOM    348  HN  GLN    22      10.545  14.613  10.212  1.00  0.00      X1  
ATOM    349  CA  GLN    22      10.658  14.967   8.145  1.00  0.00      X1  
ATOM    350  HA  GLN    22      10.190  15.722   7.538  1.00  0.00      X1  
ATOM    351  CB  GLN    22      12.153  15.342   8.276  1.00  0.00      X1  
ATOM    352  HB1 GLN    22      12.565  15.445   7.245  1.00  0.00      X1  
ATOM    353  HB2 GLN    22      12.693  14.523   8.803  1.00  0.00      X1  
ATOM    354  CG  GLN    22      12.387  16.655   9.055  1.00  0.00      X1  
ATOM    355  HG1 GLN    22      12.295  16.458  10.143  1.00  0.00      X1  
ATOM    356  HG2 GLN    22      11.614  17.397   8.770  1.00  0.00      X1  
ATOM    357  CD  GLN    22      13.746  17.310   8.807  1.00  0.00      X1  
ATOM    358  OE1 GLN    22      13.891  18.528   8.949  1.00  0.00      X1  
ATOM    359  NE2 GLN    22      14.772  16.520   8.445  1.00  0.00      X1  
ATOM    360 HE21 GLN    22      14.643  15.534   8.364  1.00  0.00      X1  
ATOM    361 HE22 GLN    22      15.631  16.966   8.177  1.00  0.00      X1  
ATOM    362  C   GLN    22      10.569  13.657   7.375  1.00  0.00      X1  
ATOM    363  O   GLN    22      10.986  12.594   7.841  1.00  0.00      X1  
ATOM    364  N   MET    23      10.050  13.695   6.143  1.00  0.00      X1  
ATOM    365  HN  MET    23       9.755  14.563   5.728  1.00  0.00      X1  
ATOM    366  CA  MET    23       9.904  12.500   5.344  1.00  0.00      X1  
ATOM    367  HA  MET    23      10.789  11.896   5.467  1.00  0.00      X1  
ATOM    368  CB  MET    23       8.671  11.642   5.741  1.00  0.00      X1  
ATOM    369  HB1 MET    23       8.834  11.270   6.779  1.00  0.00      X1  
ATOM    370  HB2 MET    23       8.608  10.741   5.099  1.00  0.00      X1  
ATOM    371  CG  MET    23       7.332  12.400   5.722  1.00  0.00      X1  
ATOM    372  HG1 MET    23       7.216  12.923   4.748  1.00  0.00      X1  
ATOM    373  HG2 MET    23       7.375  13.181   6.513  1.00  0.00      X1  
ATOM    374  SD  MET    23       5.880  11.347   6.012  1.00  0.00      X1  
ATOM    375  CE  MET    23       5.852  10.535   4.387  1.00  0.00      X1  
ATOM    376  HE1 MET    23       6.750   9.899   4.237  1.00  0.00      X1  
ATOM    377  HE2 MET    23       5.820  11.282   3.567  1.00  0.00      X1  
ATOM    378  HE3 MET    23       4.959   9.880   4.298  1.00  0.00      X1  
ATOM    379  C   MET    23       9.896  12.842   3.874  1.00  0.00      X1  
ATOM    380  O   MET    23       9.933  14.006   3.475  1.00  0.00      X1  
ATOM    381  N   TRP    24       9.922  11.815   3.014  1.00  0.00      X1  
ATOM    382  HN  TRP    24       9.907  10.867   3.341  1.00  0.00      X1  
ATOM    383  CA  TRP    24       9.910  12.002   1.582  1.00  0.00      X1  
ATOM    384  HA  TRP    24      10.488  12.883   1.338  1.00  0.00      X1  
ATOM    385  CB  TRP    24      10.544  10.795   0.868  1.00  0.00      X1  
ATOM    386  HB1 TRP    24      10.407  10.875  -0.233  1.00  0.00      X1  
ATOM    387  HB2 TRP    24      10.022   9.877   1.207  1.00  0.00      X1  
ATOM    388  CG  TRP    24      12.001  10.653   1.146  1.00  0.00      X1  
ATOM    389  CD1 TRP    24      12.595   9.911   2.131  1.00  0.00      X1  
ATOM    390  HD1 TRP    24      12.057   9.348   2.886  1.00  0.00      X1  
ATOM    391  NE1 TRP    24      13.960  10.040   2.034  1.00  0.00      X1  
ATOM    392  HE1 TRP    24      14.640   9.586   2.573  1.00  0.00      X1  
ATOM    393  CE2 TRP    24      14.266  10.885   1.016  1.00  0.00      X1  
ATOM    394  CD2 TRP    24      13.055  11.288   0.413  1.00  0.00      X1  
ATOM    395  CE3 TRP    24      13.081  12.119  -0.707  1.00  0.00      X1  
ATOM    396  HE3 TRP    24      12.167  12.405  -1.204  1.00  0.00      X1  
ATOM    397  CZ3 TRP    24      14.316  12.575  -1.169  1.00  0.00      X1  
ATOM    398  HZ3 TRP    24      14.367  13.216  -2.040  1.00  0.00      X1  
ATOM    399  CZ2 TRP    24      15.487  11.348   0.570  1.00  0.00      X1  
ATOM    400  HZ2 TRP    24      16.404  10.992   1.015  1.00  0.00      X1  
ATOM    401  CH2 TRP    24      15.495  12.213  -0.528  1.00  0.00      X1  
ATOM    402  HH2 TRP    24      16.438  12.568  -0.929  1.00  0.00      X1  
ATOM    403  C   TRP    24       8.512  12.224   1.047  1.00  0.00      X1  
ATOM    404  O   TRP    24       7.600  11.424   1.260  1.00  0.00      X1  
ATOM    405  N   VAL    25       8.312  13.332   0.324  1.00  0.00      X1  
ATOM    406  HN  VAL    25       9.067  13.979   0.169  1.00  0.00      X1  
ATOM    407  CA  VAL    25       7.022  13.723  -0.208  1.00  0.00      X1  
ATOM    408  HA  VAL    25       6.404  12.845  -0.330  1.00  0.00      X1  
ATOM    409  CB  VAL    25       6.271  14.715   0.679  1.00  0.00      X1  
ATOM    410  HB  VAL    25       5.305  14.987   0.202  1.00  0.00      X1  
ATOM    411  CG1 VAL    25       5.937  14.051   2.028  1.00  0.00      X1  
ATOM    412 HG11 VAL    25       6.859  13.889   2.625  1.00  0.00      X1  
ATOM    413 HG12 VAL    25       5.440  13.072   1.869  1.00  0.00      X1  
ATOM    414 HG13 VAL    25       5.257  14.695   2.618  1.00  0.00      X1  
ATOM    415  CG2 VAL    25       7.087  16.000   0.890  1.00  0.00      X1  
ATOM    416 HG21 VAL    25       7.299  16.523  -0.067  1.00  0.00      X1  
ATOM    417 HG22 VAL    25       8.049  15.772   1.395  1.00  0.00      X1  
ATOM    418 HG23 VAL    25       6.516  16.701   1.535  1.00  0.00      X1  
ATOM    419  C   VAL    25       7.219  14.294  -1.597  1.00  0.00      X1  
ATOM    420  O   VAL    25       8.342  14.534  -2.038  1.00  0.00      X1  
ATOM    421  N   TYR    26       6.124  14.489  -2.351  1.00  0.00      X1  
ATOM    422  HN  TYR    26       5.208  14.294  -1.990  1.00  0.00      X1  
ATOM    423  CA  TYR    26       6.163  15.113  -3.654  1.00  0.00      X1  
ATOM    424  HA  TYR    26       7.183  15.282  -3.968  1.00  0.00      X1  
ATOM    425  CB  TYR    26       5.455  14.228  -4.730  1.00  0.00      X1  
ATOM    426  HB1 TYR    26       4.418  14.004  -4.397  1.00  0.00      X1  
ATOM    427  HB2 TYR    26       5.997  13.264  -4.825  1.00  0.00      X1  
ATOM    428  CG  TYR    26       5.374  14.881  -6.098  1.00  0.00      X1  
ATOM    429  CD1 TYR    26       4.327  15.770  -6.394  1.00  0.00      X1  
ATOM    430  HD1 TYR    26       3.584  16.003  -5.646  1.00  0.00      X1  
ATOM    431  CE1 TYR    26       4.212  16.354  -7.658  1.00  0.00      X1  
ATOM    432  HE1 TYR    26       3.396  17.029  -7.861  1.00  0.00      X1  
ATOM    433  CZ  TYR    26       5.136  16.045  -8.655  1.00  0.00      X1  
ATOM    434  OH  TYR    26       5.016  16.664  -9.911  1.00  0.00      X1  
ATOM    435  HH  TYR    26       4.509  17.497  -9.762  1.00  0.00      X1  
ATOM    436  CD2 TYR    26       6.288  14.567  -7.119  1.00  0.00      X1  
ATOM    437  HD2 TYR    26       7.081  13.866  -6.928  1.00  0.00      X1  
ATOM    438  CE2 TYR    26       6.173  15.146  -8.393  1.00  0.00      X1  
ATOM    439  HE2 TYR    26       6.877  14.901  -9.174  1.00  0.00      X1  
ATOM    440  C   TYR    26       5.511  16.472  -3.516  1.00  0.00      X1  
ATOM    441  O   TYR    26       4.297  16.585  -3.358  1.00  0.00      X1  
ATOM    442  N   ASP    27       6.297  17.552  -3.588  1.00  0.00      X1  
ATOM    443  HN  ASP    27       7.287  17.471  -3.702  1.00  0.00      X1  
ATOM    444  CA  ASP    27       5.740  18.883  -3.616  1.00  0.00      X1  
ATOM    445  HA  ASP    27       4.732  18.872  -3.233  1.00  0.00      X1  
ATOM    446  CB  ASP    27       6.587  19.896  -2.812  1.00  0.00      X1  
ATOM    447  HB1 ASP    27       6.118  20.903  -2.827  1.00  0.00      X1  
ATOM    448  HB2 ASP    27       7.603  19.970  -3.248  1.00  0.00      X1  
ATOM    449  CG  ASP    27       6.732  19.470  -1.374  1.00  0.00      X1  
ATOM    450  OD1 ASP    27       5.751  19.477  -0.587  1.00  0.00      X1  
ATOM    451  OD2 ASP    27       7.894  19.164  -1.014  1.00  0.00      X1  
ATOM    452  C   ASP    27       5.667  19.338  -5.056  1.00  0.00      X1  
ATOM    453  O   ASP    27       6.605  19.154  -5.835  1.00  0.00      X1  
ATOM    454  N   GLU    28       4.552  19.958  -5.477  1.00  0.00      X1  
ATOM    455  HN  GLU    28       3.734  19.997  -4.906  1.00  0.00      X1  
ATOM    456  CA  GLU    28       4.534  20.642  -6.754  1.00  0.00      X1  
ATOM    457  HA  GLU    28       4.888  19.915  -7.457  1.00  0.00      X1  
ATOM    458  CB  GLU    28       3.145  21.050  -7.283  1.00  0.00      X1  
ATOM    459  HB1 GLU    28       3.222  21.824  -8.080  1.00  0.00      X1  
ATOM    460  HB2 GLU    28       2.580  21.510  -6.448  1.00  0.00      X1  
ATOM    461  CG  GLU    28       2.367  19.850  -7.872  1.00  0.00      X1  
ATOM    462  HG1 GLU    28       1.301  20.139  -7.979  1.00  0.00      X1  
ATOM    463  HG2 GLU    28       2.417  18.980  -7.187  1.00  0.00      X1  
ATOM    464  CD  GLU    28       2.870  19.425  -9.244  1.00  0.00      X1  
ATOM    465  OE1 GLU    28       4.051  19.019  -9.386  1.00  0.00      X1  
ATOM    466  OE2 GLU    28       2.049  19.443 -10.197  1.00  0.00      X1  
ATOM    467  C   GLU    28       5.523  21.778  -6.872  1.00  0.00      X1  
ATOM    468  O   GLU    28       5.871  22.451  -5.901  1.00  0.00      X1  
ATOM    469  N   ASP    29       6.058  21.944  -8.096  1.00  0.00      X1  
ATOM    470  HN  ASP    29       5.751  21.353  -8.845  1.00  0.00      X1  
ATOM    471  CA  ASP    29       6.963  23.010  -8.476  1.00  0.00      X1  
ATOM    472  HA  ASP    29       7.058  22.949  -9.552  1.00  0.00      X1  
ATOM    473  CB  ASP    29       6.364  24.405  -8.129  1.00  0.00      X1  
ATOM    474  HB1 ASP    29       6.913  25.214  -8.643  1.00  0.00      X1  
ATOM    475  HB2 ASP    29       6.393  24.601  -7.039  1.00  0.00      X1  
ATOM    476  CG  ASP    29       4.924  24.444  -8.592  1.00  0.00      X1  
ATOM    477  OD1 ASP    29       4.648  24.021  -9.749  1.00  0.00      X1  
ATOM    478  OD2 ASP    29       4.041  24.910  -7.826  1.00  0.00      X1  
ATOM    479  C   ASP    29       8.367  22.731  -7.931  1.00  0.00      X1  
ATOM    480  O   ASP    29       9.266  23.578  -7.945  1.00  0.00      X1  
ATOM    481  N   VAL    30       8.568  21.479  -7.474  1.00  0.00      X1  
ATOM    482  HN  VAL    30       7.785  20.860  -7.537  1.00  0.00      X1  
ATOM    483  CA  VAL    30       9.743  20.935  -6.817  1.00  0.00      X1  
ATOM    484  HA  VAL    30      10.620  21.497  -7.093  1.00  0.00      X1  
ATOM    485  CB  VAL    30       9.604  20.956  -5.292  1.00  0.00      X1  
ATOM    486  HB  VAL    30       8.633  20.495  -5.006  1.00  0.00      X1  
ATOM    487  CG1 VAL    30      10.744  20.183  -4.597  1.00  0.00      X1  
ATOM    488 HG11 VAL    30      11.727  20.577  -4.917  1.00  0.00      X1  
ATOM    489 HG12 VAL    30      10.711  19.095  -4.810  1.00  0.00      X1  
ATOM    490 HG13 VAL    30      10.668  20.308  -3.497  1.00  0.00      X1  
ATOM    491  CG2 VAL    30       9.603  22.415  -4.794  1.00  0.00      X1  
ATOM    492 HG21 VAL    30       8.710  22.964  -5.159  1.00  0.00      X1  
ATOM    493 HG22 VAL    30      10.516  22.942  -5.140  1.00  0.00      X1  
ATOM    494 HG23 VAL    30       9.588  22.438  -3.684  1.00  0.00      X1  
ATOM    495  C   VAL    30       9.954  19.519  -7.337  1.00  0.00      X1  
ATOM    496  O   VAL    30      10.830  19.286  -8.169  1.00  0.00      X1  
ATOM    497  N   GLY    31       9.107  18.556  -6.910  1.00  0.00      X1  
ATOM    498  HN  GLY    31       8.352  18.806  -6.296  1.00  0.00      X1  
ATOM    499  CA  GLY    31       9.220  17.130  -7.202  1.00  0.00      X1  
ATOM    500  HA1 GLY    31      10.098  16.936  -7.794  1.00  0.00      X1  
ATOM    501  HA2 GLY    31       8.308  16.831  -7.694  1.00  0.00      X1  
ATOM    502  C   GLY    31       9.333  16.315  -5.938  1.00  0.00      X1  
ATOM    503  O   GLY    31       8.998  16.772  -4.844  1.00  0.00      X1  
ATOM    504  N   ILE    32       9.792  15.053  -6.046  1.00  0.00      X1  
ATOM    505  HN  ILE    32      10.094  14.703  -6.941  1.00  0.00      X1  
ATOM    506  CA  ILE    32      10.032  14.186  -4.897  1.00  0.00      X1  
ATOM    507  HA  ILE    32       9.169  14.263  -4.256  1.00  0.00      X1  
ATOM    508  CB  ILE    32      10.204  12.701  -5.246  1.00  0.00      X1  
ATOM    509  HB  ILE    32      11.151  12.560  -5.819  1.00  0.00      X1  
ATOM    510  CG2 ILE    32      10.292  11.899  -3.925  1.00  0.00      X1  
ATOM    511 HG21 ILE    32       9.409  12.100  -3.283  1.00  0.00      X1  
ATOM    512 HG22 ILE    32      11.212  12.145  -3.354  1.00  0.00      X1  
ATOM    513 HG23 ILE    32      10.329  10.814  -4.130  1.00  0.00      X1  
ATOM    514  CG1 ILE    32       9.053  12.186  -6.148  1.00  0.00      X1  
ATOM    515 HG11 ILE    32       9.037  12.788  -7.084  1.00  0.00      X1  
ATOM    516 HG12 ILE    32       8.087  12.341  -5.619  1.00  0.00      X1  
ATOM    517  CD  ILE    32       9.173  10.710  -6.555  1.00  0.00      X1  
ATOM    518  HD1 ILE    32       9.024  10.036  -5.684  1.00  0.00      X1  
ATOM    519  HD2 ILE    32      10.175  10.502  -6.989  1.00  0.00      X1  
ATOM    520  HD3 ILE    32       8.404  10.453  -7.316  1.00  0.00      X1  
ATOM    521  C   ILE    32      11.243  14.662  -4.101  1.00  0.00      X1  
ATOM    522  O   ILE    32      12.352  14.752  -4.627  1.00  0.00      X1  
ATOM    523  N   ASN    33      11.068  14.979  -2.808  1.00  0.00      X1  
ATOM    524  HN  ASN    33      10.169  14.870  -2.368  1.00  0.00      X1  
ATOM    525  CA  ASN    33      12.129  15.551  -2.003  1.00  0.00      X1  
ATOM    526  HA  ASN    33      13.055  15.061  -2.273  1.00  0.00      X1  
ATOM    527  CB  ASN    33      12.296  17.087  -2.252  1.00  0.00      X1  
ATOM    528  HB1 ASN    33      12.358  17.279  -3.343  1.00  0.00      X1  
ATOM    529  HB2 ASN    33      13.252  17.425  -1.798  1.00  0.00      X1  
ATOM    530  CG  ASN    33      11.189  17.960  -1.663  1.00  0.00      X1  
ATOM    531  OD1 ASN    33      11.450  18.855  -0.852  1.00  0.00      X1  
ATOM    532  ND2 ASN    33       9.928  17.720  -2.076  1.00  0.00      X1  
ATOM    533 HD21 ASN    33       9.168  18.221  -1.632  1.00  0.00      X1  
ATOM    534 HD22 ASN    33       9.755  17.085  -2.827  1.00  0.00      X1  
ATOM    535  C   ASN    33      11.894  15.230  -0.533  1.00  0.00      X1  
ATOM    536  O   ASN    33      10.794  14.873  -0.113  1.00  0.00      X1  
ATOM    537  N   TYR    34      12.958  15.323   0.281  1.00  0.00      X1  
ATOM    538  HN  TYR    34      13.854  15.563  -0.084  1.00  0.00      X1  
ATOM    539  CA  TYR    34      12.899  15.116   1.712  1.00  0.00      X1  
ATOM    540  HA  TYR    34      12.093  14.434   1.949  1.00  0.00      X1  
ATOM    541  CB  TYR    34      14.249  14.512   2.195  1.00  0.00      X1  
ATOM    542  HB1 TYR    34      15.086  15.186   1.908  1.00  0.00      X1  
ATOM    543  HB2 TYR    34      14.403  13.546   1.678  1.00  0.00      X1  
ATOM    544  CG  TYR    34      14.317  14.239   3.676  1.00  0.00      X1  
ATOM    545  CD1 TYR    34      13.517  13.237   4.249  1.00  0.00      X1  
ATOM    546  HD1 TYR    34      12.835  12.678   3.625  1.00  0.00      X1  
ATOM    547  CE1 TYR    34      13.630  12.928   5.614  1.00  0.00      X1  
ATOM    548  HE1 TYR    34      13.024  12.147   6.038  1.00  0.00      X1  
ATOM    549  CZ  TYR    34      14.552  13.609   6.413  1.00  0.00      X1  
ATOM    550  OH  TYR    34      14.712  13.304   7.782  1.00  0.00      X1  
ATOM    551  HH  TYR    34      14.059  12.629   8.049  1.00  0.00      X1  
ATOM    552  CD2 TYR    34      15.241  14.918   4.488  1.00  0.00      X1  
ATOM    553  HD2 TYR    34      15.878  15.678   4.058  1.00  0.00      X1  
ATOM    554  CE2 TYR    34      15.359  14.599   5.847  1.00  0.00      X1  
ATOM    555  HE2 TYR    34      16.079  15.118   6.460  1.00  0.00      X1  
ATOM    556  C   TYR    34      12.614  16.438   2.406  1.00  0.00      X1  
ATOM    557  O   TYR    34      13.342  17.417   2.231  1.00  0.00      X1  
ATOM    558  N   ARG    35      11.552  16.515   3.221  1.00  0.00      X1  
ATOM    559  HN  ARG    35      10.927  15.741   3.362  1.00  0.00      X1  
ATOM    560  CA  ARG    35      11.245  17.752   3.902  1.00  0.00      X1  
ATOM    561  HA  ARG    35      12.168  18.191   4.247  1.00  0.00      X1  
ATOM    562  CB  ARG    35      10.488  18.769   3.003  1.00  0.00      X1  
ATOM    563  HB1 ARG    35      11.163  19.069   2.171  1.00  0.00      X1  
ATOM    564  HB2 ARG    35      10.264  19.692   3.580  1.00  0.00      X1  
ATOM    565  CG  ARG    35       9.190  18.217   2.389  1.00  0.00      X1  
ATOM    566  HG1 ARG    35       8.632  17.600   3.127  1.00  0.00      X1  
ATOM    567  HG2 ARG    35       9.478  17.540   1.551  1.00  0.00      X1  
ATOM    568  CD  ARG    35       8.237  19.279   1.823  1.00  0.00      X1  
ATOM    569  HD1 ARG    35       7.426  18.758   1.268  1.00  0.00      X1  
ATOM    570  HD2 ARG    35       8.773  19.980   1.148  1.00  0.00      X1  
ATOM    571  NE  ARG    35       7.649  20.051   2.956  1.00  0.00      X1  
ATOM    572  HE  ARG    35       8.112  20.091   3.839  1.00  0.00      X1  
ATOM    573  CZ  ARG    35       6.407  20.496   2.986  1.00  0.00      X1  
ATOM    574  NH1 ARG    35       5.535  20.433   2.011  1.00  0.00      X1  
ATOM    575 HH11 ARG    35       4.589  20.625   2.284  1.00  0.00      X1  
ATOM    576 HH12 ARG    35       5.770  20.040   1.106  1.00  0.00      X1  
ATOM    577  NH2 ARG    35       5.955  20.941   4.134  1.00  0.00      X1  
ATOM    578 HH21 ARG    35       6.516  20.746   4.939  1.00  0.00      X1  
ATOM    579 HH22 ARG    35       4.944  21.001   4.181  1.00  0.00      X1  
ATOM    580  C   ARG    35      10.435  17.527   5.152  1.00  0.00      X1  
ATOM    581  O   ARG    35       9.808  16.487   5.344  1.00  0.00      X1  
ATOM    582  N   GLU    36      10.426  18.531   6.045  1.00  0.00      X1  
ATOM    583  HN  GLU    36      11.003  19.339   5.892  1.00  0.00      X1  
ATOM    584  CA  GLU    36       9.464  18.611   7.122  1.00  0.00      X1  
ATOM    585  HA  GLU    36       9.482  17.676   7.660  1.00  0.00      X1  
ATOM    586  CB  GLU    36       9.849  19.722   8.124  1.00  0.00      X1  
ATOM    587  HB1 GLU    36       9.955  20.681   7.568  1.00  0.00      X1  
ATOM    588  HB2 GLU    36      10.852  19.474   8.537  1.00  0.00      X1  
ATOM    589  CG  GLU    36       8.835  19.915   9.278  1.00  0.00      X1  
ATOM    590  HG1 GLU    36       8.565  18.929   9.712  1.00  0.00      X1  
ATOM    591  HG2 GLU    36       7.908  20.404   8.910  1.00  0.00      X1  
ATOM    592  CD  GLU    36       9.415  20.778  10.377  1.00  0.00      X1  
ATOM    593  OE1 GLU    36       9.775  21.951  10.109  1.00  0.00      X1  
ATOM    594  OE2 GLU    36       9.545  20.291  11.528  1.00  0.00      X1  
ATOM    595  C   GLU    36       8.035  18.794   6.617  1.00  0.00      X1  
ATOM    596  O   GLU    36       7.739  19.714   5.854  1.00  0.00      X1  
ATOM    597  N   VAL    37       7.130  17.885   7.012  1.00  0.00      X1  
ATOM    598  HN  VAL    37       7.414  17.113   7.588  1.00  0.00      X1  
ATOM    599  CA  VAL    37       5.719  17.915   6.679  1.00  0.00      X1  
ATOM    600  HA  VAL    37       5.474  18.883   6.265  1.00  0.00      X1  
ATOM    601  CB  VAL    37       5.272  16.850   5.673  1.00  0.00      X1  
ATOM    602  HB  VAL    37       4.168  16.683   5.734  1.00  0.00      X1  
ATOM    603  CG1 VAL    37       5.560  17.351   4.250  1.00  0.00      X1  
ATOM    604 HG11 VAL    37       6.646  17.532   4.114  1.00  0.00      X1  
ATOM    605 HG12 VAL    37       5.009  18.293   4.052  1.00  0.00      X1  
ATOM    606 HG13 VAL    37       5.229  16.604   3.501  1.00  0.00      X1  
ATOM    607  CG2 VAL    37       5.989  15.516   5.941  1.00  0.00      X1  
ATOM    608 HG21 VAL    37       5.853  15.195   6.994  1.00  0.00      X1  
ATOM    609 HG22 VAL    37       7.078  15.603   5.736  1.00  0.00      X1  
ATOM    610 HG23 VAL    37       5.586  14.724   5.276  1.00  0.00      X1  
ATOM    611  C   VAL    37       4.898  17.802   7.943  1.00  0.00      X1  
ATOM    612  O   VAL    37       5.272  17.153   8.921  1.00  0.00      X1  
ATOM    613  N   THR    38       3.735  18.467   7.951  1.00  0.00      X1  
ATOM    614  HN  THR    38       3.477  19.031   7.153  1.00  0.00      X1  
ATOM    615  CA  THR    38       2.857  18.559   9.104  1.00  0.00      X1  
ATOM    616  HA  THR    38       3.243  17.979   9.927  1.00  0.00      X1  
ATOM    617  CB  THR    38       2.721  20.011   9.535  1.00  0.00      X1  
ATOM    618  HB  THR    38       2.418  20.640   8.661  1.00  0.00      X1  
ATOM    619  OG1 THR    38       3.985  20.457  10.013  1.00  0.00      X1  
ATOM    620  HG1 THR    38       4.529  20.579   9.197  1.00  0.00      X1  
ATOM    621  CG2 THR    38       1.721  20.226  10.672  1.00  0.00      X1  
ATOM    622 HG21 THR    38       1.977  19.612  11.558  1.00  0.00      X1  
ATOM    623 HG22 THR    38       0.691  19.966  10.358  1.00  0.00      X1  
ATOM    624 HG23 THR    38       1.706  21.294  10.979  1.00  0.00      X1  
ATOM    625  C   THR    38       1.521  17.978   8.722  1.00  0.00      X1  
ATOM    626  O   THR    38       0.812  18.549   7.898  1.00  0.00      X1  
ATOM    627  N   PHE    39       1.146  16.806   9.276  1.00  0.00      X1  
ATOM    628  HN  PHE    39       1.680  16.406  10.021  1.00  0.00      X1  
ATOM    629  CA  PHE    39       0.074  15.990   8.719  1.00  0.00      X1  
ATOM    630  HA  PHE    39      -0.705  16.658   8.386  1.00  0.00      X1  
ATOM    631  CB  PHE    39       0.591  15.135   7.512  1.00  0.00      X1  
ATOM    632  HB1 PHE    39       1.064  15.812   6.768  1.00  0.00      X1  
ATOM    633  HB2 PHE    39      -0.256  14.636   6.995  1.00  0.00      X1  
ATOM    634  CG  PHE    39       1.612  14.092   7.906  1.00  0.00      X1  
ATOM    635  CD1 PHE    39       2.967  14.430   8.053  1.00  0.00      X1  
ATOM    636  HD1 PHE    39       3.280  15.449   7.894  1.00  0.00      X1  
ATOM    637  CE1 PHE    39       3.912  13.459   8.402  1.00  0.00      X1  
ATOM    638  HE1 PHE    39       4.951  13.734   8.505  1.00  0.00      X1  
ATOM    639  CZ  PHE    39       3.513  12.132   8.598  1.00  0.00      X1  
ATOM    640  HZ  PHE    39       4.244  11.379   8.859  1.00  0.00      X1  
ATOM    641  CD2 PHE    39       1.229  12.750   8.075  1.00  0.00      X1  
ATOM    642  HD2 PHE    39       0.199  12.470   7.919  1.00  0.00      X1  
ATOM    643  CE2 PHE    39       2.170  11.774   8.425  1.00  0.00      X1  
ATOM    644  HE2 PHE    39       1.866  10.744   8.546  1.00  0.00      X1  
ATOM    645  C   PHE    39      -0.600  15.101   9.765  1.00  0.00      X1  
ATOM    646  O   PHE    39      -0.240  15.119  10.941  1.00  0.00      X1  
ATOM    647  N   VAL    40      -1.627  14.329   9.356  1.00  0.00      X1  
ATOM    648  HN  VAL    40      -2.037  14.521   8.457  1.00  0.00      X1  
ATOM    649  CA  VAL    40      -2.286  13.304  10.158  1.00  0.00      X1  
ATOM    650  HA  VAL    40      -1.952  13.384  11.179  1.00  0.00      X1  
ATOM    651  CB  VAL    40      -3.797  13.496  10.203  1.00  0.00      X1  
ATOM    652  HB  VAL    40      -4.226  13.493   9.173  1.00  0.00      X1  
ATOM    653  CG1 VAL    40      -4.448  12.389  11.051  1.00  0.00      X1  
ATOM    654 HG11 VAL    40      -3.891  12.265  12.005  1.00  0.00      X1  
ATOM    655 HG12 VAL    40      -4.482  11.417  10.524  1.00  0.00      X1  
ATOM    656 HG13 VAL    40      -5.483  12.694  11.308  1.00  0.00      X1  
ATOM    657  CG2 VAL    40      -4.107  14.857  10.840  1.00  0.00      X1  
ATOM    658 HG21 VAL    40      -3.729  15.687  10.206  1.00  0.00      X1  
ATOM    659 HG22 VAL    40      -3.654  14.931  11.851  1.00  0.00      X1  
ATOM    660 HG23 VAL    40      -5.202  15.000  10.951  1.00  0.00      X1  
ATOM    661  C   VAL    40      -2.002  11.894   9.610  1.00  0.00      X1  
ATOM    662  O   VAL    40      -2.324  11.624   8.447  1.00  0.00      X1  
ATOM    663  N   PRO    41      -1.442  10.930  10.356  1.00  0.00      X1  
ATOM    664  CD  PRO    41      -0.693  11.197  11.592  1.00  0.00      X1  
ATOM    665  HD1 PRO    41      -1.362  11.006  12.461  1.00  0.00      X1  
ATOM    666  HD2 PRO    41      -0.294  12.234  11.648  1.00  0.00      X1  
ATOM    667  CA  PRO    41      -1.062   9.635   9.783  1.00  0.00      X1  
ATOM    668  HA  PRO    41      -0.505   9.818   8.875  1.00  0.00      X1  
ATOM    669  CB  PRO    41      -0.185   8.988  10.867  1.00  0.00      X1  
ATOM    670  HB1 PRO    41       0.564   8.289  10.441  1.00  0.00      X1  
ATOM    671  HB2 PRO    41      -0.805   8.442  11.615  1.00  0.00      X1  
ATOM    672  CG  PRO    41       0.456  10.191  11.559  1.00  0.00      X1  
ATOM    673  HG1 PRO    41       0.847   9.955  12.568  1.00  0.00      X1  
ATOM    674  HG2 PRO    41       1.285  10.592  10.936  1.00  0.00      X1  
ATOM    675  C   PRO    41      -2.241   8.750   9.412  1.00  0.00      X1  
ATOM    676  O   PRO    41      -2.183   8.081   8.381  1.00  0.00      X1  
ATOM    677  N   GLY    42      -3.324   8.717  10.214  1.00  0.00      X1  
ATOM    678  HN  GLY    42      -3.272   9.137  11.127  1.00  0.00      X1  
ATOM    679  CA  GLY    42      -4.544   7.975   9.882  1.00  0.00      X1  
ATOM    680  HA1 GLY    42      -5.248   8.129  10.686  1.00  0.00      X1  
ATOM    681  HA2 GLY    42      -4.281   6.933   9.765  1.00  0.00      X1  
ATOM    682  C   GLY    42      -5.222   8.403   8.598  1.00  0.00      X1  
ATOM    683  O   GLY    42      -5.709   7.583   7.825  1.00  0.00      X1  
ATOM    684  N   LEU    43      -5.250   9.720   8.314  1.00  0.00      X1  
ATOM    685  HN  LEU    43      -4.846  10.367   8.950  1.00  0.00      X1  
ATOM    686  CA  LEU    43      -5.771  10.276   7.073  1.00  0.00      X1  
ATOM    687  HA  LEU    43      -6.788   9.929   6.966  1.00  0.00      X1  
ATOM    688  CB  LEU    43      -5.763  11.822   7.151  1.00  0.00      X1  
ATOM    689  HB1 LEU    43      -4.724  12.180   7.330  1.00  0.00      X1  
ATOM    690  HB2 LEU    43      -6.372  12.121   8.033  1.00  0.00      X1  
ATOM    691  CG  LEU    43      -6.326  12.555   5.914  1.00  0.00      X1  
ATOM    692  HG  LEU    43      -5.655  12.362   5.045  1.00  0.00      X1  
ATOM    693  CD1 LEU    43      -7.743  12.078   5.574  1.00  0.00      X1  
ATOM    694 HD11 LEU    43      -8.376  12.127   6.482  1.00  0.00      X1  
ATOM    695 HD12 LEU    43      -7.737  11.029   5.208  1.00  0.00      X1  
ATOM    696 HD13 LEU    43      -8.219  12.721   4.809  1.00  0.00      X1  
ATOM    697  CD2 LEU    43      -6.342  14.064   6.170  1.00  0.00      X1  
ATOM    698 HD21 LEU    43      -5.322  14.432   6.421  1.00  0.00      X1  
ATOM    699 HD22 LEU    43      -7.012  14.296   7.026  1.00  0.00      X1  
ATOM    700 HD23 LEU    43      -6.707  14.619   5.284  1.00  0.00      X1  
ATOM    701  C   LEU    43      -5.004   9.812   5.838  1.00  0.00      X1  
ATOM    702  O   LEU    43      -5.565   9.455   4.801  1.00  0.00      X1  
ATOM    703  N   TYR    44      -3.665   9.772   5.957  1.00  0.00      X1  
ATOM    704  HN  TYR    44      -3.251  10.113   6.800  1.00  0.00      X1  
ATOM    705  CA  TYR    44      -2.751   9.206   4.986  1.00  0.00      X1  
ATOM    706  HA  TYR    44      -2.932   9.701   4.045  1.00  0.00      X1  
ATOM    707  CB  TYR    44      -1.300   9.562   5.447  1.00  0.00      X1  
ATOM    708  HB1 TYR    44      -1.171   9.216   6.493  1.00  0.00      X1  
ATOM    709  HB2 TYR    44      -1.188  10.668   5.452  1.00  0.00      X1  
ATOM    710  CG  TYR    44      -0.154   9.008   4.636  1.00  0.00      X1  
ATOM    711  CD1 TYR    44      -0.129   9.118   3.236  1.00  0.00      X1  
ATOM    712  HD1 TYR    44      -0.963   9.563   2.715  1.00  0.00      X1  
ATOM    713  CE1 TYR    44       0.989   8.677   2.510  1.00  0.00      X1  
ATOM    714  HE1 TYR    44       1.007   8.787   1.440  1.00  0.00      X1  
ATOM    715  CZ  TYR    44       2.085   8.113   3.173  1.00  0.00      X1  
ATOM    716  OH  TYR    44       3.197   7.656   2.439  1.00  0.00      X1  
ATOM    717  HH  TYR    44       3.759   7.114   3.041  1.00  0.00      X1  
ATOM    718  CD2 TYR    44       0.970   8.469   5.290  1.00  0.00      X1  
ATOM    719  HD2 TYR    44       0.982   8.402   6.368  1.00  0.00      X1  
ATOM    720  CE2 TYR    44       2.077   8.006   4.564  1.00  0.00      X1  
ATOM    721  HE2 TYR    44       2.924   7.586   5.088  1.00  0.00      X1  
ATOM    722  C   TYR    44      -3.015   7.715   4.720  1.00  0.00      X1  
ATOM    723  O   TYR    44      -2.959   7.247   3.583  1.00  0.00      X1  
ATOM    724  N   LYS    45      -3.323   6.922   5.765  1.00  0.00      X1  
ATOM    725  HN  LYS    45      -3.314   7.299   6.691  1.00  0.00      X1  
ATOM    726  CA  LYS    45      -3.722   5.527   5.645  1.00  0.00      X1  
ATOM    727  HA  LYS    45      -2.974   5.051   5.032  1.00  0.00      X1  
ATOM    728  CB  LYS    45      -3.679   4.823   7.013  1.00  0.00      X1  
ATOM    729  HB1 LYS    45      -4.381   5.344   7.700  1.00  0.00      X1  
ATOM    730  HB2 LYS    45      -2.666   4.959   7.445  1.00  0.00      X1  
ATOM    731  CG  LYS    45      -4.022   3.320   7.003  1.00  0.00      X1  
ATOM    732  HG1 LYS    45      -5.102   3.166   6.781  1.00  0.00      X1  
ATOM    733  HG2 LYS    45      -3.841   2.922   8.025  1.00  0.00      X1  
ATOM    734  CD  LYS    45      -3.176   2.471   6.038  1.00  0.00      X1  
ATOM    735  HD1 LYS    45      -3.435   2.712   4.985  1.00  0.00      X1  
ATOM    736  HD2 LYS    45      -3.459   1.406   6.208  1.00  0.00      X1  
ATOM    737  CE  LYS    45      -1.667   2.634   6.236  1.00  0.00      X1  
ATOM    738  HE1 LYS    45      -1.401   2.407   7.290  1.00  0.00      X1  
ATOM    739  HE2 LYS    45      -1.334   3.666   5.996  1.00  0.00      X1  
ATOM    740  NZ  LYS    45      -0.949   1.708   5.359  1.00  0.00      X1  
ATOM    741  HZ1 LYS    45      -1.014   2.017   4.353  1.00  0.00      X1  
ATOM    742  HZ2 LYS    45      -1.398   0.755   5.409  1.00  0.00      X1  
ATOM    743  HZ3 LYS    45       0.056   1.595   5.624  1.00  0.00      X1  
ATOM    744  C   LYS    45      -5.049   5.223   4.953  1.00  0.00      X1  
ATOM    745  O   LYS    45      -5.127   4.312   4.131  1.00  0.00      X1  
ATOM    746  N   ILE    46      -6.142   5.967   5.227  1.00  0.00      X1  
ATOM    747  HN  ILE    46      -6.121   6.663   5.946  1.00  0.00      X1  
ATOM    748  CA  ILE    46      -7.433   5.702   4.576  1.00  0.00      X1  
ATOM    749  HA  ILE    46      -7.640   4.654   4.730  1.00  0.00      X1  
ATOM    750  CB  ILE    46      -8.623   6.449   5.181  1.00  0.00      X1  
ATOM    751  HB  ILE    46      -9.538   6.162   4.606  1.00  0.00      X1  
ATOM    752  CG2 ILE    46      -8.811   5.926   6.621  1.00  0.00      X1  
ATOM    753 HG21 ILE    46      -7.945   6.191   7.263  1.00  0.00      X1  
ATOM    754 HG22 ILE    46      -8.925   4.820   6.620  1.00  0.00      X1  
ATOM    755 HG23 ILE    46      -9.723   6.355   7.076  1.00  0.00      X1  
ATOM    756  CG1 ILE    46      -8.513   7.992   5.146  1.00  0.00      X1  
ATOM    757 HG11 ILE    46      -8.130   8.329   4.160  1.00  0.00      X1  
ATOM    758 HG12 ILE    46      -7.784   8.311   5.920  1.00  0.00      X1  
ATOM    759  CD  ILE    46      -9.865   8.684   5.377  1.00  0.00      X1  
ATOM    760  HD1 ILE    46     -10.282   8.419   6.370  1.00  0.00      X1  
ATOM    761  HD2 ILE    46     -10.600   8.368   4.604  1.00  0.00      X1  
ATOM    762  HD3 ILE    46      -9.757   9.787   5.330  1.00  0.00      X1  
ATOM    763  C   ILE    46      -7.375   5.854   3.060  1.00  0.00      X1  
ATOM    764  O   ILE    46      -7.914   5.059   2.290  1.00  0.00      X1  
ATOM    765  N   PHE    47      -6.614   6.862   2.595  1.00  0.00      X1  
ATOM    766  HN  PHE    47      -6.217   7.495   3.256  1.00  0.00      X1  
ATOM    767  CA  PHE    47      -6.236   7.018   1.208  1.00  0.00      X1  
ATOM    768  HA  PHE    47      -7.142   7.093   0.626  1.00  0.00      X1  
ATOM    769  CB  PHE    47      -5.429   8.341   1.115  1.00  0.00      X1  
ATOM    770  HB1 PHE    47      -4.564   8.289   1.812  1.00  0.00      X1  
ATOM    771  HB2 PHE    47      -6.085   9.171   1.460  1.00  0.00      X1  
ATOM    772  CG  PHE    47      -4.899   8.688  -0.255  1.00  0.00      X1  
ATOM    773  CD1 PHE    47      -5.655   9.514  -1.098  1.00  0.00      X1  
ATOM    774  HD1 PHE    47      -6.637   9.819  -0.777  1.00  0.00      X1  
ATOM    775  CE1 PHE    47      -5.141   9.959  -2.321  1.00  0.00      X1  
ATOM    776  HE1 PHE    47      -5.735  10.594  -2.961  1.00  0.00      X1  
ATOM    777  CZ  PHE    47      -3.857   9.565  -2.719  1.00  0.00      X1  
ATOM    778  HZ  PHE    47      -3.453   9.887  -3.670  1.00  0.00      X1  
ATOM    779  CD2 PHE    47      -3.613   8.295  -0.665  1.00  0.00      X1  
ATOM    780  HD2 PHE    47      -3.014   7.668  -0.021  1.00  0.00      X1  
ATOM    781  CE2 PHE    47      -3.101   8.723  -1.897  1.00  0.00      X1  
ATOM    782  HE2 PHE    47      -2.124   8.405  -2.224  1.00  0.00      X1  
ATOM    783  C   PHE    47      -5.436   5.834   0.657  1.00  0.00      X1  
ATOM    784  O   PHE    47      -5.722   5.306  -0.418  1.00  0.00      X1  
ATOM    785  N   ASP    48      -4.432   5.367   1.416  1.00  0.00      X1  
ATOM    786  HN  ASP    48      -4.243   5.786   2.302  1.00  0.00      X1  
ATOM    787  CA  ASP    48      -3.599   4.240   1.073  1.00  0.00      X1  
ATOM    788  HA  ASP    48      -3.146   4.443   0.112  1.00  0.00      X1  
ATOM    789  CB  ASP    48      -2.483   4.158   2.145  1.00  0.00      X1  
ATOM    790  HB1 ASP    48      -2.916   3.999   3.150  1.00  0.00      X1  
ATOM    791  HB2 ASP    48      -1.924   5.117   2.151  1.00  0.00      X1  
ATOM    792  CG  ASP    48      -1.503   3.055   1.869  1.00  0.00      X1  
ATOM    793  OD1 ASP    48      -1.000   2.963   0.729  1.00  0.00      X1  
ATOM    794  OD2 ASP    48      -1.158   2.302   2.811  1.00  0.00      X1  
ATOM    795  C   ASP    48      -4.362   2.918   0.910  1.00  0.00      X1  
ATOM    796  O   ASP    48      -4.148   2.176  -0.042  1.00  0.00      X1  
ATOM    797  N   GLU    49      -5.300   2.582   1.809  1.00  0.00      X1  
ATOM    798  HN  GLU    49      -5.464   3.165   2.608  1.00  0.00      X1  
ATOM    799  CA  GLU    49      -6.062   1.350   1.676  1.00  0.00      X1  
ATOM    800  HA  GLU    49      -5.337   0.559   1.556  1.00  0.00      X1  
ATOM    801  CB  GLU    49      -6.875   1.073   2.966  1.00  0.00      X1  
ATOM    802  HB1 GLU    49      -7.687   0.343   2.783  1.00  0.00      X1  
ATOM    803  HB2 GLU    49      -7.358   2.038   3.242  1.00  0.00      X1  
ATOM    804  CG  GLU    49      -6.024   0.580   4.162  1.00  0.00      X1  
ATOM    805  HG1 GLU    49      -6.646   0.555   5.062  1.00  0.00      X1  
ATOM    806  HG2 GLU    49      -5.222   1.300   4.354  1.00  0.00      X1  
ATOM    807  CD  GLU    49      -5.395  -0.817   3.965  1.00  0.00      X1  
ATOM    808  OE1 GLU    49      -4.861  -1.320   5.003  1.00  0.00      X1  
ATOM    809  OE2 GLU    49      -5.390  -1.366   2.830  1.00  0.00      X1  
ATOM    810 QQH2 GLU    49      -6.614   0.911   3.303  1.00  0.00      X1  
ATOM    811  C   GLU    49      -6.944   1.228   0.429  1.00  0.00      X1  
ATOM    812  O   GLU    49      -6.932   0.209  -0.263  1.00  0.00      X1  
ATOM    813  N   ILE    50      -7.705   2.277   0.064  1.00  0.00      X1  
ATOM    814  HN  ILE    50      -7.750   3.087   0.648  1.00  0.00      X1  
ATOM    815  CA  ILE    50      -8.478   2.303  -1.180  1.00  0.00      X1  
ATOM    816  HA  ILE    50      -9.097   1.418  -1.205  1.00  0.00      X1  
ATOM    817  CB  ILE    50      -9.387   3.531  -1.234  1.00  0.00      X1  
ATOM    818  HB  ILE    50      -8.754   4.445  -1.150  1.00  0.00      X1  
ATOM    819  CG2 ILE    50     -10.151   3.595  -2.574  1.00  0.00      X1  
ATOM    820 HG21 ILE    50     -10.695   2.643  -2.747  1.00  0.00      X1  
ATOM    821 HG22 ILE    50      -9.469   3.764  -3.430  1.00  0.00      X1  
ATOM    822 HG23 ILE    50     -10.891   4.422  -2.556  1.00  0.00      X1  
ATOM    823  CG1 ILE    50     -10.385   3.561  -0.048  1.00  0.00      X1  
ATOM    824 HG11 ILE    50     -11.030   4.461  -0.172  1.00  0.00      X1  
ATOM    825 HG12 ILE    50      -9.831   3.698   0.908  1.00  0.00      X1  
ATOM    826  CD  ILE    50     -11.286   2.323   0.069  1.00  0.00      X1  
ATOM    827  HD1 ILE    50     -10.688   1.417   0.303  1.00  0.00      X1  
ATOM    828  HD2 ILE    50     -11.844   2.139  -0.873  1.00  0.00      X1  
ATOM    829  HD3 ILE    50     -12.029   2.463   0.882  1.00  0.00      X1  
ATOM    830  C   ILE    50      -7.591   2.207  -2.424  1.00  0.00      X1  
ATOM    831  O   ILE    50      -7.892   1.530  -3.410  1.00  0.00      X1  
ATOM    832  N   LEU    51      -6.441   2.892  -2.384  1.00  0.00      X1  
ATOM    833  HN  LEU    51      -6.227   3.439  -1.576  1.00  0.00      X1  
ATOM    834  CA  LEU    51      -5.389   2.817  -3.374  1.00  0.00      X1  
ATOM    835  HA  LEU    51      -5.812   3.067  -4.336  1.00  0.00      X1  
ATOM    836  CB  LEU    51      -4.375   3.898  -2.951  1.00  0.00      X1  
ATOM    837  HB1 LEU    51      -4.053   3.708  -1.907  1.00  0.00      X1  
ATOM    838  HB2 LEU    51      -4.915   4.868  -2.944  1.00  0.00      X1  
ATOM    839  CG  LEU    51      -3.111   4.056  -3.797  1.00  0.00      X1  
ATOM    840  HG  LEU    51      -2.522   3.110  -3.718  1.00  0.00      X1  
ATOM    841  CD1 LEU    51      -3.450   4.292  -5.275  1.00  0.00      X1  
ATOM    842 HD11 LEU    51      -4.178   5.123  -5.385  1.00  0.00      X1  
ATOM    843 HD12 LEU    51      -3.903   3.381  -5.720  1.00  0.00      X1  
ATOM    844 HD13 LEU    51      -2.536   4.535  -5.856  1.00  0.00      X1  
ATOM    845  CD2 LEU    51      -2.272   5.195  -3.191  1.00  0.00      X1  
ATOM    846 HD21 LEU    51      -1.927   4.900  -2.176  1.00  0.00      X1  
ATOM    847 HD22 LEU    51      -2.886   6.113  -3.086  1.00  0.00      X1  
ATOM    848 HD23 LEU    51      -1.381   5.421  -3.813  1.00  0.00      X1  
ATOM    849  C   LEU    51      -4.727   1.440  -3.528  1.00  0.00      X1  
ATOM    850  O   LEU    51      -4.576   0.916  -4.632  1.00  0.00      X1  
ATOM    851  N   VAL    52      -4.364   0.785  -2.410  1.00  0.00      X1  
ATOM    852  HN  VAL    52      -4.415   1.256  -1.523  1.00  0.00      X1  
ATOM    853  CA  VAL    52      -3.854  -0.581  -2.369  1.00  0.00      X1  
ATOM    854  HA  VAL    52      -3.053  -0.630  -3.091  1.00  0.00      X1  
ATOM    855  CB  VAL    52      -3.220  -0.933  -1.024  1.00  0.00      X1  
ATOM    856  HB  VAL    52      -3.929  -0.675  -0.203  1.00  0.00      X1  
ATOM    857  CG1 VAL    52      -2.870  -2.434  -0.918  1.00  0.00      X1  
ATOM    858 HG11 VAL    52      -2.170  -2.736  -1.725  1.00  0.00      X1  
ATOM    859 HG12 VAL    52      -3.771  -3.078  -0.983  1.00  0.00      X1  
ATOM    860 HG13 VAL    52      -2.392  -2.647   0.061  1.00  0.00      X1  
ATOM    861  CG2 VAL    52      -1.923  -0.106  -0.890  1.00  0.00      X1  
ATOM    862 HG21 VAL    52      -2.130   0.984  -0.885  1.00  0.00      X1  
ATOM    863 HG22 VAL    52      -1.239  -0.329  -1.736  1.00  0.00      X1  
ATOM    864 HG23 VAL    52      -1.388  -0.366   0.046  1.00  0.00      X1  
ATOM    865  C   VAL    52      -4.859  -1.612  -2.859  1.00  0.00      X1  
ATOM    866  O   VAL    52      -4.507  -2.535  -3.585  1.00  0.00      X1  
ATOM    867  N   ASN    53      -6.163  -1.444  -2.566  1.00  0.00      X1  
ATOM    868  HN  ASN    53      -6.424  -0.734  -1.911  1.00  0.00      X1  
ATOM    869  CA  ASN    53      -7.225  -2.266  -3.137  1.00  0.00      X1  
ATOM    870  HA  ASN    53      -7.045  -3.291  -2.845  1.00  0.00      X1  
ATOM    871  CB  ASN    53      -8.607  -1.763  -2.639  1.00  0.00      X1  
ATOM    872  HB1 ASN    53      -9.397  -2.043  -3.359  1.00  0.00      X1  
ATOM    873  HB2 ASN    53      -8.595  -0.658  -2.570  1.00  0.00      X1  
ATOM    874  CG  ASN    53      -9.010  -2.343  -1.292  1.00  0.00      X1  
ATOM    875  OD1 ASN    53      -8.474  -3.325  -0.766  1.00  0.00      X1  
ATOM    876  ND2 ASN    53     -10.015  -1.709  -0.652  1.00  0.00      X1  
ATOM    877 HD21 ASN    53     -10.538  -0.994  -1.126  1.00  0.00      X1  
ATOM    878 HD22 ASN    53     -10.254  -2.071   0.252  1.00  0.00      X1  
ATOM    879  C   ASN    53      -7.251  -2.264  -4.675  1.00  0.00      X1  
ATOM    880  O   ASN    53      -7.446  -3.297  -5.323  1.00  0.00      X1  
ATOM    881  N   ALA    54      -7.037  -1.091  -5.303  1.00  0.00      X1  
ATOM    882  HN  ALA    54      -6.909  -0.261  -4.763  1.00  0.00      X1  
ATOM    883  CA  ALA    54      -6.814  -0.982  -6.730  1.00  0.00      X1  
ATOM    884  HA  ALA    54      -7.645  -1.467  -7.225  1.00  0.00      X1  
ATOM    885  CB  ALA    54      -6.800   0.505  -7.138  1.00  0.00      X1  
ATOM    886  HB1 ALA    54      -5.959   1.045  -6.656  1.00  0.00      X1  
ATOM    887  HB2 ALA    54      -7.747   0.992  -6.818  1.00  0.00      X1  
ATOM    888  HB3 ALA    54      -6.705   0.622  -8.237  1.00  0.00      X1  
ATOM    889  C   ALA    54      -5.544  -1.695  -7.211  1.00  0.00      X1  
ATOM    890  O   ALA    54      -5.555  -2.390  -8.226  1.00  0.00      X1  
ATOM    891  N   ALA    55      -4.422  -1.559  -6.473  1.00  0.00      X1  
ATOM    892  HN  ALA    55      -4.451  -0.970  -5.662  1.00  0.00      X1  
ATOM    893  CA  ALA    55      -3.166  -2.257  -6.707  1.00  0.00      X1  
ATOM    894  HA  ALA    55      -2.867  -2.039  -7.722  1.00  0.00      X1  
ATOM    895  CB  ALA    55      -2.080  -1.717  -5.758  1.00  0.00      X1  
ATOM    896  HB1 ALA    55      -2.295  -2.000  -4.706  1.00  0.00      X1  
ATOM    897  HB2 ALA    55      -2.041  -0.610  -5.820  1.00  0.00      X1  
ATOM    898  HB3 ALA    55      -1.082  -2.120  -6.032  1.00  0.00      X1  
ATOM    899  C   ALA    55      -3.253  -3.783  -6.606  1.00  0.00      X1  
ATOM    900  O   ALA    55      -2.718  -4.501  -7.452  1.00  0.00      X1  
ATOM    901  N   ASP    56      -3.994  -4.308  -5.611  1.00  0.00      X1  
ATOM    902  HN  ASP    56      -4.312  -3.695  -4.876  1.00  0.00      X1  
ATOM    903  CA  ASP    56      -4.346  -5.707  -5.439  1.00  0.00      X1  
ATOM    904  HA  ASP    56      -3.444  -6.287  -5.302  1.00  0.00      X1  
ATOM    905  CB  ASP    56      -5.318  -5.855  -4.237  1.00  0.00      X1  
ATOM    906  HB1 ASP    56      -5.817  -6.848  -4.261  1.00  0.00      X1  
ATOM    907  HB2 ASP    56      -6.092  -5.067  -4.297  1.00  0.00      X1  
ATOM    908  CG  ASP    56      -4.668  -5.734  -2.880  1.00  0.00      X1  
ATOM    909  OD1 ASP    56      -3.430  -5.876  -2.768  1.00  0.00      X1  
ATOM    910  OD2 ASP    56      -5.450  -5.665  -1.886  1.00  0.00      X1  
ATOM    911  C   ASP    56      -5.063  -6.268  -6.663  1.00  0.00      X1  
ATOM    912  O   ASP    56      -4.821  -7.385  -7.124  1.00  0.00      X1  
ATOM    913  N   ASN    57      -5.955  -5.460  -7.264  1.00  0.00      X1  
ATOM    914  HN  ASN    57      -6.138  -4.562  -6.865  1.00  0.00      X1  
ATOM    915  CA  ASN    57      -6.737  -5.875  -8.405  1.00  0.00      X1  
ATOM    916  HA  ASN    57      -7.120  -6.855  -8.165  1.00  0.00      X1  
ATOM    917  CB  ASN    57      -7.938  -4.913  -8.598  1.00  0.00      X1  
ATOM    918  HB1 ASN    57      -7.596  -3.939  -8.998  1.00  0.00      X1  
ATOM    919  HB2 ASN    57      -8.402  -4.731  -7.604  1.00  0.00      X1  
ATOM    920  CG  ASN    57      -9.009  -5.544  -9.481  1.00  0.00      X1  
ATOM    921  OD1 ASN    57      -9.351  -6.725  -9.372  1.00  0.00      X1  
ATOM    922  ND2 ASN    57      -9.584  -4.741 -10.401  1.00  0.00      X1  
ATOM    923 HD21 ASN    57     -10.340  -5.129 -10.928  1.00  0.00      X1  
ATOM    924 HD22 ASN    57      -9.370  -3.771 -10.412  1.00  0.00      X1  
ATOM    925  C   ASN    57      -5.892  -6.004  -9.682  1.00  0.00      X1  
ATOM    926  O   ASN    57      -6.283  -6.666 -10.639  1.00  0.00      X1  
ATOM    927  N   LYS    58      -4.681  -5.403  -9.731  1.00  0.00      X1  
ATOM    928  HN  LYS    58      -4.384  -4.845  -8.957  1.00  0.00      X1  
ATOM    929  CA  LYS    58      -3.699  -5.656 -10.782  1.00  0.00      X1  
ATOM    930  HA  LYS    58      -4.180  -5.488 -11.735  1.00  0.00      X1  
ATOM    931  CB  LYS    58      -2.478  -4.711 -10.615  1.00  0.00      X1  
ATOM    932  HB1 LYS    58      -1.746  -5.125  -9.890  1.00  0.00      X1  
ATOM    933  HB2 LYS    58      -2.856  -3.769 -10.157  1.00  0.00      X1  
ATOM    934  CG  LYS    58      -1.755  -4.322 -11.922  1.00  0.00      X1  
ATOM    935  HG1 LYS    58      -1.040  -3.506 -11.658  1.00  0.00      X1  
ATOM    936  HG2 LYS    58      -2.502  -3.905 -12.630  1.00  0.00      X1  
ATOM    937  CD  LYS    58      -0.942  -5.441 -12.601  1.00  0.00      X1  
ATOM    938  HD1 LYS    58      -0.964  -6.361 -11.978  1.00  0.00      X1  
ATOM    939  HD2 LYS    58       0.131  -5.141 -12.626  1.00  0.00      X1  
ATOM    940  CE  LYS    58      -1.389  -5.794 -14.026  1.00  0.00      X1  
ATOM    941  HE1 LYS    58      -2.457  -6.098 -14.052  1.00  0.00      X1  
ATOM    942  HE2 LYS    58      -0.766  -6.630 -14.418  1.00  0.00      X1  
ATOM    943  NZ  LYS    58      -1.200  -4.629 -14.910  1.00  0.00      X1  
ATOM    944  HZ1 LYS    58      -0.310  -4.140 -14.658  1.00  0.00      X1  
ATOM    945  HZ2 LYS    58      -1.997  -3.961 -14.883  1.00  0.00      X1  
ATOM    946  HZ3 LYS    58      -1.100  -4.943 -15.912  1.00  0.00      X1  
ATOM    947  C   LYS    58      -3.220  -7.104 -10.755  1.00  0.00      X1  
ATOM    948  O   LYS    58      -3.077  -7.759 -11.784  1.00  0.00      X1  
ATOM    949  N   GLN    59      -2.962  -7.650  -9.549  1.00  0.00      X1  
ATOM    950  HN  GLN    59      -3.092  -7.108  -8.721  1.00  0.00      X1  
ATOM    951  CA  GLN    59      -2.628  -9.049  -9.356  1.00  0.00      X1  
ATOM    952  HA  GLN    59      -1.812  -9.283 -10.023  1.00  0.00      X1  
ATOM    953  CB  GLN    59      -2.208  -9.317  -7.883  1.00  0.00      X1  
ATOM    954  HB1 GLN    59      -1.939 -10.389  -7.774  1.00  0.00      X1  
ATOM    955  HB2 GLN    59      -3.073  -9.138  -7.207  1.00  0.00      X1  
ATOM    956  CG  GLN    59      -1.018  -8.464  -7.363  1.00  0.00      X1  
ATOM    957  HG1 GLN    59      -0.736  -8.808  -6.346  1.00  0.00      X1  
ATOM    958  HG2 GLN    59      -1.344  -7.405  -7.277  1.00  0.00      X1  
ATOM    959  CD  GLN    59       0.231  -8.511  -8.251  1.00  0.00      X1  
ATOM    960  OE1 GLN    59       0.417  -9.373  -9.116  1.00  0.00      X1  
ATOM    961  NE2 GLN    59       1.157  -7.563  -8.014  1.00  0.00      X1  
ATOM    962 HE21 GLN    59       1.902  -7.438  -8.670  1.00  0.00      X1  
ATOM    963 HE22 GLN    59       1.056  -6.986  -7.200  1.00  0.00      X1  
ATOM    964  C   GLN    59      -3.771  -9.977  -9.753  1.00  0.00      X1  
ATOM    965  O   GLN    59      -3.581 -11.011 -10.393  1.00  0.00      X1  
ATOM    966  N   ARG    60      -5.007  -9.608  -9.388  1.00  0.00      X1  
ATOM    967  HN  ARG    60      -5.111  -8.800  -8.806  1.00  0.00      X1  
ATOM    968  CA  ARG    60      -6.221 -10.281  -9.806  1.00  0.00      X1  
ATOM    969  HA  ARG    60      -6.106 -11.326  -9.553  1.00  0.00      X1  
ATOM    970  CB  ARG    60      -7.401  -9.747  -8.973  1.00  0.00      X1  
ATOM    971  HB1 ARG    60      -7.426  -8.642  -9.070  1.00  0.00      X1  
ATOM    972  HB2 ARG    60      -7.180  -9.980  -7.906  1.00  0.00      X1  
ATOM    973  CG  ARG    60      -8.804 -10.271  -9.330  1.00  0.00      X1  
ATOM    974  HG1 ARG    60      -8.769 -11.369  -9.507  1.00  0.00      X1  
ATOM    975  HG2 ARG    60      -9.153  -9.775 -10.263  1.00  0.00      X1  
ATOM    976  CD  ARG    60      -9.774  -9.985  -8.182  1.00  0.00      X1  
ATOM    977  HD1 ARG    60      -9.682  -8.926  -7.842  1.00  0.00      X1  
ATOM    978  HD2 ARG    60      -9.526 -10.632  -7.312  1.00  0.00      X1  
ATOM    979  NE  ARG    60     -11.166 -10.299  -8.631  1.00  0.00      X1  
ATOM    980  HE  ARG    60     -11.547 -11.204  -8.477  1.00  0.00      X1  
ATOM    981  CZ  ARG    60     -12.043  -9.374  -8.979  1.00  0.00      X1  
ATOM    982  NH1 ARG    60     -11.723  -8.120  -9.171  1.00  0.00      X1  
ATOM    983 HH11 ARG    60     -12.384  -7.504  -9.590  1.00  0.00      X1  
ATOM    984 HH12 ARG    60     -10.754  -7.851  -9.166  1.00  0.00      X1  
ATOM    985  NH2 ARG    60     -13.289  -9.728  -9.176  1.00  0.00      X1  
ATOM    986 HH21 ARG    60     -13.529 -10.698  -9.137  1.00  0.00      X1  
ATOM    987 HH22 ARG    60     -13.943  -9.031  -9.481  1.00  0.00      X1  
ATOM    988  C   ARG    60      -6.525 -10.267 -11.304  1.00  0.00      X1  
ATOM    989  O   ARG    60      -6.964 -11.274 -11.863  1.00  0.00      X1  
ATOM    990  N   ASP    61      -6.297  -9.140 -12.004  1.00  0.00      X1  
ATOM    991  HN  ASP    61      -6.008  -8.300 -11.536  1.00  0.00      X1  
ATOM    992  CA  ASP    61      -6.517  -9.028 -13.433  1.00  0.00      X1  
ATOM    993  HA  ASP    61      -6.834  -9.978 -13.839  1.00  0.00      X1  
ATOM    994  CB  ASP    61      -7.702  -8.049 -13.658  1.00  0.00      X1  
ATOM    995  HB1 ASP    61      -7.434  -7.037 -13.294  1.00  0.00      X1  
ATOM    996  HB2 ASP    61      -8.558  -8.411 -13.052  1.00  0.00      X1  
ATOM    997  CG  ASP    61      -8.152  -7.956 -15.095  1.00  0.00      X1  
ATOM    998  OD1 ASP    61      -7.523  -8.540 -16.011  1.00  0.00      X1  
ATOM    999  OD2 ASP    61      -9.179  -7.272 -15.345  1.00  0.00      X1  
ATOM   1000  C   ASP    61      -5.248  -8.587 -14.188  1.00  0.00      X1  
ATOM   1001  O   ASP    61      -4.912  -7.396 -14.216  1.00  0.00      X1  
ATOM   1002  N   PRO    62      -4.564  -9.491 -14.904  1.00  0.00      X1  
ATOM   1003  CD  PRO    62      -4.580 -10.923 -14.586  1.00  0.00      X1  
ATOM   1004  HD1 PRO    62      -5.314 -11.426 -15.252  1.00  0.00      X1  
ATOM   1005  HD2 PRO    62      -4.834 -11.119 -13.520  1.00  0.00      X1  
ATOM   1006  CA  PRO    62      -3.394  -9.132 -15.705  1.00  0.00      X1  
ATOM   1007  HA  PRO    62      -2.743  -8.513 -15.103  1.00  0.00      X1  
ATOM   1008  CB  PRO    62      -2.762 -10.495 -16.046  1.00  0.00      X1  
ATOM   1009  HB1 PRO    62      -1.661 -10.409 -16.161  1.00  0.00      X1  
ATOM   1010  HB2 PRO    62      -3.196 -10.929 -16.973  1.00  0.00      X1  
ATOM   1011  CG  PRO    62      -3.159 -11.389 -14.877  1.00  0.00      X1  
ATOM   1012  HG1 PRO    62      -3.095 -12.471 -15.106  1.00  0.00      X1  
ATOM   1013  HG2 PRO    62      -2.511 -11.149 -14.005  1.00  0.00      X1  
ATOM   1014  C   PRO    62      -3.714  -8.379 -16.989  1.00  0.00      X1  
ATOM   1015  O   PRO    62      -2.828  -8.219 -17.831  1.00  0.00      X1  
ATOM   1016  N   LYS    63      -4.948  -7.895 -17.191  1.00  0.00      X1  
ATOM   1017  HN  LYS    63      -5.710  -8.148 -16.580  1.00  0.00      X1  
ATOM   1018  CA  LYS    63      -5.281  -7.001 -18.281  1.00  0.00      X1  
ATOM   1019  HA  LYS    63      -4.499  -6.980 -19.026  1.00  0.00      X1  
ATOM   1020  CB  LYS    63      -6.610  -7.453 -18.944  1.00  0.00      X1  
ATOM   1021  HB1 LYS    63      -6.815  -6.817 -19.834  1.00  0.00      X1  
ATOM   1022  HB2 LYS    63      -7.425  -7.285 -18.211  1.00  0.00      X1  
ATOM   1023  CG  LYS    63      -6.645  -8.937 -19.352  1.00  0.00      X1  
ATOM   1024  HG1 LYS    63      -6.442  -9.576 -18.462  1.00  0.00      X1  
ATOM   1025  HG2 LYS    63      -5.830  -9.130 -20.087  1.00  0.00      X1  
ATOM   1026  CD  LYS    63      -7.986  -9.381 -19.968  1.00  0.00      X1  
ATOM   1027  HD1 LYS    63      -7.940 -10.476 -20.165  1.00  0.00      X1  
ATOM   1028  HD2 LYS    63      -8.104  -8.879 -20.954  1.00  0.00      X1  
ATOM   1029  CE  LYS    63      -9.243  -9.072 -19.137  1.00  0.00      X1  
ATOM   1030  HE1 LYS    63     -10.139  -9.506 -19.636  1.00  0.00      X1  
ATOM   1031  HE2 LYS    63      -9.398  -7.975 -19.037  1.00  0.00      X1  
ATOM   1032  NZ  LYS    63      -9.154  -9.648 -17.788  1.00  0.00      X1  
ATOM   1033  HZ1 LYS    63      -8.417  -9.168 -17.200  1.00  0.00      X1  
ATOM   1034  HZ2 LYS    63      -8.918 -10.671 -17.833  1.00  0.00      X1  
ATOM   1035  HZ3 LYS    63     -10.071  -9.522 -17.304  1.00  0.00      X1  
ATOM   1036  C   LYS    63      -5.451  -5.585 -17.738  1.00  0.00      X1  
ATOM   1037  O   LYS    63      -5.635  -4.632 -18.492  1.00  0.00      X1  
ATOM   1038  N   MET    64      -5.375  -5.391 -16.403  1.00  0.00      X1  
ATOM   1039  HN  MET    64      -5.216  -6.171 -15.793  1.00  0.00      X1  
ATOM   1040  CA  MET    64      -5.621  -4.107 -15.773  1.00  0.00      X1  
ATOM   1041  HA  MET    64      -6.592  -3.776 -16.118  1.00  0.00      X1  
ATOM   1042  CB  MET    64      -5.697  -4.240 -14.231  1.00  0.00      X1  
ATOM   1043  HB1 MET    64      -4.737  -4.650 -13.847  1.00  0.00      X1  
ATOM   1044  HB2 MET    64      -6.486  -4.985 -13.982  1.00  0.00      X1  
ATOM   1045  CG  MET    64      -6.010  -2.899 -13.544  1.00  0.00      X1  
ATOM   1046  HG1 MET    64      -6.964  -2.556 -14.003  1.00  0.00      X1  
ATOM   1047  HG2 MET    64      -5.223  -2.159 -13.800  1.00  0.00      X1  
ATOM   1048  SD  MET    64      -6.181  -2.965 -11.739  1.00  0.00      X1  
ATOM   1049  CE  MET    64      -4.694  -1.973 -11.397  1.00  0.00      X1  
ATOM   1050  HE1 MET    64      -4.814  -0.902 -11.649  1.00  0.00      X1  
ATOM   1051  HE2 MET    64      -3.820  -2.359 -11.957  1.00  0.00      X1  
ATOM   1052  HE3 MET    64      -4.429  -2.026 -10.319  1.00  0.00      X1  
ATOM   1053  C   MET    64      -4.625  -3.003 -16.133  1.00  0.00      X1  
ATOM   1054  O   MET    64      -3.463  -3.036 -15.717  1.00  0.00      X1  
ATOM   1055  N   SER    65      -5.075  -1.975 -16.888  1.00  0.00      X1  
ATOM   1056  HN  SER    65      -6.015  -1.973 -17.230  1.00  0.00      X1  
ATOM   1057  CA  SER    65      -4.165  -1.021 -17.514  1.00  0.00      X1  
ATOM   1058  HA  SER    65      -3.163  -1.427 -17.511  1.00  0.00      X1  
ATOM   1059  CB  SER    65      -4.578  -0.788 -18.996  1.00  0.00      X1  
ATOM   1060  HB1 SER    65      -4.645  -1.784 -19.488  1.00  0.00      X1  
ATOM   1061  HB2 SER    65      -3.799  -0.201 -19.533  1.00  0.00      X1  
ATOM   1062  OG  SER    65      -5.836  -0.113 -19.095  1.00  0.00      X1  
ATOM   1063  HG1 SER    65      -6.367  -0.525 -19.812  1.00  0.00      X1  
ATOM   1064  C   SER    65      -4.071   0.365 -16.889  1.00  0.00      X1  
ATOM   1065  O   SER    65      -3.059   1.037 -17.068  1.00  0.00      X1  
ATOM   1066  N   CYS    66      -5.088   0.870 -16.157  1.00  0.00      X1  
ATOM   1067  HN  CYS    66      -5.940   0.351 -16.058  1.00  0.00      X1  
ATOM   1068  CA  CYS    66      -5.110   2.291 -15.806  1.00  0.00      X1  
ATOM   1069  HA  CYS    66      -4.091   2.633 -15.701  1.00  0.00      X1  
ATOM   1070  CB  CYS    66      -5.751   3.133 -16.957  1.00  0.00      X1  
ATOM   1071  HB1 CYS    66      -6.740   2.685 -17.190  1.00  0.00      X1  
ATOM   1072  HB2 CYS    66      -5.122   2.989 -17.864  1.00  0.00      X1  
ATOM   1073  SG  CYS    66      -5.987   4.921 -16.640  1.00  0.00      X1  
ATOM   1074  HG1 CYS    66      -4.715   5.197 -16.364  1.00  0.00      X1  
ATOM   1075  C   CYS    66      -5.748   2.600 -14.456  1.00  0.00      X1  
ATOM   1076  O   CYS    66      -6.779   2.049 -14.069  1.00  0.00      X1  
ATOM   1077  N   ILE    67      -5.126   3.499 -13.684  1.00  0.00      X1  
ATOM   1078  HN  ILE    67      -4.304   3.970 -14.026  1.00  0.00      X1  
ATOM   1079  CA  ILE    67      -5.605   3.990 -12.403  1.00  0.00      X1  
ATOM   1080  HA  ILE    67      -6.580   3.581 -12.178  1.00  0.00      X1  
ATOM   1081  CB  ILE    67      -4.648   3.619 -11.261  1.00  0.00      X1  
ATOM   1082  HB  ILE    67      -3.610   3.643 -11.665  1.00  0.00      X1  
ATOM   1083  CG2 ILE    67      -4.687   4.630 -10.090  1.00  0.00      X1  
ATOM   1084 HG21 ILE    67      -5.706   4.723  -9.670  1.00  0.00      X1  
ATOM   1085 HG22 ILE    67      -4.339   5.638 -10.401  1.00  0.00      X1  
ATOM   1086 HG23 ILE    67      -4.006   4.318  -9.269  1.00  0.00      X1  
ATOM   1087  CG1 ILE    67      -4.945   2.168 -10.798  1.00  0.00      X1  
ATOM   1088 HG11 ILE    67      -4.880   1.503 -11.684  1.00  0.00      X1  
ATOM   1089 HG12 ILE    67      -5.987   2.128 -10.409  1.00  0.00      X1  
ATOM   1090  CD  ILE    67      -3.998   1.642  -9.711  1.00  0.00      X1  
ATOM   1091  HD1 ILE    67      -4.155   2.190  -8.756  1.00  0.00      X1  
ATOM   1092  HD2 ILE    67      -2.934   1.772 -10.006  1.00  0.00      X1  
ATOM   1093  HD3 ILE    67      -4.181   0.565  -9.506  1.00  0.00      X1  
ATOM   1094  C   ILE    67      -5.808   5.484 -12.541  1.00  0.00      X1  
ATOM   1095  O   ILE    67      -4.955   6.193 -13.068  1.00  0.00      X1  
ATOM   1096  N   ARG    68      -6.969   5.997 -12.103  1.00  0.00      X1  
ATOM   1097  HN  ARG    68      -7.667   5.418 -11.673  1.00  0.00      X1  
ATOM   1098  CA  ARG    68      -7.255   7.414 -12.130  1.00  0.00      X1  
ATOM   1099  HA  ARG    68      -6.369   7.974 -12.396  1.00  0.00      X1  
ATOM   1100  CB  ARG    68      -8.373   7.761 -13.146  1.00  0.00      X1  
ATOM   1101  HB1 ARG    68      -8.597   8.850 -13.080  1.00  0.00      X1  
ATOM   1102  HB2 ARG    68      -9.300   7.211 -12.888  1.00  0.00      X1  
ATOM   1103  CG  ARG    68      -7.999   7.450 -14.606  1.00  0.00      X1  
ATOM   1104  HG1 ARG    68      -7.768   6.369 -14.721  1.00  0.00      X1  
ATOM   1105  HG2 ARG    68      -7.068   8.011 -14.838  1.00  0.00      X1  
ATOM   1106  CD  ARG    68      -9.096   7.832 -15.608  1.00  0.00      X1  
ATOM   1107  HD1 ARG    68      -9.508   8.840 -15.396  1.00  0.00      X1  
ATOM   1108  HD2 ARG    68      -9.940   7.106 -15.561  1.00  0.00      X1  
ATOM   1109  NE  ARG    68      -8.477   7.776 -16.971  1.00  0.00      X1  
ATOM   1110  HE  ARG    68      -8.649   6.967 -17.541  1.00  0.00      X1  
ATOM   1111  CZ  ARG    68      -7.728   8.738 -17.483  1.00  0.00      X1  
ATOM   1112  NH1 ARG    68      -7.668   9.935 -16.954  1.00  0.00      X1  
ATOM   1113 HH11 ARG    68      -8.441  10.183 -16.357  1.00  0.00      X1  
ATOM   1114 HH12 ARG    68      -7.376  10.698 -17.528  1.00  0.00      X1  
ATOM   1115  NH2 ARG    68      -6.999   8.516 -18.552  1.00  0.00      X1  
ATOM   1116 HH21 ARG    68      -6.885   7.569 -18.867  1.00  0.00      X1  
ATOM   1117 HH22 ARG    68      -6.260   9.158 -18.697  1.00  0.00      X1  
ATOM   1118  C   ARG    68      -7.639   7.873 -10.740  1.00  0.00      X1  
ATOM   1119  O   ARG    68      -8.661   7.471 -10.186  1.00  0.00      X1  
ATOM   1120  N   VAL    69      -6.814   8.735 -10.138  1.00  0.00      X1  
ATOM   1121  HN  VAL    69      -5.966   9.041 -10.588  1.00  0.00      X1  
ATOM   1122  CA  VAL    69      -7.006   9.258  -8.804  1.00  0.00      X1  
ATOM   1123  HA  VAL    69      -7.878   8.820  -8.341  1.00  0.00      X1  
ATOM   1124  CB  VAL    69      -5.788   8.965  -7.934  1.00  0.00      X1  
ATOM   1125  HB  VAL    69      -4.857   9.249  -8.481  1.00  0.00      X1  
ATOM   1126  CG1 VAL    69      -5.814   9.747  -6.602  1.00  0.00      X1  
ATOM   1127 HG11 VAL    69      -6.784   9.622  -6.083  1.00  0.00      X1  
ATOM   1128 HG12 VAL    69      -5.637  10.829  -6.771  1.00  0.00      X1  
ATOM   1129 HG13 VAL    69      -5.010   9.374  -5.932  1.00  0.00      X1  
ATOM   1130  CG2 VAL    69      -5.765   7.445  -7.697  1.00  0.00      X1  
ATOM   1131 HG21 VAL    69      -5.536   6.904  -8.637  1.00  0.00      X1  
ATOM   1132 HG22 VAL    69      -6.746   7.095  -7.321  1.00  0.00      X1  
ATOM   1133 HG23 VAL    69      -4.990   7.173  -6.954  1.00  0.00      X1  
ATOM   1134  C   VAL    69      -7.244  10.742  -8.910  1.00  0.00      X1  
ATOM   1135  O   VAL    69      -6.497  11.457  -9.570  1.00  0.00      X1  
ATOM   1136  N   THR    70      -8.314  11.260  -8.292  1.00  0.00      X1  
ATOM   1137  HN  THR    70      -8.973  10.645  -7.845  1.00  0.00      X1  
ATOM   1138  CA  THR    70      -8.565  12.694  -8.226  1.00  0.00      X1  
ATOM   1139  HA  THR    70      -7.743  13.230  -8.672  1.00  0.00      X1  
ATOM   1140  CB  THR    70      -9.821  13.165  -8.950  1.00  0.00      X1  
ATOM   1141  HB  THR    70     -10.716  12.609  -8.588  1.00  0.00      X1  
ATOM   1142  OG1 THR    70      -9.671  12.964 -10.349  1.00  0.00      X1  
ATOM   1143  HG1 THR    70      -9.731  12.003 -10.515  1.00  0.00      X1  
ATOM   1144  CG2 THR    70     -10.052  14.676  -8.770  1.00  0.00      X1  
ATOM   1145 HG21 THR    70      -9.154  15.251  -9.080  1.00  0.00      X1  
ATOM   1146 HG22 THR    70     -10.302  14.928  -7.719  1.00  0.00      X1  
ATOM   1147 HG23 THR    70     -10.905  15.002  -9.404  1.00  0.00      X1  
ATOM   1148  C   THR    70      -8.600  13.103  -6.776  1.00  0.00      X1  
ATOM   1149  O   THR    70      -9.332  12.538  -5.965  1.00  0.00      X1  
ATOM   1150  N   ILE    71      -7.764  14.086  -6.399  1.00  0.00      X1  
ATOM   1151  HN  ILE    71      -7.171  14.513  -7.095  1.00  0.00      X1  
ATOM   1152  CA  ILE    71      -7.625  14.583  -5.044  1.00  0.00      X1  
ATOM   1153  HA  ILE    71      -8.253  14.005  -4.380  1.00  0.00      X1  
ATOM   1154  CB  ILE    71      -6.183  14.525  -4.523  1.00  0.00      X1  
ATOM   1155  HB  ILE    71      -5.556  15.268  -5.073  1.00  0.00      X1  
ATOM   1156  CG2 ILE    71      -6.176  14.885  -3.016  1.00  0.00      X1  
ATOM   1157 HG21 ILE    71      -6.758  14.138  -2.437  1.00  0.00      X1  
ATOM   1158 HG22 ILE    71      -6.597  15.896  -2.838  1.00  0.00      X1  
ATOM   1159 HG23 ILE    71      -5.137  14.894  -2.625  1.00  0.00      X1  
ATOM   1160  CG1 ILE    71      -5.554  13.133  -4.790  1.00  0.00      X1  
ATOM   1161 HG11 ILE    71      -5.522  12.958  -5.890  1.00  0.00      X1  
ATOM   1162 HG12 ILE    71      -6.205  12.347  -4.348  1.00  0.00      X1  
ATOM   1163  CD  ILE    71      -4.122  12.982  -4.259  1.00  0.00      X1  
ATOM   1164  HD1 ILE    71      -4.105  12.987  -3.149  1.00  0.00      X1  
ATOM   1165  HD2 ILE    71      -3.481  13.812  -4.626  1.00  0.00      X1  
ATOM   1166  HD3 ILE    71      -3.678  12.024  -4.607  1.00  0.00      X1  
ATOM   1167  C   ILE    71      -8.120  16.018  -5.031  1.00  0.00      X1  
ATOM   1168  O   ILE    71      -7.574  16.897  -5.696  1.00  0.00      X1  
ATOM   1169  N   ASP    72      -9.202  16.287  -4.283  1.00  0.00      X1  
ATOM   1170  HN  ASP    72      -9.695  15.558  -3.808  1.00  0.00      X1  
ATOM   1171  CA  ASP    72      -9.882  17.562  -4.290  1.00  0.00      X1  
ATOM   1172  HA  ASP    72      -9.385  18.274  -4.934  1.00  0.00      X1  
ATOM   1173  CB  ASP    72     -11.259  17.273  -4.936  1.00  0.00      X1  
ATOM   1174  HB1 ASP    72     -11.719  16.422  -4.400  1.00  0.00      X1  
ATOM   1175  HB2 ASP    72     -11.082  16.952  -5.985  1.00  0.00      X1  
ATOM   1176  CG  ASP    72     -12.285  18.379  -4.962  1.00  0.00      X1  
ATOM   1177  OD1 ASP    72     -13.400  18.064  -5.446  1.00  0.00      X1  
ATOM   1178  OD2 ASP    72     -12.034  19.534  -4.550  1.00  0.00      X1  
ATOM   1179  C   ASP    72      -9.939  18.143  -2.869  1.00  0.00      X1  
ATOM   1180  O   ASP    72     -10.563  17.563  -1.969  1.00  0.00      X1  
ATOM   1181  N   PRO    73      -9.278  19.257  -2.586  1.00  0.00      X1  
ATOM   1182  CD  PRO    73      -8.029  19.652  -3.245  1.00  0.00      X1  
ATOM   1183  HD1 PRO    73      -8.264  20.431  -4.006  1.00  0.00      X1  
ATOM   1184  HD2 PRO    73      -7.500  18.802  -3.732  1.00  0.00      X1  
ATOM   1185  CA  PRO    73      -9.480  19.984  -1.341  1.00  0.00      X1  
ATOM   1186  HA  PRO    73      -9.490  19.287  -0.514  1.00  0.00      X1  
ATOM   1187  CB  PRO    73      -8.272  20.931  -1.256  1.00  0.00      X1  
ATOM   1188  HB1 PRO    73      -7.947  21.085  -0.208  1.00  0.00      X1  
ATOM   1189  HB2 PRO    73      -8.495  21.923  -1.709  1.00  0.00      X1  
ATOM   1190  CG  PRO    73      -7.202  20.238  -2.103  1.00  0.00      X1  
ATOM   1191  HG1 PRO    73      -6.416  20.938  -2.450  1.00  0.00      X1  
ATOM   1192  HG2 PRO    73      -6.725  19.419  -1.523  1.00  0.00      X1  
ATOM   1193  C   PRO    73     -10.799  20.730  -1.320  1.00  0.00      X1  
ATOM   1194  O   PRO    73     -11.487  20.694  -0.305  1.00  0.00      X1  
ATOM   1195  N   GLU    74     -11.181  21.414  -2.408  1.00  0.00      X1  
ATOM   1196  HN  GLU    74     -10.652  21.333  -3.250  1.00  0.00      X1  
ATOM   1197  CA  GLU    74     -12.337  22.294  -2.461  1.00  0.00      X1  
ATOM   1198  HA  GLU    74     -12.188  23.079  -1.732  1.00  0.00      X1  
ATOM   1199  CB  GLU    74     -12.400  22.946  -3.870  1.00  0.00      X1  
ATOM   1200  HB1 GLU    74     -12.084  22.157  -4.584  1.00  0.00      X1  
ATOM   1201  HB2 GLU    74     -11.640  23.756  -3.926  1.00  0.00      X1  
ATOM   1202  CG  GLU    74     -13.789  23.464  -4.329  1.00  0.00      X1  
ATOM   1203  HG1 GLU    74     -14.128  24.281  -3.663  1.00  0.00      X1  
ATOM   1204  HG2 GLU    74     -14.548  22.659  -4.294  1.00  0.00      X1  
ATOM   1205  CD  GLU    74     -13.798  23.929  -5.769  1.00  0.00      X1  
ATOM   1206  OE1 GLU    74     -14.258  25.072  -6.018  1.00  0.00      X1  
ATOM   1207  OE2 GLU    74     -13.427  23.134  -6.670  1.00  0.00      X1  
ATOM   1208  C   GLU    74     -13.682  21.670  -2.115  1.00  0.00      X1  
ATOM   1209  O   GLU    74     -14.421  22.184  -1.280  1.00  0.00      X1  
ATOM   1210  N   ASN    75     -14.027  20.504  -2.696  1.00  0.00      X1  
ATOM   1211  HN  ASN    75     -13.416  20.112  -3.404  1.00  0.00      X1  
ATOM   1212  CA  ASN    75     -15.320  19.872  -2.432  1.00  0.00      X1  
ATOM   1213  HA  ASN    75     -16.010  20.590  -2.006  1.00  0.00      X1  
ATOM   1214  CB  ASN    75     -15.950  19.304  -3.734  1.00  0.00      X1  
ATOM   1215  HB1 ASN    75     -17.006  19.008  -3.554  1.00  0.00      X1  
ATOM   1216  HB2 ASN    75     -15.395  18.411  -4.080  1.00  0.00      X1  
ATOM   1217  CG  ASN    75     -15.945  20.354  -4.842  1.00  0.00      X1  
ATOM   1218  OD1 ASN    75     -16.736  21.301  -4.849  1.00  0.00      X1  
ATOM   1219  ND2 ASN    75     -15.055  20.193  -5.840  1.00  0.00      X1  
ATOM   1220 HD21 ASN    75     -15.025  20.861  -6.581  1.00  0.00      X1  
ATOM   1221 HD22 ASN    75     -14.391  19.431  -5.781  1.00  0.00      X1  
ATOM   1222  C   ASN    75     -15.145  18.750  -1.410  1.00  0.00      X1  
ATOM   1223  O   ASN    75     -16.084  18.063  -1.006  1.00  0.00      X1  
ATOM   1224  N   ASN    76     -13.885  18.556  -0.991  1.00  0.00      X1  
ATOM   1225  HN  ASN    76     -13.216  19.219  -1.329  1.00  0.00      X1  
ATOM   1226  CA  ASN    76     -13.373  17.553  -0.084  1.00  0.00      X1  
ATOM   1227  HA  ASN    76     -12.332  17.832  -0.003  1.00  0.00      X1  
ATOM   1228  CB  ASN    76     -13.968  17.600   1.359  1.00  0.00      X1  
ATOM   1229  HB1 ASN    76     -14.998  17.190   1.369  1.00  0.00      X1  
ATOM   1230  HB2 ASN    76     -14.010  18.655   1.699  1.00  0.00      X1  
ATOM   1231  CG  ASN    76     -13.070  16.833   2.335  1.00  0.00      X1  
ATOM   1232  OD1 ASN    76     -11.871  16.660   2.071  1.00  0.00      X1  
ATOM   1233  ND2 ASN    76     -13.634  16.313   3.440  1.00  0.00      X1  
ATOM   1234 HD21 ASN    76     -13.084  15.754   4.058  1.00  0.00      X1  
ATOM   1235 HD22 ASN    76     -14.617  16.404   3.618  1.00  0.00      X1  
ATOM   1236  C   ASN    76     -13.366  16.148  -0.689  1.00  0.00      X1  
ATOM   1237  O   ASN    76     -13.067  15.160  -0.021  1.00  0.00      X1  
ATOM   1238  N   LEU    77     -13.601  16.002  -1.994  1.00  0.00      X1  
ATOM   1239  HN  LEU    77     -13.812  16.785  -2.574  1.00  0.00      X1  
ATOM   1240  CA  LEU    77     -13.559  14.714  -2.653  1.00  0.00      X1  
ATOM   1241  HA  LEU    77     -14.178  14.043  -2.073  1.00  0.00      X1  
ATOM   1242  CB  LEU    77     -14.179  14.780  -4.069  1.00  0.00      X1  
ATOM   1243  HB1 LEU    77     -14.194  13.770  -4.535  1.00  0.00      X1  
ATOM   1244  HB2 LEU    77     -13.554  15.431  -4.716  1.00  0.00      X1  
ATOM   1245  CG  LEU    77     -15.615  15.343  -4.099  1.00  0.00      X1  
ATOM   1246  HG  LEU    77     -15.652  16.292  -3.515  1.00  0.00      X1  
ATOM   1247  CD1 LEU    77     -16.035  15.686  -5.531  1.00  0.00      X1  
ATOM   1248 HD11 LEU    77     -16.034  14.775  -6.166  1.00  0.00      X1  
ATOM   1249 HD12 LEU    77     -15.342  16.431  -5.974  1.00  0.00      X1  
ATOM   1250 HD13 LEU    77     -17.051  16.128  -5.534  1.00  0.00      X1  
ATOM   1251  CD2 LEU    77     -16.626  14.376  -3.482  1.00  0.00      X1  
ATOM   1252 HD21 LEU    77     -16.318  14.054  -2.470  1.00  0.00      X1  
ATOM   1253 HD22 LEU    77     -16.744  13.476  -4.121  1.00  0.00      X1  
ATOM   1254 HD23 LEU    77     -17.614  14.877  -3.407  1.00  0.00      X1  
ATOM   1255  C   LEU    77     -12.174  14.068  -2.686  1.00  0.00      X1  
ATOM   1256  O   LEU    77     -11.125  14.720  -2.697  1.00  0.00      X1  
ATOM   1257  N   ILE    78     -12.142  12.738  -2.639  1.00  0.00      X1  
ATOM   1258  HN  ILE    78     -12.950  12.219  -2.342  1.00  0.00      X1  
ATOM   1259  CA  ILE    78     -11.053  11.946  -3.159  1.00  0.00      X1  
ATOM   1260  HA  ILE    78     -10.461  12.545  -3.835  1.00  0.00      X1  
ATOM   1261  CB  ILE    78     -10.148  11.340  -2.093  1.00  0.00      X1  
ATOM   1262  HB  ILE    78     -10.730  10.605  -1.487  1.00  0.00      X1  
ATOM   1263  CG2 ILE    78      -8.988  10.608  -2.802  1.00  0.00      X1  
ATOM   1264 HG21 ILE    78      -8.363  11.322  -3.379  1.00  0.00      X1  
ATOM   1265 HG22 ILE    78      -9.371   9.834  -3.497  1.00  0.00      X1  
ATOM   1266 HG23 ILE    78      -8.348  10.080  -2.067  1.00  0.00      X1  
ATOM   1267  CG1 ILE    78      -9.641  12.435  -1.124  1.00  0.00      X1  
ATOM   1268 HG11 ILE    78     -10.522  12.830  -0.570  1.00  0.00      X1  
ATOM   1269 HG12 ILE    78      -9.193  13.259  -1.723  1.00  0.00      X1  
ATOM   1270  CD  ILE    78      -8.615  11.940  -0.105  1.00  0.00      X1  
ATOM   1271  HD1 ILE    78      -7.634  11.750  -0.589  1.00  0.00      X1  
ATOM   1272  HD2 ILE    78      -8.962  11.001   0.378  1.00  0.00      X1  
ATOM   1273  HD3 ILE    78      -8.460  12.696   0.689  1.00  0.00      X1  
ATOM   1274  C   ILE    78     -11.742  10.873  -3.972  1.00  0.00      X1  
ATOM   1275  O   ILE    78     -12.644  10.197  -3.482  1.00  0.00      X1  
ATOM   1276  N   SER    79     -11.390  10.727  -5.257  1.00  0.00      X1  
ATOM   1277  HN  SER    79     -10.670  11.311  -5.648  1.00  0.00      X1  
ATOM   1278  CA  SER    79     -12.069   9.797  -6.145  1.00  0.00      X1  
ATOM   1279  HA  SER    79     -12.753   9.183  -5.585  1.00  0.00      X1  
ATOM   1280  CB  SER    79     -12.871  10.552  -7.229  1.00  0.00      X1  
ATOM   1281  HB1 SER    79     -12.185  11.064  -7.939  1.00  0.00      X1  
ATOM   1282  HB2 SER    79     -13.458  11.335  -6.701  1.00  0.00      X1  
ATOM   1283  OG  SER    79     -13.783   9.717  -7.946  1.00  0.00      X1  
ATOM   1284  HG1 SER    79     -14.541   9.528  -7.350  1.00  0.00      X1  
ATOM   1285  C   SER    79     -11.053   8.876  -6.777  1.00  0.00      X1  
ATOM   1286  O   SER    79     -10.131   9.314  -7.463  1.00  0.00      X1  
ATOM   1287  N   ILE    80     -11.181   7.566  -6.512  1.00  0.00      X1  
ATOM   1288  HN  ILE    80     -11.988   7.251  -6.004  1.00  0.00      X1  
ATOM   1289  CA  ILE    80     -10.229   6.537  -6.876  1.00  0.00      X1  
ATOM   1290  HA  ILE    80      -9.377   6.981  -7.372  1.00  0.00      X1  
ATOM   1291  CB  ILE    80      -9.752   5.750  -5.656  1.00  0.00      X1  
ATOM   1292  HB  ILE    80     -10.589   5.133  -5.249  1.00  0.00      X1  
ATOM   1293  CG2 ILE    80      -8.607   4.789  -6.050  1.00  0.00      X1  
ATOM   1294 HG21 ILE    80      -7.794   5.330  -6.575  1.00  0.00      X1  
ATOM   1295 HG22 ILE    80      -8.989   3.974  -6.695  1.00  0.00      X1  
ATOM   1296 HG23 ILE    80      -8.172   4.319  -5.141  1.00  0.00      X1  
ATOM   1297  CG1 ILE    80      -9.328   6.689  -4.505  1.00  0.00      X1  
ATOM   1298 HG11 ILE    80      -8.977   6.042  -3.672  1.00  0.00      X1  
ATOM   1299 HG12 ILE    80     -10.211   7.250  -4.129  1.00  0.00      X1  
ATOM   1300  CD  ILE    80      -8.221   7.672  -4.878  1.00  0.00      X1  
ATOM   1301  HD1 ILE    80      -8.554   8.384  -5.659  1.00  0.00      X1  
ATOM   1302  HD2 ILE    80      -7.330   7.132  -5.256  1.00  0.00      X1  
ATOM   1303  HD3 ILE    80      -7.902   8.257  -3.990  1.00  0.00      X1  
ATOM   1304  C   ILE    80     -10.889   5.579  -7.845  1.00  0.00      X1  
ATOM   1305  O   ILE    80     -11.725   4.744  -7.489  1.00  0.00      X1  
ATOM   1306  N   TRP    81     -10.501   5.664  -9.120  1.00  0.00      X1  
ATOM   1307  HN  TRP    81      -9.832   6.358  -9.406  1.00  0.00      X1  
ATOM   1308  CA  TRP    81     -11.111   4.910 -10.182  1.00  0.00      X1  
ATOM   1309  HA  TRP    81     -11.961   4.348  -9.816  1.00  0.00      X1  
ATOM   1310  CB  TRP    81     -11.608   5.879 -11.289  1.00  0.00      X1  
ATOM   1311  HB1 TRP    81     -10.778   6.552 -11.578  1.00  0.00      X1  
ATOM   1312  HB2 TRP    81     -12.382   6.529 -10.818  1.00  0.00      X1  
ATOM   1313  CG  TRP    81     -12.180   5.255 -12.525  1.00  0.00      X1  
ATOM   1314  CD1 TRP    81     -13.520   5.146 -12.777  1.00  0.00      X1  
ATOM   1315  HD1 TRP    81     -14.299   5.512 -12.114  1.00  0.00      X1  
ATOM   1316  NE1 TRP    81     -13.711   4.521 -13.983  1.00  0.00      X1  
ATOM   1317  HE1 TRP    81     -14.592   4.306 -14.387  1.00  0.00      X1  
ATOM   1318  CE2 TRP    81     -12.508   4.204 -14.535  1.00  0.00      X1  
ATOM   1319  CD2 TRP    81     -11.501   4.667 -13.656  1.00  0.00      X1  
ATOM   1320  CE3 TRP    81     -10.156   4.508 -14.011  1.00  0.00      X1  
ATOM   1321  HE3 TRP    81      -9.368   4.878 -13.375  1.00  0.00      X1  
ATOM   1322  CZ3 TRP    81      -9.845   3.874 -15.217  1.00  0.00      X1  
ATOM   1323  HZ3 TRP    81      -8.806   3.748 -15.502  1.00  0.00      X1  
ATOM   1324  CZ2 TRP    81     -12.201   3.577 -15.729  1.00  0.00      X1  
ATOM   1325  HZ2 TRP    81     -12.979   3.230 -16.393  1.00  0.00      X1  
ATOM   1326  CH2 TRP    81     -10.854   3.418 -16.060  1.00  0.00      X1  
ATOM   1327  HH2 TRP    81     -10.600   2.943 -17.003  1.00  0.00      X1  
ATOM   1328  C   TRP    81     -10.107   3.916 -10.712  1.00  0.00      X1  
ATOM   1329  O   TRP    81      -8.950   4.245 -10.988  1.00  0.00      X1  
ATOM   1330  N   ASN    82     -10.514   2.649 -10.858  1.00  0.00      X1  
ATOM   1331  HN  ASN    82     -11.424   2.370 -10.526  1.00  0.00      X1  
ATOM   1332  CA  ASN    82      -9.701   1.643 -11.491  1.00  0.00      X1  
ATOM   1333  HA  ASN    82      -8.897   2.125 -12.032  1.00  0.00      X1  
ATOM   1334  CB  ASN    82      -9.077   0.667 -10.432  1.00  0.00      X1  
ATOM   1335  HB1 ASN    82      -8.605   1.283  -9.640  1.00  0.00      X1  
ATOM   1336  HB2 ASN    82      -8.284   0.043 -10.873  1.00  0.00      X1  
ATOM   1337  CG  ASN    82     -10.053  -0.266  -9.704  1.00  0.00      X1  
ATOM   1338  OD1 ASN    82     -10.474   0.021  -8.586  1.00  0.00      X1  
ATOM   1339  ND2 ASN    82     -10.355  -1.440 -10.301  1.00  0.00      X1  
ATOM   1340 HD21 ASN    82     -11.060  -2.020  -9.878  1.00  0.00      X1  
ATOM   1341 HD22 ASN    82     -10.144  -1.574 -11.268  1.00  0.00      X1  
ATOM   1342  C   ASN    82     -10.535   0.918 -12.530  1.00  0.00      X1  
ATOM   1343  O   ASN    82     -11.584   0.371 -12.224  1.00  0.00      X1  
ATOM   1344  N   ASN    83     -10.061   0.822 -13.788  1.00  0.00      X1  
ATOM   1345  HN  ASN    83      -9.432   1.502 -14.157  1.00  0.00      X1  
ATOM   1346  CA  ASN    83     -10.367  -0.333 -14.630  1.00  0.00      X1  
ATOM   1347  HA  ASN    83     -11.440  -0.481 -14.592  1.00  0.00      X1  
ATOM   1348  CB  ASN    83     -10.012  -0.096 -16.121  1.00  0.00      X1  
ATOM   1349  HB1 ASN    83     -10.535   0.821 -16.452  1.00  0.00      X1  
ATOM   1350  HB2 ASN    83     -10.410  -0.922 -16.747  1.00  0.00      X1  
ATOM   1351  CG  ASN    83      -8.522   0.024 -16.421  1.00  0.00      X1  
ATOM   1352  OD1 ASN    83      -7.633  -0.282 -15.614  1.00  0.00      X1  
ATOM   1353  ND2 ASN    83      -8.236   0.526 -17.639  1.00  0.00      X1  
ATOM   1354 HD21 ASN    83      -9.002   0.805 -18.236  1.00  0.00      X1  
ATOM   1355 HD22 ASN    83      -7.304   0.470 -18.006  1.00  0.00      X1  
ATOM   1356  C   ASN    83      -9.749  -1.617 -14.060  1.00  0.00      X1  
ATOM   1357  O   ASN    83      -9.108  -1.601 -13.005  1.00  0.00      X1  
ATOM   1358  N   GLY    84      -9.901  -2.759 -14.741  1.00  0.00      X1  
ATOM   1359  HN  GLY    84     -10.418  -2.773 -15.608  1.00  0.00      X1  
ATOM   1360  CA  GLY    84      -9.558  -4.062 -14.193  1.00  0.00      X1  
ATOM   1361  HA1 GLY    84      -8.790  -3.984 -13.438  1.00  0.00      X1  
ATOM   1362  HA2 GLY    84      -9.280  -4.703 -15.007  1.00  0.00      X1  
ATOM   1363  C   GLY    84     -10.763  -4.647 -13.540  1.00  0.00      X1  
ATOM   1364  O   GLY    84     -11.579  -3.919 -12.984  1.00  0.00      X1  
ATOM   1365  N   LYS    85     -10.888  -5.984 -13.608  1.00  0.00      X1  
ATOM   1366  HN  LYS    85     -10.178  -6.495 -14.112  1.00  0.00      X1  
ATOM   1367  CA  LYS    85     -11.982  -6.810 -13.120  1.00  0.00      X1  
ATOM   1368  HA  LYS    85     -12.662  -6.911 -13.952  1.00  0.00      X1  
ATOM   1369  CB  LYS    85     -11.424  -8.217 -12.760  1.00  0.00      X1  
ATOM   1370  HB1 LYS    85     -10.782  -8.118 -11.856  1.00  0.00      X1  
ATOM   1371  HB2 LYS    85     -10.757  -8.545 -13.585  1.00  0.00      X1  
ATOM   1372  CG  LYS    85     -12.475  -9.317 -12.520  1.00  0.00      X1  
ATOM   1373  HG1 LYS    85     -13.249  -8.940 -11.819  1.00  0.00      X1  
ATOM   1374  HG2 LYS    85     -11.985 -10.185 -12.022  1.00  0.00      X1  
ATOM   1375  CD  LYS    85     -13.158  -9.797 -13.815  1.00  0.00      X1  
ATOM   1376  HD1 LYS    85     -13.432  -8.901 -14.416  1.00  0.00      X1  
ATOM   1377  HD2 LYS    85     -14.110 -10.318 -13.575  1.00  0.00      X1  
ATOM   1378  CE  LYS    85     -12.296 -10.711 -14.693  1.00  0.00      X1  
ATOM   1379  HE1 LYS    85     -11.249 -10.348 -14.751  1.00  0.00      X1  
ATOM   1380  HE2 LYS    85     -12.712 -10.735 -15.723  1.00  0.00      X1  
ATOM   1381  NZ  LYS    85     -12.289 -12.092 -14.179  1.00  0.00      X1  
ATOM   1382  HZ1 LYS    85     -13.233 -12.544 -14.306  1.00  0.00      X1  
ATOM   1383  HZ2 LYS    85     -12.010 -12.155 -13.174  1.00  0.00      X1  
ATOM   1384  HZ3 LYS    85     -11.594 -12.644 -14.739  1.00  0.00      X1  
ATOM   1385  C   LYS    85     -12.791  -6.232 -11.954  1.00  0.00      X1  
ATOM   1386  O   LYS    85     -12.273  -5.977 -10.864  1.00  0.00      X1  
ATOM   1387  N   GLY    86     -14.100  -5.992 -12.155  1.00  0.00      X1  
ATOM   1388  HN  GLY    86     -14.490  -6.171 -13.071  1.00  0.00      X1  
ATOM   1389  CA  GLY    86     -15.011  -5.490 -11.129  1.00  0.00      X1  
ATOM   1390  HA1 GLY    86     -15.989  -5.397 -11.574  1.00  0.00      X1  
ATOM   1391  HA2 GLY    86     -14.632  -4.548 -10.756  1.00  0.00      X1  
ATOM   1392  C   GLY    86     -15.147  -6.438  -9.975  1.00  0.00      X1  
ATOM   1393  O   GLY    86     -14.802  -7.616 -10.085  1.00  0.00      X1  
ATOM   1394  N   ILE    87     -15.684  -5.976  -8.842  1.00  0.00      X1  
ATOM   1395  HN  ILE    87     -15.990  -5.024  -8.762  1.00  0.00      X1  
ATOM   1396  CA  ILE    87     -16.070  -6.840  -7.734  1.00  0.00      X1  
ATOM   1397  HA  ILE    87     -15.214  -7.443  -7.475  1.00  0.00      X1  
ATOM   1398  CB  ILE    87     -16.437  -5.997  -6.514  1.00  0.00      X1  
ATOM   1399  HB  ILE    87     -17.227  -5.277  -6.834  1.00  0.00      X1  
ATOM   1400  CG2 ILE    87     -16.987  -6.845  -5.347  1.00  0.00      X1  
ATOM   1401 HG21 ILE    87     -16.221  -7.572  -5.002  1.00  0.00      X1  
ATOM   1402 HG22 ILE    87     -17.905  -7.400  -5.626  1.00  0.00      X1  
ATOM   1403 HG23 ILE    87     -17.244  -6.185  -4.492  1.00  0.00      X1  
ATOM   1404  CG1 ILE    87     -15.212  -5.183  -6.030  1.00  0.00      X1  
ATOM   1405 HG11 ILE    87     -14.494  -4.993  -6.857  1.00  0.00      X1  
ATOM   1406 HG12 ILE    87     -14.670  -5.789  -5.271  1.00  0.00      X1  
ATOM   1407  CD  ILE    87     -15.592  -3.827  -5.436  1.00  0.00      X1  
ATOM   1408  HD1 ILE    87     -16.400  -3.935  -4.683  1.00  0.00      X1  
ATOM   1409  HD2 ILE    87     -15.952  -3.140  -6.228  1.00  0.00      X1  
ATOM   1410  HD3 ILE    87     -14.708  -3.350  -4.960  1.00  0.00      X1  
ATOM   1411  C   ILE    87     -17.207  -7.765  -8.187  1.00  0.00      X1  
ATOM   1412  O   ILE    87     -17.978  -7.331  -9.046  1.00  0.00      X1  
ATOM   1413  N   PRO    88     -17.388  -9.013  -7.752  1.00  0.00      X1  
ATOM   1414  CD  PRO    88     -16.377  -9.816  -7.062  1.00  0.00      X1  
ATOM   1415  HD1 PRO    88     -16.460  -9.635  -5.967  1.00  0.00      X1  
ATOM   1416  HD2 PRO    88     -15.346  -9.589  -7.406  1.00  0.00      X1  
ATOM   1417  CA  PRO    88     -18.523  -9.829  -8.168  1.00  0.00      X1  
ATOM   1418  HA  PRO    88     -18.470  -9.962  -9.237  1.00  0.00      X1  
ATOM   1419  CB  PRO    88     -18.295 -11.162  -7.436  1.00  0.00      X1  
ATOM   1420  HB1 PRO    88     -18.767 -12.017  -7.959  1.00  0.00      X1  
ATOM   1421  HB2 PRO    88     -18.680 -11.121  -6.391  1.00  0.00      X1  
ATOM   1422  CG  PRO    88     -16.771 -11.258  -7.383  1.00  0.00      X1  
ATOM   1423  HG1 PRO    88     -16.418 -11.979  -6.621  1.00  0.00      X1  
ATOM   1424  HG2 PRO    88     -16.372 -11.544  -8.381  1.00  0.00      X1  
ATOM   1425  C   PRO    88     -19.881  -9.224  -7.861  1.00  0.00      X1  
ATOM   1426  O   PRO    88     -20.362  -9.321  -6.738  1.00  0.00      X1  
ATOM   1427  N   VAL    89     -20.541  -8.589  -8.845  1.00  0.00      X1  
ATOM   1428  HN  VAL    89     -20.065  -8.406  -9.698  1.00  0.00      X1  
ATOM   1429  CA  VAL    89     -21.846  -7.981  -8.659  1.00  0.00      X1  
ATOM   1430  HA  VAL    89     -21.855  -7.518  -7.681  1.00  0.00      X1  
ATOM   1431  CB  VAL    89     -22.119  -6.860  -9.661  1.00  0.00      X1  
ATOM   1432  HB  VAL    89     -22.119  -7.262 -10.700  1.00  0.00      X1  
ATOM   1433  CG1 VAL    89     -23.478  -6.197  -9.367  1.00  0.00      X1  
ATOM   1434 HG11 VAL    89     -23.573  -5.961  -8.288  1.00  0.00      X1  
ATOM   1435 HG12 VAL    89     -24.318  -6.862  -9.651  1.00  0.00      X1  
ATOM   1436 HG13 VAL    89     -23.578  -5.254  -9.945  1.00  0.00      X1  
ATOM   1437  CG2 VAL    89     -21.002  -5.802  -9.548  1.00  0.00      X1  
ATOM   1438 HG21 VAL    89     -20.025  -6.199  -9.888  1.00  0.00      X1  
ATOM   1439 HG22 VAL    89     -20.884  -5.456  -8.499  1.00  0.00      X1  
ATOM   1440 HG23 VAL    89     -21.237  -4.918 -10.179  1.00  0.00      X1  
ATOM   1441  C   VAL    89     -22.928  -9.056  -8.634  1.00  0.00      X1  
ATOM   1442  O   VAL    89     -23.617  -9.334  -9.617  1.00  0.00      X1  
ATOM   1443  N   VAL    90     -23.059  -9.722  -7.477  1.00  0.00      X1  
ATOM   1444  HN  VAL    90     -22.414  -9.541  -6.732  1.00  0.00      X1  
ATOM   1445  CA  VAL    90     -23.948 -10.837  -7.251  1.00  0.00      X1  
ATOM   1446  HA  VAL    90     -24.887 -10.638  -7.748  1.00  0.00      X1  
ATOM   1447  CB  VAL    90     -23.322 -12.137  -7.779  1.00  0.00      X1  
ATOM   1448  HB  VAL    90     -22.947 -11.917  -8.805  1.00  0.00      X1  
ATOM   1449  CG1 VAL    90     -22.117 -12.593  -6.927  1.00  0.00      X1  
ATOM   1450 HG11 VAL    90     -22.436 -12.909  -5.912  1.00  0.00      X1  
ATOM   1451 HG12 VAL    90     -21.368 -11.780  -6.822  1.00  0.00      X1  
ATOM   1452 HG13 VAL    90     -21.617 -13.460  -7.409  1.00  0.00      X1  
ATOM   1453  CG2 VAL    90     -24.365 -13.263  -7.914  1.00  0.00      X1  
ATOM   1454 HG21 VAL    90     -25.237 -12.935  -8.513  1.00  0.00      X1  
ATOM   1455 HG22 VAL    90     -24.721 -13.600  -6.919  1.00  0.00      X1  
ATOM   1456 HG23 VAL    90     -23.908 -14.140  -8.421  1.00  0.00      X1  
ATOM   1457  C   VAL    90     -24.227 -10.906  -5.755  1.00  0.00      X1  
ATOM   1458  O   VAL    90     -23.486 -10.366  -4.929  1.00  0.00      X1  
ATOM   1459  N   GLU    91     -25.341 -11.543  -5.362  1.00  0.00      X1  
ATOM   1460  HN  GLU    91     -26.000 -11.855  -6.050  1.00  0.00      X1  
ATOM   1461  CA  GLU    91     -25.641 -11.921  -3.997  1.00  0.00      X1  
ATOM   1462  HA  GLU    91     -25.605 -11.027  -3.399  1.00  0.00      X1  
ATOM   1463  CB  GLU    91     -27.111 -12.415  -3.929  1.00  0.00      X1  
ATOM   1464  HB1 GLU    91     -27.280 -13.105  -4.787  1.00  0.00      X1  
ATOM   1465  HB2 GLU    91     -27.752 -11.523  -4.124  1.00  0.00      X1  
ATOM   1466  CG  GLU    91     -27.598 -13.088  -2.616  1.00  0.00      X1  
ATOM   1467  HG1 GLU    91     -28.590 -12.646  -2.368  1.00  0.00      X1  
ATOM   1468  HG2 GLU    91     -26.938 -12.885  -1.754  1.00  0.00      X1  
ATOM   1469  CD  GLU    91     -27.822 -14.588  -2.729  1.00  0.00      X1  
ATOM   1470  OE1 GLU    91     -28.684 -15.105  -1.970  1.00  0.00      X1  
ATOM   1471  OE2 GLU    91     -27.205 -15.275  -3.579  1.00  0.00      X1  
ATOM   1472  C   GLU    91     -24.634 -12.884  -3.353  1.00  0.00      X1  
ATOM   1473  O   GLU    91     -24.120 -13.809  -3.979  1.00  0.00      X1  
ATOM   1474  N   HSD    92     -24.317 -12.681  -2.063  1.00  0.00      X1  
ATOM   1475  HN  HSD    92     -24.679 -11.876  -1.581  1.00  0.00      X1  
ATOM   1476  CA  HSD    92     -23.597 -13.626  -1.234  1.00  0.00      X1  
ATOM   1477  HA  HSD    92     -22.933 -14.223  -1.847  1.00  0.00      X1  
ATOM   1478  CB  HSD    92     -22.784 -12.896  -0.132  1.00  0.00      X1  
ATOM   1479  HB1 HSD    92     -23.456 -12.246   0.469  1.00  0.00      X1  
ATOM   1480  HB2 HSD    92     -22.052 -12.229  -0.633  1.00  0.00      X1  
ATOM   1481  ND1 HSD    92     -21.498 -15.015   0.419  1.00  0.00      X1  
ATOM   1482  HD1 HSD    92     -21.447 -15.381  -0.520  1.00  0.00      X1  
ATOM   1483  CG  HSD    92     -22.011 -13.796   0.796  1.00  0.00      X1  
ATOM   1484  CE1 HSD    92     -20.797 -15.495   1.471  1.00  0.00      X1  
ATOM   1485  HE1 HSD    92     -20.244 -16.434   1.425  1.00  0.00      X1  
ATOM   1486  NE2 HSD    92     -20.845 -14.680   2.509  1.00  0.00      X1  
ATOM   1487  CD2 HSD    92     -21.606 -13.607   2.082  1.00  0.00      X1  
ATOM   1488  HD2 HSD    92     -21.752 -12.762   2.740  1.00  0.00      X1  
ATOM   1489  C   HSD    92     -24.605 -14.544  -0.569  1.00  0.00      X1  
ATOM   1490  O   HSD    92     -25.413 -14.112   0.249  1.00  0.00      X1  
ATOM   1491  N   LYS    93     -24.597 -15.840  -0.913  1.00  0.00      X1  
ATOM   1492  HN  LYS    93     -23.857 -16.192  -1.506  1.00  0.00      X1  
ATOM   1493  CA  LYS    93     -25.626 -16.804  -0.553  1.00  0.00      X1  
ATOM   1494  HA  LYS    93     -26.575 -16.409  -0.890  1.00  0.00      X1  
ATOM   1495  CB  LYS    93     -25.362 -18.136  -1.297  1.00  0.00      X1  
ATOM   1496  HB1 LYS    93     -26.122 -18.898  -1.022  1.00  0.00      X1  
ATOM   1497  HB2 LYS    93     -24.365 -18.514  -0.978  1.00  0.00      X1  
ATOM   1498  CG  LYS    93     -25.375 -17.984  -2.829  1.00  0.00      X1  
ATOM   1499  HG1 LYS    93     -24.872 -17.028  -3.080  1.00  0.00      X1  
ATOM   1500  HG2 LYS    93     -26.417 -17.883  -3.198  1.00  0.00      X1  
ATOM   1501  CD  LYS    93     -24.657 -19.140  -3.551  1.00  0.00      X1  
ATOM   1502  HD1 LYS    93     -25.366 -19.990  -3.668  1.00  0.00      X1  
ATOM   1503  HD2 LYS    93     -23.827 -19.501  -2.905  1.00  0.00      X1  
ATOM   1504  CE  LYS    93     -24.062 -18.774  -4.920  1.00  0.00      X1  
ATOM   1505  HE1 LYS    93     -24.864 -18.476  -5.628  1.00  0.00      X1  
ATOM   1506  HE2 LYS    93     -23.509 -19.641  -5.341  1.00  0.00      X1  
ATOM   1507  NZ  LYS    93     -23.116 -17.647  -4.788  1.00  0.00      X1  
ATOM   1508  HZ1 LYS    93     -22.472 -17.807  -3.963  1.00  0.00      X1  
ATOM   1509  HZ2 LYS    93     -23.667 -16.778  -4.621  1.00  0.00      X1  
ATOM   1510  HZ3 LYS    93     -22.556 -17.528  -5.663  1.00  0.00      X1  
ATOM   1511  C   LYS    93     -25.761 -17.037   0.948  1.00  0.00      X1  
ATOM   1512  O   LYS    93     -26.850 -17.184   1.503  1.00  0.00      X1  
ATOM   1513  N   VAL    94     -24.618 -17.067   1.650  1.00  0.00      X1  
ATOM   1514  HN  VAL    94     -23.758 -16.970   1.158  1.00  0.00      X1  
ATOM   1515  CA  VAL    94     -24.536 -17.184   3.096  1.00  0.00      X1  
ATOM   1516  HA  VAL    94     -25.091 -18.061   3.389  1.00  0.00      X1  
ATOM   1517  CB  VAL    94     -23.083 -17.382   3.511  1.00  0.00      X1  
ATOM   1518  HB  VAL    94     -22.470 -16.559   3.088  1.00  0.00      X1  
ATOM   1519  CG1 VAL    94     -22.905 -17.373   5.039  1.00  0.00      X1  
ATOM   1520 HG11 VAL    94     -23.576 -18.131   5.492  1.00  0.00      X1  
ATOM   1521 HG12 VAL    94     -23.124 -16.377   5.479  1.00  0.00      X1  
ATOM   1522 HG13 VAL    94     -21.854 -17.622   5.297  1.00  0.00      X1  
ATOM   1523  CG2 VAL    94     -22.575 -18.719   2.938  1.00  0.00      X1  
ATOM   1524 HG21 VAL    94     -22.681 -18.770   1.836  1.00  0.00      X1  
ATOM   1525 HG22 VAL    94     -23.128 -19.571   3.384  1.00  0.00      X1  
ATOM   1526 HG23 VAL    94     -21.500 -18.841   3.181  1.00  0.00      X1  
ATOM   1527  C   VAL    94     -25.171 -16.021   3.855  1.00  0.00      X1  
ATOM   1528  O   VAL    94     -25.900 -16.212   4.830  1.00  0.00      X1  
ATOM   1529  N   GLU    95     -24.924 -14.773   3.415  1.00  0.00      X1  
ATOM   1530  HN  GLU    95     -24.350 -14.637   2.612  1.00  0.00      X1  
ATOM   1531  CA  GLU    95     -25.369 -13.592   4.136  1.00  0.00      X1  
ATOM   1532  HA  GLU    95     -25.686 -13.868   5.130  1.00  0.00      X1  
ATOM   1533  CB  GLU    95     -24.210 -12.576   4.294  1.00  0.00      X1  
ATOM   1534  HB1 GLU    95     -24.592 -11.595   4.663  1.00  0.00      X1  
ATOM   1535  HB2 GLU    95     -23.766 -12.388   3.296  1.00  0.00      X1  
ATOM   1536  CG  GLU    95     -23.122 -13.062   5.289  1.00  0.00      X1  
ATOM   1537  HG1 GLU    95     -22.254 -12.369   5.266  1.00  0.00      X1  
ATOM   1538  HG2 GLU    95     -22.761 -14.070   5.001  1.00  0.00      X1  
ATOM   1539  CD  GLU    95     -23.609 -13.117   6.725  1.00  0.00      X1  
ATOM   1540  OE1 GLU    95     -24.695 -12.567   7.042  1.00  0.00      X1  
ATOM   1541  OE2 GLU    95     -22.880 -13.666   7.589  1.00  0.00      X1  
ATOM   1542  C   GLU    95     -26.567 -12.905   3.513  1.00  0.00      X1  
ATOM   1543  O   GLU    95     -27.102 -11.949   4.067  1.00  0.00      X1  
ATOM   1544  N   LYS    96     -27.049 -13.380   2.358  1.00  0.00      X1  
ATOM   1545  HN  LYS    96     -26.558 -14.109   1.882  1.00  0.00      X1  
ATOM   1546  CA  LYS    96     -28.253 -12.898   1.707  1.00  0.00      X1  
ATOM   1547  HA  LYS    96     -28.215 -13.306   0.710  1.00  0.00      X1  
ATOM   1548  CB  LYS    96     -29.522 -13.456   2.401  1.00  0.00      X1  
ATOM   1549  HB1 LYS    96     -30.427 -13.036   1.907  1.00  0.00      X1  
ATOM   1550  HB2 LYS    96     -29.542 -13.132   3.465  1.00  0.00      X1  
ATOM   1551  CG  LYS    96     -29.607 -14.993   2.324  1.00  0.00      X1  
ATOM   1552  HG1 LYS    96     -30.585 -15.321   2.733  1.00  0.00      X1  
ATOM   1553  HG2 LYS    96     -28.817 -15.454   2.961  1.00  0.00      X1  
ATOM   1554  CD  LYS    96     -29.465 -15.491   0.881  1.00  0.00      X1  
ATOM   1555  HD1 LYS    96     -28.393 -15.423   0.587  1.00  0.00      X1  
ATOM   1556  HD2 LYS    96     -30.025 -14.784   0.230  1.00  0.00      X1  
ATOM   1557  CE  LYS    96     -29.965 -16.910   0.623  1.00  0.00      X1  
ATOM   1558  HE1 LYS    96     -31.042 -17.001   0.884  1.00  0.00      X1  
ATOM   1559  HE2 LYS    96     -29.381 -17.653   1.205  1.00  0.00      X1  
ATOM   1560  NZ  LYS    96     -29.814 -17.192  -0.808  1.00  0.00      X1  
ATOM   1561  HZ1 LYS    96     -29.284 -18.075  -0.996  1.00  0.00      X1  
ATOM   1562  HZ2 LYS    96     -29.284 -16.396  -1.266  1.00  0.00      X1  
ATOM   1563  HZ3 LYS    96     -30.746 -17.269  -1.276  1.00  0.00      X1  
ATOM   1564  C   LYS    96     -28.285 -11.401   1.438  1.00  0.00      X1  
ATOM   1565  O   LYS    96     -29.258 -10.692   1.683  1.00  0.00      X1  
ATOM   1566  N   MET    97     -27.169 -10.905   0.897  1.00  0.00      X1  
ATOM   1567  HN  MET    97     -26.411 -11.519   0.684  1.00  0.00      X1  
ATOM   1568  CA  MET    97     -26.927  -9.514   0.619  1.00  0.00      X1  
ATOM   1569  HA  MET    97     -27.832  -9.048   0.256  1.00  0.00      X1  
ATOM   1570  CB  MET    97     -26.343  -8.773   1.857  1.00  0.00      X1  
ATOM   1571  HB1 MET    97     -27.037  -8.937   2.709  1.00  0.00      X1  
ATOM   1572  HB2 MET    97     -26.343  -7.683   1.637  1.00  0.00      X1  
ATOM   1573  CG  MET    97     -24.912  -9.199   2.268  1.00  0.00      X1  
ATOM   1574  HG1 MET    97     -24.199  -8.881   1.476  1.00  0.00      X1  
ATOM   1575  HG2 MET    97     -24.879 -10.309   2.309  1.00  0.00      X1  
ATOM   1576  SD  MET    97     -24.329  -8.553   3.867  1.00  0.00      X1  
ATOM   1577  CE  MET    97     -24.522  -6.789   3.496  1.00  0.00      X1  
ATOM   1578  HE1 MET    97     -24.097  -6.535   2.503  1.00  0.00      X1  
ATOM   1579  HE2 MET    97     -24.019  -6.157   4.257  1.00  0.00      X1  
ATOM   1580  HE3 MET    97     -25.596  -6.509   3.494  1.00  0.00      X1  
ATOM   1581  C   MET    97     -25.905  -9.545  -0.490  1.00  0.00      X1  
ATOM   1582  O   MET    97     -25.225 -10.550  -0.682  1.00  0.00      X1  
ATOM   1583  N   TYR    98     -25.769  -8.474  -1.277  1.00  0.00      X1  
ATOM   1584  HN  TYR    98     -26.351  -7.668  -1.117  1.00  0.00      X1  
ATOM   1585  CA  TYR    98     -24.749  -8.382  -2.308  1.00  0.00      X1  
ATOM   1586  HA  TYR    98     -24.839  -9.271  -2.911  1.00  0.00      X1  
ATOM   1587  CB  TYR    98     -24.997  -7.152  -3.216  1.00  0.00      X1  
ATOM   1588  HB1 TYR    98     -24.062  -6.615  -3.476  1.00  0.00      X1  
ATOM   1589  HB2 TYR    98     -25.659  -6.429  -2.691  1.00  0.00      X1  
ATOM   1590  CG  TYR    98     -25.687  -7.572  -4.489  1.00  0.00      X1  
ATOM   1591  CD1 TYR    98     -25.039  -7.391  -5.721  1.00  0.00      X1  
ATOM   1592  HD1 TYR    98     -24.049  -6.965  -5.750  1.00  0.00      X1  
ATOM   1593  CE1 TYR    98     -25.669  -7.757  -6.913  1.00  0.00      X1  
ATOM   1594  HE1 TYR    98     -25.181  -7.621  -7.858  1.00  0.00      X1  
ATOM   1595  CZ  TYR    98     -26.936  -8.326  -6.897  1.00  0.00      X1  
ATOM   1596  OH  TYR    98     -27.503  -8.695  -8.128  1.00  0.00      X1  
ATOM   1597  HH  TYR    98     -28.356  -9.128  -7.936  1.00  0.00      X1  
ATOM   1598  CD2 TYR    98     -26.976  -8.137  -4.480  1.00  0.00      X1  
ATOM   1599  HD2 TYR    98     -27.493  -8.277  -3.543  1.00  0.00      X1  
ATOM   1600  CE2 TYR    98     -27.599  -8.520  -5.681  1.00  0.00      X1  
ATOM   1601  HE2 TYR    98     -28.586  -8.957  -5.661  1.00  0.00      X1  
ATOM   1602  C   TYR    98     -23.300  -8.432  -1.822  1.00  0.00      X1  
ATOM   1603  O   TYR    98     -22.949  -7.892  -0.776  1.00  0.00      X1  
ATOM   1604  N   VAL    99     -22.406  -9.065  -2.610  1.00  0.00      X1  
ATOM   1605  HN  VAL    99     -22.713  -9.545  -3.440  1.00  0.00      X1  
ATOM   1606  CA  VAL    99     -20.971  -9.123  -2.341  1.00  0.00      X1  
ATOM   1607  HA  VAL    99     -20.858  -9.563  -1.360  1.00  0.00      X1  
ATOM   1608  CB  VAL    99     -20.254 -10.070  -3.311  1.00  0.00      X1  
ATOM   1609  HB  VAL    99     -20.581  -9.852  -4.351  1.00  0.00      X1  
ATOM   1610  CG1 VAL    99     -18.718  -9.946  -3.239  1.00  0.00      X1  
ATOM   1611 HG11 VAL    99     -18.363 -10.098  -2.197  1.00  0.00      X1  
ATOM   1612 HG12 VAL    99     -18.368  -8.957  -3.599  1.00  0.00      X1  
ATOM   1613 HG13 VAL    99     -18.244 -10.723  -3.878  1.00  0.00      X1  
ATOM   1614  CG2 VAL    99     -20.666 -11.521  -2.998  1.00  0.00      X1  
ATOM   1615 HG21 VAL    99     -21.766 -11.654  -3.059  1.00  0.00      X1  
ATOM   1616 HG22 VAL    99     -20.317 -11.818  -1.986  1.00  0.00      X1  
ATOM   1617 HG23 VAL    99     -20.199 -12.208  -3.733  1.00  0.00      X1  
ATOM   1618  C   VAL    99     -20.304  -7.743  -2.217  1.00  0.00      X1  
ATOM   1619  O   VAL    99     -19.547  -7.547  -1.265  1.00  0.00      X1  
ATOM   1620  N   PRO   100     -20.578  -6.713  -3.029  1.00  0.00      X1  
ATOM   1621  CD  PRO   100     -20.990  -6.874  -4.429  1.00  0.00      X1  
ATOM   1622  HD1 PRO   100     -22.095  -6.949  -4.474  1.00  0.00      X1  
ATOM   1623  HD2 PRO   100     -20.530  -7.775  -4.884  1.00  0.00      X1  
ATOM   1624  CA  PRO   100     -20.004  -5.393  -2.788  1.00  0.00      X1  
ATOM   1625  HA  PRO   100     -18.934  -5.495  -2.677  1.00  0.00      X1  
ATOM   1626  CB  PRO   100     -20.396  -4.586  -4.036  1.00  0.00      X1  
ATOM   1627  HB1 PRO   100     -19.667  -3.779  -4.258  1.00  0.00      X1  
ATOM   1628  HB2 PRO   100     -21.401  -4.132  -3.901  1.00  0.00      X1  
ATOM   1629  CG  PRO   100     -20.498  -5.621  -5.155  1.00  0.00      X1  
ATOM   1630  HG1 PRO   100     -21.186  -5.303  -5.964  1.00  0.00      X1  
ATOM   1631  HG2 PRO   100     -19.495  -5.801  -5.593  1.00  0.00      X1  
ATOM   1632  C   PRO   100     -20.543  -4.728  -1.530  1.00  0.00      X1  
ATOM   1633  O   PRO   100     -19.787  -4.037  -0.850  1.00  0.00      X1  
ATOM   1634  N   ALA   101     -21.841  -4.893  -1.202  1.00  0.00      X1  
ATOM   1635  HN  ALA   101     -22.435  -5.429  -1.790  1.00  0.00      X1  
ATOM   1636  CA  ALA   101     -22.414  -4.423   0.048  1.00  0.00      X1  
ATOM   1637  HA  ALA   101     -22.234  -3.359   0.128  1.00  0.00      X1  
ATOM   1638  CB  ALA   101     -23.933  -4.684   0.060  1.00  0.00      X1  
ATOM   1639  HB1 ALA   101     -24.162  -5.766  -0.039  1.00  0.00      X1  
ATOM   1640  HB2 ALA   101     -24.413  -4.147  -0.781  1.00  0.00      X1  
ATOM   1641  HB3 ALA   101     -24.387  -4.312   1.004  1.00  0.00      X1  
ATOM   1642  C   ALA   101     -21.782  -5.076   1.273  1.00  0.00      X1  
ATOM   1643  O   ALA   101     -21.418  -4.415   2.244  1.00  0.00      X1  
ATOM   1644  N   LEU   102     -21.581  -6.407   1.216  1.00  0.00      X1  
ATOM   1645  HN  LEU   102     -21.927  -6.922   0.427  1.00  0.00      X1  
ATOM   1646  CA  LEU   102     -20.905  -7.178   2.239  1.00  0.00      X1  
ATOM   1647  HA  LEU   102     -21.450  -7.082   3.168  1.00  0.00      X1  
ATOM   1648  CB  LEU   102     -20.871  -8.660   1.778  1.00  0.00      X1  
ATOM   1649  HB1 LEU   102     -20.412  -8.690   0.765  1.00  0.00      X1  
ATOM   1650  HB2 LEU   102     -21.915  -9.019   1.659  1.00  0.00      X1  
ATOM   1651  CG  LEU   102     -20.098  -9.665   2.661  1.00  0.00      X1  
ATOM   1652  HG  LEU   102     -19.118  -9.236   2.975  1.00  0.00      X1  
ATOM   1653  CD1 LEU   102     -20.890 -10.015   3.927  1.00  0.00      X1  
ATOM   1654 HD11 LEU   102     -21.881 -10.440   3.661  1.00  0.00      X1  
ATOM   1655 HD12 LEU   102     -21.054  -9.110   4.549  1.00  0.00      X1  
ATOM   1656 HD13 LEU   102     -20.340 -10.764   4.534  1.00  0.00      X1  
ATOM   1657  CD2 LEU   102     -19.769 -10.921   1.841  1.00  0.00      X1  
ATOM   1658 HD21 LEU   102     -19.059 -10.677   1.022  1.00  0.00      X1  
ATOM   1659 HD22 LEU   102     -20.689 -11.331   1.378  1.00  0.00      X1  
ATOM   1660 HD23 LEU   102     -19.307 -11.704   2.479  1.00  0.00      X1  
ATOM   1661  C   LEU   102     -19.483  -6.715   2.496  1.00  0.00      X1  
ATOM   1662  O   LEU   102     -19.094  -6.445   3.630  1.00  0.00      X1  
ATOM   1663  N   ILE   103     -18.669  -6.547   1.435  1.00  0.00      X1  
ATOM   1664  HN  ILE   103     -18.984  -6.753   0.506  1.00  0.00      X1  
ATOM   1665  CA  ILE   103     -17.240  -6.391   1.640  1.00  0.00      X1  
ATOM   1666  HA  ILE   103     -16.980  -6.859   2.573  1.00  0.00      X1  
ATOM   1667  CB  ILE   103     -16.402  -7.129   0.593  1.00  0.00      X1  
ATOM   1668  HB  ILE   103     -15.341  -7.140   0.938  1.00  0.00      X1  
ATOM   1669  CG2 ILE   103     -16.857  -8.608   0.554  1.00  0.00      X1  
ATOM   1670 HG21 ILE   103     -17.843  -8.709   0.059  1.00  0.00      X1  
ATOM   1671 HG22 ILE   103     -16.941  -9.028   1.575  1.00  0.00      X1  
ATOM   1672 HG23 ILE   103     -16.129  -9.229  -0.008  1.00  0.00      X1  
ATOM   1673  CG1 ILE   103     -16.424  -6.443  -0.793  1.00  0.00      X1  
ATOM   1674 HG11 ILE   103     -15.764  -5.547  -0.741  1.00  0.00      X1  
ATOM   1675 HG12 ILE   103     -17.455  -6.096  -1.021  1.00  0.00      X1  
ATOM   1676  CD  ILE   103     -15.943  -7.333  -1.942  1.00  0.00      X1  
ATOM   1677  HD1 ILE   103     -16.692  -8.118  -2.177  1.00  0.00      X1  
ATOM   1678  HD2 ILE   103     -14.984  -7.828  -1.685  1.00  0.00      X1  
ATOM   1679  HD3 ILE   103     -15.777  -6.720  -2.851  1.00  0.00      X1  
ATOM   1680  C   ILE   103     -16.818  -4.936   1.785  1.00  0.00      X1  
ATOM   1681  O   ILE   103     -15.671  -4.663   2.131  1.00  0.00      X1  
ATOM   1682  N   PHE   104     -17.740  -3.966   1.605  1.00  0.00      X1  
ATOM   1683  HN  PHE   104     -18.629  -4.210   1.222  1.00  0.00      X1  
ATOM   1684  CA  PHE   104     -17.498  -2.556   1.902  1.00  0.00      X1  
ATOM   1685  HA  PHE   104     -16.462  -2.399   2.172  1.00  0.00      X1  
ATOM   1686  CB  PHE   104     -17.829  -1.642   0.686  1.00  0.00      X1  
ATOM   1687  HB1 PHE   104     -17.903  -0.576   0.997  1.00  0.00      X1  
ATOM   1688  HB2 PHE   104     -18.812  -1.929   0.260  1.00  0.00      X1  
ATOM   1689  CG  PHE   104     -16.776  -1.729  -0.390  1.00  0.00      X1  
ATOM   1690  CD1 PHE   104     -15.968  -0.617  -0.684  1.00  0.00      X1  
ATOM   1691  HD1 PHE   104     -16.073   0.287  -0.113  1.00  0.00      X1  
ATOM   1692  CE1 PHE   104     -15.012  -0.662  -1.702  1.00  0.00      X1  
ATOM   1693  HE1 PHE   104     -14.389   0.198  -1.904  1.00  0.00      X1  
ATOM   1694  CZ  PHE   104     -14.852  -1.833  -2.445  1.00  0.00      X1  
ATOM   1695  HZ  PHE   104     -14.123  -1.859  -3.240  1.00  0.00      X1  
ATOM   1696  CD2 PHE   104     -16.609  -2.891  -1.158  1.00  0.00      X1  
ATOM   1697  HD2 PHE   104     -17.231  -3.750  -0.972  1.00  0.00      X1  
ATOM   1698  CE2 PHE   104     -15.634  -2.957  -2.157  1.00  0.00      X1  
ATOM   1699  HE2 PHE   104     -15.485  -3.880  -2.695  1.00  0.00      X1  
ATOM   1700  C   PHE   104     -18.307  -2.035   3.085  1.00  0.00      X1  
ATOM   1701  O   PHE   104     -18.025  -0.954   3.599  1.00  0.00      X1  
ATOM   1702  N   GLY   105     -19.315  -2.793   3.566  1.00  0.00      X1  
ATOM   1703  HN  GLY   105     -19.555  -3.651   3.113  1.00  0.00      X1  
ATOM   1704  CA  GLY   105     -20.284  -2.284   4.538  1.00  0.00      X1  
ATOM   1705  HA1 GLY   105     -21.241  -2.264   4.039  1.00  0.00      X1  
ATOM   1706  HA2 GLY   105     -19.998  -1.305   4.900  1.00  0.00      X1  
ATOM   1707  C   GLY   105     -20.455  -3.145   5.756  1.00  0.00      X1  
ATOM   1708  O   GLY   105     -21.136  -2.753   6.704  1.00  0.00      X1  
ATOM   1709  N   GLN   106     -19.839  -4.336   5.786  1.00  0.00      X1  
ATOM   1710  HN  GLN   106     -19.359  -4.685   4.982  1.00  0.00      X1  
ATOM   1711  CA  GLN   106     -19.742  -5.158   6.976  1.00  0.00      X1  
ATOM   1712  HA  GLN   106     -20.221  -4.672   7.815  1.00  0.00      X1  
ATOM   1713  CB  GLN   106     -20.360  -6.574   6.774  1.00  0.00      X1  
ATOM   1714  HB1 GLN   106     -20.146  -7.205   7.666  1.00  0.00      X1  
ATOM   1715  HB2 GLN   106     -19.855  -7.054   5.908  1.00  0.00      X1  
ATOM   1716  CG  GLN   106     -21.886  -6.605   6.502  1.00  0.00      X1  
ATOM   1717  HG1 GLN   106     -22.194  -7.644   6.254  1.00  0.00      X1  
ATOM   1718  HG2 GLN   106     -22.119  -5.954   5.634  1.00  0.00      X1  
ATOM   1719  CD  GLN   106     -22.711  -6.155   7.706  1.00  0.00      X1  
ATOM   1720  OE1 GLN   106     -22.229  -6.015   8.835  1.00  0.00      X1  
ATOM   1721  NE2 GLN   106     -24.024  -5.926   7.487  1.00  0.00      X1  
ATOM   1722 HE21 GLN   106     -24.606  -5.651   8.253  1.00  0.00      X1  
ATOM   1723 HE22 GLN   106     -24.434  -6.086   6.590  1.00  0.00      X1  
ATOM   1724  C   GLN   106     -18.272  -5.319   7.323  1.00  0.00      X1  
ATOM   1725  O   GLN   106     -17.459  -5.713   6.488  1.00  0.00      X1  
ATOM   1726  N   LEU   107     -17.874  -5.028   8.577  1.00  0.00      X1  
ATOM   1727  HN  LEU   107     -18.514  -4.602   9.225  1.00  0.00      X1  
ATOM   1728  CA  LEU   107     -16.563  -5.394   9.099  1.00  0.00      X1  
ATOM   1729  HA  LEU   107     -15.824  -4.947   8.451  1.00  0.00      X1  
ATOM   1730  CB  LEU   107     -16.323  -4.884  10.544  1.00  0.00      X1  
ATOM   1731  HB1 LEU   107     -15.375  -5.300  10.953  1.00  0.00      X1  
ATOM   1732  HB2 LEU   107     -17.156  -5.239  11.189  1.00  0.00      X1  
ATOM   1733  CG  LEU   107     -16.212  -3.356  10.677  1.00  0.00      X1  
ATOM   1734  HG  LEU   107     -17.087  -2.896  10.162  1.00  0.00      X1  
ATOM   1735  CD1 LEU   107     -16.261  -2.947  12.151  1.00  0.00      X1  
ATOM   1736 HD11 LEU   107     -15.412  -3.401  12.704  1.00  0.00      X1  
ATOM   1737 HD12 LEU   107     -17.213  -3.284  12.613  1.00  0.00      X1  
ATOM   1738 HD13 LEU   107     -16.184  -1.843  12.243  1.00  0.00      X1  
ATOM   1739  CD2 LEU   107     -14.914  -2.824  10.059  1.00  0.00      X1  
ATOM   1740 HD21 LEU   107     -14.827  -3.122   8.996  1.00  0.00      X1  
ATOM   1741 HD22 LEU   107     -14.035  -3.232  10.602  1.00  0.00      X1  
ATOM   1742 HD23 LEU   107     -14.873  -1.717  10.122  1.00  0.00      X1  
ATOM   1743  C   LEU   107     -16.292  -6.893   9.064  1.00  0.00      X1  
ATOM   1744  O   LEU   107     -17.216  -7.704   9.151  1.00  0.00      X1  
ATOM   1745  N   LEU   108     -15.002  -7.254   8.938  1.00  0.00      X1  
ATOM   1746  HN  LEU   108     -14.310  -6.522   8.936  1.00  0.00      X1  
ATOM   1747  CA  LEU   108     -14.477  -8.605   8.995  1.00  0.00      X1  
ATOM   1748  HA  LEU   108     -13.402  -8.501   8.995  1.00  0.00      X1  
ATOM   1749  CB  LEU   108     -14.849  -9.334  10.313  1.00  0.00      X1  
ATOM   1750  HB1 LEU   108     -14.310 -10.304  10.346  1.00  0.00      X1  
ATOM   1751  HB2 LEU   108     -15.938  -9.559  10.311  1.00  0.00      X1  
ATOM   1752  CG  LEU   108     -14.513  -8.544  11.601  1.00  0.00      X1  
ATOM   1753  HG  LEU   108     -14.910  -7.507  11.505  1.00  0.00      X1  
ATOM   1754  CD1 LEU   108     -15.214  -9.150  12.826  1.00  0.00      X1  
ATOM   1755 HD11 LEU   108     -14.886 -10.195  12.985  1.00  0.00      X1  
ATOM   1756 HD12 LEU   108     -16.315  -9.158  12.677  1.00  0.00      X1  
ATOM   1757 HD13 LEU   108     -14.980  -8.564  13.739  1.00  0.00      X1  
ATOM   1758  CD2 LEU   108     -12.996  -8.451  11.819  1.00  0.00      X1  
ATOM   1759 HD21 LEU   108     -12.515  -7.892  10.989  1.00  0.00      X1  
ATOM   1760 HD22 LEU   108     -12.545  -9.464  11.860  1.00  0.00      X1  
ATOM   1761 HD23 LEU   108     -12.765  -7.935  12.772  1.00  0.00      X1  
ATOM   1762  C   LEU   108     -14.785  -9.402   7.735  1.00  0.00      X1  
ATOM   1763  O   LEU   108     -15.259 -10.536   7.770  1.00  0.00      X1  
ATOM   1764  N   THR   109     -14.533  -8.779   6.569  1.00  0.00      X1  
ATOM   1765  HN  THR   109     -14.113  -7.877   6.586  1.00  0.00      X1  
ATOM   1766  CA  THR   109     -14.923  -9.283   5.255  1.00  0.00      X1  
ATOM   1767  HA  THR   109     -15.127 -10.341   5.323  1.00  0.00      X1  
ATOM   1768  CB  THR   109     -16.156  -8.581   4.689  1.00  0.00      X1  
ATOM   1769  HB  THR   109     -16.348  -8.910   3.642  1.00  0.00      X1  
ATOM   1770  OG1 THR   109     -16.022  -7.167   4.729  1.00  0.00      X1  
ATOM   1771  HG1 THR   109     -16.697  -6.854   5.366  1.00  0.00      X1  
ATOM   1772  CG2 THR   109     -17.392  -8.927   5.525  1.00  0.00      X1  
ATOM   1773 HG21 THR   109     -17.292  -8.561   6.569  1.00  0.00      X1  
ATOM   1774 HG22 THR   109     -17.527 -10.026   5.554  1.00  0.00      X1  
ATOM   1775 HG23 THR   109     -18.302  -8.473   5.081  1.00  0.00      X1  
ATOM   1776  C   THR   109     -13.797  -9.109   4.246  1.00  0.00      X1  
ATOM   1777  O   THR   109     -13.242  -8.018   4.091  1.00  0.00      X1  
ATOM   1778  N   SER   110     -13.409 -10.180   3.525  1.00  0.00      X1  
ATOM   1779  HN  SER   110     -13.867 -11.069   3.632  1.00  0.00      X1  
ATOM   1780  CA  SER   110     -12.226 -10.147   2.665  1.00  0.00      X1  
ATOM   1781  HA  SER   110     -12.169  -9.199   2.150  1.00  0.00      X1  
ATOM   1782  CB  SER   110     -10.937 -10.405   3.499  1.00  0.00      X1  
ATOM   1783  HB1 SER   110     -10.952 -11.446   3.876  1.00  0.00      X1  
ATOM   1784  HB2 SER   110     -10.929  -9.751   4.386  1.00  0.00      X1  
ATOM   1785  OG  SER   110      -9.720 -10.236   2.779  1.00  0.00      X1  
ATOM   1786  HG1 SER   110      -9.586  -9.280   2.572  1.00  0.00      X1  
ATOM   1787  C   SER   110     -12.280 -11.251   1.624  1.00  0.00      X1  
ATOM   1788  O   SER   110     -12.972 -12.250   1.803  1.00  0.00      X1  
ATOM   1789  N   SER   111     -11.502 -11.133   0.525  1.00  0.00      X1  
ATOM   1790  HN  SER   111     -11.036 -10.270   0.305  1.00  0.00      X1  
ATOM   1791  CA  SER   111     -11.154 -12.284  -0.306  1.00  0.00      X1  
ATOM   1792  HA  SER   111     -11.732 -13.130   0.019  1.00  0.00      X1  
ATOM   1793  CB  SER   111     -11.411 -12.116  -1.830  1.00  0.00      X1  
ATOM   1794  HB1 SER   111     -12.481 -11.848  -1.954  1.00  0.00      X1  
ATOM   1795  HB2 SER   111     -11.255 -13.093  -2.340  1.00  0.00      X1  
ATOM   1796  OG  SER   111     -10.605 -11.112  -2.458  1.00  0.00      X1  
ATOM   1797  HG1 SER   111      -9.661 -11.377  -2.373  1.00  0.00      X1  
ATOM   1798  C   SER   111      -9.709 -12.693  -0.120  1.00  0.00      X1  
ATOM   1799  O   SER   111      -9.148 -13.421  -0.932  1.00  0.00      X1  
ATOM   1800  N   ASN   112      -9.069 -12.246   0.967  1.00  0.00      X1  
ATOM   1801  HN  ASN   112      -9.522 -11.590   1.583  1.00  0.00      X1  
ATOM   1802  CA  ASN   112      -7.721 -12.599   1.359  1.00  0.00      X1  
ATOM   1803  HA  ASN   112      -7.301 -13.290   0.638  1.00  0.00      X1  
ATOM   1804  CB  ASN   112      -6.804 -11.362   1.484  1.00  0.00      X1  
ATOM   1805  HB1 ASN   112      -5.767 -11.658   1.748  1.00  0.00      X1  
ATOM   1806  HB2 ASN   112      -7.174 -10.659   2.258  1.00  0.00      X1  
ATOM   1807  CG  ASN   112      -6.747 -10.685   0.129  1.00  0.00      X1  
ATOM   1808  OD1 ASN   112      -6.151 -11.208  -0.824  1.00  0.00      X1  
ATOM   1809  ND2 ASN   112      -7.368  -9.498   0.008  1.00  0.00      X1  
ATOM   1810 HD21 ASN   112      -7.225  -8.983  -0.848  1.00  0.00      X1  
ATOM   1811 HD22 ASN   112      -7.871  -9.086   0.774  1.00  0.00      X1  
ATOM   1812  C   ASN   112      -7.759 -13.345   2.678  1.00  0.00      X1  
ATOM   1813  O   ASN   112      -6.839 -13.258   3.492  1.00  0.00      X1  
ATOM   1814  N   TYR   113      -8.818 -14.135   2.911  1.00  0.00      X1  
ATOM   1815  HN  TYR   113      -9.538 -14.226   2.221  1.00  0.00      X1  
ATOM   1816  CA  TYR   113      -8.910 -15.007   4.064  1.00  0.00      X1  
ATOM   1817  HA  TYR   113      -8.151 -14.743   4.783  1.00  0.00      X1  
ATOM   1818  CB  TYR   113     -10.298 -14.896   4.754  1.00  0.00      X1  
ATOM   1819  HB1 TYR   113     -10.392 -15.686   5.525  1.00  0.00      X1  
ATOM   1820  HB2 TYR   113     -11.090 -15.048   3.989  1.00  0.00      X1  
ATOM   1821  CG  TYR   113     -10.551 -13.581   5.470  1.00  0.00      X1  
ATOM   1822  CD1 TYR   113      -9.535 -12.825   6.091  1.00  0.00      X1  
ATOM   1823  HD1 TYR   113      -8.504 -13.135   6.039  1.00  0.00      X1  
ATOM   1824  CE1 TYR   113      -9.842 -11.659   6.813  1.00  0.00      X1  
ATOM   1825  HE1 TYR   113      -9.048 -11.110   7.297  1.00  0.00      X1  
ATOM   1826  CZ  TYR   113     -11.170 -11.233   6.925  1.00  0.00      X1  
ATOM   1827  OH  TYR   113     -11.512 -10.073   7.644  1.00  0.00      X1  
ATOM   1828  HH  TYR   113     -10.694  -9.557   7.767  1.00  0.00      X1  
ATOM   1829  CD2 TYR   113     -11.876 -13.125   5.596  1.00  0.00      X1  
ATOM   1830  HD2 TYR   113     -12.685 -13.681   5.160  1.00  0.00      X1  
ATOM   1831  CE2 TYR   113     -12.184 -11.960   6.309  1.00  0.00      X1  
ATOM   1832  HE2 TYR   113     -13.211 -11.638   6.401  1.00  0.00      X1  
ATOM   1833  C   TYR   113      -8.584 -16.461   3.720  1.00  0.00      X1  
ATOM   1834  O   TYR   113      -8.740 -17.353   4.549  1.00  0.00      X1  
ATOM   1835  N   ASP   114      -8.092 -16.742   2.501  1.00  0.00      X1  
ATOM   1836  HN  ASP   114      -8.133 -16.059   1.778  1.00  0.00      X1  
ATOM   1837  CA  ASP   114      -7.385 -17.972   2.207  1.00  0.00      X1  
ATOM   1838  HA  ASP   114      -7.190 -18.505   3.130  1.00  0.00      X1  
ATOM   1839  CB  ASP   114      -8.219 -18.894   1.271  1.00  0.00      X1  
ATOM   1840  HB1 ASP   114      -8.440 -18.367   0.322  1.00  0.00      X1  
ATOM   1841  HB2 ASP   114      -9.177 -19.137   1.770  1.00  0.00      X1  
ATOM   1842  CG  ASP   114      -7.511 -20.195   0.953  1.00  0.00      X1  
ATOM   1843  OD1 ASP   114      -7.911 -20.870  -0.033  1.00  0.00      X1  
ATOM   1844  OD2 ASP   114      -6.641 -20.619   1.757  1.00  0.00      X1  
ATOM   1845  C   ASP   114      -6.016 -17.656   1.605  1.00  0.00      X1  
ATOM   1846  O   ASP   114      -5.893 -17.290   0.435  1.00  0.00      X1  
ATOM   1847  N   ASP   115      -4.955 -17.861   2.401  1.00  0.00      X1  
ATOM   1848  HN  ASP   115      -5.113 -18.054   3.377  1.00  0.00      X1  
ATOM   1849  CA  ASP   115      -3.566 -17.691   2.034  1.00  0.00      X1  
ATOM   1850  HA  ASP   115      -3.454 -16.770   1.476  1.00  0.00      X1  
ATOM   1851  CB  ASP   115      -2.721 -17.657   3.342  1.00  0.00      X1  
ATOM   1852  HB1 ASP   115      -1.640 -17.753   3.133  1.00  0.00      X1  
ATOM   1853  HB2 ASP   115      -3.010 -18.506   3.996  1.00  0.00      X1  
ATOM   1854  CG  ASP   115      -2.922 -16.370   4.099  1.00  0.00      X1  
ATOM   1855  OD1 ASP   115      -2.319 -16.195   5.188  1.00  0.00      X1  
ATOM   1856  OD2 ASP   115      -3.653 -15.461   3.644  1.00  0.00      X1  
ATOM   1857  C   ASP   115      -3.060 -18.804   1.118  1.00  0.00      X1  
ATOM   1858  O   ASP   115      -2.068 -18.668   0.401  1.00  0.00      X1  
ATOM   1859  N   ASP   116      -3.758 -19.949   1.050  1.00  0.00      X1  
ATOM   1860  HN  ASP   116      -4.627 -20.056   1.541  1.00  0.00      X1  
ATOM   1861  CA  ASP   116      -3.233 -21.121   0.378  1.00  0.00      X1  
ATOM   1862  HA  ASP   116      -2.150 -21.119   0.430  1.00  0.00      X1  
ATOM   1863  CB  ASP   116      -3.764 -22.387   1.080  1.00  0.00      X1  
ATOM   1864  HB1 ASP   116      -3.334 -23.295   0.609  1.00  0.00      X1  
ATOM   1865  HB2 ASP   116      -4.865 -22.426   0.993  1.00  0.00      X1  
ATOM   1866  CG  ASP   116      -3.356 -22.376   2.534  1.00  0.00      X1  
ATOM   1867  OD1 ASP   116      -2.134 -22.266   2.824  1.00  0.00      X1  
ATOM   1868  OD2 ASP   116      -4.237 -22.545   3.417  1.00  0.00      X1  
ATOM   1869  C   ASP   116      -3.604 -21.120  -1.105  1.00  0.00      X1  
ATOM   1870  O   ASP   116      -3.266 -22.036  -1.861  1.00  0.00      X1  
ATOM   1871  N   GLU   117      -4.230 -20.020  -1.567  1.00  0.00      X1  
ATOM   1872  HN  GLU   117      -4.584 -19.363  -0.902  1.00  0.00      X1  
ATOM   1873  CA  GLU   117      -4.284 -19.622  -2.960  1.00  0.00      X1  
ATOM   1874  HA  GLU   117      -4.494 -20.493  -3.563  1.00  0.00      X1  
ATOM   1875  CB  GLU   117      -5.403 -18.567  -3.182  1.00  0.00      X1  
ATOM   1876  HB1 GLU   117      -5.281 -18.092  -4.181  1.00  0.00      X1  
ATOM   1877  HB2 GLU   117      -5.310 -17.763  -2.417  1.00  0.00      X1  
ATOM   1878  CG  GLU   117      -6.813 -19.197  -3.127  1.00  0.00      X1  
ATOM   1879  HG1 GLU   117      -7.028 -19.520  -2.086  1.00  0.00      X1  
ATOM   1880  HG2 GLU   117      -6.850 -20.089  -3.783  1.00  0.00      X1  
ATOM   1881  CD  GLU   117      -7.914 -18.270  -3.588  1.00  0.00      X1  
ATOM   1882  OE1 GLU   117      -7.967 -17.915  -4.797  1.00  0.00      X1  
ATOM   1883  OE2 GLU   117      -8.774 -17.905  -2.748  1.00  0.00      X1  
ATOM   1884  C   GLU   117      -2.963 -19.054  -3.469  1.00  0.00      X1  
ATOM   1885  O   GLU   117      -2.696 -19.080  -4.670  1.00  0.00      X1  
ATOM   1886  N   LYS   118      -2.108 -18.543  -2.565  1.00  0.00      X1  
ATOM   1887  HN  LYS   118      -2.349 -18.543  -1.592  1.00  0.00      X1  
ATOM   1888  CA  LYS   118      -0.837 -17.919  -2.883  1.00  0.00      X1  
ATOM   1889  HA  LYS   118      -0.571 -17.425  -1.958  1.00  0.00      X1  
ATOM   1890  CB  LYS   118       0.313 -18.912  -3.116  1.00  0.00      X1  
ATOM   1891  HB1 LYS   118       1.197 -18.382  -3.540  1.00  0.00      X1  
ATOM   1892  HB2 LYS   118       0.001 -19.687  -3.847  1.00  0.00      X1  
ATOM   1893  CG  LYS   118       0.767 -19.540  -1.796  1.00  0.00      X1  
ATOM   1894  HG1 LYS   118      -0.049 -20.151  -1.349  1.00  0.00      X1  
ATOM   1895  HG2 LYS   118       0.995 -18.713  -1.083  1.00  0.00      X1  
ATOM   1896  CD  LYS   118       2.029 -20.377  -1.989  1.00  0.00      X1  
ATOM   1897  HD1 LYS   118       2.709 -19.811  -2.664  1.00  0.00      X1  
ATOM   1898  HD2 LYS   118       1.766 -21.327  -2.505  1.00  0.00      X1  
ATOM   1899  CE  LYS   118       2.733 -20.660  -0.664  1.00  0.00      X1  
ATOM   1900  HE1 LYS   118       2.163 -21.415  -0.091  1.00  0.00      X1  
ATOM   1901  HE2 LYS   118       2.828 -19.733  -0.056  1.00  0.00      X1  
ATOM   1902  NZ  LYS   118       4.082 -21.162  -0.933  1.00  0.00      X1  
ATOM   1903  HZ1 LYS   118       4.649 -20.352  -1.301  1.00  0.00      X1  
ATOM   1904  HZ2 LYS   118       4.039 -21.905  -1.674  1.00  0.00      X1  
ATOM   1905  HZ3 LYS   118       4.520 -21.547  -0.070  1.00  0.00      X1  
ATOM   1906  C   LYS   118      -0.849 -16.755  -3.848  1.00  0.00      X1  
ATOM   1907  O   LYS   118      -0.190 -16.722  -4.895  1.00  0.00      X1  
ATOM   1908  N   LYS   119      -1.617 -15.737  -3.465  1.00  0.00      X1  
ATOM   1909  HN  LYS   119      -2.147 -15.814  -2.608  1.00  0.00      X1  
ATOM   1910  CA  LYS   119      -1.609 -14.429  -4.054  1.00  0.00      X1  
ATOM   1911  HA  LYS   119      -1.537 -14.544  -5.120  1.00  0.00      X1  
ATOM   1912  CB  LYS   119      -2.925 -13.687  -3.723  1.00  0.00      X1  
ATOM   1913  HB1 LYS   119      -2.917 -12.649  -4.121  1.00  0.00      X1  
ATOM   1914  HB2 LYS   119      -2.997 -13.610  -2.615  1.00  0.00      X1  
ATOM   1915  CG  LYS   119      -4.175 -14.407  -4.258  1.00  0.00      X1  
ATOM   1916  HG1 LYS   119      -4.043 -15.511  -4.205  1.00  0.00      X1  
ATOM   1917  HG2 LYS   119      -4.313 -14.142  -5.330  1.00  0.00      X1  
ATOM   1918  CD  LYS   119      -5.436 -14.063  -3.450  1.00  0.00      X1  
ATOM   1919  HD1 LYS   119      -5.552 -12.957  -3.407  1.00  0.00      X1  
ATOM   1920  HD2 LYS   119      -5.290 -14.443  -2.415  1.00  0.00      X1  
ATOM   1921  CE  LYS   119      -6.687 -14.722  -4.022  1.00  0.00      X1  
ATOM   1922  HE1 LYS   119      -6.556 -15.825  -4.043  1.00  0.00      X1  
ATOM   1923  HE2 LYS   119      -6.865 -14.363  -5.056  1.00  0.00      X1  
ATOM   1924  NZ  LYS   119      -7.884 -14.424  -3.225  1.00  0.00      X1  
ATOM   1925  HZ1 LYS   119      -7.994 -13.395  -3.051  1.00  0.00      X1  
ATOM   1926  HZ2 LYS   119      -7.859 -14.916  -2.295  1.00  0.00      X1  
ATOM   1927  HZ3 LYS   119      -8.711 -14.786  -3.764  1.00  0.00      X1  
ATOM   1928  C   LYS   119      -0.401 -13.629  -3.589  1.00  0.00      X1  
ATOM   1929  O   LYS   119       0.280 -13.970  -2.625  1.00  0.00      X1  
ATOM   1930  N   VAL   120      -0.099 -12.542  -4.310  1.00  0.00      X1  
ATOM   1931  HN  VAL   120      -0.576 -12.385  -5.175  1.00  0.00      X1  
ATOM   1932  CA  VAL   120       0.876 -11.544  -3.899  1.00  0.00      X1  
ATOM   1933  HA  VAL   120       1.249 -11.793  -2.913  1.00  0.00      X1  
ATOM   1934  CB  VAL   120       2.097 -11.460  -4.819  1.00  0.00      X1  
ATOM   1935  HB  VAL   120       2.764 -10.639  -4.457  1.00  0.00      X1  
ATOM   1936  CG1 VAL   120       2.889 -12.782  -4.718  1.00  0.00      X1  
ATOM   1937 HG11 VAL   120       2.286 -13.632  -5.101  1.00  0.00      X1  
ATOM   1938 HG12 VAL   120       3.152 -12.995  -3.660  1.00  0.00      X1  
ATOM   1939 HG13 VAL   120       3.825 -12.724  -5.311  1.00  0.00      X1  
ATOM   1940  CG2 VAL   120       1.697 -11.179  -6.278  1.00  0.00      X1  
ATOM   1941 HG21 VAL   120       1.145 -10.222  -6.351  1.00  0.00      X1  
ATOM   1942 HG22 VAL   120       1.066 -11.996  -6.683  1.00  0.00      X1  
ATOM   1943 HG23 VAL   120       2.606 -11.104  -6.911  1.00  0.00      X1  
ATOM   1944  C   VAL   120       0.162 -10.209  -3.712  1.00  0.00      X1  
ATOM   1945  O   VAL   120       0.703  -9.129  -3.942  1.00  0.00      X1  
ATOM   1946  N   THR   121      -1.123 -10.253  -3.306  1.00  0.00      X1  
ATOM   1947  HN  THR   121      -1.560 -11.130  -3.122  1.00  0.00      X1  
ATOM   1948  CA  THR   121      -1.906  -9.109  -2.838  1.00  0.00      X1  
ATOM   1949  HA  THR   121      -1.798  -8.324  -3.573  1.00  0.00      X1  
ATOM   1950  CB  THR   121      -3.405  -9.377  -2.692  1.00  0.00      X1  
ATOM   1951  HB  THR   121      -3.917  -8.582  -2.096  1.00  0.00      X1  
ATOM   1952  OG1 THR   121      -3.655 -10.656  -2.121  1.00  0.00      X1  
ATOM   1953  HG1 THR   121      -4.561 -10.619  -1.771  1.00  0.00      X1  
ATOM   1954  CG2 THR   121      -4.033  -9.398  -4.092  1.00  0.00      X1  
ATOM   1955 HG21 THR   121      -3.635 -10.242  -4.693  1.00  0.00      X1  
ATOM   1956 HG22 THR   121      -3.815  -8.449  -4.624  1.00  0.00      X1  
ATOM   1957 HG23 THR   121      -5.135  -9.494  -4.003  1.00  0.00      X1  
ATOM   1958  C   THR   121      -1.396  -8.513  -1.538  1.00  0.00      X1  
ATOM   1959  O   THR   121      -0.813  -9.193  -0.692  1.00  0.00      X1  
ATOM   1960  N   GLY   122      -1.588  -7.197  -1.349  1.00  0.00      X1  
ATOM   1961  HN  GLY   122      -2.131  -6.670  -2.024  1.00  0.00      X1  
ATOM   1962  CA  GLY   122      -1.273  -6.486  -0.119  1.00  0.00      X1  
ATOM   1963  HA1 GLY   122      -1.188  -5.436  -0.357  1.00  0.00      X1  
ATOM   1964  HA2 GLY   122      -0.383  -6.894   0.335  1.00  0.00      X1  
ATOM   1965  C   GLY   122      -2.388  -6.631   0.869  1.00  0.00      X1  
ATOM   1966  O   GLY   122      -2.148  -6.754   2.069  1.00  0.00      X1  
ATOM   1967  N   GLY   123      -3.646  -6.659   0.367  1.00  0.00      X1  
ATOM   1968  HN  GLY   123      -3.777  -6.436  -0.605  1.00  0.00      X1  
ATOM   1969  CA  GLY   123      -4.848  -7.007   1.124  1.00  0.00      X1  
ATOM   1970  HA1 GLY   123      -5.631  -7.208   0.410  1.00  0.00      X1  
ATOM   1971  HA2 GLY   123      -5.083  -6.178   1.770  1.00  0.00      X1  
ATOM   1972  C   GLY   123      -4.709  -8.238   1.983  1.00  0.00      X1  
ATOM   1973  O   GLY   123      -4.318  -9.312   1.520  1.00  0.00      X1  
ATOM   1974  N   ARG   124      -5.017  -8.104   3.280  1.00  0.00      X1  
ATOM   1975  HN  ARG   124      -5.305  -7.198   3.619  1.00  0.00      X1  
ATOM   1976  CA  ARG   124      -4.604  -9.103   4.238  1.00  0.00      X1  
ATOM   1977  HA  ARG   124      -4.502 -10.068   3.763  1.00  0.00      X1  
ATOM   1978  CB  ARG   124      -3.273  -8.603   4.878  1.00  0.00      X1  
ATOM   1979  HB1 ARG   124      -3.448  -8.009   5.801  1.00  0.00      X1  
ATOM   1980  HB2 ARG   124      -2.788  -7.900   4.163  1.00  0.00      X1  
ATOM   1981  CG  ARG   124      -2.271  -9.733   5.143  1.00  0.00      X1  
ATOM   1982  HG1 ARG   124      -2.781 -10.510   5.755  1.00  0.00      X1  
ATOM   1983  HG2 ARG   124      -1.415  -9.342   5.737  1.00  0.00      X1  
ATOM   1984  CD  ARG   124      -1.737 -10.336   3.839  1.00  0.00      X1  
ATOM   1985  HD1 ARG   124      -1.038  -9.637   3.328  1.00  0.00      X1  
ATOM   1986  HD2 ARG   124      -2.568 -10.554   3.141  1.00  0.00      X1  
ATOM   1987  NE  ARG   124      -1.010 -11.577   4.237  1.00  0.00      X1  
ATOM   1988  HE  ARG   124      -0.234 -11.474   4.876  1.00  0.00      X1  
ATOM   1989  CZ  ARG   124      -1.561 -12.778   4.214  1.00  0.00      X1  
ATOM   1990  NH1 ARG   124      -2.459 -13.110   3.325  1.00  0.00      X1  
ATOM   1991 HH11 ARG   124      -2.570 -12.527   2.508  1.00  0.00      X1  
ATOM   1992 HH12 ARG   124      -2.822 -14.055   3.335  1.00  0.00      X1  
ATOM   1993  NH2 ARG   124      -1.155 -13.675   5.082  1.00  0.00      X1  
ATOM   1994 HH21 ARG   124      -1.590 -14.591   5.086  1.00  0.00      X1  
ATOM   1995 HH22 ARG   124      -0.460 -13.428   5.743  1.00  0.00      X1  
ATOM   1996  C   ARG   124      -5.602  -9.285   5.359  1.00  0.00      X1  
ATOM   1997  O   ARG   124      -5.697 -10.369   5.937  1.00  0.00      X1  
ATOM   1998  N   ASN   125      -6.369  -8.236   5.702  1.00  0.00      X1  
ATOM   1999  HN  ASN   125      -6.246  -7.363   5.220  1.00  0.00      X1  
ATOM   2000  CA  ASN   125      -7.142  -8.228   6.929  1.00  0.00      X1  
ATOM   2001  HA  ASN   125      -6.989  -9.137   7.497  1.00  0.00      X1  
ATOM   2002  CB  ASN   125      -6.694  -7.015   7.771  1.00  0.00      X1  
ATOM   2003  HB1 ASN   125      -7.338  -6.887   8.666  1.00  0.00      X1  
ATOM   2004  HB2 ASN   125      -6.751  -6.087   7.164  1.00  0.00      X1  
ATOM   2005  CG  ASN   125      -5.259  -7.165   8.252  1.00  0.00      X1  
ATOM   2006  OD1 ASN   125      -4.328  -6.498   7.791  1.00  0.00      X1  
ATOM   2007  ND2 ASN   125      -5.061  -8.046   9.257  1.00  0.00      X1  
ATOM   2008 HD21 ASN   125      -4.141  -8.126   9.631  1.00  0.00      X1  
ATOM   2009 HD22 ASN   125      -5.856  -8.457   9.708  1.00  0.00      X1  
ATOM   2010  C   ASN   125      -8.646  -8.110   6.751  1.00  0.00      X1  
ATOM   2011  O   ASN   125      -9.401  -8.461   7.655  1.00  0.00      X1  
ATOM   2012  N   GLY   126      -9.165  -7.637   5.604  1.00  0.00      X1  
ATOM   2013  HN  GLY   126      -8.559  -7.352   4.853  1.00  0.00      X1  
ATOM   2014  CA  GLY   126     -10.605  -7.424   5.444  1.00  0.00      X1  
ATOM   2015  HA1 GLY   126     -11.137  -8.278   5.831  1.00  0.00      X1  
ATOM   2016  HA2 GLY   126     -10.796  -7.272   4.396  1.00  0.00      X1  
ATOM   2017  C   GLY   126     -11.171  -6.238   6.172  1.00  0.00      X1  
ATOM   2018  O   GLY   126     -12.307  -6.262   6.644  1.00  0.00      X1  
ATOM   2019  N   TYR   127     -10.386  -5.169   6.296  1.00  0.00      X1  
ATOM   2020  HN  TYR   127      -9.461  -5.199   5.885  1.00  0.00      X1  
ATOM   2021  CA  TYR   127     -10.718  -3.955   7.013  1.00  0.00      X1  
ATOM   2022  HA  TYR   127     -11.735  -3.980   7.374  1.00  0.00      X1  
ATOM   2023  CB  TYR   127      -9.721  -3.753   8.184  1.00  0.00      X1  
ATOM   2024  HB1 TYR   127      -9.499  -2.686   8.385  1.00  0.00      X1  
ATOM   2025  HB2 TYR   127      -8.771  -4.245   7.887  1.00  0.00      X1  
ATOM   2026  CG  TYR   127     -10.163  -4.362   9.483  1.00  0.00      X1  
ATOM   2027  CD1 TYR   127      -9.920  -5.717   9.754  1.00  0.00      X1  
ATOM   2028  HD1 TYR   127      -9.484  -6.341   8.991  1.00  0.00      X1  
ATOM   2029  CE1 TYR   127     -10.178  -6.252  11.023  1.00  0.00      X1  
ATOM   2030  HE1 TYR   127      -9.953  -7.289  11.224  1.00  0.00      X1  
ATOM   2031  CZ  TYR   127     -10.683  -5.432  12.035  1.00  0.00      X1  
ATOM   2032  OH  TYR   127     -10.849  -5.954  13.330  1.00  0.00      X1  
ATOM   2033  HH  TYR   127     -10.177  -6.639  13.435  1.00  0.00      X1  
ATOM   2034  CD2 TYR   127     -10.703  -3.555  10.502  1.00  0.00      X1  
ATOM   2035  HD2 TYR   127     -10.877  -2.504  10.318  1.00  0.00      X1  
ATOM   2036  CE2 TYR   127     -10.969  -4.089  11.772  1.00  0.00      X1  
ATOM   2037  HE2 TYR   127     -11.342  -3.455  12.563  1.00  0.00      X1  
ATOM   2038  C   TYR   127     -10.642  -2.723   6.135  1.00  0.00      X1  
ATOM   2039  O   TYR   127     -11.468  -1.827   6.275  1.00  0.00      X1  
ATOM   2040  N   GLY   128      -9.647  -2.643   5.229  1.00  0.00      X1  
ATOM   2041  HN  GLY   128      -9.026  -3.438   5.133  1.00  0.00      X1  
ATOM   2042  CA  GLY   128      -9.255  -1.457   4.464  1.00  0.00      X1  
ATOM   2043  HA1 GLY   128      -8.681  -1.821   3.627  1.00  0.00      X1  
ATOM   2044  HA2 GLY   128      -8.668  -0.837   5.125  1.00  0.00      X1  
ATOM   2045  C   GLY   128     -10.331  -0.568   3.885  1.00  0.00      X1  
ATOM   2046  O   GLY   128     -10.348   0.637   4.134  1.00  0.00      X1  
ATOM   2047  N   ALA   129     -11.266  -1.129   3.103  1.00  0.00      X1  
ATOM   2048  HN  ALA   129     -11.211  -2.112   2.905  1.00  0.00      X1  
ATOM   2049  CA  ALA   129     -12.418  -0.425   2.577  1.00  0.00      X1  
ATOM   2050  HA  ALA   129     -12.062   0.446   2.046  1.00  0.00      X1  
ATOM   2051  CB  ALA   129     -13.169  -1.347   1.597  1.00  0.00      X1  
ATOM   2052  HB1 ALA   129     -13.535  -2.265   2.104  1.00  0.00      X1  
ATOM   2053  HB2 ALA   129     -12.493  -1.658   0.772  1.00  0.00      X1  
ATOM   2054  HB3 ALA   129     -14.035  -0.819   1.148  1.00  0.00      X1  
ATOM   2055  C   ALA   129     -13.377   0.085   3.650  1.00  0.00      X1  
ATOM   2056  O   ALA   129     -13.842   1.222   3.617  1.00  0.00      X1  
ATOM   2057  N   LYS   130     -13.667  -0.759   4.660  1.00  0.00      X1  
ATOM   2058  HN  LYS   130     -13.190  -1.631   4.702  1.00  0.00      X1  
ATOM   2059  CA  LYS   130     -14.502  -0.414   5.799  1.00  0.00      X1  
ATOM   2060  HA  LYS   130     -15.429  -0.024   5.401  1.00  0.00      X1  
ATOM   2061  CB  LYS   130     -14.872  -1.627   6.694  1.00  0.00      X1  
ATOM   2062  HB1 LYS   130     -15.336  -1.227   7.629  1.00  0.00      X1  
ATOM   2063  HB2 LYS   130     -13.956  -2.173   6.997  1.00  0.00      X1  
ATOM   2064  CG  LYS   130     -15.930  -2.577   6.105  1.00  0.00      X1  
ATOM   2065  HG1 LYS   130     -16.799  -1.970   5.761  1.00  0.00      X1  
ATOM   2066  HG2 LYS   130     -16.305  -3.230   6.926  1.00  0.00      X1  
ATOM   2067  CD  LYS   130     -15.463  -3.478   4.950  1.00  0.00      X1  
ATOM   2068  HD1 LYS   130     -15.149  -2.843   4.094  1.00  0.00      X1  
ATOM   2069  HD2 LYS   130     -16.351  -4.065   4.616  1.00  0.00      X1  
ATOM   2070  CE  LYS   130     -14.348  -4.463   5.323  1.00  0.00      X1  
ATOM   2071  HE1 LYS   130     -14.708  -5.166   6.105  1.00  0.00      X1  
ATOM   2072  HE2 LYS   130     -13.448  -3.931   5.699  1.00  0.00      X1  
ATOM   2073  NZ  LYS   130     -13.946  -5.244   4.142  1.00  0.00      X1  
ATOM   2074  HZ1 LYS   130     -13.057  -4.849   3.733  1.00  0.00      X1  
ATOM   2075  HZ2 LYS   130     -14.687  -5.160   3.407  1.00  0.00      X1  
ATOM   2076  HZ3 LYS   130     -13.813  -6.257   4.362  1.00  0.00      X1  
ATOM   2077  C   LYS   130     -13.946   0.703   6.665  1.00  0.00      X1  
ATOM   2078  O   LYS   130     -14.668   1.598   7.080  1.00  0.00      X1  
ATOM   2079  N   LEU   131     -12.631   0.706   6.941  1.00  0.00      X1  
ATOM   2080  HN  LEU   131     -12.062  -0.060   6.633  1.00  0.00      X1  
ATOM   2081  CA  LEU   131     -11.973   1.786   7.659  1.00  0.00      X1  
ATOM   2082  HA  LEU   131     -12.486   1.920   8.600  1.00  0.00      X1  
ATOM   2083  CB  LEU   131     -10.491   1.435   7.936  1.00  0.00      X1  
ATOM   2084  HB1 LEU   131      -9.963   2.324   8.348  1.00  0.00      X1  
ATOM   2085  HB2 LEU   131     -10.009   1.167   6.973  1.00  0.00      X1  
ATOM   2086  CG  LEU   131     -10.276   0.263   8.915  1.00  0.00      X1  
ATOM   2087  HG  LEU   131     -10.830  -0.626   8.531  1.00  0.00      X1  
ATOM   2088  CD1 LEU   131      -8.789  -0.103   8.985  1.00  0.00      X1  
ATOM   2089 HD11 LEU   131      -8.189   0.749   9.364  1.00  0.00      X1  
ATOM   2090 HD12 LEU   131      -8.400  -0.378   7.982  1.00  0.00      X1  
ATOM   2091 HD13 LEU   131      -8.645  -0.960   9.672  1.00  0.00      X1  
ATOM   2092  CD2 LEU   131     -10.803   0.584  10.319  1.00  0.00      X1  
ATOM   2093 HD21 LEU   131     -11.902   0.738  10.301  1.00  0.00      X1  
ATOM   2094 HD22 LEU   131     -10.327   1.509  10.709  1.00  0.00      X1  
ATOM   2095 HD23 LEU   131     -10.582  -0.245  11.024  1.00  0.00      X1  
ATOM   2096  C   LEU   131     -12.085   3.134   6.953  1.00  0.00      X1  
ATOM   2097  O   LEU   131     -12.379   4.159   7.562  1.00  0.00      X1  
ATOM   2098  N   CYS   132     -11.919   3.168   5.619  1.00  0.00      X1  
ATOM   2099  HN  CYS   132     -11.642   2.344   5.131  1.00  0.00      X1  
ATOM   2100  CA  CYS   132     -12.174   4.364   4.833  1.00  0.00      X1  
ATOM   2101  HA  CYS   132     -11.596   5.166   5.272  1.00  0.00      X1  
ATOM   2102  CB  CYS   132     -11.707   4.173   3.370  1.00  0.00      X1  
ATOM   2103  HB1 CYS   132     -12.349   3.411   2.877  1.00  0.00      X1  
ATOM   2104  HB2 CYS   132     -10.674   3.758   3.400  1.00  0.00      X1  
ATOM   2105  SG  CYS   132     -11.689   5.733   2.418  1.00  0.00      X1  
ATOM   2106  HG1 CYS   132     -12.983   5.998   2.550  1.00  0.00      X1  
ATOM   2107  C   CYS   132     -13.639   4.807   4.882  1.00  0.00      X1  
ATOM   2108  O   CYS   132     -13.939   5.996   4.977  1.00  0.00      X1  
ATOM   2109  N   ASN   133     -14.590   3.849   4.843  1.00  0.00      X1  
ATOM   2110  HN  ASN   133     -14.316   2.899   4.684  1.00  0.00      X1  
ATOM   2111  CA  ASN   133     -16.016   4.081   5.036  1.00  0.00      X1  
ATOM   2112  HA  ASN   133     -16.331   4.800   4.295  1.00  0.00      X1  
ATOM   2113  CB  ASN   133     -16.747   2.718   4.814  1.00  0.00      X1  
ATOM   2114  HB1 ASN   133     -16.567   2.029   5.661  1.00  0.00      X1  
ATOM   2115  HB2 ASN   133     -16.333   2.249   3.896  1.00  0.00      X1  
ATOM   2116  CG  ASN   133     -18.251   2.863   4.637  1.00  0.00      X1  
ATOM   2117  OD1 ASN   133     -18.825   3.939   4.794  1.00  0.00      X1  
ATOM   2118  ND2 ASN   133     -18.931   1.762   4.247  1.00  0.00      X1  
ATOM   2119 HD21 ASN   133     -19.908   1.859   4.076  1.00  0.00      X1  
ATOM   2120 HD22 ASN   133     -18.457   0.891   4.097  1.00  0.00      X1  
ATOM   2121  C   ASN   133     -16.334   4.692   6.412  1.00  0.00      X1  
ATOM   2122  O   ASN   133     -17.031   5.701   6.535  1.00  0.00      X1  
ATOM   2123  N   ILE   134     -15.734   4.128   7.478  1.00  0.00      X1  
ATOM   2124  HN  ILE   134     -15.202   3.286   7.341  1.00  0.00      X1  
ATOM   2125  CA  ILE   134     -15.788   4.615   8.848  1.00  0.00      X1  
ATOM   2126  HA  ILE   134     -16.827   4.674   9.129  1.00  0.00      X1  
ATOM   2127  CB  ILE   134     -15.115   3.640   9.820  1.00  0.00      X1  
ATOM   2128  HB  ILE   134     -14.108   3.382   9.420  1.00  0.00      X1  
ATOM   2129  CG2 ILE   134     -14.935   4.267  11.222  1.00  0.00      X1  
ATOM   2130 HG21 ILE   134     -15.920   4.589  11.622  1.00  0.00      X1  
ATOM   2131 HG22 ILE   134     -14.243   5.133  11.212  1.00  0.00      X1  
ATOM   2132 HG23 ILE   134     -14.515   3.525  11.930  1.00  0.00      X1  
ATOM   2133  CG1 ILE   134     -15.947   2.338   9.926  1.00  0.00      X1  
ATOM   2134 HG11 ILE   134     -16.278   2.011   8.918  1.00  0.00      X1  
ATOM   2135 HG12 ILE   134     -16.867   2.558  10.514  1.00  0.00      X1  
ATOM   2136  CD  ILE   134     -15.185   1.178  10.583  1.00  0.00      X1  
ATOM   2137  HD1 ILE   134     -14.913   1.431  11.630  1.00  0.00      X1  
ATOM   2138  HD2 ILE   134     -14.261   0.947  10.014  1.00  0.00      X1  
ATOM   2139  HD3 ILE   134     -15.822   0.271  10.616  1.00  0.00      X1  
ATOM   2140  C   ILE   134     -15.238   6.024   9.000  1.00  0.00      X1  
ATOM   2141  O   ILE   134     -15.826   6.861   9.674  1.00  0.00      X1  
ATOM   2142  N   PHE   135     -14.121   6.365   8.346  1.00  0.00      X1  
ATOM   2143  HN  PHE   135     -13.612   5.659   7.846  1.00  0.00      X1  
ATOM   2144  CA  PHE   135     -13.512   7.681   8.454  1.00  0.00      X1  
ATOM   2145  HA  PHE   135     -13.920   8.186   9.320  1.00  0.00      X1  
ATOM   2146  CB  PHE   135     -11.988   7.560   8.693  1.00  0.00      X1  
ATOM   2147  HB1 PHE   135     -11.478   8.535   8.581  1.00  0.00      X1  
ATOM   2148  HB2 PHE   135     -11.554   6.831   7.978  1.00  0.00      X1  
ATOM   2149  CG  PHE   135     -11.758   7.088  10.105  1.00  0.00      X1  
ATOM   2150  CD1 PHE   135     -11.821   8.007  11.167  1.00  0.00      X1  
ATOM   2151  HD1 PHE   135     -12.010   9.049  10.956  1.00  0.00      X1  
ATOM   2152  CE1 PHE   135     -11.675   7.577  12.493  1.00  0.00      X1  
ATOM   2153  HE1 PHE   135     -11.744   8.285  13.305  1.00  0.00      X1  
ATOM   2154  CZ  PHE   135     -11.456   6.221  12.764  1.00  0.00      X1  
ATOM   2155  HZ  PHE   135     -11.367   5.874  13.781  1.00  0.00      X1  
ATOM   2156  CD2 PHE   135     -11.498   5.738  10.393  1.00  0.00      X1  
ATOM   2157  HD2 PHE   135     -11.433   5.021   9.591  1.00  0.00      X1  
ATOM   2158  CE2 PHE   135     -11.353   5.303  11.715  1.00  0.00      X1  
ATOM   2159  HE2 PHE   135     -11.176   4.258  11.925  1.00  0.00      X1  
ATOM   2160  C   PHE   135     -13.853   8.632   7.311  1.00  0.00      X1  
ATOM   2161  O   PHE   135     -13.122   9.580   7.022  1.00  0.00      X1  
ATOM   2162  N   SER   136     -15.015   8.441   6.661  1.00  0.00      X1  
ATOM   2163  HN  SER   136     -15.557   7.627   6.874  1.00  0.00      X1  
ATOM   2164  CA  SER   136     -15.549   9.349   5.652  1.00  0.00      X1  
ATOM   2165  HA  SER   136     -14.867  10.168   5.493  1.00  0.00      X1  
ATOM   2166  CB  SER   136     -15.787   8.664   4.287  1.00  0.00      X1  
ATOM   2167  HB1 SER   136     -16.292   9.352   3.575  1.00  0.00      X1  
ATOM   2168  HB2 SER   136     -16.427   7.764   4.431  1.00  0.00      X1  
ATOM   2169  OG  SER   136     -14.548   8.273   3.705  1.00  0.00      X1  
ATOM   2170  HG1 SER   136     -14.238   7.510   4.239  1.00  0.00      X1  
ATOM   2171  C   SER   136     -16.871   9.950   6.087  1.00  0.00      X1  
ATOM   2172  O   SER   136     -17.697   9.293   6.719  1.00  0.00      X1  
ATOM   2173  N   THR   137     -17.128  11.239   5.769  1.00  0.00      X1  
ATOM   2174  HN  THR   137     -16.441  11.771   5.262  1.00  0.00      X1  
ATOM   2175  CA  THR   137     -18.449  11.867   5.909  1.00  0.00      X1  
ATOM   2176  HA  THR   137     -18.805  11.646   6.906  1.00  0.00      X1  
ATOM   2177  CB  THR   137     -18.438  13.395   5.771  1.00  0.00      X1  
ATOM   2178  HB  THR   137     -19.430  13.805   6.084  1.00  0.00      X1  
ATOM   2179  OG1 THR   137     -18.107  13.867   4.467  1.00  0.00      X1  
ATOM   2180  HG1 THR   137     -18.964  14.037   4.018  1.00  0.00      X1  
ATOM   2181  CG2 THR   137     -17.357  13.948   6.697  1.00  0.00      X1  
ATOM   2182 HG21 THR   137     -16.352  13.806   6.249  1.00  0.00      X1  
ATOM   2183 HG22 THR   137     -17.378  13.424   7.672  1.00  0.00      X1  
ATOM   2184 HG23 THR   137     -17.511  15.031   6.881  1.00  0.00      X1  
ATOM   2185  C   THR   137     -19.466  11.269   4.948  1.00  0.00      X1  
ATOM   2186  O   THR   137     -20.568  10.867   5.323  1.00  0.00      X1  
ATOM   2187  N   LYS   138     -19.073  11.095   3.674  1.00  0.00      X1  
ATOM   2188  HN  LYS   138     -18.185  11.452   3.390  1.00  0.00      X1  
ATOM   2189  CA  LYS   138     -19.808  10.295   2.714  1.00  0.00      X1  
ATOM   2190  HA  LYS   138     -20.497   9.638   3.228  1.00  0.00      X1  
ATOM   2191  CB  LYS   138     -20.613  11.123   1.685  1.00  0.00      X1  
ATOM   2192  HB1 LYS   138     -19.909  11.763   1.112  1.00  0.00      X1  
ATOM   2193  HB2 LYS   138     -21.294  11.801   2.242  1.00  0.00      X1  
ATOM   2194  CG  LYS   138     -21.466  10.245   0.748  1.00  0.00      X1  
ATOM   2195  HG1 LYS   138     -22.167   9.646   1.378  1.00  0.00      X1  
ATOM   2196  HG2 LYS   138     -20.834   9.512   0.199  1.00  0.00      X1  
ATOM   2197  CD  LYS   138     -22.294  11.034  -0.278  1.00  0.00      X1  
ATOM   2198  HD1 LYS   138     -23.061  11.629   0.264  1.00  0.00      X1  
ATOM   2199  HD2 LYS   138     -22.852  10.319  -0.924  1.00  0.00      X1  
ATOM   2200  CE  LYS   138     -21.497  11.986  -1.171  1.00  0.00      X1  
ATOM   2201  HE1 LYS   138     -21.049  12.811  -0.577  1.00  0.00      X1  
ATOM   2202  HE2 LYS   138     -22.164  12.431  -1.941  1.00  0.00      X1  
ATOM   2203  NZ  LYS   138     -20.406  11.264  -1.855  1.00  0.00      X1  
ATOM   2204  HZ1 LYS   138     -20.779  10.414  -2.345  1.00  0.00      X1  
ATOM   2205  HZ2 LYS   138     -19.686  10.963  -1.179  1.00  0.00      X1  
ATOM   2206  HZ3 LYS   138     -19.978  11.918  -2.560  1.00  0.00      X1  
ATOM   2207  C   LYS   138     -18.835   9.414   1.961  1.00  0.00      X1  
ATOM   2208  O   LYS   138     -17.813   9.877   1.451  1.00  0.00      X1  
ATOM   2209  N   PHE   139     -19.157   8.119   1.868  1.00  0.00      X1  
ATOM   2210  HN  PHE   139     -19.980   7.778   2.338  1.00  0.00      X1  
ATOM   2211  CA  PHE   139     -18.386   7.122   1.172  1.00  0.00      X1  
ATOM   2212  HA  PHE   139     -17.491   7.553   0.743  1.00  0.00      X1  
ATOM   2213  CB  PHE   139     -18.028   6.031   2.207  1.00  0.00      X1  
ATOM   2214  HB1 PHE   139     -18.952   5.559   2.608  1.00  0.00      X1  
ATOM   2215  HB2 PHE   139     -17.512   6.499   3.070  1.00  0.00      X1  
ATOM   2216  CG  PHE   139     -17.112   4.974   1.669  1.00  0.00      X1  
ATOM   2217  CD1 PHE   139     -15.753   5.246   1.440  1.00  0.00      X1  
ATOM   2218  HD1 PHE   139     -15.374   6.242   1.606  1.00  0.00      X1  
ATOM   2219  CE1 PHE   139     -14.879   4.222   1.052  1.00  0.00      X1  
ATOM   2220  HE1 PHE   139     -13.836   4.436   0.869  1.00  0.00      X1  
ATOM   2221  CZ  PHE   139     -15.352   2.908   0.936  1.00  0.00      X1  
ATOM   2222  HZ  PHE   139     -14.671   2.111   0.675  1.00  0.00      X1  
ATOM   2223  CD2 PHE   139     -17.577   3.662   1.529  1.00  0.00      X1  
ATOM   2224  HD2 PHE   139     -18.611   3.437   1.745  1.00  0.00      X1  
ATOM   2225  CE2 PHE   139     -16.701   2.630   1.190  1.00  0.00      X1  
ATOM   2226  HE2 PHE   139     -17.082   1.622   1.146  1.00  0.00      X1  
ATOM   2227  C   PHE   139     -19.262   6.588   0.045  1.00  0.00      X1  
ATOM   2228  O   PHE   139     -20.280   5.942   0.273  1.00  0.00      X1  
ATOM   2229  N   THR   140     -18.918   6.888  -1.217  1.00  0.00      X1  
ATOM   2230  HN  THR   140     -18.070   7.386  -1.423  1.00  0.00      X1  
ATOM   2231  CA  THR   140     -19.753   6.605  -2.382  1.00  0.00      X1  
ATOM   2232  HA  THR   140     -20.673   6.130  -2.075  1.00  0.00      X1  
ATOM   2233  CB  THR   140     -20.101   7.877  -3.169  1.00  0.00      X1  
ATOM   2234  HB  THR   140     -19.190   8.508  -3.276  1.00  0.00      X1  
ATOM   2235  OG1 THR   140     -21.095   8.624  -2.478  1.00  0.00      X1  
ATOM   2236  HG1 THR   140     -21.841   7.995  -2.389  1.00  0.00      X1  
ATOM   2237  CG2 THR   140     -20.672   7.633  -4.572  1.00  0.00      X1  
ATOM   2238 HG21 THR   140     -21.580   7.007  -4.534  1.00  0.00      X1  
ATOM   2239 HG22 THR   140     -19.927   7.153  -5.240  1.00  0.00      X1  
ATOM   2240 HG23 THR   140     -20.960   8.602  -5.032  1.00  0.00      X1  
ATOM   2241  C   THR   140     -19.045   5.609  -3.263  1.00  0.00      X1  
ATOM   2242  O   THR   140     -17.983   5.883  -3.819  1.00  0.00      X1  
ATOM   2243  N   VAL   141     -19.596   4.391  -3.393  1.00  0.00      X1  
ATOM   2244  HN  VAL   141     -20.463   4.152  -2.952  1.00  0.00      X1  
ATOM   2245  CA  VAL   141     -18.930   3.295  -4.071  1.00  0.00      X1  
ATOM   2246  HA  VAL   141     -17.967   3.612  -4.449  1.00  0.00      X1  
ATOM   2247  CB  VAL   141     -18.684   2.126  -3.126  1.00  0.00      X1  
ATOM   2248  HB  VAL   141     -19.648   1.824  -2.661  1.00  0.00      X1  
ATOM   2249  CG1 VAL   141     -18.076   0.912  -3.860  1.00  0.00      X1  
ATOM   2250 HG11 VAL   141     -17.224   1.214  -4.497  1.00  0.00      X1  
ATOM   2251 HG12 VAL   141     -18.831   0.412  -4.502  1.00  0.00      X1  
ATOM   2252 HG13 VAL   141     -17.708   0.167  -3.124  1.00  0.00      X1  
ATOM   2253  CG2 VAL   141     -17.755   2.595  -1.994  1.00  0.00      X1  
ATOM   2254 HG21 VAL   141     -18.247   3.362  -1.360  1.00  0.00      X1  
ATOM   2255 HG22 VAL   141     -16.821   3.028  -2.402  1.00  0.00      X1  
ATOM   2256 HG23 VAL   141     -17.491   1.737  -1.343  1.00  0.00      X1  
ATOM   2257  C   VAL   141     -19.744   2.864  -5.272  1.00  0.00      X1  
ATOM   2258  O   VAL   141     -20.970   2.760  -5.220  1.00  0.00      X1  
ATOM   2259  N   GLU   142     -19.063   2.651  -6.410  1.00  0.00      X1  
ATOM   2260  HN  GLU   142     -18.078   2.830  -6.449  1.00  0.00      X1  
ATOM   2261  CA  GLU   142     -19.643   2.203  -7.652  1.00  0.00      X1  
ATOM   2262  HA  GLU   142     -20.614   1.762  -7.481  1.00  0.00      X1  
ATOM   2263  CB  GLU   142     -19.745   3.432  -8.595  1.00  0.00      X1  
ATOM   2264  HB1 GLU   142     -18.724   3.835  -8.756  1.00  0.00      X1  
ATOM   2265  HB2 GLU   142     -20.306   4.223  -8.047  1.00  0.00      X1  
ATOM   2266  CG  GLU   142     -20.448   3.185  -9.949  1.00  0.00      X1  
ATOM   2267  HG1 GLU   142     -21.519   2.963  -9.766  1.00  0.00      X1  
ATOM   2268  HG2 GLU   142     -20.003   2.314 -10.472  1.00  0.00      X1  
ATOM   2269  CD  GLU   142     -20.364   4.394 -10.859  1.00  0.00      X1  
ATOM   2270  OE1 GLU   142     -20.045   4.232 -12.067  1.00  0.00      X1  
ATOM   2271  OE2 GLU   142     -20.644   5.538 -10.405  1.00  0.00      X1  
ATOM   2272  C   GLU   142     -18.717   1.131  -8.223  1.00  0.00      X1  
ATOM   2273  O   GLU   142     -17.513   1.339  -8.347  1.00  0.00      X1  
ATOM   2274  N   THR   143     -19.214  -0.070  -8.564  1.00  0.00      X1  
ATOM   2275  HN  THR   143     -20.199  -0.261  -8.471  1.00  0.00      X1  
ATOM   2276  CA  THR   143     -18.359  -1.138  -9.094  1.00  0.00      X1  
ATOM   2277  HA  THR   143     -17.521  -0.684  -9.601  1.00  0.00      X1  
ATOM   2278  CB  THR   143     -17.768  -2.082  -8.039  1.00  0.00      X1  
ATOM   2279  HB  THR   143     -17.165  -1.464  -7.331  1.00  0.00      X1  
ATOM   2280  OG1 THR   143     -16.923  -3.085  -8.601  1.00  0.00      X1  
ATOM   2281  HG1 THR   143     -16.030  -2.683  -8.617  1.00  0.00      X1  
ATOM   2282  CG2 THR   143     -18.859  -2.796  -7.232  1.00  0.00      X1  
ATOM   2283 HG21 THR   143     -19.441  -3.486  -7.878  1.00  0.00      X1  
ATOM   2284 HG22 THR   143     -19.547  -2.061  -6.765  1.00  0.00      X1  
ATOM   2285 HG23 THR   143     -18.398  -3.394  -6.419  1.00  0.00      X1  
ATOM   2286  C   THR   143     -19.086  -1.907 -10.170  1.00  0.00      X1  
ATOM   2287  O   THR   143     -20.253  -2.269 -10.041  1.00  0.00      X1  
ATOM   2288  N   ALA   144     -18.422  -2.130 -11.311  1.00  0.00      X1  
ATOM   2289  HN  ALA   144     -17.441  -1.911 -11.366  1.00  0.00      X1  
ATOM   2290  CA  ALA   144     -19.040  -2.628 -12.510  1.00  0.00      X1  
ATOM   2291  HA  ALA   144     -20.067  -2.893 -12.320  1.00  0.00      X1  
ATOM   2292  CB  ALA   144     -18.996  -1.543 -13.589  1.00  0.00      X1  
ATOM   2293  HB1 ALA   144     -17.952  -1.359 -13.924  1.00  0.00      X1  
ATOM   2294  HB2 ALA   144     -19.391  -0.590 -13.182  1.00  0.00      X1  
ATOM   2295  HB3 ALA   144     -19.613  -1.832 -14.460  1.00  0.00      X1  
ATOM   2296  C   ALA   144     -18.353  -3.875 -13.013  1.00  0.00      X1  
ATOM   2297  O   ALA   144     -17.140  -3.909 -13.210  1.00  0.00      X1  
ATOM   2298  N   SER   145     -19.134  -4.943 -13.234  1.00  0.00      X1  
ATOM   2299  HN  SER   145     -20.122  -4.896 -13.058  1.00  0.00      X1  
ATOM   2300  CA  SER   145     -18.619  -6.229 -13.654  1.00  0.00      X1  
ATOM   2301  HA  SER   145     -17.558  -6.176 -13.855  1.00  0.00      X1  
ATOM   2302  CB  SER   145     -18.878  -7.284 -12.545  1.00  0.00      X1  
ATOM   2303  HB1 SER   145     -19.965  -7.303 -12.305  1.00  0.00      X1  
ATOM   2304  HB2 SER   145     -18.341  -6.964 -11.622  1.00  0.00      X1  
ATOM   2305  OG  SER   145     -18.451  -8.596 -12.917  1.00  0.00      X1  
ATOM   2306  HG1 SER   145     -17.475  -8.613 -12.784  1.00  0.00      X1  
ATOM   2307  C   SER   145     -19.302  -6.694 -14.923  1.00  0.00      X1  
ATOM   2308  O   SER   145     -20.489  -7.018 -14.928  1.00  0.00      X1  
ATOM   2309  N   ARG   146     -18.576  -6.794 -16.054  1.00  0.00      X1  
ATOM   2310  HN  ARG   146     -17.613  -6.477 -16.097  1.00  0.00      X1  
ATOM   2311  CA  ARG   146     -19.048  -7.518 -17.223  1.00  0.00      X1  
ATOM   2312  HA  ARG   146     -20.025  -7.134 -17.483  1.00  0.00      X1  
ATOM   2313  CB  ARG   146     -18.113  -7.305 -18.435  1.00  0.00      X1  
ATOM   2314  HB1 ARG   146     -17.067  -7.550 -18.161  1.00  0.00      X1  
ATOM   2315  HB2 ARG   146     -18.136  -6.220 -18.678  1.00  0.00      X1  
ATOM   2316  CG  ARG   146     -18.487  -8.137 -19.677  1.00  0.00      X1  
ATOM   2317  HG1 ARG   146     -19.598  -8.173 -19.745  1.00  0.00      X1  
ATOM   2318  HG2 ARG   146     -18.128  -9.182 -19.551  1.00  0.00      X1  
ATOM   2319  CD  ARG   146     -17.918  -7.556 -20.973  1.00  0.00      X1  
ATOM   2320  HD1 ARG   146     -16.806  -7.623 -20.969  1.00  0.00      X1  
ATOM   2321  HD2 ARG   146     -18.205  -6.490 -21.118  1.00  0.00      X1  
ATOM   2322  NE  ARG   146     -18.441  -8.391 -22.094  1.00  0.00      X1  
ATOM   2323  HE  ARG   146     -17.958  -9.263 -22.301  1.00  0.00      X1  
ATOM   2324  CZ  ARG   146     -19.630  -8.260 -22.659  1.00  0.00      X1  
ATOM   2325  NH1 ARG   146     -20.518  -7.371 -22.294  1.00  0.00      X1  
ATOM   2326 HH11 ARG   146     -20.350  -6.811 -21.473  1.00  0.00      X1  
ATOM   2327 HH12 ARG   146     -21.458  -7.445 -22.632  1.00  0.00      X1  
ATOM   2328  NH2 ARG   146     -19.952  -9.102 -23.610  1.00  0.00      X1  
ATOM   2329 HH21 ARG   146     -19.182  -9.545 -24.079  1.00  0.00      X1  
ATOM   2330 HH22 ARG   146     -20.739  -8.851 -24.188  1.00  0.00      X1  
ATOM   2331  C   ARG   146     -19.235  -9.000 -16.950  1.00  0.00      X1  
ATOM   2332  O   ARG   146     -20.214  -9.624 -17.353  1.00  0.00      X1  
ATOM   2333  N   GLU   147     -18.296  -9.580 -16.184  1.00  0.00      X1  
ATOM   2334  HN  GLU   147     -17.538  -9.016 -15.864  1.00  0.00      X1  
ATOM   2335  CA  GLU   147     -18.261 -10.970 -15.776  1.00  0.00      X1  
ATOM   2336  HA  GLU   147     -18.231 -11.571 -16.675  1.00  0.00      X1  
ATOM   2337  CB  GLU   147     -16.954 -11.228 -14.995  1.00  0.00      X1  
ATOM   2338  HB1 GLU   147     -16.882 -10.518 -14.142  1.00  0.00      X1  
ATOM   2339  HB2 GLU   147     -16.112 -10.999 -15.688  1.00  0.00      X1  
ATOM   2340  CG  GLU   147     -16.821 -12.670 -14.463  1.00  0.00      X1  
ATOM   2341  HG1 GLU   147     -17.143 -13.387 -15.248  1.00  0.00      X1  
ATOM   2342  HG2 GLU   147     -17.459 -12.824 -13.568  1.00  0.00      X1  
ATOM   2343  CD  GLU   147     -15.393 -12.992 -14.113  1.00  0.00      X1  
ATOM   2344  OE1 GLU   147     -14.580 -13.282 -15.028  1.00  0.00      X1  
ATOM   2345  OE2 GLU   147     -15.042 -12.998 -12.910  1.00  0.00      X1  
ATOM   2346  C   GLU   147     -19.481 -11.457 -14.994  1.00  0.00      X1  
ATOM   2347  O   GLU   147     -19.947 -12.583 -15.165  1.00  0.00      X1  
ATOM   2348  N   TYR   148     -20.059 -10.612 -14.125  1.00  0.00      X1  
ATOM   2349  HN  TYR   148     -19.576  -9.767 -13.867  1.00  0.00      X1  
ATOM   2350  CA  TYR   148     -21.310 -10.884 -13.436  1.00  0.00      X1  
ATOM   2351  HA  TYR   148     -21.566 -11.932 -13.538  1.00  0.00      X1  
ATOM   2352  CB  TYR   148     -21.162 -10.574 -11.924  1.00  0.00      X1  
ATOM   2353  HB1 TYR   148     -22.140 -10.505 -11.409  1.00  0.00      X1  
ATOM   2354  HB2 TYR   148     -20.620  -9.620 -11.763  1.00  0.00      X1  
ATOM   2355  CG  TYR   148     -20.392 -11.698 -11.289  1.00  0.00      X1  
ATOM   2356  CD1 TYR   148     -18.988 -11.698 -11.260  1.00  0.00      X1  
ATOM   2357  HD1 TYR   148     -18.439 -10.871 -11.684  1.00  0.00      X1  
ATOM   2358  CE1 TYR   148     -18.286 -12.778 -10.709  1.00  0.00      X1  
ATOM   2359  HE1 TYR   148     -17.207 -12.763 -10.706  1.00  0.00      X1  
ATOM   2360  CZ  TYR   148     -18.983 -13.858 -10.161  1.00  0.00      X1  
ATOM   2361  OH  TYR   148     -18.272 -14.938  -9.607  1.00  0.00      X1  
ATOM   2362  HH  TYR   148     -17.325 -14.695  -9.625  1.00  0.00      X1  
ATOM   2363  CD2 TYR   148     -21.081 -12.787 -10.729  1.00  0.00      X1  
ATOM   2364  HD2 TYR   148     -22.160 -12.807 -10.751  1.00  0.00      X1  
ATOM   2365  CE2 TYR   148     -20.382 -13.860 -10.161  1.00  0.00      X1  
ATOM   2366  HE2 TYR   148     -20.929 -14.685  -9.732  1.00  0.00      X1  
ATOM   2367  C   TYR   148     -22.502 -10.147 -14.043  1.00  0.00      X1  
ATOM   2368  O   TYR   148     -23.641 -10.337 -13.614  1.00  0.00      X1  
ATOM   2369  N   LYS   149     -22.262  -9.344 -15.098  1.00  0.00      X1  
ATOM   2370  HN  LYS   149     -21.313  -9.230 -15.386  1.00  0.00      X1  
ATOM   2371  CA  LYS   149     -23.236  -8.671 -15.951  1.00  0.00      X1  
ATOM   2372  HA  LYS   149     -22.653  -8.288 -16.777  1.00  0.00      X1  
ATOM   2373  CB  LYS   149     -24.293  -9.610 -16.595  1.00  0.00      X1  
ATOM   2374  HB1 LYS   149     -25.097  -9.035 -17.103  1.00  0.00      X1  
ATOM   2375  HB2 LYS   149     -24.800 -10.203 -15.807  1.00  0.00      X1  
ATOM   2376  CG  LYS   149     -23.699 -10.524 -17.669  1.00  0.00      X1  
ATOM   2377  HG1 LYS   149     -22.888 -11.120 -17.204  1.00  0.00      X1  
ATOM   2378  HG2 LYS   149     -23.242  -9.908 -18.478  1.00  0.00      X1  
ATOM   2379  CD  LYS   149     -24.763 -11.454 -18.264  1.00  0.00      X1  
ATOM   2380  HD1 LYS   149     -25.546 -10.825 -18.747  1.00  0.00      X1  
ATOM   2381  HD2 LYS   149     -25.248 -12.009 -17.429  1.00  0.00      X1  
ATOM   2382  CE  LYS   149     -24.198 -12.447 -19.282  1.00  0.00      X1  
ATOM   2383  HE1 LYS   149     -23.365 -13.034 -18.836  1.00  0.00      X1  
ATOM   2384  HE2 LYS   149     -23.823 -11.917 -20.182  1.00  0.00      X1  
ATOM   2385  NZ  LYS   149     -25.247 -13.391 -19.686  1.00  0.00      X1  
ATOM   2386  HZ1 LYS   149     -26.059 -12.889 -20.124  1.00  0.00      X1  
ATOM   2387  HZ2 LYS   149     -25.584 -13.917 -18.841  1.00  0.00      X1  
ATOM   2388  HZ3 LYS   149     -24.857 -14.096 -20.355  1.00  0.00      X1  
ATOM   2389  C   LYS   149     -23.895  -7.429 -15.383  1.00  0.00      X1  
ATOM   2390  O   LYS   149     -24.893  -6.947 -15.917  1.00  0.00      X1  
ATOM   2391  N   LYS   150     -23.358  -6.847 -14.307  1.00  0.00      X1  
ATOM   2392  HN  LYS   150     -22.450  -7.115 -13.987  1.00  0.00      X1  
ATOM   2393  CA  LYS   150     -24.076  -5.862 -13.530  1.00  0.00      X1  
ATOM   2394  HA  LYS   150     -24.748  -5.308 -14.169  1.00  0.00      X1  
ATOM   2395  CB  LYS   150     -24.914  -6.531 -12.405  1.00  0.00      X1  
ATOM   2396  HB1 LYS   150     -25.329  -5.751 -11.728  1.00  0.00      X1  
ATOM   2397  HB2 LYS   150     -24.232  -7.186 -11.818  1.00  0.00      X1  
ATOM   2398  CG  LYS   150     -26.091  -7.399 -12.886  1.00  0.00      X1  
ATOM   2399  HG1 LYS   150     -25.715  -8.225 -13.530  1.00  0.00      X1  
ATOM   2400  HG2 LYS   150     -26.786  -6.782 -13.499  1.00  0.00      X1  
ATOM   2401  CD  LYS   150     -26.863  -8.023 -11.711  1.00  0.00      X1  
ATOM   2402  HD1 LYS   150     -27.270  -7.201 -11.078  1.00  0.00      X1  
ATOM   2403  HD2 LYS   150     -26.147  -8.604 -11.084  1.00  0.00      X1  
ATOM   2404  CE  LYS   150     -28.012  -8.940 -12.156  1.00  0.00      X1  
ATOM   2405  HE1 LYS   150     -27.631  -9.800 -12.750  1.00  0.00      X1  
ATOM   2406  HE2 LYS   150     -28.748  -8.373 -12.767  1.00  0.00      X1  
ATOM   2407  NZ  LYS   150     -28.698  -9.458 -10.968  1.00  0.00      X1  
ATOM   2408  HZ1 LYS   150     -29.016  -8.639 -10.386  1.00  0.00      X1  
ATOM   2409  HZ2 LYS   150     -28.060 -10.064 -10.396  1.00  0.00      X1  
ATOM   2410  HZ3 LYS   150     -29.558 -10.007 -11.204  1.00  0.00      X1  
ATOM   2411  C   LYS   150     -23.131  -4.830 -12.943  1.00  0.00      X1  
ATOM   2412  O   LYS   150     -21.948  -5.082 -12.721  1.00  0.00      X1  
ATOM   2413  N   MET   151     -23.649  -3.614 -12.710  1.00  0.00      X1  
ATOM   2414  HN  MET   151     -24.599  -3.417 -12.984  1.00  0.00      X1  
ATOM   2415  CA  MET   151     -22.955  -2.534 -12.056  1.00  0.00      X1  
ATOM   2416  HA  MET   151     -21.980  -2.877 -11.752  1.00  0.00      X1  
ATOM   2417  CB  MET   151     -22.753  -1.306 -12.985  1.00  0.00      X1  
ATOM   2418  HB1 MET   151     -23.733  -0.978 -13.394  1.00  0.00      X1  
ATOM   2419  HB2 MET   151     -22.140  -1.663 -13.843  1.00  0.00      X1  
ATOM   2420  CG  MET   151     -22.004  -0.108 -12.357  1.00  0.00      X1  
ATOM   2421  HG1 MET   151     -21.425   0.395 -13.164  1.00  0.00      X1  
ATOM   2422  HG2 MET   151     -21.251  -0.498 -11.639  1.00  0.00      X1  
ATOM   2423  SD  MET   151     -23.032   1.141 -11.531  1.00  0.00      X1  
ATOM   2424  CE  MET   151     -23.249   2.178 -13.008  1.00  0.00      X1  
ATOM   2425  HE1 MET   151     -23.719   1.607 -13.838  1.00  0.00      X1  
ATOM   2426  HE2 MET   151     -22.275   2.568 -13.369  1.00  0.00      X1  
ATOM   2427  HE3 MET   151     -23.891   3.057 -12.788  1.00  0.00      X1  
ATOM   2428  C   MET   151     -23.687  -2.201 -10.775  1.00  0.00      X1  
ATOM   2429  O   MET   151     -24.880  -1.886 -10.745  1.00  0.00      X1  
ATOM   2430  N   PHE   152     -22.954  -2.323  -9.666  1.00  0.00      X1  
ATOM   2431  HN  PHE   152     -21.961  -2.477  -9.750  1.00  0.00      X1  
ATOM   2432  CA  PHE   152     -23.412  -2.132  -8.320  1.00  0.00      X1  
ATOM   2433  HA  PHE   152     -24.486  -2.265  -8.269  1.00  0.00      X1  
ATOM   2434  CB  PHE   152     -22.668  -3.111  -7.378  1.00  0.00      X1  
ATOM   2435  HB1 PHE   152     -21.601  -2.833  -7.263  1.00  0.00      X1  
ATOM   2436  HB2 PHE   152     -22.693  -4.129  -7.803  1.00  0.00      X1  
ATOM   2437  CG  PHE   152     -23.316  -3.147  -6.029  1.00  0.00      X1  
ATOM   2438  CD1 PHE   152     -24.358  -4.047  -5.792  1.00  0.00      X1  
ATOM   2439  HD1 PHE   152     -24.683  -4.703  -6.584  1.00  0.00      X1  
ATOM   2440  CE1 PHE   152     -24.997  -4.080  -4.551  1.00  0.00      X1  
ATOM   2441  HE1 PHE   152     -25.815  -4.762  -4.390  1.00  0.00      X1  
ATOM   2442  CZ  PHE   152     -24.590  -3.222  -3.527  1.00  0.00      X1  
ATOM   2443  HZ  PHE   152     -25.103  -3.226  -2.576  1.00  0.00      X1  
ATOM   2444  CD2 PHE   152     -22.894  -2.303  -4.993  1.00  0.00      X1  
ATOM   2445  HD2 PHE   152     -22.077  -1.614  -5.158  1.00  0.00      X1  
ATOM   2446  CE2 PHE   152     -23.523  -2.347  -3.743  1.00  0.00      X1  
ATOM   2447  HE2 PHE   152     -23.179  -1.708  -2.945  1.00  0.00      X1  
ATOM   2448  C   PHE   152     -23.058  -0.722  -7.916  1.00  0.00      X1  
ATOM   2449  O   PHE   152     -21.987  -0.215  -8.247  1.00  0.00      X1  
ATOM   2450  N   LYS   153     -23.941  -0.050  -7.177  1.00  0.00      X1  
ATOM   2451  HN  LYS   153     -24.827  -0.434  -6.920  1.00  0.00      X1  
ATOM   2452  CA  LYS   153     -23.574   1.215  -6.607  1.00  0.00      X1  
ATOM   2453  HA  LYS   153     -22.516   1.223  -6.380  1.00  0.00      X1  
ATOM   2454  CB  LYS   153     -23.905   2.329  -7.634  1.00  0.00      X1  
ATOM   2455  HB1 LYS   153     -25.000   2.380  -7.795  1.00  0.00      X1  
ATOM   2456  HB2 LYS   153     -23.445   2.038  -8.606  1.00  0.00      X1  
ATOM   2457  CG  LYS   153     -23.377   3.709  -7.258  1.00  0.00      X1  
ATOM   2458  HG1 LYS   153     -22.277   3.665  -7.112  1.00  0.00      X1  
ATOM   2459  HG2 LYS   153     -23.843   3.989  -6.294  1.00  0.00      X1  
ATOM   2460  CD  LYS   153     -23.720   4.789  -8.289  1.00  0.00      X1  
ATOM   2461  HD1 LYS   153     -24.825   4.776  -8.423  1.00  0.00      X1  
ATOM   2462  HD2 LYS   153     -23.247   4.530  -9.262  1.00  0.00      X1  
ATOM   2463  CE  LYS   153     -23.260   6.177  -7.830  1.00  0.00      X1  
ATOM   2464  HE1 LYS   153     -22.151   6.230  -7.785  1.00  0.00      X1  
ATOM   2465  HE2 LYS   153     -23.673   6.404  -6.822  1.00  0.00      X1  
ATOM   2466  NZ  LYS   153     -23.746   7.204  -8.763  1.00  0.00      X1  
ATOM   2467  HZ1 LYS   153     -24.794   7.138  -8.812  1.00  0.00      X1  
ATOM   2468  HZ2 LYS   153     -23.352   7.055  -9.722  1.00  0.00      X1  
ATOM   2469  HZ3 LYS   153     -23.482   8.158  -8.398  1.00  0.00      X1  
ATOM   2470  C   LYS   153     -24.299   1.361  -5.278  1.00  0.00      X1  
ATOM   2471  O   LYS   153     -25.518   1.206  -5.200  1.00  0.00      X1  
ATOM   2472  N   GLN   154     -23.564   1.632  -4.186  1.00  0.00      X1  
ATOM   2473  HN  GLN   154     -22.561   1.623  -4.228  1.00  0.00      X1  
ATOM   2474  CA  GLN   154     -24.158   1.903  -2.893  1.00  0.00      X1  
ATOM   2475  HA  GLN   154     -25.108   2.387  -3.060  1.00  0.00      X1  
ATOM   2476  CB  GLN   154     -24.413   0.618  -2.057  1.00  0.00      X1  
ATOM   2477  HB1 GLN   154     -23.445   0.124  -1.829  1.00  0.00      X1  
ATOM   2478  HB2 GLN   154     -25.008  -0.072  -2.697  1.00  0.00      X1  
ATOM   2479  CG  GLN   154     -25.177   0.874  -0.736  1.00  0.00      X1  
ATOM   2480  HG1 GLN   154     -26.050   1.527  -0.948  1.00  0.00      X1  
ATOM   2481  HG2 GLN   154     -24.512   1.397  -0.014  1.00  0.00      X1  
ATOM   2482  CD  GLN   154     -25.698  -0.399  -0.058  1.00  0.00      X1  
ATOM   2483  OE1 GLN   154     -25.475  -1.551  -0.436  1.00  0.00      X1  
ATOM   2484  NE2 GLN   154     -26.477  -0.163   1.020  1.00  0.00      X1  
ATOM   2485 HE21 GLN   154     -26.783  -0.923   1.592  1.00  0.00      X1  
ATOM   2486 HE22 GLN   154     -26.772   0.775   1.195  1.00  0.00      X1  
ATOM   2487  C   GLN   154     -23.290   2.898  -2.136  1.00  0.00      X1  
ATOM   2488  O   GLN   154     -22.060   2.873  -2.206  1.00  0.00      X1  
ATOM   2489  N   THR   155     -23.933   3.851  -1.441  1.00  0.00      X1  
ATOM   2490  HN  THR   155     -24.937   3.851  -1.433  1.00  0.00      X1  
ATOM   2491  CA  THR   155     -23.297   4.957  -0.735  1.00  0.00      X1  
ATOM   2492  HA  THR   155     -22.226   4.912  -0.864  1.00  0.00      X1  
ATOM   2493  CB  THR   155     -23.818   6.318  -1.217  1.00  0.00      X1  
ATOM   2494  HB  THR   155     -24.915   6.230  -1.417  1.00  0.00      X1  
ATOM   2495  OG1 THR   155     -23.152   6.731  -2.406  1.00  0.00      X1  
ATOM   2496  HG1 THR   155     -23.085   5.943  -2.995  1.00  0.00      X1  
ATOM   2497  CG2 THR   155     -23.596   7.477  -0.229  1.00  0.00      X1  
ATOM   2498 HG21 THR   155     -22.518   7.578   0.017  1.00  0.00      X1  
ATOM   2499 HG22 THR   155     -24.160   7.329   0.715  1.00  0.00      X1  
ATOM   2500 HG23 THR   155     -23.953   8.431  -0.670  1.00  0.00      X1  
ATOM   2501  C   THR   155     -23.560   4.824   0.745  1.00  0.00      X1  
ATOM   2502  O   THR   155     -24.659   4.472   1.159  1.00  0.00      X1  
ATOM   2503  N   TRP   156     -22.563   5.116   1.591  1.00  0.00      X1  
ATOM   2504  HN  TRP   156     -21.670   5.399   1.227  1.00  0.00      X1  
ATOM   2505  CA  TRP   156     -22.698   5.126   3.033  1.00  0.00      X1  
ATOM   2506  HA  TRP   156     -23.720   4.905   3.306  1.00  0.00      X1  
ATOM   2507  CB  TRP   156     -21.784   4.067   3.695  1.00  0.00      X1  
ATOM   2508  HB1 TRP   156     -21.778   4.225   4.797  1.00  0.00      X1  
ATOM   2509  HB2 TRP   156     -20.749   4.229   3.328  1.00  0.00      X1  
ATOM   2510  CG  TRP   156     -22.162   2.640   3.439  1.00  0.00      X1  
ATOM   2511  CD1 TRP   156     -22.850   1.845   4.319  1.00  0.00      X1  
ATOM   2512  HD1 TRP   156     -23.242   2.192   5.271  1.00  0.00      X1  
ATOM   2513  NE1 TRP   156     -22.943   0.569   3.814  1.00  0.00      X1  
ATOM   2514  HE1 TRP   156     -23.216  -0.238   4.311  1.00  0.00      X1  
ATOM   2515  CE2 TRP   156     -22.331   0.513   2.599  1.00  0.00      X1  
ATOM   2516  CD2 TRP   156     -21.819   1.803   2.318  1.00  0.00      X1  
ATOM   2517  CE3 TRP   156     -21.109   2.014   1.134  1.00  0.00      X1  
ATOM   2518  HE3 TRP   156     -20.709   2.986   0.887  1.00  0.00      X1  
ATOM   2519  CZ3 TRP   156     -20.920   0.936   0.265  1.00  0.00      X1  
ATOM   2520  HZ3 TRP   156     -20.357   1.086  -0.646  1.00  0.00      X1  
ATOM   2521  CZ2 TRP   156     -22.157  -0.552   1.728  1.00  0.00      X1  
ATOM   2522  HZ2 TRP   156     -22.553  -1.530   1.953  1.00  0.00      X1  
ATOM   2523  CH2 TRP   156     -21.439  -0.323   0.551  1.00  0.00      X1  
ATOM   2524  HH2 TRP   156     -21.281  -1.135  -0.148  1.00  0.00      X1  
ATOM   2525  C   TRP   156     -22.417   6.518   3.594  1.00  0.00      X1  
ATOM   2526  O   TRP   156     -21.727   7.340   2.986  1.00  0.00      X1  
ATOM   2527  N   MET   157     -23.007   6.824   4.765  1.00  0.00      X1  
ATOM   2528  HN  MET   157     -23.538   6.116   5.243  1.00  0.00      X1  
ATOM   2529  CA  MET   157     -22.950   8.120   5.406  1.00  0.00      X1  
ATOM   2530  HA  MET   157     -22.098   8.667   5.027  1.00  0.00      X1  
ATOM   2531  CB  MET   157     -24.256   8.949   5.203  1.00  0.00      X1  
ATOM   2532  HB1 MET   157     -24.045  10.002   5.500  1.00  0.00      X1  
ATOM   2533  HB2 MET   157     -25.052   8.570   5.882  1.00  0.00      X1  
ATOM   2534  CG  MET   157     -24.863   8.958   3.778  1.00  0.00      X1  
ATOM   2535  HG1 MET   157     -24.046   9.071   3.032  1.00  0.00      X1  
ATOM   2536  HG2 MET   157     -25.496   9.870   3.700  1.00  0.00      X1  
ATOM   2537  SD  MET   157     -25.906   7.512   3.377  1.00  0.00      X1  
ATOM   2538  CE  MET   157     -26.708   8.258   1.931  1.00  0.00      X1  
ATOM   2539  HE1 MET   157     -25.959   8.635   1.203  1.00  0.00      X1  
ATOM   2540  HE2 MET   157     -27.351   9.112   2.231  1.00  0.00      X1  
ATOM   2541  HE3 MET   157     -27.352   7.519   1.407  1.00  0.00      X1  
ATOM   2542  C   MET   157     -22.752   7.927   6.912  1.00  0.00      X1  
ATOM   2543  O   MET   157     -23.085   6.890   7.485  1.00  0.00      X1  
ATOM   2544  N   ASP   158     -22.226   8.961   7.602  1.00  0.00      X1  
ATOM   2545  HN  ASP   158     -21.993   9.811   7.132  1.00  0.00      X1  
ATOM   2546  CA  ASP   158     -22.038   8.995   9.045  1.00  0.00      X1  
ATOM   2547  HA  ASP   158     -21.449   9.872   9.234  1.00  0.00      X1  
ATOM   2548  CB  ASP   158     -23.360   9.155   9.846  1.00  0.00      X1  
ATOM   2549  HB1 ASP   158     -23.117   9.223  10.927  1.00  0.00      X1  
ATOM   2550  HB2 ASP   158     -24.010   8.273   9.667  1.00  0.00      X1  
ATOM   2551  CG  ASP   158     -24.144  10.403   9.555  1.00  0.00      X1  
ATOM   2552  OD1 ASP   158     -23.696  11.321   8.834  1.00  0.00      X1  
ATOM   2553  OD2 ASP   158     -25.279  10.485  10.102  1.00  0.00      X1  
ATOM   2554  C   ASP   158     -21.211   7.862   9.652  1.00  0.00      X1  
ATOM   2555  O   ASP   158     -21.657   7.178  10.576  1.00  0.00      X1  
ATOM   2556  N   ASN   159     -19.975   7.643   9.164  1.00  0.00      X1  
ATOM   2557  HN  ASN   159     -19.650   8.168   8.381  1.00  0.00      X1  
ATOM   2558  CA  ASN   159     -19.023   6.716   9.764  1.00  0.00      X1  
ATOM   2559  HA  ASN   159     -18.152   6.750   9.127  1.00  0.00      X1  
ATOM   2560  CB  ASN   159     -18.621   7.132  11.215  1.00  0.00      X1  
ATOM   2561  HB1 ASN   159     -17.780   6.499  11.565  1.00  0.00      X1  
ATOM   2562  HB2 ASN   159     -19.474   6.989  11.910  1.00  0.00      X1  
ATOM   2563  CG  ASN   159     -18.203   8.594  11.297  1.00  0.00      X1  
ATOM   2564  OD1 ASN   159     -18.713   9.402  12.078  1.00  0.00      X1  
ATOM   2565  ND2 ASN   159     -17.242   8.999  10.447  1.00  0.00      X1  
ATOM   2566 HD21 ASN   159     -16.925   9.958  10.478  1.00  0.00      X1  
ATOM   2567 HD22 ASN   159     -16.721   8.295   9.953  1.00  0.00      X1  
ATOM   2568  C   ASN   159     -19.479   5.258   9.718  1.00  0.00      X1  
ATOM   2569  O   ASN   159     -19.371   4.510  10.689  1.00  0.00      X1  
ATOM   2570  N   MET   160     -20.051   4.852   8.571  1.00  0.00      X1  
ATOM   2571  HN  MET   160     -20.085   5.483   7.785  1.00  0.00      X1  
ATOM   2572  CA  MET   160     -20.592   3.544   8.257  1.00  0.00      X1  
ATOM   2573  HA  MET   160     -20.879   3.601   7.216  1.00  0.00      X1  
ATOM   2574  CB  MET   160     -19.515   2.428   8.349  1.00  0.00      X1  
ATOM   2575  HB1 MET   160     -19.243   2.266   9.414  1.00  0.00      X1  
ATOM   2576  HB2 MET   160     -18.608   2.820   7.833  1.00  0.00      X1  
ATOM   2577  CG  MET   160     -19.906   1.087   7.688  1.00  0.00      X1  
ATOM   2578  HG1 MET   160     -20.419   1.318   6.727  1.00  0.00      X1  
ATOM   2579  HG2 MET   160     -20.642   0.555   8.327  1.00  0.00      X1  
ATOM   2580  SD  MET   160     -18.499  -0.012   7.341  1.00  0.00      X1  
ATOM   2581  CE  MET   160     -18.151  -0.449   9.064  1.00  0.00      X1  
ATOM   2582  HE1 MET   160     -18.958  -1.079   9.494  1.00  0.00      X1  
ATOM   2583  HE2 MET   160     -18.051   0.452   9.704  1.00  0.00      X1  
ATOM   2584  HE3 MET   160     -17.196  -1.007   9.132  1.00  0.00      X1  
ATOM   2585  C   MET   160     -21.892   3.264   9.011  1.00  0.00      X1  
ATOM   2586  O   MET   160     -22.419   2.151   9.029  1.00  0.00      X1  
ATOM   2587  N   GLY   161     -22.483   4.308   9.632  1.00  0.00      X1  
ATOM   2588  HN  GLY   161     -22.021   5.196   9.601  1.00  0.00      X1  
ATOM   2589  CA  GLY   161     -23.716   4.216  10.405  1.00  0.00      X1  
ATOM   2590  HA1 GLY   161     -23.790   5.114  10.999  1.00  0.00      X1  
ATOM   2591  HA2 GLY   161     -23.690   3.322  11.008  1.00  0.00      X1  
ATOM   2592  C   GLY   161     -24.954   4.159   9.562  1.00  0.00      X1  
ATOM   2593  O   GLY   161     -25.907   3.445   9.868  1.00  0.00      X1  
ATOM   2594  N   ARG   162     -24.968   4.904   8.451  1.00  0.00      X1  
ATOM   2595  HN  ARG   162     -24.161   5.445   8.196  1.00  0.00      X1  
ATOM   2596  CA  ARG   162     -26.093   4.998   7.548  1.00  0.00      X1  
ATOM   2597  HA  ARG   162     -26.887   4.350   7.889  1.00  0.00      X1  
ATOM   2598  CB  ARG   162     -26.653   6.438   7.496  1.00  0.00      X1  
ATOM   2599  HB1 ARG   162     -27.279   6.601   6.589  1.00  0.00      X1  
ATOM   2600  HB2 ARG   162     -25.783   7.130   7.434  1.00  0.00      X1  
ATOM   2601  CG  ARG   162     -27.502   6.786   8.735  1.00  0.00      X1  
ATOM   2602  HG1 ARG   162     -27.053   6.284   9.622  1.00  0.00      X1  
ATOM   2603  HG2 ARG   162     -28.527   6.375   8.611  1.00  0.00      X1  
ATOM   2604  CD  ARG   162     -27.556   8.279   9.066  1.00  0.00      X1  
ATOM   2605  HD1 ARG   162     -26.522   8.626   9.278  1.00  0.00      X1  
ATOM   2606  HD2 ARG   162     -28.186   8.454   9.965  1.00  0.00      X1  
ATOM   2607  NE  ARG   162     -28.160   8.990   7.893  1.00  0.00      X1  
ATOM   2608  HE  ARG   162     -28.989   8.604   7.467  1.00  0.00      X1  
ATOM   2609  CZ  ARG   162     -27.526   9.878   7.152  1.00  0.00      X1  
ATOM   2610  NH1 ARG   162     -28.015  10.246   5.993  1.00  0.00      X1  
ATOM   2611 HH11 ARG   162     -28.963  10.067   5.755  1.00  0.00      X1  
ATOM   2612 HH12 ARG   162     -27.497  10.967   5.519  1.00  0.00      X1  
ATOM   2613  NH2 ARG   162     -26.409  10.468   7.491  1.00  0.00      X1  
ATOM   2614 HH21 ARG   162     -26.059  10.401   8.433  1.00  0.00      X1  
ATOM   2615 HH22 ARG   162     -26.051  11.151   6.856  1.00  0.00      X1  
ATOM   2616  C   ARG   162     -25.745   4.513   6.161  1.00  0.00      X1  
ATOM   2617  O   ARG   162     -24.656   4.754   5.647  1.00  0.00      X1  
ATOM   2618  N   ALA   163     -26.676   3.796   5.520  1.00  0.00      X1  
ATOM   2619  HN  ALA   163     -27.532   3.550   5.985  1.00  0.00      X1  
ATOM   2620  CA  ALA   163     -26.488   3.283   4.188  1.00  0.00      X1  
ATOM   2621  HA  ALA   163     -25.542   3.615   3.778  1.00  0.00      X1  
ATOM   2622  CB  ALA   163     -26.486   1.745   4.234  1.00  0.00      X1  
ATOM   2623  HB1 ALA   163     -27.473   1.360   4.564  1.00  0.00      X1  
ATOM   2624  HB2 ALA   163     -25.717   1.398   4.959  1.00  0.00      X1  
ATOM   2625  HB3 ALA   163     -26.236   1.325   3.238  1.00  0.00      X1  
ATOM   2626  C   ALA   163     -27.579   3.785   3.256  1.00  0.00      X1  
ATOM   2627  O   ALA   163     -28.777   3.706   3.540  1.00  0.00      X1  
ATOM   2628  N   GLY   164     -27.193   4.326   2.087  1.00  0.00      X1  
ATOM   2629  HN  GLY   164     -26.208   4.430   1.895  1.00  0.00      X1  
ATOM   2630  CA  GLY   164     -28.065   4.546   0.940  1.00  0.00      X1  
ATOM   2631  HA1 GLY   164     -27.475   5.038   0.182  1.00  0.00      X1  
ATOM   2632  HA2 GLY   164     -28.920   5.125   1.253  1.00  0.00      X1  
ATOM   2633  C   GLY   164     -28.563   3.254   0.347  1.00  0.00      X1  
ATOM   2634  O   GLY   164     -28.127   2.164   0.714  1.00  0.00      X1  
ATOM   2635  N   GLU   165     -29.501   3.315  -0.606  1.00  0.00      X1  
ATOM   2636  HN  GLU   165     -29.888   4.187  -0.904  1.00  0.00      X1  
ATOM   2637  CA  GLU   165     -29.990   2.127  -1.280  1.00  0.00      X1  
ATOM   2638  HA  GLU   165     -30.323   1.439  -0.514  1.00  0.00      X1  
ATOM   2639  CB  GLU   165     -31.235   2.472  -2.132  1.00  0.00      X1  
ATOM   2640  HB1 GLU   165     -30.997   3.325  -2.806  1.00  0.00      X1  
ATOM   2641  HB2 GLU   165     -32.018   2.804  -1.421  1.00  0.00      X1  
ATOM   2642  CG  GLU   165     -31.765   1.292  -2.976  1.00  0.00      X1  
ATOM   2643  HG1 GLU   165     -31.842   0.402  -2.315  1.00  0.00      X1  
ATOM   2644  HG2 GLU   165     -31.060   1.078  -3.804  1.00  0.00      X1  
ATOM   2645  CD  GLU   165     -33.120   1.488  -3.613  1.00  0.00      X1  
ATOM   2646  OE1 GLU   165     -33.611   0.483  -4.192  1.00  0.00      X1  
ATOM   2647  OE2 GLU   165     -33.706   2.595  -3.589  1.00  0.00      X1  
ATOM   2648  C   GLU   165     -28.969   1.354  -2.120  1.00  0.00      X1  
ATOM   2649  O   GLU   165     -28.149   1.935  -2.828  1.00  0.00      X1  
ATOM   2650  N   MET   166     -29.010   0.007  -2.103  1.00  0.00      X1  
ATOM   2651  HN  MET   166     -29.525  -0.488  -1.403  1.00  0.00      X1  
ATOM   2652  CA  MET   166     -28.404  -0.814  -3.137  1.00  0.00      X1  
ATOM   2653  HA  MET   166     -27.350  -0.571  -3.170  1.00  0.00      X1  
ATOM   2654  CB  MET   166     -28.524  -2.313  -2.755  1.00  0.00      X1  
ATOM   2655  HB1 MET   166     -29.516  -2.466  -2.272  1.00  0.00      X1  
ATOM   2656  HB2 MET   166     -27.745  -2.516  -1.991  1.00  0.00      X1  
ATOM   2657  CG  MET   166     -28.398  -3.340  -3.897  1.00  0.00      X1  
ATOM   2658  HG1 MET   166     -27.466  -3.123  -4.460  1.00  0.00      X1  
ATOM   2659  HG2 MET   166     -29.240  -3.216  -4.606  1.00  0.00      X1  
ATOM   2660  SD  MET   166     -28.407  -5.067  -3.342  1.00  0.00      X1  
ATOM   2661  CE  MET   166     -30.207  -5.189  -3.169  1.00  0.00      X1  
ATOM   2662  HE1 MET   166     -30.715  -4.905  -4.113  1.00  0.00      X1  
ATOM   2663  HE2 MET   166     -30.584  -4.528  -2.360  1.00  0.00      X1  
ATOM   2664  HE3 MET   166     -30.512  -6.229  -2.932  1.00  0.00      X1  
ATOM   2665  C   MET   166     -28.938  -0.565  -4.549  1.00  0.00      X1  
ATOM   2666  O   MET   166     -30.066  -0.935  -4.892  1.00  0.00      X1  
ATOM   2667  N   GLU   167     -28.142   0.071  -5.424  1.00  0.00      X1  
ATOM   2668  HN  GLU   167     -27.250   0.447  -5.148  1.00  0.00      X1  
ATOM   2669  CA  GLU   167     -28.534   0.317  -6.794  1.00  0.00      X1  
ATOM   2670  HA  GLU   167     -29.611   0.341  -6.880  1.00  0.00      X1  
ATOM   2671  CB  GLU   167     -27.985   1.670  -7.316  1.00  0.00      X1  
ATOM   2672  HB1 GLU   167     -28.331   1.778  -8.364  1.00  0.00      X1  
ATOM   2673  HB2 GLU   167     -26.876   1.631  -7.302  1.00  0.00      X1  
ATOM   2674  CG  GLU   167     -28.443   2.930  -6.539  1.00  0.00      X1  
ATOM   2675  HG1 GLU   167     -28.172   2.831  -5.466  1.00  0.00      X1  
ATOM   2676  HG2 GLU   167     -29.545   3.038  -6.613  1.00  0.00      X1  
ATOM   2677  CD  GLU   167     -27.805   4.205  -7.070  1.00  0.00      X1  
ATOM   2678  OE1 GLU   167     -27.731   4.392  -8.317  1.00  0.00      X1  
ATOM   2679  OE2 GLU   167     -27.438   5.082  -6.247  1.00  0.00      X1  
ATOM   2680  C   GLU   167     -27.997  -0.790  -7.696  1.00  0.00      X1  
ATOM   2681  O   GLU   167     -26.786  -0.995  -7.795  1.00  0.00      X1  
ATOM   2682  N   LEU   168     -28.882  -1.515  -8.403  1.00  0.00      X1  
ATOM   2683  HN  LEU   168     -29.868  -1.409  -8.242  1.00  0.00      X1  
ATOM   2684  CA  LEU   168     -28.498  -2.606  -9.283  1.00  0.00      X1  
ATOM   2685  HA  LEU   168     -27.428  -2.759  -9.248  1.00  0.00      X1  
ATOM   2686  CB  LEU   168     -29.198  -3.922  -8.860  1.00  0.00      X1  
ATOM   2687  HB1 LEU   168     -28.912  -4.750  -9.546  1.00  0.00      X1  
ATOM   2688  HB2 LEU   168     -30.301  -3.793  -8.924  1.00  0.00      X1  
ATOM   2689  CG  LEU   168     -28.865  -4.358  -7.420  1.00  0.00      X1  
ATOM   2690  HG  LEU   168     -29.150  -3.533  -6.728  1.00  0.00      X1  
ATOM   2691  CD1 LEU   168     -29.670  -5.594  -7.011  1.00  0.00      X1  
ATOM   2692 HD11 LEU   168     -29.368  -6.462  -7.632  1.00  0.00      X1  
ATOM   2693 HD12 LEU   168     -30.759  -5.417  -7.140  1.00  0.00      X1  
ATOM   2694 HD13 LEU   168     -29.478  -5.858  -5.951  1.00  0.00      X1  
ATOM   2695  CD2 LEU   168     -27.373  -4.653  -7.252  1.00  0.00      X1  
ATOM   2696 HD21 LEU   168     -26.767  -3.734  -7.388  1.00  0.00      X1  
ATOM   2697 HD22 LEU   168     -27.048  -5.418  -7.990  1.00  0.00      X1  
ATOM   2698 HD23 LEU   168     -27.182  -5.055  -6.235  1.00  0.00      X1  
ATOM   2699  C   LEU   168     -28.842  -2.288 -10.729  1.00  0.00      X1  
ATOM   2700  O   LEU   168     -30.006  -2.120 -11.094  1.00  0.00      X1  
ATOM   2701  N   LYS   169     -27.816  -2.180 -11.593  1.00  0.00      X1  
ATOM   2702  HN  LYS   169     -26.871  -2.268 -11.273  1.00  0.00      X1  
ATOM   2703  CA  LYS   169     -27.961  -1.856 -13.002  1.00  0.00      X1  
ATOM   2704  HA  LYS   169     -28.999  -1.734 -13.274  1.00  0.00      X1  
ATOM   2705  CB  LYS   169     -27.216  -0.538 -13.330  1.00  0.00      X1  
ATOM   2706  HB1 LYS   169     -27.247  -0.341 -14.427  1.00  0.00      X1  
ATOM   2707  HB2 LYS   169     -26.147  -0.666 -13.041  1.00  0.00      X1  
ATOM   2708  CG  LYS   169     -27.755   0.705 -12.602  1.00  0.00      X1  
ATOM   2709  HG1 LYS   169     -27.975   0.440 -11.546  1.00  0.00      X1  
ATOM   2710  HG2 LYS   169     -28.705   1.035 -13.077  1.00  0.00      X1  
ATOM   2711  CD  LYS   169     -26.711   1.833 -12.646  1.00  0.00      X1  
ATOM   2712  HD1 LYS   169     -26.523   2.101 -13.707  1.00  0.00      X1  
ATOM   2713  HD2 LYS   169     -25.762   1.421 -12.243  1.00  0.00      X1  
ATOM   2714  CE  LYS   169     -27.038   3.117 -11.874  1.00  0.00      X1  
ATOM   2715  HE1 LYS   169     -27.892   3.648 -12.343  1.00  0.00      X1  
ATOM   2716  HE2 LYS   169     -26.141   3.770 -11.870  1.00  0.00      X1  
ATOM   2717  NZ  LYS   169     -27.372   2.797 -10.486  1.00  0.00      X1  
ATOM   2718  HZ1 LYS   169     -26.733   2.037 -10.136  1.00  0.00      X1  
ATOM   2719  HZ2 LYS   169     -28.356   2.425 -10.478  1.00  0.00      X1  
ATOM   2720  HZ3 LYS   169     -27.360   3.610  -9.819  1.00  0.00      X1  
ATOM   2721  C   LYS   169     -27.329  -2.956 -13.851  1.00  0.00      X1  
ATOM   2722  O   LYS   169     -26.123  -3.172 -13.729  1.00  0.00      X1  
ATOM   2723  N   PRO   170     -28.020  -3.698 -14.701  1.00  0.00      X1  
ATOM   2724  CD  PRO   170     -29.460  -3.927 -14.589  1.00  0.00      X1  
ATOM   2725  HD1 PRO   170     -29.999  -3.085 -15.077  1.00  0.00      X1  
ATOM   2726  HD2 PRO   170     -29.788  -4.025 -13.529  1.00  0.00      X1  
ATOM   2727  CA  PRO   170     -27.400  -4.534 -15.732  1.00  0.00      X1  
ATOM   2728  HA  PRO   170     -26.836  -5.299 -15.220  1.00  0.00      X1  
ATOM   2729  CB  PRO   170     -28.605  -5.142 -16.459  1.00  0.00      X1  
ATOM   2730  HB1 PRO   170     -28.373  -6.134 -16.897  1.00  0.00      X1  
ATOM   2731  HB2 PRO   170     -28.966  -4.460 -17.256  1.00  0.00      X1  
ATOM   2732  CG  PRO   170     -29.668  -5.226 -15.359  1.00  0.00      X1  
ATOM   2733  HG1 PRO   170     -30.699  -5.329 -15.747  1.00  0.00      X1  
ATOM   2734  HG2 PRO   170     -29.441  -6.086 -14.689  1.00  0.00      X1  
ATOM   2735  C   PRO   170     -26.404  -3.808 -16.644  1.00  0.00      X1  
ATOM   2736  O   PRO   170     -26.745  -2.799 -17.258  1.00  0.00      X1  
ATOM   2737  N   PHE   171     -25.161  -4.307 -16.757  1.00  0.00      X1  
ATOM   2738  HN  PHE   171     -24.967  -5.202 -16.351  1.00  0.00      X1  
ATOM   2739  CA  PHE   171     -24.019  -3.556 -17.249  1.00  0.00      X1  
ATOM   2740  HA  PHE   171     -24.330  -2.547 -17.489  1.00  0.00      X1  
ATOM   2741  CB  PHE   171     -22.973  -3.465 -16.105  1.00  0.00      X1  
ATOM   2742  HB1 PHE   171     -22.778  -4.486 -15.715  1.00  0.00      X1  
ATOM   2743  HB2 PHE   171     -23.411  -2.857 -15.286  1.00  0.00      X1  
ATOM   2744  CG  PHE   171     -21.652  -2.857 -16.490  1.00  0.00      X1  
ATOM   2745  CD1 PHE   171     -21.543  -1.473 -16.680  1.00  0.00      X1  
ATOM   2746  HD1 PHE   171     -22.414  -0.845 -16.567  1.00  0.00      X1  
ATOM   2747  CE1 PHE   171     -20.309  -0.897 -16.999  1.00  0.00      X1  
ATOM   2748  HE1 PHE   171     -20.233   0.169 -17.150  1.00  0.00      X1  
ATOM   2749  CZ  PHE   171     -19.170  -1.700 -17.105  1.00  0.00      X1  
ATOM   2750  HZ  PHE   171     -18.217  -1.244 -17.320  1.00  0.00      X1  
ATOM   2751  CD2 PHE   171     -20.505  -3.658 -16.613  1.00  0.00      X1  
ATOM   2752  HD2 PHE   171     -20.582  -4.723 -16.458  1.00  0.00      X1  
ATOM   2753  CE2 PHE   171     -19.264  -3.085 -16.915  1.00  0.00      X1  
ATOM   2754  HE2 PHE   171     -18.381  -3.705 -16.989  1.00  0.00      X1  
ATOM   2755  C   PHE   171     -23.403  -4.133 -18.520  1.00  0.00      X1  
ATOM   2756  O   PHE   171     -23.027  -5.303 -18.598  1.00  0.00      X1  
ATOM   2757  N   ASN   172     -23.260  -3.293 -19.556  1.00  0.00      X1  
ATOM   2758  HN  ASN   172     -23.503  -2.327 -19.436  1.00  0.00      X1  
ATOM   2759  CA  ASN   172     -22.867  -3.703 -20.894  1.00  0.00      X1  
ATOM   2760  HA  ASN   172     -22.767  -4.780 -20.939  1.00  0.00      X1  
ATOM   2761  CB  ASN   172     -23.995  -3.306 -21.883  1.00  0.00      X1  
ATOM   2762  HB1 ASN   172     -24.919  -3.802 -21.523  1.00  0.00      X1  
ATOM   2763  HB2 ASN   172     -23.770  -3.692 -22.898  1.00  0.00      X1  
ATOM   2764  CG  ASN   172     -24.253  -1.805 -21.994  1.00  0.00      X1  
ATOM   2765  OD1 ASN   172     -23.514  -0.934 -21.528  1.00  0.00      X1  
ATOM   2766  ND2 ASN   172     -25.387  -1.463 -22.634  1.00  0.00      X1  
ATOM   2767 HD21 ASN   172     -25.564  -0.488 -22.777  1.00  0.00      X1  
ATOM   2768 HD22 ASN   172     -26.008  -2.175 -22.950  1.00  0.00      X1  
ATOM   2769  C   ASN   172     -21.508  -3.141 -21.300  1.00  0.00      X1  
ATOM   2770  O   ASN   172     -21.144  -3.141 -22.476  1.00  0.00      X1  
ATOM   2771  N   GLY   173     -20.733  -2.637 -20.321  1.00  0.00      X1  
ATOM   2772  HN  GLY   173     -21.070  -2.629 -19.382  1.00  0.00      X1  
ATOM   2773  CA  GLY   173     -19.441  -2.007 -20.557  1.00  0.00      X1  
ATOM   2774  HA1 GLY   173     -19.440  -1.121 -19.945  1.00  0.00      X1  
ATOM   2775  HA2 GLY   173     -19.322  -1.778 -21.605  1.00  0.00      X1  
ATOM   2776  C   GLY   173     -18.230  -2.807 -20.163  1.00  0.00      X1  
ATOM   2777  O   GLY   173     -18.245  -4.033 -20.070  1.00  0.00      X1  
ATOM   2778  N   GLU   174     -17.141  -2.066 -19.915  1.00  0.00      X1  
ATOM   2779  HN  GLU   174     -17.229  -1.071 -20.004  1.00  0.00      X1  
ATOM   2780  CA  GLU   174     -15.824  -2.510 -19.502  1.00  0.00      X1  
ATOM   2781  HA  GLU   174     -15.686  -3.556 -19.740  1.00  0.00      X1  
ATOM   2782  CB  GLU   174     -14.792  -1.642 -20.279  1.00  0.00      X1  
ATOM   2783  HB1 GLU   174     -15.173  -0.593 -20.245  1.00  0.00      X1  
ATOM   2784  HB2 GLU   174     -14.806  -1.945 -21.347  1.00  0.00      X1  
ATOM   2785  CG  GLU   174     -13.333  -1.566 -19.760  1.00  0.00      X1  
ATOM   2786  HG1 GLU   174     -13.279  -1.327 -18.679  1.00  0.00      X1  
ATOM   2787  HG2 GLU   174     -12.840  -0.726 -20.296  1.00  0.00      X1  
ATOM   2788  CD  GLU   174     -12.536  -2.817 -20.036  1.00  0.00      X1  
ATOM   2789  OE1 GLU   174     -11.689  -2.813 -20.968  1.00  0.00      X1  
ATOM   2790  OE2 GLU   174     -12.700  -3.824 -19.299  1.00  0.00      X1  
ATOM   2791  C   GLU   174     -15.634  -2.343 -18.000  1.00  0.00      X1  
ATOM   2792  O   GLU   174     -15.748  -1.223 -17.504  1.00  0.00      X1  
ATOM   2793  N   ASP   175     -15.388  -3.441 -17.242  1.00  0.00      X1  
ATOM   2794  HN  ASP   175     -15.373  -4.348 -17.657  1.00  0.00      X1  
ATOM   2795  CA  ASP   175     -15.153  -3.492 -15.800  1.00  0.00      X1  
ATOM   2796  HA  ASP   175     -16.138  -3.526 -15.358  1.00  0.00      X1  
ATOM   2797  CB  ASP   175     -14.379  -4.779 -15.384  1.00  0.00      X1  
ATOM   2798  HB1 ASP   175     -13.990  -4.689 -14.351  1.00  0.00      X1  
ATOM   2799  HB2 ASP   175     -13.509  -4.911 -16.058  1.00  0.00      X1  
ATOM   2800  CG  ASP   175     -15.220  -6.029 -15.458  1.00  0.00      X1  
ATOM   2801  OD1 ASP   175     -15.088  -6.905 -14.562  1.00  0.00      X1  
ATOM   2802  OD2 ASP   175     -15.935  -6.224 -16.470  1.00  0.00      X1  
ATOM   2803  C   ASP   175     -14.459  -2.305 -15.119  1.00  0.00      X1  
ATOM   2804  O   ASP   175     -13.474  -1.756 -15.616  1.00  0.00      X1  
ATOM   2805  N   TYR   176     -14.934  -1.923 -13.922  1.00  0.00      X1  
ATOM   2806  HN  TYR   176     -15.716  -2.386 -13.500  1.00  0.00      X1  
ATOM   2807  CA  TYR   176     -14.246  -0.927 -13.128  1.00  0.00      X1  
ATOM   2808  HA  TYR   176     -13.197  -1.186 -13.132  1.00  0.00      X1  
ATOM   2809  CB  TYR   176     -14.422   0.531 -13.669  1.00  0.00      X1  
ATOM   2810  HB1 TYR   176     -14.000   0.586 -14.696  1.00  0.00      X1  
ATOM   2811  HB2 TYR   176     -13.855   1.259 -13.051  1.00  0.00      X1  
ATOM   2812  CG  TYR   176     -15.861   0.979 -13.726  1.00  0.00      X1  
ATOM   2813  CD1 TYR   176     -16.463   1.607 -12.623  1.00  0.00      X1  
ATOM   2814  HD1 TYR   176     -15.905   1.725 -11.707  1.00  0.00      X1  
ATOM   2815  CE1 TYR   176     -17.777   2.087 -12.705  1.00  0.00      X1  
ATOM   2816  HE1 TYR   176     -18.211   2.575 -11.847  1.00  0.00      X1  
ATOM   2817  CZ  TYR   176     -18.498   1.955 -13.898  1.00  0.00      X1  
ATOM   2818  OH  TYR   176     -19.785   2.505 -14.028  1.00  0.00      X1  
ATOM   2819  HH  TYR   176     -19.932   3.058 -13.228  1.00  0.00      X1  
ATOM   2820  CD2 TYR   176     -16.600   0.843 -14.909  1.00  0.00      X1  
ATOM   2821  HD2 TYR   176     -16.139   0.360 -15.753  1.00  0.00      X1  
ATOM   2822  CE2 TYR   176     -17.914   1.318 -14.995  1.00  0.00      X1  
ATOM   2823  HE2 TYR   176     -18.475   1.198 -15.908  1.00  0.00      X1  
ATOM   2824  C   TYR   176     -14.678  -0.998 -11.674  1.00  0.00      X1  
ATOM   2825  O   TYR   176     -15.722  -1.549 -11.334  1.00  0.00      X1  
ATOM   2826  N   THR   177     -13.887  -0.388 -10.781  1.00  0.00      X1  
ATOM   2827  HN  THR   177     -12.997  -0.038 -11.088  1.00  0.00      X1  
ATOM   2828  CA  THR   177     -14.336  -0.006  -9.449  1.00  0.00      X1  
ATOM   2829  HA  THR   177     -15.414  -0.066  -9.411  1.00  0.00      X1  
ATOM   2830  CB  THR   177     -13.816  -0.865  -8.308  1.00  0.00      X1  
ATOM   2831  HB  THR   177     -12.707  -0.929  -8.342  1.00  0.00      X1  
ATOM   2832  OG1 THR   177     -14.351  -2.173  -8.427  1.00  0.00      X1  
ATOM   2833  HG1 THR   177     -13.713  -2.632  -9.012  1.00  0.00      X1  
ATOM   2834  CG2 THR   177     -14.251  -0.337  -6.935  1.00  0.00      X1  
ATOM   2835 HG21 THR   177     -15.349  -0.185  -6.894  1.00  0.00      X1  
ATOM   2836 HG22 THR   177     -13.745   0.623  -6.700  1.00  0.00      X1  
ATOM   2837 HG23 THR   177     -13.968  -1.064  -6.143  1.00  0.00      X1  
ATOM   2838  C   THR   177     -13.998   1.452  -9.251  1.00  0.00      X1  
ATOM   2839  O   THR   177     -12.880   1.905  -9.494  1.00  0.00      X1  
ATOM   2840  N   CYS   178     -15.009   2.245  -8.874  1.00  0.00      X1  
ATOM   2841  HN  CYS   178     -15.907   1.841  -8.655  1.00  0.00      X1  
ATOM   2842  CA  CYS   178     -14.977   3.685  -8.795  1.00  0.00      X1  
ATOM   2843  HA  CYS   178     -13.978   4.064  -8.961  1.00  0.00      X1  
ATOM   2844  CB  CYS   178     -15.943   4.222  -9.897  1.00  0.00      X1  
ATOM   2845  HB1 CYS   178     -16.915   3.700  -9.781  1.00  0.00      X1  
ATOM   2846  HB2 CYS   178     -15.530   3.878 -10.870  1.00  0.00      X1  
ATOM   2847  SG  CYS   178     -16.214   6.024  -9.980  1.00  0.00      X1  
ATOM   2848  HG1 CYS   178     -16.571   6.178  -8.708  1.00  0.00      X1  
ATOM   2849  C   CYS   178     -15.405   4.097  -7.392  1.00  0.00      X1  
ATOM   2850  O   CYS   178     -16.581   4.056  -7.025  1.00  0.00      X1  
ATOM   2851  N   ILE   179     -14.442   4.521  -6.559  1.00  0.00      X1  
ATOM   2852  HN  ILE   179     -13.491   4.576  -6.876  1.00  0.00      X1  
ATOM   2853  CA  ILE   179     -14.678   4.893  -5.172  1.00  0.00      X1  
ATOM   2854  HA  ILE   179     -15.662   4.578  -4.852  1.00  0.00      X1  
ATOM   2855  CB  ILE   179     -13.621   4.321  -4.218  1.00  0.00      X1  
ATOM   2856  HB  ILE   179     -12.635   4.801  -4.429  1.00  0.00      X1  
ATOM   2857  CG2 ILE   179     -13.997   4.639  -2.751  1.00  0.00      X1  
ATOM   2858 HG21 ILE   179     -15.005   4.248  -2.507  1.00  0.00      X1  
ATOM   2859 HG22 ILE   179     -13.991   5.729  -2.551  1.00  0.00      X1  
ATOM   2860 HG23 ILE   179     -13.269   4.163  -2.059  1.00  0.00      X1  
ATOM   2861  CG1 ILE   179     -13.394   2.802  -4.419  1.00  0.00      X1  
ATOM   2862 HG11 ILE   179     -12.646   2.457  -3.670  1.00  0.00      X1  
ATOM   2863 HG12 ILE   179     -12.945   2.623  -5.421  1.00  0.00      X1  
ATOM   2864  CD  ILE   179     -14.650   1.946  -4.271  1.00  0.00      X1  
ATOM   2865  HD1 ILE   179     -15.399   2.208  -5.046  1.00  0.00      X1  
ATOM   2866  HD2 ILE   179     -15.104   2.080  -3.268  1.00  0.00      X1  
ATOM   2867  HD3 ILE   179     -14.397   0.869  -4.377  1.00  0.00      X1  
ATOM   2868  C   ILE   179     -14.611   6.400  -5.108  1.00  0.00      X1  
ATOM   2869  O   ILE   179     -13.680   6.999  -5.636  1.00  0.00      X1  
ATOM   2870  N   THR   180     -15.583   7.082  -4.491  1.00  0.00      X1  
ATOM   2871  HN  THR   180     -16.407   6.615  -4.147  1.00  0.00      X1  
ATOM   2872  CA  THR   180     -15.494   8.521  -4.279  1.00  0.00      X1  
ATOM   2873  HA  THR   180     -14.476   8.849  -4.407  1.00  0.00      X1  
ATOM   2874  CB  THR   180     -16.376   9.358  -5.194  1.00  0.00      X1  
ATOM   2875  HB  THR   180     -17.455   9.149  -5.000  1.00  0.00      X1  
ATOM   2876  OG1 THR   180     -16.107   9.054  -6.556  1.00  0.00      X1  
ATOM   2877  HG1 THR   180     -16.493   8.154  -6.681  1.00  0.00      X1  
ATOM   2878  CG2 THR   180     -16.071  10.851  -5.002  1.00  0.00      X1  
ATOM   2879 HG21 THR   180     -14.985  11.050  -5.106  1.00  0.00      X1  
ATOM   2880 HG22 THR   180     -16.399  11.196  -4.000  1.00  0.00      X1  
ATOM   2881 HG23 THR   180     -16.611  11.458  -5.759  1.00  0.00      X1  
ATOM   2882  C   THR   180     -15.856   8.804  -2.848  1.00  0.00      X1  
ATOM   2883  O   THR   180     -16.926   8.441  -2.372  1.00  0.00      X1  
ATOM   2884  N   PHE   181     -14.968   9.448  -2.084  1.00  0.00      X1  
ATOM   2885  HN  PHE   181     -14.081   9.752  -2.449  1.00  0.00      X1  
ATOM   2886  CA  PHE   181     -15.196   9.620  -0.668  1.00  0.00      X1  
ATOM   2887  HA  PHE   181     -16.252   9.532  -0.455  1.00  0.00      X1  
ATOM   2888  CB  PHE   181     -14.468   8.524   0.163  1.00  0.00      X1  
ATOM   2889  HB1 PHE   181     -14.815   7.531  -0.197  1.00  0.00      X1  
ATOM   2890  HB2 PHE   181     -14.760   8.607   1.231  1.00  0.00      X1  
ATOM   2891  CG  PHE   181     -12.957   8.528   0.068  1.00  0.00      X1  
ATOM   2892  CD1 PHE   181     -12.180   8.978   1.150  1.00  0.00      X1  
ATOM   2893  HD1 PHE   181     -12.671   9.370   2.030  1.00  0.00      X1  
ATOM   2894  CE1 PHE   181     -10.783   8.861   1.129  1.00  0.00      X1  
ATOM   2895  HE1 PHE   181     -10.199   9.167   1.984  1.00  0.00      X1  
ATOM   2896  CZ  PHE   181     -10.147   8.288   0.022  1.00  0.00      X1  
ATOM   2897  HZ  PHE   181      -9.071   8.188   0.010  1.00  0.00      X1  
ATOM   2898  CD2 PHE   181     -12.302   7.948  -1.033  1.00  0.00      X1  
ATOM   2899  HD2 PHE   181     -12.883   7.566  -1.858  1.00  0.00      X1  
ATOM   2900  CE2 PHE   181     -10.907   7.831  -1.060  1.00  0.00      X1  
ATOM   2901  HE2 PHE   181     -10.421   7.378  -1.908  1.00  0.00      X1  
ATOM   2902  C   PHE   181     -14.831  11.019  -0.226  1.00  0.00      X1  
ATOM   2903  O   PHE   181     -14.068  11.738  -0.869  1.00  0.00      X1  
ATOM   2904  N   GLN   182     -15.416  11.455   0.897  1.00  0.00      X1  
ATOM   2905  HN  GLN   182     -16.103  10.879   1.346  1.00  0.00      X1  
ATOM   2906  CA  GLN   182     -15.082  12.706   1.538  1.00  0.00      X1  
ATOM   2907  HA  GLN   182     -14.328  13.240   0.982  1.00  0.00      X1  
ATOM   2908  CB  GLN   182     -16.332  13.622   1.625  1.00  0.00      X1  
ATOM   2909  HB1 GLN   182     -16.086  14.532   2.216  1.00  0.00      X1  
ATOM   2910  HB2 GLN   182     -17.132  13.067   2.165  1.00  0.00      X1  
ATOM   2911  CG  GLN   182     -16.879  14.056   0.242  1.00  0.00      X1  
ATOM   2912  HG1 GLN   182     -17.065  13.161  -0.388  1.00  0.00      X1  
ATOM   2913  HG2 GLN   182     -16.133  14.694  -0.272  1.00  0.00      X1  
ATOM   2914  CD  GLN   182     -18.220  14.786   0.364  1.00  0.00      X1  
ATOM   2915  OE1 GLN   182     -19.225  14.203   0.783  1.00  0.00      X1  
ATOM   2916  NE2 GLN   182     -18.258  16.079  -0.019  1.00  0.00      X1  
ATOM   2917 HE21 GLN   182     -17.429  16.551  -0.317  1.00  0.00      X1  
ATOM   2918 HE22 GLN   182     -19.129  16.560   0.042  1.00  0.00      X1  
ATOM   2919  C   GLN   182     -14.568  12.381   2.936  1.00  0.00      X1  
ATOM   2920  O   GLN   182     -15.384  12.020   3.784  1.00  0.00      X1  
ATOM   2921  N   PRO   183     -13.270  12.462   3.244  1.00  0.00      X1  
ATOM   2922  CD  PRO   183     -12.201  12.615   2.253  1.00  0.00      X1  
ATOM   2923  HD1 PRO   183     -12.169  13.680   1.938  1.00  0.00      X1  
ATOM   2924  HD2 PRO   183     -12.363  11.955   1.370  1.00  0.00      X1  
ATOM   2925  CA  PRO   183     -12.728  12.217   4.580  1.00  0.00      X1  
ATOM   2926  HA  PRO   183     -12.858  11.161   4.778  1.00  0.00      X1  
ATOM   2927  CB  PRO   183     -11.252  12.609   4.445  1.00  0.00      X1  
ATOM   2928  HB1 PRO   183     -10.618  12.076   5.183  1.00  0.00      X1  
ATOM   2929  HB2 PRO   183     -11.124  13.708   4.572  1.00  0.00      X1  
ATOM   2930  CG  PRO   183     -10.922  12.234   3.001  1.00  0.00      X1  
ATOM   2931  HG1 PRO   183     -10.018  12.746   2.617  1.00  0.00      X1  
ATOM   2932  HG2 PRO   183     -10.774  11.133   2.940  1.00  0.00      X1  
ATOM   2933  C   PRO   183     -13.405  12.952   5.721  1.00  0.00      X1  
ATOM   2934  O   PRO   183     -13.728  14.129   5.568  1.00  0.00      X1  
ATOM   2935  N   ASP   184     -13.608  12.294   6.874  1.00  0.00      X1  
ATOM   2936  HN  ASP   184     -13.354  11.322   6.956  1.00  0.00      X1  
ATOM   2937  CA  ASP   184     -14.188  12.887   8.057  1.00  0.00      X1  
ATOM   2938  HA  ASP   184     -14.947  13.583   7.742  1.00  0.00      X1  
ATOM   2939  CB  ASP   184     -14.852  11.772   8.910  1.00  0.00      X1  
ATOM   2940  HB1 ASP   184     -14.077  11.145   9.398  1.00  0.00      X1  
ATOM   2941  HB2 ASP   184     -15.456  11.117   8.249  1.00  0.00      X1  
ATOM   2942  CG  ASP   184     -15.785  12.309   9.965  1.00  0.00      X1  
ATOM   2943  OD1 ASP   184     -16.075  13.533   9.995  1.00  0.00      X1  
ATOM   2944  OD2 ASP   184     -16.297  11.495  10.774  1.00  0.00      X1  
ATOM   2945  C   ASP   184     -13.151  13.712   8.817  1.00  0.00      X1  
ATOM   2946  O   ASP   184     -12.529  13.277   9.786  1.00  0.00      X1  
ATOM   2947  N   LEU   185     -12.940  14.966   8.377  1.00  0.00      X1  
ATOM   2948  HN  LEU   185     -13.490  15.328   7.617  1.00  0.00      X1  
ATOM   2949  CA  LEU   185     -11.862  15.818   8.838  1.00  0.00      X1  
ATOM   2950  HA  LEU   185     -10.954  15.238   8.845  1.00  0.00      X1  
ATOM   2951  CB  LEU   185     -11.659  17.019   7.887  1.00  0.00      X1  
ATOM   2952  HB1 LEU   185     -10.848  17.668   8.282  1.00  0.00      X1  
ATOM   2953  HB2 LEU   185     -12.590  17.626   7.857  1.00  0.00      X1  
ATOM   2954  CG  LEU   185     -11.275  16.634   6.441  1.00  0.00      X1  
ATOM   2955  HG  LEU   185     -12.131  16.084   5.984  1.00  0.00      X1  
ATOM   2956  CD1 LEU   185     -11.035  17.901   5.615  1.00  0.00      X1  
ATOM   2957 HD11 LEU   185     -10.191  18.478   6.053  1.00  0.00      X1  
ATOM   2958 HD12 LEU   185     -11.938  18.549   5.618  1.00  0.00      X1  
ATOM   2959 HD13 LEU   185     -10.780  17.645   4.566  1.00  0.00      X1  
ATOM   2960  CD2 LEU   185     -10.033  15.732   6.377  1.00  0.00      X1  
ATOM   2961 HD21 LEU   185     -10.245  14.736   6.815  1.00  0.00      X1  
ATOM   2962 HD22 LEU   185      -9.191  16.192   6.936  1.00  0.00      X1  
ATOM   2963 HD23 LEU   185      -9.716  15.584   5.323  1.00  0.00      X1  
ATOM   2964  C   LEU   185     -12.034  16.284  10.270  1.00  0.00      X1  
ATOM   2965  O   LEU   185     -11.067  16.630  10.936  1.00  0.00      X1  
ATOM   2966  N   SER   186     -13.256  16.212  10.818  1.00  0.00      X1  
ATOM   2967  HN  SER   186     -14.042  16.018  10.223  1.00  0.00      X1  
ATOM   2968  CA  SER   186     -13.529  16.344  12.242  1.00  0.00      X1  
ATOM   2969  HA  SER   186     -13.121  17.292  12.560  1.00  0.00      X1  
ATOM   2970  CB  SER   186     -15.046  16.329  12.562  1.00  0.00      X1  
ATOM   2971  HB1 SER   186     -15.218  16.540  13.641  1.00  0.00      X1  
ATOM   2972  HB2 SER   186     -15.467  15.326  12.331  1.00  0.00      X1  
ATOM   2973  OG  SER   186     -15.738  17.311  11.784  1.00  0.00      X1  
ATOM   2974  HG1 SER   186     -15.799  16.926  10.875  1.00  0.00      X1  
ATOM   2975  C   SER   186     -12.834  15.290  13.093  1.00  0.00      X1  
ATOM   2976  O   SER   186     -12.363  15.581  14.189  1.00  0.00      X1  
ATOM   2977  N   LYS   187     -12.711  14.030  12.622  1.00  0.00      X1  
ATOM   2978  HN  LYS   187     -13.054  13.772  11.716  1.00  0.00      X1  
ATOM   2979  CA  LYS   187     -11.998  12.995  13.365  1.00  0.00      X1  
ATOM   2980  HA  LYS   187     -12.265  13.079  14.409  1.00  0.00      X1  
ATOM   2981  CB  LYS   187     -12.350  11.575  12.862  1.00  0.00      X1  
ATOM   2982  HB1 LYS   187     -11.818  10.824  13.493  1.00  0.00      X1  
ATOM   2983  HB2 LYS   187     -11.995  11.443  11.814  1.00  0.00      X1  
ATOM   2984  CG  LYS   187     -13.847  11.244  12.913  1.00  0.00      X1  
ATOM   2985  HG1 LYS   187     -13.968  10.154  12.714  1.00  0.00      X1  
ATOM   2986  HG2 LYS   187     -14.336  11.800  12.088  1.00  0.00      X1  
ATOM   2987  CD  LYS   187     -14.536  11.622  14.236  1.00  0.00      X1  
ATOM   2988  HD1 LYS   187     -14.706  12.722  14.270  1.00  0.00      X1  
ATOM   2989  HD2 LYS   187     -13.857  11.369  15.082  1.00  0.00      X1  
ATOM   2990  CE  LYS   187     -15.860  10.892  14.483  1.00  0.00      X1  
ATOM   2991  HE1 LYS   187     -16.335  11.259  15.420  1.00  0.00      X1  
ATOM   2992  HE2 LYS   187     -15.674   9.802  14.582  1.00  0.00      X1  
ATOM   2993  NZ  LYS   187     -16.803  11.098  13.376  1.00  0.00      X1  
ATOM   2994  HZ1 LYS   187     -16.367  10.962  12.429  1.00  0.00      X1  
ATOM   2995  HZ2 LYS   187     -17.125  12.098  13.339  1.00  0.00      X1  
ATOM   2996  HZ3 LYS   187     -17.627  10.458  13.450  1.00  0.00      X1  
ATOM   2997  C   LYS   187     -10.485  13.140  13.286  1.00  0.00      X1  
ATOM   2998  O   LYS   187      -9.745  12.690  14.161  1.00  0.00      X1  
ATOM   2999  N   PHE   188      -9.999  13.820  12.239  1.00  0.00      X1  
ATOM   3000  HN  PHE   188     -10.625  14.119  11.523  1.00  0.00      X1  
ATOM   3001  CA  PHE   188      -8.592  14.100  12.027  1.00  0.00      X1  
ATOM   3002  HA  PHE   188      -7.981  13.398  12.576  1.00  0.00      X1  
ATOM   3003  CB  PHE   188      -8.271  13.989  10.510  1.00  0.00      X1  
ATOM   3004  HB1 PHE   188      -7.189  14.155  10.326  1.00  0.00      X1  
ATOM   3005  HB2 PHE   188      -8.839  14.759   9.943  1.00  0.00      X1  
ATOM   3006  CG  PHE   188      -8.625  12.617   9.973  1.00  0.00      X1  
ATOM   3007  CD1 PHE   188      -7.964  11.471  10.451  1.00  0.00      X1  
ATOM   3008  HD1 PHE   188      -7.242  11.563  11.244  1.00  0.00      X1  
ATOM   3009  CE1 PHE   188      -8.227  10.208   9.905  1.00  0.00      X1  
ATOM   3010  HE1 PHE   188      -7.701   9.334  10.256  1.00  0.00      X1  
ATOM   3011  CZ  PHE   188      -9.176  10.068   8.891  1.00  0.00      X1  
ATOM   3012  HZ  PHE   188      -9.365   9.091   8.469  1.00  0.00      X1  
ATOM   3013  CD2 PHE   188      -9.585  12.454   8.958  1.00  0.00      X1  
ATOM   3014  HD2 PHE   188     -10.111  13.312   8.578  1.00  0.00      X1  
ATOM   3015  CE2 PHE   188      -9.878  11.188   8.433  1.00  0.00      X1  
ATOM   3016  HE2 PHE   188     -10.629  11.074   7.663  1.00  0.00      X1  
ATOM   3017  C   PHE   188      -8.239  15.494  12.549  1.00  0.00      X1  
ATOM   3018  O   PHE   188      -7.089  15.917  12.510  1.00  0.00      X1  
ATOM   3019  N   LYS   189      -9.244  16.207  13.099  1.00  0.00      X1  
ATOM   3020  HN  LYS   189     -10.147  15.791  13.131  1.00  0.00      X1  
ATOM   3021  CA  LYS   189      -9.174  17.554  13.634  1.00  0.00      X1  
ATOM   3022  HA  LYS   189     -10.208  17.850  13.731  1.00  0.00      X1  
ATOM   3023  CB  LYS   189      -8.641  17.568  15.094  1.00  0.00      X1  
ATOM   3024  HB1 LYS   189      -8.414  18.612  15.402  1.00  0.00      X1  
ATOM   3025  HB2 LYS   189      -7.691  16.993  15.116  1.00  0.00      X1  
ATOM   3026  CG  LYS   189      -9.670  16.992  16.094  1.00  0.00      X1  
ATOM   3027  HG1 LYS   189     -10.034  16.006  15.724  1.00  0.00      X1  
ATOM   3028  HG2 LYS   189     -10.548  17.679  16.117  1.00  0.00      X1  
ATOM   3029  CD  LYS   189      -9.142  16.806  17.533  1.00  0.00      X1  
ATOM   3030  HD1 LYS   189     -10.014  16.635  18.207  1.00  0.00      X1  
ATOM   3031  HD2 LYS   189      -8.645  17.747  17.850  1.00  0.00      X1  
ATOM   3032  CE  LYS   189      -8.171  15.627  17.677  1.00  0.00      X1  
ATOM   3033  HE1 LYS   189      -7.326  15.751  16.971  1.00  0.00      X1  
ATOM   3034  HE2 LYS   189      -8.692  14.667  17.467  1.00  0.00      X1  
ATOM   3035  NZ  LYS   189      -7.605  15.553  19.027  1.00  0.00      X1  
ATOM   3036  HZ1 LYS   189      -8.338  15.364  19.753  1.00  0.00      X1  
ATOM   3037  HZ2 LYS   189      -7.088  16.422  19.271  1.00  0.00      X1  
ATOM   3038  HZ3 LYS   189      -6.885  14.782  19.080  1.00  0.00      X1  
ATOM   3039  C   LYS   189      -8.617  18.629  12.693  1.00  0.00      X1  
ATOM   3040  O   LYS   189      -7.776  19.454  13.050  1.00  0.00      X1  
ATOM   3041  N   MET   190      -9.128  18.646  11.445  1.00  0.00      X1  
ATOM   3042  HN  MET   190      -9.838  17.975  11.217  1.00  0.00      X1  
ATOM   3043  CA  MET   190      -8.674  19.487  10.351  1.00  0.00      X1  
ATOM   3044  HA  MET   190      -7.964  20.215  10.715  1.00  0.00      X1  
ATOM   3045  CB  MET   190      -8.015  18.634   9.236  1.00  0.00      X1  
ATOM   3046  HB1 MET   190      -7.852  19.264   8.330  1.00  0.00      X1  
ATOM   3047  HB2 MET   190      -8.718  17.814   8.967  1.00  0.00      X1  
ATOM   3048  CG  MET   190      -6.655  18.021   9.606  1.00  0.00      X1  
ATOM   3049  HG1 MET   190      -6.704  17.605  10.636  1.00  0.00      X1  
ATOM   3050  HG2 MET   190      -5.891  18.831   9.627  1.00  0.00      X1  
ATOM   3051  SD  MET   190      -6.129  16.701   8.470  1.00  0.00      X1  
ATOM   3052  CE  MET   190      -6.414  17.550   6.887  1.00  0.00      X1  
ATOM   3053  HE1 MET   190      -6.015  18.587   6.913  1.00  0.00      X1  
ATOM   3054  HE2 MET   190      -7.494  17.616   6.642  1.00  0.00      X1  
ATOM   3055  HE3 MET   190      -5.902  17.019   6.057  1.00  0.00      X1  
ATOM   3056  C   MET   190      -9.807  20.253   9.680  1.00  0.00      X1  
ATOM   3057  O   MET   190     -10.966  19.835   9.685  1.00  0.00      X1  
ATOM   3058  N   GLN   191      -9.489  21.388   9.029  1.00  0.00      X1  
ATOM   3059  HN  GLN   191      -8.558  21.770   9.101  1.00  0.00      X1  
ATOM   3060  CA  GLN   191     -10.449  22.144   8.246  1.00  0.00      X1  
ATOM   3061  HA  GLN   191     -11.436  22.009   8.665  1.00  0.00      X1  
ATOM   3062  CB  GLN   191     -10.101  23.657   8.289  1.00  0.00      X1  
ATOM   3063  HB1 GLN   191     -10.848  24.215   7.682  1.00  0.00      X1  
ATOM   3064  HB2 GLN   191      -9.103  23.814   7.818  1.00  0.00      X1  
ATOM   3065  CG  GLN   191     -10.063  24.293   9.711  1.00  0.00      X1  
ATOM   3066  HG1 GLN   191      -9.894  25.386   9.621  1.00  0.00      X1  
ATOM   3067  HG2 GLN   191      -9.197  23.873  10.265  1.00  0.00      X1  
ATOM   3068  CD  GLN   191     -11.297  24.012  10.572  1.00  0.00      X1  
ATOM   3069  OE1 GLN   191     -11.609  22.886  10.969  1.00  0.00      X1  
ATOM   3070  NE2 GLN   191     -12.062  25.067  10.915  1.00  0.00      X1  
ATOM   3071 HE21 GLN   191     -12.859  24.885  11.502  1.00  0.00      X1  
ATOM   3072 HE22 GLN   191     -11.766  26.003  10.720  1.00  0.00      X1  
ATOM   3073  C   GLN   191     -10.545  21.653   6.799  1.00  0.00      X1  
ATOM   3074  O   GLN   191     -11.643  21.429   6.286  1.00  0.00      X1  
ATOM   3075  N   SER   192      -9.410  21.433   6.105  1.00  0.00      X1  
ATOM   3076  HN  SER   192      -8.510  21.632   6.512  1.00  0.00      X1  
ATOM   3077  CA  SER   192      -9.412  20.982   4.715  1.00  0.00      X1  
ATOM   3078  HA  SER   192     -10.168  20.221   4.614  1.00  0.00      X1  
ATOM   3079  CB  SER   192      -9.751  22.103   3.687  1.00  0.00      X1  
ATOM   3080  HB1 SER   192     -10.721  22.548   4.000  1.00  0.00      X1  
ATOM   3081  HB2 SER   192      -9.887  21.673   2.671  1.00  0.00      X1  
ATOM   3082  OG  SER   192      -8.781  23.149   3.626  1.00  0.00      X1  
ATOM   3083  HG1 SER   192      -8.407  23.138   2.715  1.00  0.00      X1  
ATOM   3084  C   SER   192      -8.093  20.321   4.349  1.00  0.00      X1  
ATOM   3085  O   SER   192      -7.128  20.349   5.104  1.00  0.00      X1  
ATOM   3086  N   LEU   193      -8.005  19.647   3.183  1.00  0.00      X1  
ATOM   3087  HN  LEU   193      -8.820  19.511   2.612  1.00  0.00      X1  
ATOM   3088  CA  LEU   193      -6.745  19.088   2.710  1.00  0.00      X1  
ATOM   3089  HA  LEU   193      -6.312  18.532   3.530  1.00  0.00      X1  
ATOM   3090  CB  LEU   193      -6.902  18.129   1.499  1.00  0.00      X1  
ATOM   3091  HB1 LEU   193      -5.887  17.745   1.239  1.00  0.00      X1  
ATOM   3092  HB2 LEU   193      -7.273  18.700   0.620  1.00  0.00      X1  
ATOM   3093  CG  LEU   193      -7.814  16.903   1.700  1.00  0.00      X1  
ATOM   3094  HG  LEU   193      -8.868  17.239   1.577  1.00  0.00      X1  
ATOM   3095  CD1 LEU   193      -7.486  15.852   0.627  1.00  0.00      X1  
ATOM   3096 HD11 LEU   193      -6.419  15.548   0.722  1.00  0.00      X1  
ATOM   3097 HD12 LEU   193      -7.633  16.261  -0.394  1.00  0.00      X1  
ATOM   3098 HD13 LEU   193      -8.093  14.935   0.770  1.00  0.00      X1  
ATOM   3099  CD2 LEU   193      -7.701  16.285   3.101  1.00  0.00      X1  
ATOM   3100 HD21 LEU   193      -7.980  17.011   3.893  1.00  0.00      X1  
ATOM   3101 HD22 LEU   193      -6.662  15.940   3.288  1.00  0.00      X1  
ATOM   3102 HD23 LEU   193      -8.377  15.410   3.195  1.00  0.00      X1  
ATOM   3103  C   LEU   193      -5.713  20.145   2.330  1.00  0.00      X1  
ATOM   3104  O   LEU   193      -5.831  20.830   1.313  1.00  0.00      X1  
ATOM   3105  N   ASP   194      -4.656  20.278   3.141  1.00  0.00      X1  
ATOM   3106  HN  ASP   194      -4.547  19.714   3.957  1.00  0.00      X1  
ATOM   3107  CA  ASP   194      -3.606  21.244   2.962  1.00  0.00      X1  
ATOM   3108  HA  ASP   194      -4.048  22.137   2.545  1.00  0.00      X1  
ATOM   3109  CB  ASP   194      -3.015  21.620   4.348  1.00  0.00      X1  
ATOM   3110  HB1 ASP   194      -3.854  21.845   5.041  1.00  0.00      X1  
ATOM   3111  HB2 ASP   194      -2.409  22.545   4.253  1.00  0.00      X1  
ATOM   3112  CG  ASP   194      -2.149  20.558   4.992  1.00  0.00      X1  
ATOM   3113  OD1 ASP   194      -2.321  19.338   4.770  1.00  0.00      X1  
ATOM   3114  OD2 ASP   194      -1.327  20.960   5.856  1.00  0.00      X1  
ATOM   3115  C   ASP   194      -2.542  20.792   1.962  1.00  0.00      X1  
ATOM   3116  O   ASP   194      -2.579  19.700   1.393  1.00  0.00      X1  
ATOM   3117  N   LYS   195      -1.553  21.666   1.707  1.00  0.00      X1  
ATOM   3118  HN  LYS   195      -1.600  22.587   2.099  1.00  0.00      X1  
ATOM   3119  CA  LYS   195      -0.424  21.356   0.855  1.00  0.00      X1  
ATOM   3120  HA  LYS   195      -0.811  21.119  -0.126  1.00  0.00      X1  
ATOM   3121  CB  LYS   195       0.504  22.594   0.730  1.00  0.00      X1  
ATOM   3122  HB1 LYS   195       0.777  22.954   1.745  1.00  0.00      X1  
ATOM   3123  HB2 LYS   195      -0.081  23.405   0.239  1.00  0.00      X1  
ATOM   3124  CG  LYS   195       1.792  22.338  -0.071  1.00  0.00      X1  
ATOM   3125  HG1 LYS   195       1.499  21.836  -1.024  1.00  0.00      X1  
ATOM   3126  HG2 LYS   195       2.469  21.646   0.480  1.00  0.00      X1  
ATOM   3127  CD  LYS   195       2.572  23.616  -0.431  1.00  0.00      X1  
ATOM   3128  HD1 LYS   195       3.000  24.060   0.494  1.00  0.00      X1  
ATOM   3129  HD2 LYS   195       1.846  24.342  -0.858  1.00  0.00      X1  
ATOM   3130  CE  LYS   195       3.679  23.335  -1.461  1.00  0.00      X1  
ATOM   3131  HE1 LYS   195       3.237  22.854  -2.363  1.00  0.00      X1  
ATOM   3132  HE2 LYS   195       4.453  22.666  -1.024  1.00  0.00      X1  
ATOM   3133  NZ  LYS   195       4.344  24.564  -1.908  1.00  0.00      X1  
ATOM   3134  HZ1 LYS   195       4.830  25.023  -1.098  1.00  0.00      X1  
ATOM   3135  HZ2 LYS   195       3.626  25.227  -2.295  1.00  0.00      X1  
ATOM   3136  HZ3 LYS   195       5.053  24.326  -2.645  1.00  0.00      X1  
ATOM   3137  C   LYS   195       0.378  20.134   1.300  1.00  0.00      X1  
ATOM   3138  O   LYS   195       0.691  19.258   0.493  1.00  0.00      X1  
ATOM   3139  N   ASP   196       0.693  20.010   2.602  1.00  0.00      X1  
ATOM   3140  HN  ASP   196       0.500  20.749   3.248  1.00  0.00      X1  
ATOM   3141  CA  ASP   196       1.416  18.866   3.125  1.00  0.00      X1  
ATOM   3142  HA  ASP   196       2.326  18.773   2.544  1.00  0.00      X1  
ATOM   3143  CB  ASP   196       1.817  19.097   4.609  1.00  0.00      X1  
ATOM   3144  HB1 ASP   196       2.220  18.161   5.050  1.00  0.00      X1  
ATOM   3145  HB2 ASP   196       0.931  19.412   5.197  1.00  0.00      X1  
ATOM   3146  CG  ASP   196       2.889  20.151   4.752  1.00  0.00      X1  
ATOM   3147  OD1 ASP   196       3.345  20.389   5.903  1.00  0.00      X1  
ATOM   3148  OD2 ASP   196       3.330  20.774   3.755  1.00  0.00      X1  
ATOM   3149  C   ASP   196       0.711  17.514   2.941  1.00  0.00      X1  
ATOM   3150  O   ASP   196       1.341  16.557   2.491  1.00  0.00      X1  
ATOM   3151  N   ILE   197      -0.609  17.374   3.219  1.00  0.00      X1  
ATOM   3152  HN  ILE   197      -1.145  18.127   3.614  1.00  0.00      X1  
ATOM   3153  CA  ILE   197      -1.292  16.087   3.046  1.00  0.00      X1  
ATOM   3154  HA  ILE   197      -0.659  15.364   3.536  1.00  0.00      X1  
ATOM   3155  CB  ILE   197      -2.670  15.985   3.711  1.00  0.00      X1  
ATOM   3156  HB  ILE   197      -2.564  16.365   4.750  1.00  0.00      X1  
ATOM   3157  CG2 ILE   197      -3.722  16.873   3.018  1.00  0.00      X1  
ATOM   3158 HG21 ILE   197      -3.987  16.483   2.014  1.00  0.00      X1  
ATOM   3159 HG22 ILE   197      -3.339  17.908   2.914  1.00  0.00      X1  
ATOM   3160 HG23 ILE   197      -4.642  16.911   3.638  1.00  0.00      X1  
ATOM   3161  CG1 ILE   197      -3.181  14.525   3.820  1.00  0.00      X1  
ATOM   3162 HG11 ILE   197      -3.303  14.103   2.800  1.00  0.00      X1  
ATOM   3163 HG12 ILE   197      -4.190  14.564   4.288  1.00  0.00      X1  
ATOM   3164  CD  ILE   197      -2.288  13.605   4.665  1.00  0.00      X1  
ATOM   3165  HD1 ILE   197      -2.092  14.069   5.656  1.00  0.00      X1  
ATOM   3166  HD2 ILE   197      -1.313  13.422   4.166  1.00  0.00      X1  
ATOM   3167  HD3 ILE   197      -2.779  12.626   4.843  1.00  0.00      X1  
ATOM   3168  C   ILE   197      -1.348  15.660   1.593  1.00  0.00      X1  
ATOM   3169  O   ILE   197      -1.128  14.498   1.249  1.00  0.00      X1  
ATOM   3170  N   VAL   198      -1.572  16.628   0.681  1.00  0.00      X1  
ATOM   3171  HN  VAL   198      -1.762  17.559   0.999  1.00  0.00      X1  
ATOM   3172  CA  VAL   198      -1.481  16.430  -0.754  1.00  0.00      X1  
ATOM   3173  HA  VAL   198      -2.139  15.614  -1.011  1.00  0.00      X1  
ATOM   3174  CB  VAL   198      -1.960  17.663  -1.525  1.00  0.00      X1  
ATOM   3175  HB  VAL   198      -1.409  18.563  -1.164  1.00  0.00      X1  
ATOM   3176  CG1 VAL   198      -1.736  17.513  -3.046  1.00  0.00      X1  
ATOM   3177 HG11 VAL   198      -2.237  16.599  -3.426  1.00  0.00      X1  
ATOM   3178 HG12 VAL   198      -0.657  17.460  -3.301  1.00  0.00      X1  
ATOM   3179 HG13 VAL   198      -2.162  18.390  -3.580  1.00  0.00      X1  
ATOM   3180  CG2 VAL   198      -3.466  17.866  -1.252  1.00  0.00      X1  
ATOM   3181 HG21 VAL   198      -3.662  18.031  -0.172  1.00  0.00      X1  
ATOM   3182 HG22 VAL   198      -4.046  16.983  -1.590  1.00  0.00      X1  
ATOM   3183 HG23 VAL   198      -3.830  18.759  -1.803  1.00  0.00      X1  
ATOM   3184  C   VAL   198      -0.085  15.974  -1.170  1.00  0.00      X1  
ATOM   3185  O   VAL   198       0.061  15.069  -1.984  1.00  0.00      X1  
ATOM   3186  N   ALA   199       0.986  16.536  -0.578  1.00  0.00      X1  
ATOM   3187  HN  ALA   199       0.862  17.255   0.107  1.00  0.00      X1  
ATOM   3188  CA  ALA   199       2.353  16.136  -0.848  1.00  0.00      X1  
ATOM   3189  HA  ALA   199       2.490  16.232  -1.914  1.00  0.00      X1  
ATOM   3190  CB  ALA   199       3.325  17.095  -0.127  1.00  0.00      X1  
ATOM   3191  HB1 ALA   199       3.302  16.946   0.973  1.00  0.00      X1  
ATOM   3192  HB2 ALA   199       3.046  18.148  -0.333  1.00  0.00      X1  
ATOM   3193  HB3 ALA   199       4.367  16.952  -0.485  1.00  0.00      X1  
ATOM   3194  C   ALA   199       2.675  14.679  -0.502  1.00  0.00      X1  
ATOM   3195  O   ALA   199       3.309  13.957  -1.280  1.00  0.00      X1  
ATOM   3196  N   LEU   200       2.216  14.195   0.675  1.00  0.00      X1  
ATOM   3197  HN  LEU   200       1.766  14.818   1.322  1.00  0.00      X1  
ATOM   3198  CA  LEU   200       2.250  12.780   1.019  1.00  0.00      X1  
ATOM   3199  HA  LEU   200       3.270  12.429   0.937  1.00  0.00      X1  
ATOM   3200  CB  LEU   200       1.730  12.517   2.464  1.00  0.00      X1  
ATOM   3201  HB1 LEU   200       1.511  11.429   2.568  1.00  0.00      X1  
ATOM   3202  HB2 LEU   200       0.777  13.062   2.633  1.00  0.00      X1  
ATOM   3203  CG  LEU   200       2.707  12.826   3.619  1.00  0.00      X1  
ATOM   3204  HG  LEU   200       3.735  12.527   3.307  1.00  0.00      X1  
ATOM   3205  CD1 LEU   200       2.722  14.301   4.028  1.00  0.00      X1  
ATOM   3206 HD11 LEU   200       1.699  14.639   4.300  1.00  0.00      X1  
ATOM   3207 HD12 LEU   200       3.096  14.939   3.202  1.00  0.00      X1  
ATOM   3208 HD13 LEU   200       3.378  14.450   4.910  1.00  0.00      X1  
ATOM   3209  CD2 LEU   200       2.338  11.980   4.845  1.00  0.00      X1  
ATOM   3210 HD21 LEU   200       2.407  10.897   4.614  1.00  0.00      X1  
ATOM   3211 HD22 LEU   200       1.304  12.208   5.177  1.00  0.00      X1  
ATOM   3212 HD23 LEU   200       3.029  12.199   5.685  1.00  0.00      X1  
ATOM   3213  C   LEU   200       1.415  11.912   0.080  1.00  0.00      X1  
ATOM   3214  O   LEU   200       1.871  10.895  -0.442  1.00  0.00      X1  
ATOM   3215  N   MET   201       0.157  12.316  -0.171  1.00  0.00      X1  
ATOM   3216  HN  MET   201      -0.194  13.149   0.271  1.00  0.00      X1  
ATOM   3217  CA  MET   201      -0.772  11.605  -1.025  1.00  0.00      X1  
ATOM   3218  HA  MET   201      -0.801  10.582  -0.675  1.00  0.00      X1  
ATOM   3219  CB  MET   201      -2.196  12.178  -0.843  1.00  0.00      X1  
ATOM   3220  HB1 MET   201      -2.872  11.782  -1.630  1.00  0.00      X1  
ATOM   3221  HB2 MET   201      -2.169  13.284  -0.943  1.00  0.00      X1  
ATOM   3222  CG  MET   201      -2.779  11.778   0.526  1.00  0.00      X1  
ATOM   3223  HG1 MET   201      -2.143  12.198   1.336  1.00  0.00      X1  
ATOM   3224  HG2 MET   201      -2.703  10.671   0.602  1.00  0.00      X1  
ATOM   3225  SD  MET   201      -4.503  12.272   0.794  1.00  0.00      X1  
ATOM   3226  CE  MET   201      -4.552  11.375   2.373  1.00  0.00      X1  
ATOM   3227  HE1 MET   201      -4.041  11.938   3.178  1.00  0.00      X1  
ATOM   3228  HE2 MET   201      -4.045  10.393   2.292  1.00  0.00      X1  
ATOM   3229  HE3 MET   201      -5.591  11.165   2.704  1.00  0.00      X1  
ATOM   3230  C   MET   201      -0.380  11.483  -2.488  1.00  0.00      X1  
ATOM   3231  O   MET   201      -0.450  10.408  -3.079  1.00  0.00      X1  
ATOM   3232  N   VAL   202       0.102  12.574  -3.106  1.00  0.00      X1  
ATOM   3233  HN  VAL   202       0.117  13.462  -2.631  1.00  0.00      X1  
ATOM   3234  CA  VAL   202       0.673  12.559  -4.442  1.00  0.00      X1  
ATOM   3235  HA  VAL   202      -0.047  12.081  -5.092  1.00  0.00      X1  
ATOM   3236  CB  VAL   202       0.905  13.961  -4.996  1.00  0.00      X1  
ATOM   3237  HB  VAL   202       1.517  14.561  -4.280  1.00  0.00      X1  
ATOM   3238  CG1 VAL   202       1.631  13.896  -6.354  1.00  0.00      X1  
ATOM   3239 HG11 VAL   202       1.144  13.161  -7.027  1.00  0.00      X1  
ATOM   3240 HG12 VAL   202       2.692  13.597  -6.233  1.00  0.00      X1  
ATOM   3241 HG13 VAL   202       1.613  14.891  -6.848  1.00  0.00      X1  
ATOM   3242  CG2 VAL   202      -0.465  14.644  -5.178  1.00  0.00      X1  
ATOM   3243 HG21 VAL   202      -1.004  14.734  -4.214  1.00  0.00      X1  
ATOM   3244 HG22 VAL   202      -1.098  14.059  -5.877  1.00  0.00      X1  
ATOM   3245 HG23 VAL   202      -0.331  15.667  -5.592  1.00  0.00      X1  
ATOM   3246  C   VAL   202       1.922  11.702  -4.537  1.00  0.00      X1  
ATOM   3247  O   VAL   202       2.090  10.934  -5.483  1.00  0.00      X1  
ATOM   3248  N   ARG   203       2.837  11.747  -3.540  1.00  0.00      X1  
ATOM   3249  HN  ARG   203       2.730  12.364  -2.760  1.00  0.00      X1  
ATOM   3250  CA  ARG   203       3.963  10.824  -3.540  1.00  0.00      X1  
ATOM   3251  HA  ARG   203       4.460  10.939  -4.492  1.00  0.00      X1  
ATOM   3252  CB  ARG   203       5.012  11.088  -2.439  1.00  0.00      X1  
ATOM   3253  HB1 ARG   203       4.631  10.730  -1.459  1.00  0.00      X1  
ATOM   3254  HB2 ARG   203       5.135  12.181  -2.341  1.00  0.00      X1  
ATOM   3255  CG  ARG   203       6.380  10.452  -2.804  1.00  0.00      X1  
ATOM   3256  HG1 ARG   203       7.033  11.245  -3.230  1.00  0.00      X1  
ATOM   3257  HG2 ARG   203       6.244   9.695  -3.612  1.00  0.00      X1  
ATOM   3258  CD  ARG   203       7.139   9.751  -1.671  1.00  0.00      X1  
ATOM   3259  HD1 ARG   203       7.361  10.458  -0.853  1.00  0.00      X1  
ATOM   3260  HD2 ARG   203       8.103   9.347  -2.053  1.00  0.00      X1  
ATOM   3261  NE  ARG   203       6.309   8.597  -1.208  1.00  0.00      X1  
ATOM   3262  HE  ARG   203       6.123   7.829  -1.860  1.00  0.00      X1  
ATOM   3263  CZ  ARG   203       5.634   8.533  -0.073  1.00  0.00      X1  
ATOM   3264  NH1 ARG   203       5.703   9.419   0.891  1.00  0.00      X1  
ATOM   3265 HH11 ARG   203       5.300   9.154   1.752  1.00  0.00      X1  
ATOM   3266 HH12 ARG   203       6.483  10.051   0.895  1.00  0.00      X1  
ATOM   3267  NH2 ARG   203       4.843   7.510   0.130  1.00  0.00      X1  
ATOM   3268 HH21 ARG   203       4.825   6.763  -0.570  1.00  0.00      X1  
ATOM   3269 HH22 ARG   203       4.272   7.478   0.944  1.00  0.00      X1  
ATOM   3270  C   ARG   203       3.518   9.371  -3.443  1.00  0.00      X1  
ATOM   3271  O   ARG   203       4.043   8.515  -4.138  1.00  0.00      X1  
ATOM   3272  N   ARG   204       2.499   9.061  -2.624  1.00  0.00      X1  
ATOM   3273  HN  ARG   204       2.114   9.766  -2.024  1.00  0.00      X1  
ATOM   3274  CA  ARG   204       1.911   7.736  -2.545  1.00  0.00      X1  
ATOM   3275  HA  ARG   204       2.706   7.050  -2.297  1.00  0.00      X1  
ATOM   3276  CB  ARG   204       0.839   7.718  -1.430  1.00  0.00      X1  
ATOM   3277  HB1 ARG   204      -0.059   8.270  -1.774  1.00  0.00      X1  
ATOM   3278  HB2 ARG   204       1.253   8.279  -0.566  1.00  0.00      X1  
ATOM   3279  CG  ARG   204       0.455   6.303  -0.964  1.00  0.00      X1  
ATOM   3280  HG1 ARG   204       0.277   5.670  -1.863  1.00  0.00      X1  
ATOM   3281  HG2 ARG   204      -0.498   6.339  -0.390  1.00  0.00      X1  
ATOM   3282  CD  ARG   204       1.529   5.662  -0.077  1.00  0.00      X1  
ATOM   3283  HD1 ARG   204       1.491   6.095   0.947  1.00  0.00      X1  
ATOM   3284  HD2 ARG   204       2.546   5.823  -0.478  1.00  0.00      X1  
ATOM   3285  NE  ARG   204       1.218   4.209   0.008  1.00  0.00      X1  
ATOM   3286  HE  ARG   204       0.339   3.895   0.415  1.00  0.00      X1  
ATOM   3287  CZ  ARG   204       1.709   3.273  -0.787  1.00  0.00      X1  
ATOM   3288  NH1 ARG   204       2.775   3.407  -1.524  1.00  0.00      X1  
ATOM   3289 HH11 ARG   204       3.333   4.248  -1.476  1.00  0.00      X1  
ATOM   3290 HH12 ARG   204       2.985   2.696  -2.210  1.00  0.00      X1  
ATOM   3291  NH2 ARG   204       1.033   2.148  -0.800  1.00  0.00      X1  
ATOM   3292 HH21 ARG   204       1.353   1.349  -1.310  1.00  0.00      X1  
ATOM   3293 HH22 ARG   204       0.177   2.162  -0.256  1.00  0.00      X1  
ATOM   3294  C   ARG   204       1.317   7.254  -3.876  1.00  0.00      X1  
ATOM   3295  O   ARG   204       1.462   6.098  -4.265  1.00  0.00      X1  
ATOM   3296  N   ALA   205       0.664   8.150  -4.642  1.00  0.00      X1  
ATOM   3297  HN  ALA   205       0.457   9.059  -4.277  1.00  0.00      X1  
ATOM   3298  CA  ALA   205       0.287   7.899  -6.022  1.00  0.00      X1  
ATOM   3299  HA  ALA   205      -0.341   7.018  -6.031  1.00  0.00      X1  
ATOM   3300  CB  ALA   205      -0.518   9.101  -6.560  1.00  0.00      X1  
ATOM   3301  HB1 ALA   205       0.113  10.011  -6.629  1.00  0.00      X1  
ATOM   3302  HB2 ALA   205      -1.366   9.320  -5.877  1.00  0.00      X1  
ATOM   3303  HB3 ALA   205      -0.933   8.883  -7.566  1.00  0.00      X1  
ATOM   3304  C   ALA   205       1.480   7.600  -6.942  1.00  0.00      X1  
ATOM   3305  O   ALA   205       1.447   6.672  -7.749  1.00  0.00      X1  
ATOM   3306  N   TYR   206       2.590   8.356  -6.800  1.00  0.00      X1  
ATOM   3307  HN  TYR   206       2.557   9.141  -6.179  1.00  0.00      X1  
ATOM   3308  CA  TYR   206       3.878   8.058  -7.411  1.00  0.00      X1  
ATOM   3309  HA  TYR   206       3.698   7.960  -8.473  1.00  0.00      X1  
ATOM   3310  CB  TYR   206       4.913   9.198  -7.176  1.00  0.00      X1  
ATOM   3311  HB1 TYR   206       5.958   8.824  -7.180  1.00  0.00      X1  
ATOM   3312  HB2 TYR   206       4.735   9.682  -6.198  1.00  0.00      X1  
ATOM   3313  CG  TYR   206       4.821  10.233  -8.259  1.00  0.00      X1  
ATOM   3314  CD1 TYR   206       4.211  11.482  -8.057  1.00  0.00      X1  
ATOM   3315  HD1 TYR   206       3.761  11.712  -7.105  1.00  0.00      X1  
ATOM   3316  CE1 TYR   206       4.191  12.439  -9.083  1.00  0.00      X1  
ATOM   3317  HE1 TYR   206       3.722  13.399  -8.919  1.00  0.00      X1  
ATOM   3318  CZ  TYR   206       4.803  12.158 -10.308  1.00  0.00      X1  
ATOM   3319  OH  TYR   206       4.829  13.118 -11.335  1.00  0.00      X1  
ATOM   3320  HH  TYR   206       4.079  13.737 -11.176  1.00  0.00      X1  
ATOM   3321  CD2 TYR   206       5.428   9.966  -9.494  1.00  0.00      X1  
ATOM   3322  HD2 TYR   206       5.926   9.020  -9.643  1.00  0.00      X1  
ATOM   3323  CE2 TYR   206       5.409  10.918 -10.519  1.00  0.00      X1  
ATOM   3324  HE2 TYR   206       5.879  10.705 -11.466  1.00  0.00      X1  
ATOM   3325  C   TYR   206       4.488   6.715  -7.018  1.00  0.00      X1  
ATOM   3326  O   TYR   206       5.011   6.003  -7.876  1.00  0.00      X1  
ATOM   3327  N   ASP   207       4.418   6.315  -5.728  1.00  0.00      X1  
ATOM   3328  HN  ASP   207       4.113   6.966  -5.025  1.00  0.00      X1  
ATOM   3329  CA  ASP   207       4.853   5.011  -5.258  1.00  0.00      X1  
ATOM   3330  HA  ASP   207       5.911   4.894  -5.440  1.00  0.00      X1  
ATOM   3331  CB  ASP   207       4.513   4.774  -3.760  1.00  0.00      X1  
ATOM   3332  HB1 ASP   207       4.854   3.755  -3.472  1.00  0.00      X1  
ATOM   3333  HB2 ASP   207       3.410   4.814  -3.638  1.00  0.00      X1  
ATOM   3334  CG  ASP   207       5.067   5.712  -2.718  1.00  0.00      X1  
ATOM   3335  OD1 ASP   207       4.596   5.541  -1.559  1.00  0.00      X1  
ATOM   3336  OD2 ASP   207       5.950   6.568  -2.952  1.00  0.00      X1  
ATOM   3337  C   ASP   207       4.130   3.881  -5.981  1.00  0.00      X1  
ATOM   3338  O   ASP   207       4.753   2.957  -6.485  1.00  0.00      X1  
ATOM   3339  N   ILE   208       2.791   3.970  -6.082  1.00  0.00      X1  
ATOM   3340  HN  ILE   208       2.331   4.730  -5.618  1.00  0.00      X1  
ATOM   3341  CA  ILE   208       1.921   3.039  -6.791  1.00  0.00      X1  
ATOM   3342  HA  ILE   208       2.136   2.049  -6.427  1.00  0.00      X1  
ATOM   3343  CB  ILE   208       0.465   3.352  -6.481  1.00  0.00      X1  
ATOM   3344  HB  ILE   208       0.306   4.447  -6.640  1.00  0.00      X1  
ATOM   3345  CG2 ILE   208      -0.524   2.603  -7.408  1.00  0.00      X1  
ATOM   3346 HG21 ILE   208      -0.319   1.513  -7.404  1.00  0.00      X1  
ATOM   3347 HG22 ILE   208      -0.464   2.976  -8.452  1.00  0.00      X1  
ATOM   3348 HG23 ILE   208      -1.565   2.763  -7.054  1.00  0.00      X1  
ATOM   3349  CG1 ILE   208       0.191   3.064  -4.985  1.00  0.00      X1  
ATOM   3350 HG11 ILE   208      -0.743   3.592  -4.735  1.00  0.00      X1  
ATOM   3351 HG12 ILE   208       0.980   3.506  -4.340  1.00  0.00      X1  
ATOM   3352  CD  ILE   208       0.019   1.583  -4.629  1.00  0.00      X1  
ATOM   3353  HD1 ILE   208       0.897   0.995  -4.968  1.00  0.00      X1  
ATOM   3354  HD2 ILE   208      -0.894   1.166  -5.104  1.00  0.00      X1  
ATOM   3355  HD3 ILE   208      -0.088   1.460  -3.530  1.00  0.00      X1  
ATOM   3356  C   ILE   208       2.194   2.989  -8.279  1.00  0.00      X1  
ATOM   3357  O   ILE   208       2.256   1.924  -8.900  1.00  0.00      X1  
ATOM   3358  N   ALA   209       2.427   4.167  -8.886  1.00  0.00      X1  
ATOM   3359  HN  ALA   209       2.299   5.017  -8.367  1.00  0.00      X1  
ATOM   3360  CA  ALA   209       2.857   4.319 -10.255  1.00  0.00      X1  
ATOM   3361  HA  ALA   209       2.115   3.844 -10.879  1.00  0.00      X1  
ATOM   3362  CB  ALA   209       2.935   5.819 -10.606  1.00  0.00      X1  
ATOM   3363  HB1 ALA   209       3.737   6.321 -10.028  1.00  0.00      X1  
ATOM   3364  HB2 ALA   209       1.972   6.311 -10.353  1.00  0.00      X1  
ATOM   3365  HB3 ALA   209       3.124   5.972 -11.688  1.00  0.00      X1  
ATOM   3366  C   ALA   209       4.174   3.610 -10.550  1.00  0.00      X1  
ATOM   3367  O   ALA   209       4.348   3.046 -11.632  1.00  0.00      X1  
ATOM   3368  N   GLY   210       5.119   3.614  -9.586  1.00  0.00      X1  
ATOM   3369  HN  GLY   210       4.954   4.167  -8.762  1.00  0.00      X1  
ATOM   3370  CA  GLY   210       6.344   2.823  -9.626  1.00  0.00      X1  
ATOM   3371  HA1 GLY   210       7.009   3.244  -8.887  1.00  0.00      X1  
ATOM   3372  HA2 GLY   210       6.759   2.866 -10.624  1.00  0.00      X1  
ATOM   3373  C   GLY   210       6.188   1.360  -9.277  1.00  0.00      X1  
ATOM   3374  O   GLY   210       6.658   0.496 -10.011  1.00  0.00      X1  
ATOM   3375  N   SER   211       5.557   1.021  -8.136  1.00  0.00      X1  
ATOM   3376  HN  SER   211       5.167   1.743  -7.547  1.00  0.00      X1  
ATOM   3377  CA  SER   211       5.423  -0.341  -7.621  1.00  0.00      X1  
ATOM   3378  HA  SER   211       6.423  -0.741  -7.595  1.00  0.00      X1  
ATOM   3379  CB  SER   211       4.891  -0.420  -6.150  1.00  0.00      X1  
ATOM   3380  HB1 SER   211       5.573   0.195  -5.517  1.00  0.00      X1  
ATOM   3381  HB2 SER   211       4.950  -1.466  -5.774  1.00  0.00      X1  
ATOM   3382  OG  SER   211       3.558   0.076  -5.980  1.00  0.00      X1  
ATOM   3383  HG1 SER   211       2.945  -0.690  -5.983  1.00  0.00      X1  
ATOM   3384  C   SER   211       4.626  -1.285  -8.502  1.00  0.00      X1  
ATOM   3385  O   SER   211       5.023  -2.432  -8.728  1.00  0.00      X1  
ATOM   3386  N   THR   212       3.484  -0.822  -9.042  1.00  0.00      X1  
ATOM   3387  HN  THR   212       3.190   0.111  -8.825  1.00  0.00      X1  
ATOM   3388  CA  THR   212       2.640  -1.596  -9.954  1.00  0.00      X1  
ATOM   3389  HA  THR   212       2.547  -2.578  -9.512  1.00  0.00      X1  
ATOM   3390  CB  THR   212       1.206  -1.090 -10.114  1.00  0.00      X1  
ATOM   3391  HB  THR   212       0.626  -1.791 -10.763  1.00  0.00      X1  
ATOM   3392  OG1 THR   212       1.136   0.211 -10.680  1.00  0.00      X1  
ATOM   3393  HG1 THR   212       1.522   0.811 -10.014  1.00  0.00      X1  
ATOM   3394  CG2 THR   212       0.513  -1.033  -8.746  1.00  0.00      X1  
ATOM   3395 HG21 THR   212       1.021  -0.323  -8.061  1.00  0.00      X1  
ATOM   3396 HG22 THR   212       0.518  -2.034  -8.268  1.00  0.00      X1  
ATOM   3397 HG23 THR   212      -0.543  -0.707  -8.862  1.00  0.00      X1  
ATOM   3398  C   THR   212       3.252  -1.813 -11.334  1.00  0.00      X1  
ATOM   3399  O   THR   212       4.000  -0.988 -11.864  1.00  0.00      X1  
ATOM   3400  N   LYS   213       2.963  -2.962 -11.968  1.00  0.00      X1  
ATOM   3401  HN  LYS   213       2.379  -3.646 -11.504  1.00  0.00      X1  
ATOM   3402  CA  LYS   213       3.463  -3.308 -13.286  1.00  0.00      X1  
ATOM   3403  HA  LYS   213       4.323  -2.692 -13.515  1.00  0.00      X1  
ATOM   3404  CB  LYS   213       3.947  -4.772 -13.370  1.00  0.00      X1  
ATOM   3405  HB1 LYS   213       4.236  -5.014 -14.420  1.00  0.00      X1  
ATOM   3406  HB2 LYS   213       3.129  -5.466 -13.071  1.00  0.00      X1  
ATOM   3407  CG  LYS   213       5.174  -5.011 -12.488  1.00  0.00      X1  
ATOM   3408  HG1 LYS   213       4.871  -4.931 -11.418  1.00  0.00      X1  
ATOM   3409  HG2 LYS   213       5.926  -4.213 -12.693  1.00  0.00      X1  
ATOM   3410  CD  LYS   213       5.838  -6.372 -12.733  1.00  0.00      X1  
ATOM   3411  HD1 LYS   213       6.179  -6.418 -13.794  1.00  0.00      X1  
ATOM   3412  HD2 LYS   213       5.078  -7.171 -12.585  1.00  0.00      X1  
ATOM   3413  CE  LYS   213       7.029  -6.596 -11.797  1.00  0.00      X1  
ATOM   3414  HE1 LYS   213       6.683  -6.615 -10.742  1.00  0.00      X1  
ATOM   3415  HE2 LYS   213       7.782  -5.786 -11.920  1.00  0.00      X1  
ATOM   3416  NZ  LYS   213       7.684  -7.873 -12.080  1.00  0.00      X1  
ATOM   3417  HZ1 LYS   213       8.089  -7.862 -13.053  1.00  0.00      X1  
ATOM   3418  HZ2 LYS   213       6.998  -8.667 -12.028  1.00  0.00      X1  
ATOM   3419  HZ3 LYS   213       8.460  -8.023 -11.389  1.00  0.00      X1  
ATOM   3420  C   LYS   213       2.446  -3.049 -14.376  1.00  0.00      X1  
ATOM   3421  O   LYS   213       1.372  -3.655 -14.434  1.00  0.00      X1  
ATOM   3422  N   ASP   214       2.785  -2.137 -15.302  1.00  0.00      X1  
ATOM   3423  HN  ASP   214       3.687  -1.712 -15.261  1.00  0.00      X1  
ATOM   3424  CA  ASP   214       1.972  -1.763 -16.445  1.00  0.00      X1  
ATOM   3425  HA  ASP   214       2.463  -0.902 -16.877  1.00  0.00      X1  
ATOM   3426  CB  ASP   214       1.938  -2.869 -17.529  1.00  0.00      X1  
ATOM   3427  HB1 ASP   214       1.267  -2.589 -18.369  1.00  0.00      X1  
ATOM   3428  HB2 ASP   214       1.567  -3.808 -17.079  1.00  0.00      X1  
ATOM   3429  CG  ASP   214       3.309  -3.101 -18.106  1.00  0.00      X1  
ATOM   3430  OD1 ASP   214       4.245  -2.318 -17.821  1.00  0.00      X1  
ATOM   3431  OD2 ASP   214       3.454  -4.021 -18.957  1.00  0.00      X1  
ATOM   3432  C   ASP   214       0.591  -1.237 -16.084  1.00  0.00      X1  
ATOM   3433  O   ASP   214      -0.443  -1.674 -16.589  1.00  0.00      X1  
ATOM   3434  N   VAL   215       0.571  -0.236 -15.199  1.00  0.00      X1  
ATOM   3435  HN  VAL   215       1.430   0.070 -14.791  1.00  0.00      X1  
ATOM   3436  CA  VAL   215      -0.604   0.542 -14.882  1.00  0.00      X1  
ATOM   3437  HA  VAL   215      -1.419   0.252 -15.524  1.00  0.00      X1  
ATOM   3438  CB  VAL   215      -1.059   0.398 -13.437  1.00  0.00      X1  
ATOM   3439  HB  VAL   215      -0.258   0.754 -12.747  1.00  0.00      X1  
ATOM   3440  CG1 VAL   215      -2.337   1.223 -13.195  1.00  0.00      X1  
ATOM   3441 HG11 VAL   215      -3.138   0.921 -13.900  1.00  0.00      X1  
ATOM   3442 HG12 VAL   215      -2.150   2.313 -13.301  1.00  0.00      X1  
ATOM   3443 HG13 VAL   215      -2.688   1.045 -12.157  1.00  0.00      X1  
ATOM   3444  CG2 VAL   215      -1.335  -1.086 -13.137  1.00  0.00      X1  
ATOM   3445 HG21 VAL   215      -0.403  -1.685 -13.219  1.00  0.00      X1  
ATOM   3446 HG22 VAL   215      -2.090  -1.495 -13.841  1.00  0.00      X1  
ATOM   3447 HG23 VAL   215      -1.711  -1.194 -12.096  1.00  0.00      X1  
ATOM   3448  C   VAL   215      -0.261   1.987 -15.180  1.00  0.00      X1  
ATOM   3449  O   VAL   215       0.740   2.522 -14.698  1.00  0.00      X1  
ATOM   3450  N   LYS   216      -1.078   2.652 -16.017  1.00  0.00      X1  
ATOM   3451  HN  LYS   216      -1.852   2.178 -16.447  1.00  0.00      X1  
ATOM   3452  CA  LYS   216      -0.922   4.055 -16.336  1.00  0.00      X1  
ATOM   3453  HA  LYS   216       0.127   4.318 -16.299  1.00  0.00      X1  
ATOM   3454  CB  LYS   216      -1.508   4.425 -17.733  1.00  0.00      X1  
ATOM   3455  HB1 LYS   216      -1.053   5.393 -18.043  1.00  0.00      X1  
ATOM   3456  HB2 LYS   216      -2.607   4.595 -17.650  1.00  0.00      X1  
ATOM   3457  CG  LYS   216      -1.334   3.397 -18.877  1.00  0.00      X1  
ATOM   3458  HG1 LYS   216      -1.593   3.918 -19.828  1.00  0.00      X1  
ATOM   3459  HG2 LYS   216      -2.090   2.593 -18.732  1.00  0.00      X1  
ATOM   3460  CD  LYS   216       0.063   2.761 -19.017  1.00  0.00      X1  
ATOM   3461  HD1 LYS   216       0.257   2.095 -18.149  1.00  0.00      X1  
ATOM   3462  HD2 LYS   216       0.834   3.565 -18.987  1.00  0.00      X1  
ATOM   3463  CE  LYS   216       0.289   1.931 -20.296  1.00  0.00      X1  
ATOM   3464  HE1 LYS   216       1.182   1.282 -20.175  1.00  0.00      X1  
ATOM   3465  HE2 LYS   216       0.451   2.602 -21.166  1.00  0.00      X1  
ATOM   3466  NZ  LYS   216      -0.863   1.069 -20.599  1.00  0.00      X1  
ATOM   3467  HZ1 LYS   216      -1.710   1.650 -20.793  1.00  0.00      X1  
ATOM   3468  HZ2 LYS   216      -1.052   0.359 -19.848  1.00  0.00      X1  
ATOM   3469  HZ3 LYS   216      -0.694   0.513 -21.479  1.00  0.00      X1  
ATOM   3470  C   LYS   216      -1.670   4.810 -15.241  1.00  0.00      X1  
ATOM   3471  O   LYS   216      -2.862   4.587 -15.029  1.00  0.00      X1  
ATOM   3472  N   VAL   217      -0.984   5.681 -14.490  1.00  0.00      X1  
ATOM   3473  HN  VAL   217      -0.029   5.902 -14.708  1.00  0.00      X1  
ATOM   3474  CA  VAL   217      -1.529   6.275 -13.276  1.00  0.00      X1  
ATOM   3475  HA  VAL   217      -2.486   5.834 -13.036  1.00  0.00      X1  
ATOM   3476  CB  VAL   217      -0.615   6.053 -12.071  1.00  0.00      X1  
ATOM   3477  HB  VAL   217       0.405   6.443 -12.296  1.00  0.00      X1  
ATOM   3478  CG1 VAL   217      -1.151   6.762 -10.810  1.00  0.00      X1  
ATOM   3479 HG11 VAL   217      -2.182   6.423 -10.575  1.00  0.00      X1  
ATOM   3480 HG12 VAL   217      -1.158   7.866 -10.921  1.00  0.00      X1  
ATOM   3481 HG13 VAL   217      -0.507   6.516  -9.938  1.00  0.00      X1  
ATOM   3482  CG2 VAL   217      -0.520   4.540 -11.790  1.00  0.00      X1  
ATOM   3483 HG21 VAL   217      -0.024   4.000 -12.620  1.00  0.00      X1  
ATOM   3484 HG22 VAL   217      -1.529   4.112 -11.635  1.00  0.00      X1  
ATOM   3485 HG23 VAL   217       0.058   4.365 -10.857  1.00  0.00      X1  
ATOM   3486  C   VAL   217      -1.769   7.751 -13.503  1.00  0.00      X1  
ATOM   3487  O   VAL   217      -0.896   8.467 -13.987  1.00  0.00      X1  
ATOM   3488  N   PHE   218      -2.982   8.238 -13.189  1.00  0.00      X1  
ATOM   3489  HN  PHE   218      -3.693   7.615 -12.854  1.00  0.00      X1  
ATOM   3490  CA  PHE   218      -3.390   9.612 -13.398  1.00  0.00      X1  
ATOM   3491  HA  PHE   218      -2.565  10.171 -13.809  1.00  0.00      X1  
ATOM   3492  CB  PHE   218      -4.603   9.724 -14.365  1.00  0.00      X1  
ATOM   3493  HB1 PHE   218      -5.004  10.761 -14.377  1.00  0.00      X1  
ATOM   3494  HB2 PHE   218      -5.415   9.055 -14.016  1.00  0.00      X1  
ATOM   3495  CG  PHE   218      -4.246   9.336 -15.779  1.00  0.00      X1  
ATOM   3496  CD1 PHE   218      -4.104   7.992 -16.167  1.00  0.00      X1  
ATOM   3497  HD1 PHE   218      -4.226   7.212 -15.430  1.00  0.00      X1  
ATOM   3498  CE1 PHE   218      -3.794   7.658 -17.493  1.00  0.00      X1  
ATOM   3499  HE1 PHE   218      -3.673   6.625 -17.780  1.00  0.00      X1  
ATOM   3500  CZ  PHE   218      -3.656   8.666 -18.453  1.00  0.00      X1  
ATOM   3501  HZ  PHE   218      -3.413   8.413 -19.473  1.00  0.00      X1  
ATOM   3502  CD2 PHE   218      -4.121  10.330 -16.763  1.00  0.00      X1  
ATOM   3503  HD2 PHE   218      -4.241  11.362 -16.484  1.00  0.00      X1  
ATOM   3504  CE2 PHE   218      -3.834  10.005 -18.092  1.00  0.00      X1  
ATOM   3505  HE2 PHE   218      -3.725  10.790 -18.828  1.00  0.00      X1  
ATOM   3506  C   PHE   218      -3.759  10.291 -12.086  1.00  0.00      X1  
ATOM   3507  O   PHE   218      -4.475   9.735 -11.257  1.00  0.00      X1  
ATOM   3508  N   LEU   219      -3.282  11.531 -11.891  1.00  0.00      X1  
ATOM   3509  HN  LEU   219      -2.669  11.927 -12.584  1.00  0.00      X1  
ATOM   3510  CA  LEU   219      -3.592  12.406 -10.781  1.00  0.00      X1  
ATOM   3511  HA  LEU   219      -4.173  11.881 -10.036  1.00  0.00      X1  
ATOM   3512  CB  LEU   219      -2.283  12.931 -10.144  1.00  0.00      X1  
ATOM   3513  HB1 LEU   219      -1.625  13.295 -10.968  1.00  0.00      X1  
ATOM   3514  HB2 LEU   219      -1.767  12.073  -9.662  1.00  0.00      X1  
ATOM   3515  CG  LEU   219      -2.421  14.075  -9.115  1.00  0.00      X1  
ATOM   3516  HG  LEU   219      -2.960  14.935  -9.579  1.00  0.00      X1  
ATOM   3517  CD1 LEU   219      -3.204  13.629  -7.871  1.00  0.00      X1  
ATOM   3518 HD11 LEU   219      -2.697  12.771  -7.381  1.00  0.00      X1  
ATOM   3519 HD12 LEU   219      -4.234  13.317  -8.146  1.00  0.00      X1  
ATOM   3520 HD13 LEU   219      -3.282  14.459  -7.138  1.00  0.00      X1  
ATOM   3521  CD2 LEU   219      -1.023  14.582  -8.740  1.00  0.00      X1  
ATOM   3522 HD21 LEU   219      -0.490  14.951  -9.642  1.00  0.00      X1  
ATOM   3523 HD22 LEU   219      -0.431  13.748  -8.310  1.00  0.00      X1  
ATOM   3524 HD23 LEU   219      -1.078  15.402  -7.994  1.00  0.00      X1  
ATOM   3525  C   LEU   219      -4.402  13.584 -11.291  1.00  0.00      X1  
ATOM   3526  O   LEU   219      -3.912  14.417 -12.048  1.00  0.00      X1  
ATOM   3527  N   ASN   220      -5.688  13.680 -10.918  1.00  0.00      X1  
ATOM   3528  HN  ASN   220      -6.051  12.986 -10.286  1.00  0.00      X1  
ATOM   3529  CA  ASN   220      -6.624  14.722 -11.322  1.00  0.00      X1  
ATOM   3530  HA  ASN   220      -7.595  14.419 -10.956  1.00  0.00      X1  
ATOM   3531  CB  ASN   220      -6.283  16.114 -10.707  1.00  0.00      X1  
ATOM   3532  HB1 ASN   220      -7.085  16.831 -10.979  1.00  0.00      X1  
ATOM   3533  HB2 ASN   220      -5.319  16.480 -11.122  1.00  0.00      X1  
ATOM   3534  CG  ASN   220      -6.164  16.096  -9.184  1.00  0.00      X1  
ATOM   3535  OD1 ASN   220      -6.269  15.086  -8.489  1.00  0.00      X1  
ATOM   3536  ND2 ASN   220      -5.959  17.294  -8.598  1.00  0.00      X1  
ATOM   3537 HD21 ASN   220      -5.972  17.329  -7.603  1.00  0.00      X1  
ATOM   3538 HD22 ASN   220      -5.984  18.123  -9.161  1.00  0.00      X1  
ATOM   3539  C   ASN   220      -6.765  14.823 -12.846  1.00  0.00      X1  
ATOM   3540  O   ASN   220      -6.891  15.902 -13.423  1.00  0.00      X1  
ATOM   3541  N   GLY   221      -6.713  13.669 -13.542  1.00  0.00      X1  
ATOM   3542  HN  GLY   221      -6.751  12.797 -13.036  1.00  0.00      X1  
ATOM   3543  CA  GLY   221      -6.644  13.585 -14.994  1.00  0.00      X1  
ATOM   3544  HA1 GLY   221      -7.256  14.367 -15.416  1.00  0.00      X1  
ATOM   3545  HA2 GLY   221      -6.989  12.599 -15.268  1.00  0.00      X1  
ATOM   3546  C   GLY   221      -5.268  13.746 -15.600  1.00  0.00      X1  
ATOM   3547  O   GLY   221      -5.115  13.660 -16.816  1.00  0.00      X1  
ATOM   3548  N   ASN   222      -4.206  13.957 -14.804  1.00  0.00      X1  
ATOM   3549  HN  ASN   222      -4.327  14.058 -13.811  1.00  0.00      X1  
ATOM   3550  CA  ASN   222      -2.852  14.190 -15.292  1.00  0.00      X1  
ATOM   3551  HA  ASN   222      -2.877  14.440 -16.339  1.00  0.00      X1  
ATOM   3552  CB  ASN   222      -2.138  15.341 -14.530  1.00  0.00      X1  
ATOM   3553  HB1 ASN   222      -1.164  15.573 -15.009  1.00  0.00      X1  
ATOM   3554  HB2 ASN   222      -1.945  15.039 -13.477  1.00  0.00      X1  
ATOM   3555  CG  ASN   222      -2.982  16.608 -14.538  1.00  0.00      X1  
ATOM   3556  OD1 ASN   222      -3.797  16.862 -15.432  1.00  0.00      X1  
ATOM   3557  ND2 ASN   222      -2.820  17.438 -13.486  1.00  0.00      X1  
ATOM   3558 HD21 ASN   222      -2.090  17.264 -12.828  1.00  0.00      X1  
ATOM   3559 HD22 ASN   222      -3.458  18.196 -13.358  1.00  0.00      X1  
ATOM   3560  C   ASN   222      -2.012  12.933 -15.130  1.00  0.00      X1  
ATOM   3561  O   ASN   222      -1.853  12.425 -14.027  1.00  0.00      X1  
ATOM   3562  N   LYS   223      -1.447  12.367 -16.215  1.00  0.00      X1  
ATOM   3563  HN  LYS   223      -1.540  12.785 -17.117  1.00  0.00      X1  
ATOM   3564  CA  LYS   223      -0.605  11.183 -16.105  1.00  0.00      X1  
ATOM   3565  HA  LYS   223      -1.188  10.423 -15.603  1.00  0.00      X1  
ATOM   3566  CB  LYS   223      -0.215  10.601 -17.495  1.00  0.00      X1  
ATOM   3567  HB1 LYS   223       0.180  11.427 -18.128  1.00  0.00      X1  
ATOM   3568  HB2 LYS   223      -1.139  10.228 -17.985  1.00  0.00      X1  
ATOM   3569  CG  LYS   223       0.837   9.472 -17.459  1.00  0.00      X1  
ATOM   3570  HG1 LYS   223       0.498   8.688 -16.741  1.00  0.00      X1  
ATOM   3571  HG2 LYS   223       1.809   9.874 -17.094  1.00  0.00      X1  
ATOM   3572  CD  LYS   223       1.085   8.827 -18.832  1.00  0.00      X1  
ATOM   3573  HD1 LYS   223       1.417   9.623 -19.539  1.00  0.00      X1  
ATOM   3574  HD2 LYS   223       0.116   8.423 -19.205  1.00  0.00      X1  
ATOM   3575  CE  LYS   223       2.135   7.707 -18.776  1.00  0.00      X1  
ATOM   3576  HE1 LYS   223       1.796   6.896 -18.094  1.00  0.00      X1  
ATOM   3577  HE2 LYS   223       3.111   8.099 -18.418  1.00  0.00      X1  
ATOM   3578  NZ  LYS   223       2.326   7.134 -20.114  1.00  0.00      X1  
ATOM   3579  HZ1 LYS   223       2.699   7.859 -20.779  1.00  0.00      X1  
ATOM   3580  HZ2 LYS   223       1.406   6.786 -20.484  1.00  0.00      X1  
ATOM   3581  HZ3 LYS   223       3.008   6.333 -20.120  1.00  0.00      X1  
ATOM   3582  C   LYS   223       0.649  11.380 -15.259  1.00  0.00      X1  
ATOM   3583  O   LYS   223       1.401  12.334 -15.454  1.00  0.00      X1  
ATOM   3584  N   LEU   224       0.936  10.459 -14.328  1.00  0.00      X1  
ATOM   3585  HN  LEU   224       0.280   9.722 -14.125  1.00  0.00      X1  
ATOM   3586  CA  LEU   224       2.197  10.406 -13.624  1.00  0.00      X1  
ATOM   3587  HA  LEU   224       2.502  11.419 -13.410  1.00  0.00      X1  
ATOM   3588  CB  LEU   224       2.074   9.663 -12.271  1.00  0.00      X1  
ATOM   3589  HB1 LEU   224       3.052   9.721 -11.743  1.00  0.00      X1  
ATOM   3590  HB2 LEU   224       1.843   8.588 -12.444  1.00  0.00      X1  
ATOM   3591  CG  LEU   224       0.994  10.226 -11.320  1.00  0.00      X1  
ATOM   3592  HG  LEU   224      -0.013   9.975 -11.735  1.00  0.00      X1  
ATOM   3593  CD1 LEU   224       1.118   9.576  -9.937  1.00  0.00      X1  
ATOM   3594 HD11 LEU   224       2.094   9.837  -9.474  1.00  0.00      X1  
ATOM   3595 HD12 LEU   224       1.052   8.471 -10.009  1.00  0.00      X1  
ATOM   3596 HD13 LEU   224       0.310   9.937  -9.268  1.00  0.00      X1  
ATOM   3597  CD2 LEU   224       1.072  11.751 -11.168  1.00  0.00      X1  
ATOM   3598 HD21 LEU   224       0.805  12.268 -12.114  1.00  0.00      X1  
ATOM   3599 HD22 LEU   224       2.096  12.059 -10.877  1.00  0.00      X1  
ATOM   3600 HD23 LEU   224       0.379  12.100 -10.377  1.00  0.00      X1  
ATOM   3601  C   LEU   224       3.221   9.707 -14.525  1.00  0.00      X1  
ATOM   3602  O   LEU   224       2.971   8.567 -14.938  1.00  0.00      X1  
ATOM   3603  N   PRO   225       4.351  10.297 -14.908  1.00  0.00      X1  
ATOM   3604  CD  PRO   225       4.759  11.643 -14.490  1.00  0.00      X1  
ATOM   3605  HD1 PRO   225       4.946  11.672 -13.397  1.00  0.00      X1  
ATOM   3606  HD2 PRO   225       3.969  12.380 -14.763  1.00  0.00      X1  
ATOM   3607  CA  PRO   225       5.126   9.817 -16.051  1.00  0.00      X1  
ATOM   3608  HA  PRO   225       4.499   9.381 -16.815  1.00  0.00      X1  
ATOM   3609  CB  PRO   225       5.787  11.112 -16.550  1.00  0.00      X1  
ATOM   3610  HB1 PRO   225       5.055  11.658 -17.189  1.00  0.00      X1  
ATOM   3611  HB2 PRO   225       6.702  10.938 -17.143  1.00  0.00      X1  
ATOM   3612  CG  PRO   225       6.026  11.932 -15.285  1.00  0.00      X1  
ATOM   3613  HG1 PRO   225       6.916  11.552 -14.736  1.00  0.00      X1  
ATOM   3614  HG2 PRO   225       6.151  13.016 -15.488  1.00  0.00      X1  
ATOM   3615  C   PRO   225       6.141   8.767 -15.614  1.00  0.00      X1  
ATOM   3616  O   PRO   225       7.350   8.960 -15.742  1.00  0.00      X1  
ATOM   3617  N   VAL   226       5.642   7.633 -15.107  1.00  0.00      X1  
ATOM   3618  HN  VAL   226       4.648   7.553 -15.040  1.00  0.00      X1  
ATOM   3619  CA  VAL   226       6.407   6.580 -14.475  1.00  0.00      X1  
ATOM   3620  HA  VAL   226       7.457   6.846 -14.456  1.00  0.00      X1  
ATOM   3621  CB  VAL   226       5.918   6.341 -13.044  1.00  0.00      X1  
ATOM   3622  HB  VAL   226       4.886   5.920 -13.063  1.00  0.00      X1  
ATOM   3623  CG1 VAL   226       6.845   5.373 -12.287  1.00  0.00      X1  
ATOM   3624 HG11 VAL   226       7.877   5.782 -12.249  1.00  0.00      X1  
ATOM   3625 HG12 VAL   226       6.871   4.365 -12.751  1.00  0.00      X1  
ATOM   3626 HG13 VAL   226       6.497   5.263 -11.240  1.00  0.00      X1  
ATOM   3627  CG2 VAL   226       5.881   7.673 -12.270  1.00  0.00      X1  
ATOM   3628 HG21 VAL   226       5.130   8.375 -12.685  1.00  0.00      X1  
ATOM   3629 HG22 VAL   226       6.878   8.162 -12.289  1.00  0.00      X1  
ATOM   3630 HG23 VAL   226       5.608   7.476 -11.211  1.00  0.00      X1  
ATOM   3631  C   VAL   226       6.254   5.304 -15.294  1.00  0.00      X1  
ATOM   3632  O   VAL   226       5.172   4.969 -15.782  1.00  0.00      X1  
ATOM   3633  N   LYS   227       7.354   4.561 -15.490  1.00  0.00      X1  
ATOM   3634  HN  LYS   227       8.228   4.848 -15.081  1.00  0.00      X1  
ATOM   3635  CA  LYS   227       7.334   3.249 -16.095  1.00  0.00      X1  
ATOM   3636  HA  LYS   227       6.343   2.824 -16.008  1.00  0.00      X1  
ATOM   3637  CB  LYS   227       7.761   3.336 -17.580  1.00  0.00      X1  
ATOM   3638  HB1 LYS   227       8.775   3.792 -17.645  1.00  0.00      X1  
ATOM   3639  HB2 LYS   227       7.057   4.037 -18.083  1.00  0.00      X1  
ATOM   3640  CG  LYS   227       7.751   2.000 -18.342  1.00  0.00      X1  
ATOM   3641  HG1 LYS   227       8.565   1.330 -17.981  1.00  0.00      X1  
ATOM   3642  HG2 LYS   227       7.961   2.224 -19.412  1.00  0.00      X1  
ATOM   3643  CD  LYS   227       6.398   1.278 -18.228  1.00  0.00      X1  
ATOM   3644  HD1 LYS   227       5.616   2.061 -18.099  1.00  0.00      X1  
ATOM   3645  HD2 LYS   227       6.402   0.638 -17.316  1.00  0.00      X1  
ATOM   3646  CE  LYS   227       6.044   0.448 -19.465  1.00  0.00      X1  
ATOM   3647  HE1 LYS   227       6.798  -0.340 -19.657  1.00  0.00      X1  
ATOM   3648  HE2 LYS   227       5.984   1.114 -20.355  1.00  0.00      X1  
ATOM   3649  NZ  LYS   227       4.734  -0.185 -19.289  1.00  0.00      X1  
ATOM   3650  HZ1 LYS   227       4.321  -0.423 -20.219  1.00  0.00      X1  
ATOM   3651  HZ2 LYS   227       4.087   0.467 -18.792  1.00  0.00      X1  
ATOM   3652  HZ3 LYS   227       4.797  -1.079 -18.729  1.00  0.00      X1  
ATOM   3653  C   LYS   227       8.280   2.339 -15.333  1.00  0.00      X1  
ATOM   3654  O   LYS   227       9.501   2.451 -15.438  1.00  0.00      X1  
ATOM   3655  N   GLY   228       7.748   1.404 -14.522  1.00  0.00      X1  
ATOM   3656  HN  GLY   228       6.755   1.318 -14.410  1.00  0.00      X1  
ATOM   3657  CA  GLY   228       8.560   0.570 -13.639  1.00  0.00      X1  
ATOM   3658  HA1 GLY   228       9.366   0.140 -14.213  1.00  0.00      X1  
ATOM   3659  HA2 GLY   228       7.907  -0.187 -13.244  1.00  0.00      X1  
ATOM   3660  C   GLY   228       9.170   1.304 -12.462  1.00  0.00      X1  
ATOM   3661  O   GLY   228       9.357   2.522 -12.468  1.00  0.00      X1  
ATOM   3662  N   PHE   229       9.509   0.559 -11.397  1.00  0.00      X1  
ATOM   3663  HN  PHE   229       9.417  -0.433 -11.437  1.00  0.00      X1  
ATOM   3664  CA  PHE   229       9.946   1.092 -10.116  1.00  0.00      X1  
ATOM   3665  HA  PHE   229       9.179   1.780  -9.791  1.00  0.00      X1  
ATOM   3666  CB  PHE   229       9.977  -0.068  -9.084  1.00  0.00      X1  
ATOM   3667  HB1 PHE   229      10.663  -0.867  -9.425  1.00  0.00      X1  
ATOM   3668  HB2 PHE   229       8.963  -0.516  -9.008  1.00  0.00      X1  
ATOM   3669  CG  PHE   229      10.393   0.360  -7.708  1.00  0.00      X1  
ATOM   3670  CD1 PHE   229       9.489   1.078  -6.912  1.00  0.00      X1  
ATOM   3671  HD1 PHE   229       8.525   1.357  -7.310  1.00  0.00      X1  
ATOM   3672  CE1 PHE   229       9.816   1.418  -5.597  1.00  0.00      X1  
ATOM   3673  HE1 PHE   229       9.105   1.970  -5.000  1.00  0.00      X1  
ATOM   3674  CZ  PHE   229      11.051   1.036  -5.059  1.00  0.00      X1  
ATOM   3675  HZ  PHE   229      11.288   1.280  -4.033  1.00  0.00      X1  
ATOM   3676  CD2 PHE   229      11.635  -0.015  -7.166  1.00  0.00      X1  
ATOM   3677  HD2 PHE   229      12.333  -0.579  -7.766  1.00  0.00      X1  
ATOM   3678  CE2 PHE   229      11.964   0.319  -5.846  1.00  0.00      X1  
ATOM   3679  HE2 PHE   229      12.911   0.002  -5.435  1.00  0.00      X1  
ATOM   3680  C   PHE   229      11.221   1.946 -10.177  1.00  0.00      X1  
ATOM   3681  O   PHE   229      11.310   3.012  -9.572  1.00  0.00      X1  
ATOM   3682  N   ARG   230      12.207   1.539 -10.996  1.00  0.00      X1  
ATOM   3683  HN  ARG   230      12.178   0.593 -11.334  1.00  0.00      X1  
ATOM   3684  CA  ARG   230      13.424   2.288 -11.268  1.00  0.00      X1  
ATOM   3685  HA  ARG   230      13.985   2.334 -10.344  1.00  0.00      X1  
ATOM   3686  CB  ARG   230      14.264   1.537 -12.339  1.00  0.00      X1  
ATOM   3687  HB1 ARG   230      13.573   1.290 -13.167  1.00  0.00      X1  
ATOM   3688  HB2 ARG   230      14.612   0.570 -11.923  1.00  0.00      X1  
ATOM   3689  CG  ARG   230      15.460   2.301 -12.944  1.00  0.00      X1  
ATOM   3690  HG1 ARG   230      15.082   3.204 -13.472  1.00  0.00      X1  
ATOM   3691  HG2 ARG   230      15.941   1.666 -13.719  1.00  0.00      X1  
ATOM   3692  CD  ARG   230      16.521   2.695 -11.915  1.00  0.00      X1  
ATOM   3693  HD1 ARG   230      17.104   1.806 -11.588  1.00  0.00      X1  
ATOM   3694  HD2 ARG   230      16.058   3.157 -11.015  1.00  0.00      X1  
ATOM   3695  NE  ARG   230      17.378   3.733 -12.563  1.00  0.00      X1  
ATOM   3696  HE  ARG   230      16.942   4.627 -12.769  1.00  0.00      X1  
ATOM   3697  CZ  ARG   230      18.691   3.784 -12.444  1.00  0.00      X1  
ATOM   3698  NH1 ARG   230      19.424   2.707 -12.400  1.00  0.00      X1  
ATOM   3699 HH11 ARG   230      19.041   1.944 -12.917  1.00  0.00      X1  
ATOM   3700 HH12 ARG   230      20.425   2.857 -12.364  1.00  0.00      X1  
ATOM   3701  NH2 ARG   230      19.283   4.949 -12.422  1.00  0.00      X1  
ATOM   3702 HH21 ARG   230      20.272   4.993 -12.368  1.00  0.00      X1  
ATOM   3703 HH22 ARG   230      18.656   5.747 -12.343  1.00  0.00      X1  
ATOM   3704  C   ARG   230      13.220   3.732 -11.715  1.00  0.00      X1  
ATOM   3705  O   ARG   230      13.913   4.638 -11.262  1.00  0.00      X1  
ATOM   3706  N   SER   231      12.240   4.007 -12.596  1.00  0.00      X1  
ATOM   3707  HN  SER   231      11.688   3.256 -12.952  1.00  0.00      X1  
ATOM   3708  CA  SER   231      11.919   5.371 -13.021  1.00  0.00      X1  
ATOM   3709  HA  SER   231      12.839   5.811 -13.376  1.00  0.00      X1  
ATOM   3710  CB  SER   231      10.915   5.414 -14.201  1.00  0.00      X1  
ATOM   3711  HB1 SER   231      11.315   4.788 -15.031  1.00  0.00      X1  
ATOM   3712  HB2 SER   231      10.824   6.457 -14.582  1.00  0.00      X1  
ATOM   3713  OG  SER   231       9.620   4.943 -13.836  1.00  0.00      X1  
ATOM   3714  HG1 SER   231       9.697   4.017 -13.532  1.00  0.00      X1  
ATOM   3715  C   SER   231      11.446   6.273 -11.880  1.00  0.00      X1  
ATOM   3716  O   SER   231      11.793   7.452 -11.794  1.00  0.00      X1  
ATOM   3717  N   TYR   232      10.666   5.716 -10.939  1.00  0.00      X1  
ATOM   3718  HN  TYR   232      10.385   4.766 -11.044  1.00  0.00      X1  
ATOM   3719  CA  TYR   232      10.340   6.329  -9.666  1.00  0.00      X1  
ATOM   3720  HA  TYR   232       9.926   7.306  -9.877  1.00  0.00      X1  
ATOM   3721  CB  TYR   232       9.200   5.493  -9.005  1.00  0.00      X1  
ATOM   3722  HB1 TYR   232       9.373   4.416  -9.200  1.00  0.00      X1  
ATOM   3723  HB2 TYR   232       8.233   5.752  -9.487  1.00  0.00      X1  
ATOM   3724  CG  TYR   232       9.057   5.644  -7.517  1.00  0.00      X1  
ATOM   3725  CD1 TYR   232       8.123   6.541  -6.978  1.00  0.00      X1  
ATOM   3726  HD1 TYR   232       7.536   7.160  -7.640  1.00  0.00      X1  
ATOM   3727  CE1 TYR   232       7.908   6.595  -5.595  1.00  0.00      X1  
ATOM   3728  HE1 TYR   232       7.160   7.257  -5.184  1.00  0.00      X1  
ATOM   3729  CZ  TYR   232       8.626   5.745  -4.748  1.00  0.00      X1  
ATOM   3730  OH  TYR   232       8.365   5.740  -3.370  1.00  0.00      X1  
ATOM   3731  HH  TYR   232       7.455   6.096  -3.240  1.00  0.00      X1  
ATOM   3732  CD2 TYR   232       9.793   4.817  -6.650  1.00  0.00      X1  
ATOM   3733  HD2 TYR   232      10.505   4.111  -7.054  1.00  0.00      X1  
ATOM   3734  CE2 TYR   232       9.590   4.880  -5.266  1.00  0.00      X1  
ATOM   3735  HE2 TYR   232      10.144   4.237  -4.599  1.00  0.00      X1  
ATOM   3736  C   TYR   232      11.569   6.618  -8.788  1.00  0.00      X1  
ATOM   3737  O   TYR   232      11.724   7.717  -8.257  1.00  0.00      X1  
ATOM   3738  N   VAL   233      12.520   5.666  -8.686  1.00  0.00      X1  
ATOM   3739  HN  VAL   233      12.355   4.764  -9.088  1.00  0.00      X1  
ATOM   3740  CA  VAL   233      13.813   5.865  -8.033  1.00  0.00      X1  
ATOM   3741  HA  VAL   233      13.614   6.192  -7.024  1.00  0.00      X1  
ATOM   3742  CB  VAL   233      14.617   4.570  -7.924  1.00  0.00      X1  
ATOM   3743  HB  VAL   233      14.819   4.154  -8.937  1.00  0.00      X1  
ATOM   3744  CG1 VAL   233      15.961   4.836  -7.215  1.00  0.00      X1  
ATOM   3745 HG11 VAL   233      15.789   5.330  -6.235  1.00  0.00      X1  
ATOM   3746 HG12 VAL   233      16.631   5.475  -7.826  1.00  0.00      X1  
ATOM   3747 HG13 VAL   233      16.488   3.882  -7.028  1.00  0.00      X1  
ATOM   3748  CG2 VAL   233      13.806   3.535  -7.119  1.00  0.00      X1  
ATOM   3749 HG21 VAL   233      12.860   3.262  -7.628  1.00  0.00      X1  
ATOM   3750 HG22 VAL   233      13.558   3.934  -6.114  1.00  0.00      X1  
ATOM   3751 HG23 VAL   233      14.394   2.602  -6.988  1.00  0.00      X1  
ATOM   3752  C   VAL   233      14.647   6.971  -8.688  1.00  0.00      X1  
ATOM   3753  O   VAL   233      15.211   7.836  -8.019  1.00  0.00      X1  
ATOM   3754  N   ASP   234      14.684   7.020 -10.033  1.00  0.00      X1  
ATOM   3755  HN  ASP   234      14.295   6.257 -10.558  1.00  0.00      X1  
ATOM   3756  CA  ASP   234      15.280   8.102 -10.798  1.00  0.00      X1  
ATOM   3757  HA  ASP   234      16.310   8.198 -10.478  1.00  0.00      X1  
ATOM   3758  CB  ASP   234      15.228   7.781 -12.316  1.00  0.00      X1  
ATOM   3759  HB1 ASP   234      15.477   8.684 -12.913  1.00  0.00      X1  
ATOM   3760  HB2 ASP   234      14.223   7.429 -12.611  1.00  0.00      X1  
ATOM   3761  CG  ASP   234      16.248   6.733 -12.678  1.00  0.00      X1  
ATOM   3762  OD1 ASP   234      15.989   5.902 -13.586  1.00  0.00      X1  
ATOM   3763  OD2 ASP   234      17.393   6.784 -12.160  1.00  0.00      X1  
ATOM   3764  C   ASP   234      14.652   9.468 -10.505  1.00  0.00      X1  
ATOM   3765  O   ASP   234      15.357  10.460 -10.364  1.00  0.00      X1  
ATOM   3766  N   MET   235      13.317   9.572 -10.349  1.00  0.00      X1  
ATOM   3767  HN  MET   235      12.733   8.779 -10.528  1.00  0.00      X1  
ATOM   3768  CA  MET   235      12.686  10.769  -9.806  1.00  0.00      X1  
ATOM   3769  HA  MET   235      13.004  11.603 -10.418  1.00  0.00      X1  
ATOM   3770  CB  MET   235      11.143  10.693  -9.886  1.00  0.00      X1  
ATOM   3771  HB1 MET   235      10.709  11.530  -9.293  1.00  0.00      X1  
ATOM   3772  HB2 MET   235      10.786   9.744  -9.430  1.00  0.00      X1  
ATOM   3773  CG  MET   235      10.616  10.803 -11.326  1.00  0.00      X1  
ATOM   3774  HG1 MET   235      11.008   9.944 -11.913  1.00  0.00      X1  
ATOM   3775  HG2 MET   235      11.039  11.724 -11.783  1.00  0.00      X1  
ATOM   3776  SD  MET   235       8.804  10.836 -11.466  1.00  0.00      X1  
ATOM   3777  CE  MET   235       8.539  12.395 -10.566  1.00  0.00      X1  
ATOM   3778  HE1 MET   235       9.291  13.166 -10.842  1.00  0.00      X1  
ATOM   3779  HE2 MET   235       8.602  12.239  -9.468  1.00  0.00      X1  
ATOM   3780  HE3 MET   235       7.533  12.813 -10.779  1.00  0.00      X1  
ATOM   3781  C   MET   235      13.087  11.143  -8.380  1.00  0.00      X1  
ATOM   3782  O   MET   235      13.297  12.314  -8.058  1.00  0.00      X1  
ATOM   3783  N   TYR   236      13.185  10.141  -7.489  1.00  0.00      X1  
ATOM   3784  HN  TYR   236      12.938   9.215  -7.787  1.00  0.00      X1  
ATOM   3785  CA  TYR   236      13.605  10.266  -6.104  1.00  0.00      X1  
ATOM   3786  HA  TYR   236      12.932  10.953  -5.608  1.00  0.00      X1  
ATOM   3787  CB  TYR   236      13.549   8.841  -5.482  1.00  0.00      X1  
ATOM   3788  HB1 TYR   236      14.536   8.431  -5.180  1.00  0.00      X1  
ATOM   3789  HB2 TYR   236      13.142   8.130  -6.230  1.00  0.00      X1  
ATOM   3790  CG  TYR   236      12.640   8.789  -4.300  1.00  0.00      X1  
ATOM   3791  CD1 TYR   236      13.149   9.034  -3.017  1.00  0.00      X1  
ATOM   3792  HD1 TYR   236      14.179   9.338  -2.908  1.00  0.00      X1  
ATOM   3793  CE1 TYR   236      12.346   8.831  -1.886  1.00  0.00      X1  
ATOM   3794  HE1 TYR   236      12.763   8.968  -0.902  1.00  0.00      X1  
ATOM   3795  CZ  TYR   236      11.012   8.443  -2.041  1.00  0.00      X1  
ATOM   3796  OH  TYR   236      10.193   8.225  -0.921  1.00  0.00      X1  
ATOM   3797  HH  TYR   236      10.768   8.169  -0.152  1.00  0.00      X1  
ATOM   3798  CD2 TYR   236      11.305   8.385  -4.445  1.00  0.00      X1  
ATOM   3799  HD2 TYR   236      10.907   8.170  -5.428  1.00  0.00      X1  
ATOM   3800  CE2 TYR   236      10.487   8.248  -3.317  1.00  0.00      X1  
ATOM   3801  HE2 TYR   236       9.455   7.963  -3.429  1.00  0.00      X1  
ATOM   3802  C   TYR   236      15.025  10.806  -5.927  1.00  0.00      X1  
ATOM   3803  O   TYR   236      15.282  11.741  -5.164  1.00  0.00      X1  
ATOM   3804  N   LEU   237      15.987  10.237  -6.671  1.00  0.00      X1  
ATOM   3805  HN  LEU   237      15.750   9.454  -7.259  1.00  0.00      X1  
ATOM   3806  CA  LEU   237      17.400  10.517  -6.492  1.00  0.00      X1  
ATOM   3807  HA  LEU   237      17.598  10.879  -5.493  1.00  0.00      X1  
ATOM   3808  CB  LEU   237      18.212   9.223  -6.761  1.00  0.00      X1  
ATOM   3809  HB1 LEU   237      19.297   9.435  -6.623  1.00  0.00      X1  
ATOM   3810  HB2 LEU   237      18.060   8.895  -7.814  1.00  0.00      X1  
ATOM   3811  CG  LEU   237      17.848   8.042  -5.843  1.00  0.00      X1  
ATOM   3812  HG  LEU   237      16.802   7.715  -6.052  1.00  0.00      X1  
ATOM   3813  CD1 LEU   237      18.771   6.853  -6.119  1.00  0.00      X1  
ATOM   3814 HD11 LEU   237      19.826   7.127  -5.902  1.00  0.00      X1  
ATOM   3815 HD12 LEU   237      18.696   6.551  -7.185  1.00  0.00      X1  
ATOM   3816 HD13 LEU   237      18.491   5.985  -5.485  1.00  0.00      X1  
ATOM   3817  CD2 LEU   237      17.933   8.452  -4.375  1.00  0.00      X1  
ATOM   3818 HD21 LEU   237      17.150   9.199  -4.132  1.00  0.00      X1  
ATOM   3819 HD22 LEU   237      18.925   8.900  -4.151  1.00  0.00      X1  
ATOM   3820 HD23 LEU   237      17.790   7.582  -3.705  1.00  0.00      X1  
ATOM   3821  C   LEU   237      17.912  11.568  -7.448  1.00  0.00      X1  
ATOM   3822  O   LEU   237      18.956  12.177  -7.219  1.00  0.00      X1  
ATOM   3823  N   LYS   238      17.149  11.805  -8.529  1.00  0.00      X1  
ATOM   3824  HN  LYS   238      16.278  11.318  -8.583  1.00  0.00      X1  
ATOM   3825  CA  LYS   238      17.480  12.485  -9.768  1.00  0.00      X1  
ATOM   3826  HA  LYS   238      17.442  11.699 -10.505  1.00  0.00      X1  
ATOM   3827  CB  LYS   238      16.367  13.501 -10.142  1.00  0.00      X1  
ATOM   3828  HB1 LYS   238      16.322  14.291  -9.360  1.00  0.00      X1  
ATOM   3829  HB2 LYS   238      15.387  12.973 -10.108  1.00  0.00      X1  
ATOM   3830  CG  LYS   238      16.512  14.161 -11.525  1.00  0.00      X1  
ATOM   3831  HG1 LYS   238      17.453  14.739 -11.576  1.00  0.00      X1  
ATOM   3832  HG2 LYS   238      15.689  14.906 -11.634  1.00  0.00      X1  
ATOM   3833  CD  LYS   238      16.430  13.171 -12.706  1.00  0.00      X1  
ATOM   3834  HD1 LYS   238      15.453  13.350 -13.215  1.00  0.00      X1  
ATOM   3835  HD2 LYS   238      16.390  12.122 -12.341  1.00  0.00      X1  
ATOM   3836  CE  LYS   238      17.531  13.312 -13.775  1.00  0.00      X1  
ATOM   3837  HE1 LYS   238      17.686  14.364 -14.079  1.00  0.00      X1  
ATOM   3838  HE2 LYS   238      17.231  12.743 -14.679  1.00  0.00      X1  
ATOM   3839  NZ  LYS   238      18.831  12.768 -13.335  1.00  0.00      X1  
ATOM   3840  HZ1 LYS   238      18.721  12.012 -12.636  1.00  0.00      X1  
ATOM   3841  HZ2 LYS   238      19.432  13.539 -12.929  1.00  0.00      X1  
ATOM   3842  HZ3 LYS   238      19.306  12.367 -14.186  1.00  0.00      X1  
ATOM   3843  C   LYS   238      18.886  13.040  -9.935  1.00  0.00      X1  
ATOM   3844  O   LYS   238      19.762  12.373 -10.485  1.00  0.00      X1  
ATOM   3845  N   ASP   239      19.125  14.278  -9.477  1.00  0.00      X1  
ATOM   3846  HN  ASP   239      18.390  14.796  -9.051  1.00  0.00      X1  
ATOM   3847  CA  ASP   239      20.413  14.924  -9.561  1.00  0.00      X1  
ATOM   3848  HA  ASP   239      21.159  14.239  -9.944  1.00  0.00      X1  
ATOM   3849  CB  ASP   239      20.325  16.165 -10.484  1.00  0.00      X1  
ATOM   3850  HB1 ASP   239      21.340  16.596 -10.609  1.00  0.00      X1  
ATOM   3851  HB2 ASP   239      19.679  16.932 -10.026  1.00  0.00      X1  
ATOM   3852  CG  ASP   239      19.794  15.838 -11.855  1.00  0.00      X1  
ATOM   3853  OD1 ASP   239      20.250  14.852 -12.484  1.00  0.00      X1  
ATOM   3854  OD2 ASP   239      18.967  16.628 -12.385  1.00  0.00      X1  
ATOM   3855  C   ASP   239      20.885  15.348  -8.169  1.00  0.00      X1  
ATOM   3856  O   ASP   239      21.626  16.324  -8.034  1.00  0.00      X1  
ATOM   3857  N   LYS   240      20.452  14.666  -7.082  1.00  0.00      X1  
ATOM   3858  HN  LYS   240      19.866  13.855  -7.179  1.00  0.00      X1  
ATOM   3859  CA  LYS   240      20.902  14.986  -5.731  1.00  0.00      X1  
ATOM   3860  HA  LYS   240      20.665  16.028  -5.566  1.00  0.00      X1  
ATOM   3861  CB  LYS   240      20.154  14.184  -4.618  1.00  0.00      X1  
ATOM   3862  HB1 LYS   240      20.200  13.104  -4.882  1.00  0.00      X1  
ATOM   3863  HB2 LYS   240      19.083  14.478  -4.634  1.00  0.00      X1  
ATOM   3864  CG  LYS   240      20.718  14.368  -3.189  1.00  0.00      X1  
ATOM   3865  HG1 LYS   240      20.704  15.450  -2.923  1.00  0.00      X1  
ATOM   3866  HG2 LYS   240      21.780  14.030  -3.167  1.00  0.00      X1  
ATOM   3867  CD  LYS   240      19.990  13.575  -2.082  1.00  0.00      X1  
ATOM   3868  HD1 LYS   240      19.912  12.514  -2.405  1.00  0.00      X1  
ATOM   3869  HD2 LYS   240      18.954  13.962  -1.960  1.00  0.00      X1  
ATOM   3870  CE  LYS   240      20.738  13.670  -0.740  1.00  0.00      X1  
ATOM   3871  HE1 LYS   240      20.577  14.673  -0.289  1.00  0.00      X1  
ATOM   3872  HE2 LYS   240      21.830  13.527  -0.902  1.00  0.00      X1  
ATOM   3873  NZ  LYS   240      20.305  12.648   0.231  1.00  0.00      X1  
ATOM   3874  HZ1 LYS   240      20.486  11.681  -0.131  1.00  0.00      X1  
ATOM   3875  HZ2 LYS   240      19.305  12.773   0.518  1.00  0.00      X1  
ATOM   3876  HZ3 LYS   240      20.910  12.758   1.094  1.00  0.00      X1  
ATOM   3877  C   LYS   240      22.415  14.871  -5.569  1.00  0.00      X1  
ATOM   3878  O   LYS   240      23.053  13.970  -6.112  1.00  0.00      X1  
ATOM   3879  N   LEU   241      23.041  15.806  -4.837  1.00  0.00      X1  
ATOM   3880  HN  LEU   241      22.542  16.539  -4.385  1.00  0.00      X1  
ATOM   3881  CA  LEU   241      24.471  15.828  -4.652  1.00  0.00      X1  
ATOM   3882  HA  LEU   241      24.951  15.260  -5.433  1.00  0.00      X1  
ATOM   3883  CB  LEU   241      25.063  17.266  -4.688  1.00  0.00      X1  
ATOM   3884  HB1 LEU   241      26.165  17.181  -4.540  1.00  0.00      X1  
ATOM   3885  HB2 LEU   241      24.650  17.849  -3.837  1.00  0.00      X1  
ATOM   3886  CG  LEU   241      24.854  18.094  -5.982  1.00  0.00      X1  
ATOM   3887  HG  LEU   241      25.604  18.925  -5.940  1.00  0.00      X1  
ATOM   3888  CD1 LEU   241      25.133  17.290  -7.258  1.00  0.00      X1  
ATOM   3889 HD11 LEU   241      24.386  16.477  -7.378  1.00  0.00      X1  
ATOM   3890 HD12 LEU   241      26.151  16.846  -7.224  1.00  0.00      X1  
ATOM   3891 HD13 LEU   241      25.068  17.949  -8.150  1.00  0.00      X1  
ATOM   3892  CD2 LEU   241      23.475  18.772  -6.057  1.00  0.00      X1  
ATOM   3893 HD21 LEU   241      23.275  19.342  -5.123  1.00  0.00      X1  
ATOM   3894 HD22 LEU   241      22.675  18.018  -6.196  1.00  0.00      X1  
ATOM   3895 HD23 LEU   241      23.446  19.479  -6.913  1.00  0.00      X1  
ATOM   3896  C   LEU   241      24.857  15.165  -3.341  1.00  0.00      X1  
ATOM   3897  O   LEU   241      24.222  15.344  -2.304  1.00  0.00      X1  
ATOM   3898  N   ASP   242      25.956  14.392  -3.365  1.00  0.00      X1  
ATOM   3899  HN  ASP   242      26.397  14.187  -4.242  1.00  0.00      X1  
ATOM   3900  CA  ASP   242      26.757  14.068  -2.204  1.00  0.00      X1  
ATOM   3901  HA  ASP   242      26.090  13.694  -1.437  1.00  0.00      X1  
ATOM   3902  CB  ASP   242      27.734  12.902  -2.605  1.00  0.00      X1  
ATOM   3903  HB1 ASP   242      28.153  13.142  -3.605  1.00  0.00      X1  
ATOM   3904  HB2 ASP   242      27.129  11.980  -2.719  1.00  0.00      X1  
ATOM   3905  CG  ASP   242      28.941  12.557  -1.749  1.00  0.00      X1  
ATOM   3906  OD1 ASP   242      29.484  11.437  -1.942  1.00  0.00      X1  
ATOM   3907  OD2 ASP   242      29.479  13.406  -1.012  1.00  0.00      X1  
ATOM   3908  C   ASP   242      27.371  15.356  -1.627  1.00  0.00      X1  
ATOM   3909  O   ASP   242      27.642  16.322  -2.349  1.00  0.00      X1  
ATOM   3910  N   GLU   243      27.593  15.417  -0.304  1.00  0.00      X1  
ATOM   3911  HN  GLU   243      27.365  14.635   0.269  1.00  0.00      X1  
ATOM   3912  CA  GLU   243      28.256  16.505   0.387  1.00  0.00      X1  
ATOM   3913  HA  GLU   243      27.629  17.382   0.293  1.00  0.00      X1  
ATOM   3914  CB  GLU   243      28.414  16.166   1.888  1.00  0.00      X1  
ATOM   3915  HB1 GLU   243      27.431  16.312   2.377  1.00  0.00      X1  
ATOM   3916  HB2 GLU   243      29.108  16.899   2.358  1.00  0.00      X1  
ATOM   3917  CG  GLU   243      28.866  14.709   2.180  1.00  0.00      X1  
ATOM   3918  HG1 GLU   243      29.729  14.429   1.542  1.00  0.00      X1  
ATOM   3919  HG2 GLU   243      28.038  14.000   1.970  1.00  0.00      X1  
ATOM   3920  CD  GLU   243      29.290  14.502   3.617  1.00  0.00      X1  
ATOM   3921  OE1 GLU   243      29.435  15.501   4.368  1.00  0.00      X1  
ATOM   3922  OE2 GLU   243      29.535  13.332   4.013  1.00  0.00      X1  
ATOM   3923  C   GLU   243      29.612  16.896  -0.181  1.00  0.00      X1  
ATOM   3924  O   GLU   243      29.973  18.071  -0.232  1.00  0.00      X1  
ATOM   3925  N   THR   244      30.372  15.911  -0.674  1.00  0.00      X1  
ATOM   3926  HN  THR   244      30.002  14.966  -0.649  1.00  0.00      X1  
ATOM   3927  CA  THR   244      31.685  16.074  -1.277  1.00  0.00      X1  
ATOM   3928  HA  THR   244      32.242  16.753  -0.650  1.00  0.00      X1  
ATOM   3929  CB  THR   244      32.491  14.782  -1.351  1.00  0.00      X1  
ATOM   3930  HB  THR   244      33.496  14.992  -1.791  1.00  0.00      X1  
ATOM   3931  OG1 THR   244      31.849  13.761  -2.109  1.00  0.00      X1  
ATOM   3932  HG1 THR   244      30.998  13.590  -1.634  1.00  0.00      X1  
ATOM   3933  CG2 THR   244      32.688  14.219   0.061  1.00  0.00      X1  
ATOM   3934 HG21 THR   244      31.722  13.886   0.499  1.00  0.00      X1  
ATOM   3935 HG22 THR   244      33.126  14.985   0.734  1.00  0.00      X1  
ATOM   3936 HG23 THR   244      33.366  13.342   0.041  1.00  0.00      X1  
ATOM   3937  C   THR   244      31.634  16.703  -2.660  1.00  0.00      X1  
ATOM   3938  O   THR   244      32.651  17.159  -3.177  1.00  0.00      X1  
ATOM   3939  N   GLY   245      30.445  16.792  -3.290  1.00  0.00      X1  
ATOM   3940  HN  GLY   245      29.630  16.423  -2.837  1.00  0.00      X1  
ATOM   3941  CA  GLY   245      30.244  17.640  -4.465  1.00  0.00      X1  
ATOM   3942  HA1 GLY   245      31.074  18.322  -4.592  1.00  0.00      X1  
ATOM   3943  HA2 GLY   245      29.317  18.171  -4.302  1.00  0.00      X1  
ATOM   3944  C   GLY   245      30.082  16.908  -5.766  1.00  0.00      X1  
ATOM   3945  O   GLY   245      30.338  17.469  -6.829  1.00  0.00      X1  
ATOM   3946  N   ASN   246      29.647  15.642  -5.740  1.00  0.00      X1  
ATOM   3947  HN  ASN   246      29.496  15.193  -4.864  1.00  0.00      X1  
ATOM   3948  CA  ASN   246      29.375  14.852  -6.931  1.00  0.00      X1  
ATOM   3949  HA  ASN   246      29.447  15.473  -7.814  1.00  0.00      X1  
ATOM   3950  CB  ASN   246      30.330  13.632  -7.088  1.00  0.00      X1  
ATOM   3951  HB1 ASN   246      30.128  13.104  -8.043  1.00  0.00      X1  
ATOM   3952  HB2 ASN   246      30.160  12.922  -6.253  1.00  0.00      X1  
ATOM   3953  CG  ASN   246      31.799  14.053  -7.016  1.00  0.00      X1  
ATOM   3954  OD1 ASN   246      32.312  14.436  -5.963  1.00  0.00      X1  
ATOM   3955  ND2 ASN   246      32.544  13.927  -8.134  1.00  0.00      X1  
ATOM   3956 HD21 ASN   246      33.490  14.260  -8.104  1.00  0.00      X1  
ATOM   3957 HD22 ASN   246      32.158  13.512  -8.960  1.00  0.00      X1  
ATOM   3958  C   ASN   246      27.931  14.376  -6.846  1.00  0.00      X1  
ATOM   3959  O   ASN   246      27.413  14.127  -5.759  1.00  0.00      X1  
ATOM   3960  N   SER   247      27.204  14.271  -7.973  1.00  0.00      X1  
ATOM   3961  HN  SER   247      27.606  14.475  -8.875  1.00  0.00      X1  
ATOM   3962  CA  SER   247      25.846  13.731  -7.977  1.00  0.00      X1  
ATOM   3963  HA  SER   247      25.303  14.271  -7.219  1.00  0.00      X1  
ATOM   3964  CB  SER   247      25.066  13.995  -9.297  1.00  0.00      X1  
ATOM   3965  HB1 SER   247      25.037  15.098  -9.456  1.00  0.00      X1  
ATOM   3966  HB2 SER   247      24.014  13.643  -9.207  1.00  0.00      X1  
ATOM   3967  OG  SER   247      25.686  13.401 -10.439  1.00  0.00      X1  
ATOM   3968  HG1 SER   247      25.415  12.455 -10.422  1.00  0.00      X1  
ATOM   3969  C   SER   247      25.768  12.263  -7.562  1.00  0.00      X1  
ATOM   3970  O   SER   247      26.658  11.465  -7.846  1.00  0.00      X1  
ATOM   3971  N   LEU   248      24.709  11.871  -6.826  1.00  0.00      X1  
ATOM   3972  HN  LEU   248      24.008  12.541  -6.557  1.00  0.00      X1  
ATOM   3973  CA  LEU   248      24.526  10.519  -6.324  1.00  0.00      X1  
ATOM   3974  HA  LEU   248      25.412  10.289  -5.752  1.00  0.00      X1  
ATOM   3975  CB  LEU   248      23.300  10.398  -5.391  1.00  0.00      X1  
ATOM   3976  HB1 LEU   248      23.080   9.330  -5.167  1.00  0.00      X1  
ATOM   3977  HB2 LEU   248      22.413  10.815  -5.920  1.00  0.00      X1  
ATOM   3978  CG  LEU   248      23.450  11.108  -4.033  1.00  0.00      X1  
ATOM   3979  HG  LEU   248      23.666  12.189  -4.209  1.00  0.00      X1  
ATOM   3980  CD1 LEU   248      22.129  11.000  -3.270  1.00  0.00      X1  
ATOM   3981 HD11 LEU   248      21.899   9.939  -3.033  1.00  0.00      X1  
ATOM   3982 HD12 LEU   248      21.293  11.409  -3.874  1.00  0.00      X1  
ATOM   3983 HD13 LEU   248      22.196  11.563  -2.317  1.00  0.00      X1  
ATOM   3984  CD2 LEU   248      24.581  10.519  -3.175  1.00  0.00      X1  
ATOM   3985 HD21 LEU   248      25.567  10.632  -3.669  1.00  0.00      X1  
ATOM   3986 HD22 LEU   248      24.402   9.440  -2.979  1.00  0.00      X1  
ATOM   3987 HD23 LEU   248      24.629  11.041  -2.195  1.00  0.00      X1  
ATOM   3988  C   LEU   248      24.451   9.432  -7.383  1.00  0.00      X1  
ATOM   3989  O   LEU   248      23.915   9.618  -8.476  1.00  0.00      X1  
ATOM   3990  N   LYS   249      25.014   8.259  -7.055  1.00  0.00      X1  
ATOM   3991  HN  LYS   249      25.344   8.096  -6.131  1.00  0.00      X1  
ATOM   3992  CA  LYS   249      25.253   7.185  -7.987  1.00  0.00      X1  
ATOM   3993  HA  LYS   249      24.879   7.443  -8.970  1.00  0.00      X1  
ATOM   3994  CB  LYS   249      26.769   6.837  -8.070  1.00  0.00      X1  
ATOM   3995  HB1 LYS   249      26.919   6.255  -9.008  1.00  0.00      X1  
ATOM   3996  HB2 LYS   249      27.072   6.180  -7.224  1.00  0.00      X1  
ATOM   3997  CG  LYS   249      27.734   8.047  -8.077  1.00  0.00      X1  
ATOM   3998  HG1 LYS   249      27.279   8.904  -8.619  1.00  0.00      X1  
ATOM   3999  HG2 LYS   249      28.638   7.743  -8.652  1.00  0.00      X1  
ATOM   4000  CD  LYS   249      28.217   8.472  -6.673  1.00  0.00      X1  
ATOM   4001  HD1 LYS   249      28.616   7.564  -6.170  1.00  0.00      X1  
ATOM   4002  HD2 LYS   249      27.362   8.828  -6.061  1.00  0.00      X1  
ATOM   4003  CE  LYS   249      29.297   9.568  -6.671  1.00  0.00      X1  
ATOM   4004  HE1 LYS   249      28.848  10.562  -6.880  1.00  0.00      X1  
ATOM   4005  HE2 LYS   249      30.078   9.356  -7.429  1.00  0.00      X1  
ATOM   4006  NZ  LYS   249      29.944   9.606  -5.351  1.00  0.00      X1  
ATOM   4007  HZ1 LYS   249      30.666   8.844  -5.282  1.00  0.00      X1  
ATOM   4008  HZ2 LYS   249      29.237   9.376  -4.607  1.00  0.00      X1  
ATOM   4009  HZ3 LYS   249      30.394  10.522  -5.106  1.00  0.00      X1  
ATOM   4010  C   LYS   249      24.481   5.985  -7.466  1.00  0.00      X1  
ATOM   4011  O   LYS   249      24.720   5.503  -6.357  1.00  0.00      X1  
ATOM   4012  N   VAL   250      23.523   5.468  -8.249  1.00  0.00      X1  
ATOM   4013  HN  VAL   250      23.405   5.814  -9.189  1.00  0.00      X1  
ATOM   4014  CA  VAL   250      22.609   4.427  -7.815  1.00  0.00      X1  
ATOM   4015  HA  VAL   250      22.767   4.236  -6.766  1.00  0.00      X1  
ATOM   4016  CB  VAL   250      21.139   4.843  -7.960  1.00  0.00      X1  
ATOM   4017  HB  VAL   250      21.038   5.826  -7.439  1.00  0.00      X1  
ATOM   4018  CG1 VAL   250      20.714   5.047  -9.422  1.00  0.00      X1  
ATOM   4019 HG11 VAL   250      20.753   4.091  -9.982  1.00  0.00      X1  
ATOM   4020 HG12 VAL   250      21.354   5.795  -9.929  1.00  0.00      X1  
ATOM   4021 HG13 VAL   250      19.666   5.419  -9.462  1.00  0.00      X1  
ATOM   4022  CG2 VAL   250      20.186   3.840  -7.279  1.00  0.00      X1  
ATOM   4023 HG21 VAL   250      20.426   3.732  -6.202  1.00  0.00      X1  
ATOM   4024 HG22 VAL   250      20.228   2.844  -7.765  1.00  0.00      X1  
ATOM   4025 HG23 VAL   250      19.139   4.203  -7.362  1.00  0.00      X1  
ATOM   4026  C   VAL   250      22.939   3.142  -8.549  1.00  0.00      X1  
ATOM   4027  O   VAL   250      23.390   3.145  -9.695  1.00  0.00      X1  
ATOM   4028  N   ILE   251      22.789   1.988  -7.880  1.00  0.00      X1  
ATOM   4029  HN  ILE   251      22.517   2.010  -6.914  1.00  0.00      X1  
ATOM   4030  CA  ILE   251      22.959   0.678  -8.482  1.00  0.00      X1  
ATOM   4031  HA  ILE   251      23.340   0.771  -9.491  1.00  0.00      X1  
ATOM   4032  CB  ILE   251      23.844  -0.285  -7.691  1.00  0.00      X1  
ATOM   4033  HB  ILE   251      23.287  -0.709  -6.818  1.00  0.00      X1  
ATOM   4034  CG2 ILE   251      24.242  -1.459  -8.611  1.00  0.00      X1  
ATOM   4035 HG21 ILE   251      24.845  -1.095  -9.468  1.00  0.00      X1  
ATOM   4036 HG22 ILE   251      23.355  -1.991  -9.007  1.00  0.00      X1  
ATOM   4037 HG23 ILE   251      24.851  -2.192  -8.040  1.00  0.00      X1  
ATOM   4038  CG1 ILE   251      25.106   0.368  -7.086  1.00  0.00      X1  
ATOM   4039 HG11 ILE   251      25.744  -0.467  -6.727  1.00  0.00      X1  
ATOM   4040 HG12 ILE   251      24.810   0.954  -6.191  1.00  0.00      X1  
ATOM   4041  CD  ILE   251      25.931   1.251  -8.026  1.00  0.00      X1  
ATOM   4042  HD1 ILE   251      25.418   2.210  -8.232  1.00  0.00      X1  
ATOM   4043  HD2 ILE   251      26.122   0.742  -8.991  1.00  0.00      X1  
ATOM   4044  HD3 ILE   251      26.905   1.506  -7.558  1.00  0.00      X1  
ATOM   4045  C   ILE   251      21.574   0.080  -8.538  1.00  0.00      X1  
ATOM   4046  O   ILE   251      20.841   0.131  -7.553  1.00  0.00      X1  
ATOM   4047  N   HSD   252      21.167  -0.482  -9.686  1.00  0.00      X1  
ATOM   4048  HN  HSD   252      21.756  -0.495 -10.498  1.00  0.00      X1  
ATOM   4049  CA  HSD   252      19.847  -1.053  -9.853  1.00  0.00      X1  
ATOM   4050  HA  HSD   252      19.292  -1.017  -8.924  1.00  0.00      X1  
ATOM   4051  CB  HSD   252      19.066  -0.257 -10.922  1.00  0.00      X1  
ATOM   4052  HB1 HSD   252      19.717  -0.150 -11.817  1.00  0.00      X1  
ATOM   4053  HB2 HSD   252      18.879   0.765 -10.533  1.00  0.00      X1  
ATOM   4054  ND1 HSD   252      17.315  -0.860 -12.657  1.00  0.00      X1  
ATOM   4055  HD1 HSD   252      17.755  -0.383 -13.425  1.00  0.00      X1  
ATOM   4056  CG  HSD   252      17.766  -0.876 -11.357  1.00  0.00      X1  
ATOM   4057  CE1 HSD   252      16.161  -1.563 -12.690  1.00  0.00      X1  
ATOM   4058  HE1 HSD   252      15.571  -1.711 -13.599  1.00  0.00      X1  
ATOM   4059  NE2 HSD   252      15.844  -2.026 -11.499  1.00  0.00      X1  
ATOM   4060  CD2 HSD   252      16.853  -1.598 -10.658  1.00  0.00      X1  
ATOM   4061  HD2 HSD   252      16.816  -1.842  -9.603  1.00  0.00      X1  
ATOM   4062  C   HSD   252      19.909  -2.510 -10.269  1.00  0.00      X1  
ATOM   4063  O   HSD   252      20.659  -2.888 -11.171  1.00  0.00      X1  
ATOM   4064  N   GLU   253      19.105  -3.376  -9.635  1.00  0.00      X1  
ATOM   4065  HN  GLU   253      18.574  -3.104  -8.823  1.00  0.00      X1  
ATOM   4066  CA  GLU   253      18.828  -4.689 -10.176  1.00  0.00      X1  
ATOM   4067  HA  GLU   253      18.816  -4.624 -11.255  1.00  0.00      X1  
ATOM   4068  CB  GLU   253      19.922  -5.713  -9.771  1.00  0.00      X1  
ATOM   4069  HB1 GLU   253      20.112  -5.614  -8.678  1.00  0.00      X1  
ATOM   4070  HB2 GLU   253      20.858  -5.424 -10.298  1.00  0.00      X1  
ATOM   4071  CG  GLU   253      19.584  -7.196 -10.068  1.00  0.00      X1  
ATOM   4072  HG1 GLU   253      19.199  -7.297 -11.105  1.00  0.00      X1  
ATOM   4073  HG2 GLU   253      18.807  -7.552  -9.359  1.00  0.00      X1  
ATOM   4074  CD  GLU   253      20.771  -8.134  -9.940  1.00  0.00      X1  
ATOM   4075  OE1 GLU   253      21.938  -7.673  -9.874  1.00  0.00      X1  
ATOM   4076  OE2 GLU   253      20.527  -9.368  -9.949  1.00  0.00      X1  
ATOM   4077  C   GLU   253      17.442  -5.186  -9.807  1.00  0.00      X1  
ATOM   4078  O   GLU   253      17.036  -5.151  -8.647  1.00  0.00      X1  
ATOM   4079  N   GLN   254      16.678  -5.718 -10.782  1.00  0.00      X1  
ATOM   4080  HN  GLN   254      16.959  -5.668 -11.746  1.00  0.00      X1  
ATOM   4081  CA  GLN   254      15.591  -6.626 -10.475  1.00  0.00      X1  
ATOM   4082  HA  GLN   254      15.307  -6.491  -9.446  1.00  0.00      X1  
ATOM   4083  CB  GLN   254      14.269  -6.396 -11.270  1.00  0.00      X1  
ATOM   4084  HB1 GLN   254      13.696  -5.614 -10.725  1.00  0.00      X1  
ATOM   4085  HB2 GLN   254      13.648  -7.318 -11.231  1.00  0.00      X1  
ATOM   4086  CG  GLN   254      14.427  -5.905 -12.728  1.00  0.00      X1  
ATOM   4087  HG1 GLN   254      15.130  -6.573 -13.271  1.00  0.00      X1  
ATOM   4088  HG2 GLN   254      14.832  -4.871 -12.750  1.00  0.00      X1  
ATOM   4089  CD  GLN   254      13.104  -5.932 -13.500  1.00  0.00      X1  
ATOM   4090  OE1 GLN   254      12.969  -6.662 -14.487  1.00  0.00      X1  
ATOM   4091  NE2 GLN   254      12.088  -5.153 -13.078  1.00  0.00      X1  
ATOM   4092 HE21 GLN   254      12.176  -4.513 -12.304  1.00  0.00      X1  
ATOM   4093 HE22 GLN   254      11.229  -5.193 -13.596  1.00  0.00      X1  
ATOM   4094  C   GLN   254      16.098  -8.055 -10.513  1.00  0.00      X1  
ATOM   4095  O   GLN   254      16.545  -8.563 -11.541  1.00  0.00      X1  
ATOM   4096  N   VAL   255      16.101  -8.736  -9.349  1.00  0.00      X1  
ATOM   4097  HN  VAL   255      15.735  -8.302  -8.530  1.00  0.00      X1  
ATOM   4098  CA  VAL   255      16.614 -10.092  -9.185  1.00  0.00      X1  
ATOM   4099  HA  VAL   255      17.639 -10.113  -9.530  1.00  0.00      X1  
ATOM   4100  CB  VAL   255      16.602 -10.508  -7.714  1.00  0.00      X1  
ATOM   4101  HB  VAL   255      15.579 -10.387  -7.294  1.00  0.00      X1  
ATOM   4102  CG1 VAL   255      17.020 -11.984  -7.545  1.00  0.00      X1  
ATOM   4103 HG11 VAL   255      18.014 -12.166  -8.001  1.00  0.00      X1  
ATOM   4104 HG12 VAL   255      16.286 -12.686  -7.993  1.00  0.00      X1  
ATOM   4105 HG13 VAL   255      17.097 -12.242  -6.472  1.00  0.00      X1  
ATOM   4106  CG2 VAL   255      17.568  -9.592  -6.934  1.00  0.00      X1  
ATOM   4107 HG21 VAL   255      17.255  -8.528  -6.971  1.00  0.00      X1  
ATOM   4108 HG22 VAL   255      18.596  -9.672  -7.351  1.00  0.00      X1  
ATOM   4109 HG23 VAL   255      17.610  -9.897  -5.867  1.00  0.00      X1  
ATOM   4110  C   VAL   255      15.850 -11.099 -10.028  1.00  0.00      X1  
ATOM   4111  O   VAL   255      16.411 -11.962 -10.696  1.00  0.00      X1  
ATOM   4112  N   ASN   256      14.523 -10.969 -10.032  1.00  0.00      X1  
ATOM   4113  HN  ASN   256      14.098 -10.222  -9.527  1.00  0.00      X1  
ATOM   4114  CA  ASN   256      13.627 -11.818 -10.779  1.00  0.00      X1  
ATOM   4115  HA  ASN   256      14.059 -12.027 -11.748  1.00  0.00      X1  
ATOM   4116  CB  ASN   256      13.382 -13.161 -10.025  1.00  0.00      X1  
ATOM   4117  HB1 ASN   256      14.336 -13.732 -10.065  1.00  0.00      X1  
ATOM   4118  HB2 ASN   256      12.605 -13.777 -10.514  1.00  0.00      X1  
ATOM   4119  CG  ASN   256      12.987 -12.954  -8.569  1.00  0.00      X1  
ATOM   4120  OD1 ASN   256      12.271 -12.008  -8.236  1.00  0.00      X1  
ATOM   4121  ND2 ASN   256      13.507 -13.821  -7.672  1.00  0.00      X1  
ATOM   4122 HD21 ASN   256      14.068 -14.578  -7.994  1.00  0.00      X1  
ATOM   4123 HD22 ASN   256      13.438 -13.624  -6.693  1.00  0.00      X1  
ATOM   4124  C   ASN   256      12.397 -10.962 -11.038  1.00  0.00      X1  
ATOM   4125  O   ASN   256      12.505  -9.736 -11.081  1.00  0.00      X1  
ATOM   4126  N   HSD   257      11.201 -11.551 -11.203  1.00  0.00      X1  
ATOM   4127  HN  HSD   257      11.126 -12.544 -11.290  1.00  0.00      X1  
ATOM   4128  CA  HSD   257       9.997 -10.775 -11.446  1.00  0.00      X1  
ATOM   4129  HA  HSD   257      10.256  -9.829 -11.903  1.00  0.00      X1  
ATOM   4130  CB  HSD   257       9.054 -11.527 -12.416  1.00  0.00      X1  
ATOM   4131  HB1 HSD   257       9.645 -11.934 -13.266  1.00  0.00      X1  
ATOM   4132  HB2 HSD   257       8.330 -10.801 -12.846  1.00  0.00      X1  
ATOM   4133  ND1 HSD   257       8.687 -13.915 -11.607  1.00  0.00      X1  
ATOM   4134  HD1 HSD   257       9.594 -14.261 -11.879  1.00  0.00      X1  
ATOM   4135  CG  HSD   257       8.246 -12.623 -11.777  1.00  0.00      X1  
ATOM   4136  CE1 HSD   257       7.656 -14.624 -11.089  1.00  0.00      X1  
ATOM   4137  HE1 HSD   257       7.730 -15.686 -10.842  1.00  0.00      X1  
ATOM   4138  NE2 HSD   257       6.576 -13.876 -10.933  1.00  0.00      X1  
ATOM   4139  CD2 HSD   257       6.951 -12.614 -11.367  1.00  0.00      X1  
ATOM   4140  HD2 HSD   257       6.249 -11.791 -11.334  1.00  0.00      X1  
ATOM   4141  C   HSD   257       9.235 -10.475 -10.158  1.00  0.00      X1  
ATOM   4142  O   HSD   257       8.167  -9.867 -10.196  1.00  0.00      X1  
ATOM   4143  N   ARG   258       9.765 -10.866  -8.986  1.00  0.00      X1  
ATOM   4144  HN  ARG   258      10.620 -11.388  -8.952  1.00  0.00      X1  
ATOM   4145  CA  ARG   258       9.158 -10.565  -7.706  1.00  0.00      X1  
ATOM   4146  HA  ARG   258       8.196 -10.090  -7.844  1.00  0.00      X1  
ATOM   4147  CB  ARG   258       8.933 -11.868  -6.902  1.00  0.00      X1  
ATOM   4148  HB1 ARG   258       8.641 -11.601  -5.858  1.00  0.00      X1  
ATOM   4149  HB2 ARG   258       9.882 -12.444  -6.832  1.00  0.00      X1  
ATOM   4150  CG  ARG   258       7.812 -12.763  -7.472  1.00  0.00      X1  
ATOM   4151  HG1 ARG   258       8.171 -13.317  -8.367  1.00  0.00      X1  
ATOM   4152  HG2 ARG   258       6.966 -12.114  -7.796  1.00  0.00      X1  
ATOM   4153  CD  ARG   258       7.307 -13.735  -6.404  1.00  0.00      X1  
ATOM   4154  HD1 ARG   258       7.002 -13.143  -5.516  1.00  0.00      X1  
ATOM   4155  HD2 ARG   258       8.101 -14.466  -6.133  1.00  0.00      X1  
ATOM   4156  NE  ARG   258       6.101 -14.448  -6.906  1.00  0.00      X1  
ATOM   4157  HE  ARG   258       5.633 -14.153  -7.752  1.00  0.00      X1  
ATOM   4158  CZ  ARG   258       5.469 -15.409  -6.250  1.00  0.00      X1  
ATOM   4159  NH1 ARG   258       5.905 -15.903  -5.123  1.00  0.00      X1  
ATOM   4160 HH11 ARG   258       6.661 -15.437  -4.664  1.00  0.00      X1  
ATOM   4161 HH12 ARG   258       5.445 -16.700  -4.700  1.00  0.00      X1  
ATOM   4162  NH2 ARG   258       4.358 -15.844  -6.792  1.00  0.00      X1  
ATOM   4163 HH21 ARG   258       4.097 -15.418  -7.658  1.00  0.00      X1  
ATOM   4164 HH22 ARG   258       3.754 -16.485  -6.307  1.00  0.00      X1  
ATOM   4165  C   ARG   258       9.961  -9.588  -6.862  1.00  0.00      X1  
ATOM   4166  O   ARG   258       9.524  -9.194  -5.786  1.00  0.00      X1  
ATOM   4167  N   TRP   259      11.143  -9.151  -7.327  1.00  0.00      X1  
ATOM   4168  HN  TRP   259      11.486  -9.475  -8.202  1.00  0.00      X1  
ATOM   4169  CA  TRP   259      12.006  -8.281  -6.549  1.00  0.00      X1  
ATOM   4170  HA  TRP   259      11.419  -7.723  -5.830  1.00  0.00      X1  
ATOM   4171  CB  TRP   259      13.115  -9.078  -5.813  1.00  0.00      X1  
ATOM   4172  HB1 TRP   259      13.838  -8.384  -5.332  1.00  0.00      X1  
ATOM   4173  HB2 TRP   259      13.670  -9.675  -6.567  1.00  0.00      X1  
ATOM   4174  CG  TRP   259      12.611 -10.010  -4.762  1.00  0.00      X1  
ATOM   4175  CD1 TRP   259      12.315 -11.330  -4.945  1.00  0.00      X1  
ATOM   4176  HD1 TRP   259      12.404 -11.851  -5.886  1.00  0.00      X1  
ATOM   4177  NE1 TRP   259      11.844 -11.867  -3.778  1.00  0.00      X1  
ATOM   4178  HE1 TRP   259      11.296 -12.688  -3.735  1.00  0.00      X1  
ATOM   4179  CE2 TRP   259      11.858 -10.921  -2.807  1.00  0.00      X1  
ATOM   4180  CD2 TRP   259      12.346  -9.724  -3.380  1.00  0.00      X1  
ATOM   4181  CE3 TRP   259      12.494  -8.590  -2.583  1.00  0.00      X1  
ATOM   4182  HE3 TRP   259      12.863  -7.662  -2.994  1.00  0.00      X1  
ATOM   4183  CZ3 TRP   259      12.159  -8.680  -1.231  1.00  0.00      X1  
ATOM   4184  HZ3 TRP   259      12.245  -7.792  -0.618  1.00  0.00      X1  
ATOM   4185  CZ2 TRP   259      11.506 -11.004  -1.475  1.00  0.00      X1  
ATOM   4186  HZ2 TRP   259      11.109 -11.915  -1.058  1.00  0.00      X1  
ATOM   4187  CH2 TRP   259      11.659  -9.862  -0.690  1.00  0.00      X1  
ATOM   4188  HH2 TRP   259      11.353  -9.899   0.349  1.00  0.00      X1  
ATOM   4189  C   TRP   259      12.698  -7.270  -7.436  1.00  0.00      X1  
ATOM   4190  O   TRP   259      13.303  -7.624  -8.448  1.00  0.00      X1  
ATOM   4191  N   GLU   260      12.657  -5.985  -7.052  1.00  0.00      X1  
ATOM   4192  HN  GLU   260      12.099  -5.709  -6.267  1.00  0.00      X1  
ATOM   4193  CA  GLU   260      13.404  -4.936  -7.711  1.00  0.00      X1  
ATOM   4194  HA  GLU   260      14.205  -5.363  -8.288  1.00  0.00      X1  
ATOM   4195  CB  GLU   260      12.499  -4.121  -8.656  1.00  0.00      X1  
ATOM   4196  HB1 GLU   260      11.702  -3.622  -8.064  1.00  0.00      X1  
ATOM   4197  HB2 GLU   260      12.007  -4.855  -9.335  1.00  0.00      X1  
ATOM   4198  CG  GLU   260      13.251  -3.069  -9.506  1.00  0.00      X1  
ATOM   4199  HG1 GLU   260      14.132  -3.531  -9.997  1.00  0.00      X1  
ATOM   4200  HG2 GLU   260      13.613  -2.270  -8.831  1.00  0.00      X1  
ATOM   4201  CD  GLU   260      12.403  -2.447 -10.605  1.00  0.00      X1  
ATOM   4202  OE1 GLU   260      11.534  -3.148 -11.182  1.00  0.00      X1  
ATOM   4203  OE2 GLU   260      12.578  -1.238 -10.913  1.00  0.00      X1  
ATOM   4204  C   GLU   260      14.062  -4.066  -6.660  1.00  0.00      X1  
ATOM   4205  O   GLU   260      13.414  -3.617  -5.716  1.00  0.00      X1  
ATOM   4206  N   VAL   261      15.391  -3.879  -6.766  1.00  0.00      X1  
ATOM   4207  HN  VAL   261      15.910  -4.270  -7.532  1.00  0.00      X1  
ATOM   4208  CA  VAL   261      16.205  -3.259  -5.738  1.00  0.00      X1  
ATOM   4209  HA  VAL   261      15.564  -2.832  -4.984  1.00  0.00      X1  
ATOM   4210  CB  VAL   261      17.138  -4.270  -5.065  1.00  0.00      X1  
ATOM   4211  HB  VAL   261      17.856  -4.664  -5.823  1.00  0.00      X1  
ATOM   4212  CG1 VAL   261      17.926  -3.609  -3.912  1.00  0.00      X1  
ATOM   4213 HG11 VAL   261      17.228  -3.139  -3.186  1.00  0.00      X1  
ATOM   4214 HG12 VAL   261      18.628  -2.835  -4.283  1.00  0.00      X1  
ATOM   4215 HG13 VAL   261      18.523  -4.374  -3.374  1.00  0.00      X1  
ATOM   4216  CG2 VAL   261      16.317  -5.457  -4.518  1.00  0.00      X1  
ATOM   4217 HG21 VAL   261      15.818  -6.018  -5.334  1.00  0.00      X1  
ATOM   4218 HG22 VAL   261      15.541  -5.097  -3.809  1.00  0.00      X1  
ATOM   4219 HG23 VAL   261      16.981  -6.168  -3.983  1.00  0.00      X1  
ATOM   4220  C   VAL   261      17.046  -2.133  -6.326  1.00  0.00      X1  
ATOM   4221  O   VAL   261      17.735  -2.300  -7.335  1.00  0.00      X1  
ATOM   4222  N   CYS   262      17.033  -0.951  -5.682  1.00  0.00      X1  
ATOM   4223  HN  CYS   262      16.436  -0.845  -4.880  1.00  0.00      X1  
ATOM   4224  CA  CYS   262      17.975   0.123  -5.958  1.00  0.00      X1  
ATOM   4225  HA  CYS   262      18.707  -0.236  -6.663  1.00  0.00      X1  
ATOM   4226  CB  CYS   262      17.331   1.398  -6.568  1.00  0.00      X1  
ATOM   4227  HB1 CYS   262      17.975   2.280  -6.362  1.00  0.00      X1  
ATOM   4228  HB2 CYS   262      16.359   1.594  -6.075  1.00  0.00      X1  
ATOM   4229  SG  CYS   262      17.113   1.298  -8.372  1.00  0.00      X1  
ATOM   4230  HG1 CYS   262      15.996   0.567  -8.378  1.00  0.00      X1  
ATOM   4231  C   CYS   262      18.777   0.490  -4.720  1.00  0.00      X1  
ATOM   4232  O   CYS   262      18.267   0.504  -3.603  1.00  0.00      X1  
ATOM   4233  N   LEU   263      20.077   0.779  -4.900  1.00  0.00      X1  
ATOM   4234  HN  LEU   263      20.469   0.694  -5.821  1.00  0.00      X1  
ATOM   4235  CA  LEU   263      20.992   1.116  -3.823  1.00  0.00      X1  
ATOM   4236  HA  LEU   263      20.447   1.284  -2.904  1.00  0.00      X1  
ATOM   4237  CB  LEU   263      21.990  -0.049  -3.632  1.00  0.00      X1  
ATOM   4238  HB1 LEU   263      22.474  -0.258  -4.613  1.00  0.00      X1  
ATOM   4239  HB2 LEU   263      21.413  -0.956  -3.347  1.00  0.00      X1  
ATOM   4240  CG  LEU   263      23.098   0.165  -2.583  1.00  0.00      X1  
ATOM   4241  HG  LEU   263      23.615   1.140  -2.751  1.00  0.00      X1  
ATOM   4242  CD1 LEU   263      22.520   0.179  -1.161  1.00  0.00      X1  
ATOM   4243 HD11 LEU   263      21.965  -0.757  -0.949  1.00  0.00      X1  
ATOM   4244 HD12 LEU   263      21.831   1.039  -1.026  1.00  0.00      X1  
ATOM   4245 HD13 LEU   263      23.343   0.282  -0.422  1.00  0.00      X1  
ATOM   4246  CD2 LEU   263      24.177  -0.914  -2.745  1.00  0.00      X1  
ATOM   4247 HD21 LEU   263      24.628  -0.845  -3.757  1.00  0.00      X1  
ATOM   4248 HD22 LEU   263      23.738  -1.923  -2.620  1.00  0.00      X1  
ATOM   4249 HD23 LEU   263      24.976  -0.765  -1.987  1.00  0.00      X1  
ATOM   4250  C   LEU   263      21.778   2.386  -4.120  1.00  0.00      X1  
ATOM   4251  O   LEU   263      22.444   2.493  -5.150  1.00  0.00      X1  
ATOM   4252  N   THR   264      21.761   3.381  -3.217  1.00  0.00      X1  
ATOM   4253  HN  THR   264      21.234   3.286  -2.363  1.00  0.00      X1  
ATOM   4254  CA  THR   264      22.598   4.576  -3.338  1.00  0.00      X1  
ATOM   4255  HA  THR   264      23.427   4.370  -3.991  1.00  0.00      X1  
ATOM   4256  CB  THR   264      21.881   5.798  -3.923  1.00  0.00      X1  
ATOM   4257  HB  THR   264      21.475   5.509  -4.921  1.00  0.00      X1  
ATOM   4258  OG1 THR   264      22.736   6.919  -4.109  1.00  0.00      X1  
ATOM   4259  HG1 THR   264      22.800   7.334  -3.238  1.00  0.00      X1  
ATOM   4260  CG2 THR   264      20.732   6.276  -3.033  1.00  0.00      X1  
ATOM   4261 HG21 THR   264      21.113   6.660  -2.065  1.00  0.00      X1  
ATOM   4262 HG22 THR   264      20.010   5.457  -2.832  1.00  0.00      X1  
ATOM   4263 HG23 THR   264      20.186   7.105  -3.526  1.00  0.00      X1  
ATOM   4264  C   THR   264      23.216   4.888  -1.995  1.00  0.00      X1  
ATOM   4265  O   THR   264      22.738   4.450  -0.954  1.00  0.00      X1  
ATOM   4266  N   MET   265      24.325   5.645  -1.969  1.00  0.00      X1  
ATOM   4267  HN  MET   265      24.740   5.955  -2.819  1.00  0.00      X1  
ATOM   4268  CA  MET   265      24.921   6.125  -0.737  1.00  0.00      X1  
ATOM   4269  HA  MET   265      25.077   5.259  -0.107  1.00  0.00      X1  
ATOM   4270  CB  MET   265      26.302   6.777  -0.984  1.00  0.00      X1  
ATOM   4271  HB1 MET   265      26.701   7.194  -0.032  1.00  0.00      X1  
ATOM   4272  HB2 MET   265      26.171   7.638  -1.677  1.00  0.00      X1  
ATOM   4273  CG  MET   265      27.363   5.823  -1.578  1.00  0.00      X1  
ATOM   4274  HG1 MET   265      28.308   6.399  -1.689  1.00  0.00      X1  
ATOM   4275  HG2 MET   265      27.040   5.535  -2.601  1.00  0.00      X1  
ATOM   4276  SD  MET   265      27.717   4.318  -0.619  1.00  0.00      X1  
ATOM   4277  CE  MET   265      28.368   5.116   0.873  1.00  0.00      X1  
ATOM   4278  HE1 MET   265      27.586   5.721   1.377  1.00  0.00      X1  
ATOM   4279  HE2 MET   265      29.212   5.792   0.632  1.00  0.00      X1  
ATOM   4280  HE3 MET   265      28.731   4.357   1.597  1.00  0.00      X1  
ATOM   4281  C   MET   265      24.037   7.071   0.077  1.00  0.00      X1  
ATOM   4282  O   MET   265      23.277   7.884  -0.459  1.00  0.00      X1  
ATOM   4283  N   SER   266      24.136   6.973   1.413  1.00  0.00      X1  
ATOM   4284  HN  SER   266      24.745   6.278   1.810  1.00  0.00      X1  
ATOM   4285  CA  SER   266      23.462   7.851   2.353  1.00  0.00      X1  
ATOM   4286  HA  SER   266      22.882   8.588   1.816  1.00  0.00      X1  
ATOM   4287  CB  SER   266      22.513   7.115   3.332  1.00  0.00      X1  
ATOM   4288  HB1 SER   266      23.089   6.413   3.975  1.00  0.00      X1  
ATOM   4289  HB2 SER   266      21.794   6.512   2.741  1.00  0.00      X1  
ATOM   4290  OG  SER   266      21.783   8.036   4.149  1.00  0.00      X1  
ATOM   4291  HG1 SER   266      21.565   7.538   4.970  1.00  0.00      X1  
ATOM   4292  C   SER   266      24.482   8.594   3.186  1.00  0.00      X1  
ATOM   4293  O   SER   266      25.456   8.036   3.685  1.00  0.00      X1  
ATOM   4294  N   GLU   267      24.240   9.896   3.361  1.00  0.00      X1  
ATOM   4295  HN  GLU   267      23.434  10.303   2.904  1.00  0.00      X1  
ATOM   4296  CA  GLU   267      25.059  10.841   4.080  1.00  0.00      X1  
ATOM   4297  HA  GLU   267      26.066  10.458   4.165  1.00  0.00      X1  
ATOM   4298  CB  GLU   267      25.050  12.222   3.337  1.00  0.00      X1  
ATOM   4299  HB1 GLU   267      26.118  12.464   3.125  1.00  0.00      X1  
ATOM   4300  HB2 GLU   267      24.671  13.052   3.973  1.00  0.00      X1  
ATOM   4301  CG  GLU   267      24.285  12.283   1.980  1.00  0.00      X1  
ATOM   4302  HG1 GLU   267      24.629  11.483   1.294  1.00  0.00      X1  
ATOM   4303  HG2 GLU   267      24.529  13.252   1.491  1.00  0.00      X1  
ATOM   4304  CD  GLU   267      22.771  12.218   2.101  1.00  0.00      X1  
ATOM   4305  OE1 GLU   267      22.207  11.096   2.074  1.00  0.00      X1  
ATOM   4306  OE2 GLU   267      22.095  13.277   2.149  1.00  0.00      X1  
ATOM   4307  C   GLU   267      24.515  11.042   5.488  1.00  0.00      X1  
ATOM   4308  O   GLU   267      25.107  11.734   6.320  1.00  0.00      X1  
ATOM   4309  N   LYS   268      23.356  10.438   5.798  1.00  0.00      X1  
ATOM   4310  HN  LYS   268      22.925   9.848   5.113  1.00  0.00      X1  
ATOM   4311  CA  LYS   268      22.575  10.786   6.969  1.00  0.00      X1  
ATOM   4312  HA  LYS   268      23.205  11.260   7.705  1.00  0.00      X1  
ATOM   4313  CB  LYS   268      21.462  11.799   6.601  1.00  0.00      X1  
ATOM   4314  HB1 LYS   268      21.955  12.750   6.291  1.00  0.00      X1  
ATOM   4315  HB2 LYS   268      20.877  12.048   7.512  1.00  0.00      X1  
ATOM   4316  CG  LYS   268      20.540  11.358   5.449  1.00  0.00      X1  
ATOM   4317  HG1 LYS   268      20.551  10.249   5.347  1.00  0.00      X1  
ATOM   4318  HG2 LYS   268      20.934  11.771   4.492  1.00  0.00      X1  
ATOM   4319  CD  LYS   268      19.079  11.801   5.649  1.00  0.00      X1  
ATOM   4320  HD1 LYS   268      18.540  11.636   4.688  1.00  0.00      X1  
ATOM   4321  HD2 LYS   268      19.064  12.893   5.862  1.00  0.00      X1  
ATOM   4322  CE  LYS   268      18.369  11.030   6.772  1.00  0.00      X1  
ATOM   4323  HE1 LYS   268      18.861  11.193   7.754  1.00  0.00      X1  
ATOM   4324  HE2 LYS   268      18.378   9.941   6.543  1.00  0.00      X1  
ATOM   4325  NZ  LYS   268      16.969  11.455   6.899  1.00  0.00      X1  
ATOM   4326  HZ1 LYS   268      16.542  11.543   5.940  1.00  0.00      X1  
ATOM   4327  HZ2 LYS   268      16.893  12.356   7.426  1.00  0.00      X1  
ATOM   4328  HZ3 LYS   268      16.423  10.708   7.407  1.00  0.00      X1  
ATOM   4329  C   LYS   268      21.983   9.576   7.675  1.00  0.00      X1  
ATOM   4330  O   LYS   268      20.823   9.572   8.088  1.00  0.00      X1  
ATOM   4331  N   GLY   269      22.778   8.507   7.865  1.00  0.00      X1  
ATOM   4332  HN  GLY   269      23.707   8.502   7.502  1.00  0.00      X1  
ATOM   4333  CA  GLY   269      22.303   7.268   8.477  1.00  0.00      X1  
ATOM   4334  HA1 GLY   269      21.617   7.499   9.280  1.00  0.00      X1  
ATOM   4335  HA2 GLY   269      23.168   6.724   8.820  1.00  0.00      X1  
ATOM   4336  C   GLY   269      21.573   6.383   7.506  1.00  0.00      X1  
ATOM   4337  O   GLY   269      21.363   6.730   6.349  1.00  0.00      X1  
ATOM   4338  N   PHE   270      21.169   5.182   7.943  1.00  0.00      X1  
ATOM   4339  HN  PHE   270      21.295   4.947   8.910  1.00  0.00      X1  
ATOM   4340  CA  PHE   270      20.466   4.227   7.104  1.00  0.00      X1  
ATOM   4341  HA  PHE   270      21.080   4.069   6.226  1.00  0.00      X1  
ATOM   4342  CB  PHE   270      20.302   2.859   7.839  1.00  0.00      X1  
ATOM   4343  HB1 PHE   270      19.753   3.032   8.790  1.00  0.00      X1  
ATOM   4344  HB2 PHE   270      21.303   2.452   8.090  1.00  0.00      X1  
ATOM   4345  CG  PHE   270      19.567   1.798   7.043  1.00  0.00      X1  
ATOM   4346  CD1 PHE   270      19.965   1.472   5.734  1.00  0.00      X1  
ATOM   4347  HD1 PHE   270      20.788   1.999   5.278  1.00  0.00      X1  
ATOM   4348  CE1 PHE   270      19.308   0.470   5.010  1.00  0.00      X1  
ATOM   4349  HE1 PHE   270      19.616   0.248   3.999  1.00  0.00      X1  
ATOM   4350  CZ  PHE   270      18.245  -0.229   5.594  1.00  0.00      X1  
ATOM   4351  HZ  PHE   270      17.728  -0.995   5.035  1.00  0.00      X1  
ATOM   4352  CD2 PHE   270      18.497   1.087   7.614  1.00  0.00      X1  
ATOM   4353  HD2 PHE   270      18.179   1.326   8.618  1.00  0.00      X1  
ATOM   4354  CE2 PHE   270      17.837   0.081   6.897  1.00  0.00      X1  
ATOM   4355  HE2 PHE   270      17.011  -0.452   7.347  1.00  0.00      X1  
ATOM   4356  C   PHE   270      19.125   4.769   6.611  1.00  0.00      X1  
ATOM   4357  O   PHE   270      18.315   5.266   7.393  1.00  0.00      X1  
ATOM   4358  N   GLN   271      18.877   4.693   5.295  1.00  0.00      X1  
ATOM   4359  HN  GLN   271      19.580   4.331   4.677  1.00  0.00      X1  
ATOM   4360  CA  GLN   271      17.619   5.082   4.697  1.00  0.00      X1  
ATOM   4361  HA  GLN   271      16.908   5.365   5.462  1.00  0.00      X1  
ATOM   4362  CB  GLN   271      17.780   6.264   3.707  1.00  0.00      X1  
ATOM   4363  HB1 GLN   271      16.829   6.403   3.139  1.00  0.00      X1  
ATOM   4364  HB2 GLN   271      18.578   5.993   2.983  1.00  0.00      X1  
ATOM   4365  CG  GLN   271      18.146   7.616   4.358  1.00  0.00      X1  
ATOM   4366  HG1 GLN   271      19.107   7.544   4.905  1.00  0.00      X1  
ATOM   4367  HG2 GLN   271      17.352   7.907   5.078  1.00  0.00      X1  
ATOM   4368  CD  GLN   271      18.217   8.702   3.282  1.00  0.00      X1  
ATOM   4369  OE1 GLN   271      17.196   9.251   2.861  1.00  0.00      X1  
ATOM   4370  NE2 GLN   271      19.437   9.041   2.818  1.00  0.00      X1  
ATOM   4371 HE21 GLN   271      20.265   8.643   3.228  1.00  0.00      X1  
ATOM   4372 HE22 GLN   271      19.493   9.682   2.061  1.00  0.00      X1  
ATOM   4373  C   GLN   271      17.019   3.906   3.954  1.00  0.00      X1  
ATOM   4374  O   GLN   271      17.680   3.227   3.171  1.00  0.00      X1  
ATOM   4375  N   GLN   272      15.730   3.626   4.160  1.00  0.00      X1  
ATOM   4376  HN  GLN   272      15.197   4.083   4.878  1.00  0.00      X1  
ATOM   4377  CA  GLN   272      15.056   2.609   3.386  1.00  0.00      X1  
ATOM   4378  HA  GLN   272      15.632   2.362   2.509  1.00  0.00      X1  
ATOM   4379  CB  GLN   272      14.896   1.319   4.237  1.00  0.00      X1  
ATOM   4380  HB1 GLN   272      15.876   1.159   4.744  1.00  0.00      X1  
ATOM   4381  HB2 GLN   272      14.751   0.446   3.563  1.00  0.00      X1  
ATOM   4382  CG  GLN   272      13.796   1.363   5.322  1.00  0.00      X1  
ATOM   4383  HG1 GLN   272      13.773   2.364   5.786  1.00  0.00      X1  
ATOM   4384  HG2 GLN   272      14.009   0.623   6.118  1.00  0.00      X1  
ATOM   4385  CD  GLN   272      12.419   1.031   4.744  1.00  0.00      X1  
ATOM   4386  OE1 GLN   272      12.314   0.537   3.621  1.00  0.00      X1  
ATOM   4387  NE2 GLN   272      11.356   1.289   5.526  1.00  0.00      X1  
ATOM   4388 HE21 GLN   272      11.469   1.813   6.364  1.00  0.00      X1  
ATOM   4389 HE22 GLN   272      10.446   1.027   5.186  1.00  0.00      X1  
ATOM   4390  C   GLN   272      13.745   3.201   2.891  1.00  0.00      X1  
ATOM   4391  O   GLN   272      13.068   3.943   3.610  1.00  0.00      X1  
ATOM   4392  N   ILE   273      13.390   2.926   1.623  1.00  0.00      X1  
ATOM   4393  HN  ILE   273      14.017   2.413   1.030  1.00  0.00      X1  
ATOM   4394  CA  ILE   273      12.075   3.213   1.067  1.00  0.00      X1  
ATOM   4395  HA  ILE   273      11.375   3.445   1.856  1.00  0.00      X1  
ATOM   4396  CB  ILE   273      12.106   4.357   0.040  1.00  0.00      X1  
ATOM   4397  HB  ILE   273      12.757   4.037  -0.808  1.00  0.00      X1  
ATOM   4398  CG2 ILE   273      10.687   4.620  -0.515  1.00  0.00      X1  
ATOM   4399 HG21 ILE   273       9.975   4.855   0.303  1.00  0.00      X1  
ATOM   4400 HG22 ILE   273      10.305   3.738  -1.065  1.00  0.00      X1  
ATOM   4401 HG23 ILE   273      10.701   5.474  -1.226  1.00  0.00      X1  
ATOM   4402  CG1 ILE   273      12.745   5.662   0.586  1.00  0.00      X1  
ATOM   4403 HG11 ILE   273      12.882   6.357  -0.274  1.00  0.00      X1  
ATOM   4404 HG12 ILE   273      13.756   5.435   0.986  1.00  0.00      X1  
ATOM   4405  CD  ILE   273      11.927   6.372   1.667  1.00  0.00      X1  
ATOM   4406  HD1 ILE   273      11.684   5.676   2.494  1.00  0.00      X1  
ATOM   4407  HD2 ILE   273      10.969   6.757   1.263  1.00  0.00      X1  
ATOM   4408  HD3 ILE   273      12.504   7.221   2.088  1.00  0.00      X1  
ATOM   4409  C   ILE   273      11.604   1.928   0.391  1.00  0.00      X1  
ATOM   4410  O   ILE   273      12.027   1.610  -0.721  1.00  0.00      X1  
ATOM   4411  N   SER   274      10.726   1.134   1.033  1.00  0.00      X1  
ATOM   4412  HN  SER   274      10.386   1.373   1.951  1.00  0.00      X1  
ATOM   4413  CA  SER   274      10.446  -0.215   0.546  1.00  0.00      X1  
ATOM   4414  HA  SER   274      10.782  -0.302  -0.474  1.00  0.00      X1  
ATOM   4415  CB  SER   274      11.159  -1.319   1.363  1.00  0.00      X1  
ATOM   4416  HB1 SER   274      11.027  -2.305   0.869  1.00  0.00      X1  
ATOM   4417  HB2 SER   274      10.733  -1.377   2.392  1.00  0.00      X1  
ATOM   4418  OG  SER   274      12.556  -1.044   1.454  1.00  0.00      X1  
ATOM   4419  HG1 SER   274      12.606  -0.379   2.172  1.00  0.00      X1  
ATOM   4420  C   SER   274       8.972  -0.547   0.508  1.00  0.00      X1  
ATOM   4421  O   SER   274       8.145   0.058   1.193  1.00  0.00      X1  
ATOM   4422  N   PHE   275       8.606  -1.506  -0.362  1.00  0.00      X1  
ATOM   4423  HN  PHE   275       9.304  -1.957  -0.930  1.00  0.00      X1  
ATOM   4424  CA  PHE   275       7.231  -1.820  -0.688  1.00  0.00      X1  
ATOM   4425  HA  PHE   275       6.594  -1.417   0.082  1.00  0.00      X1  
ATOM   4426  CB  PHE   275       6.813  -1.230  -2.064  1.00  0.00      X1  
ATOM   4427  HB1 PHE   275       5.750  -1.459  -2.295  1.00  0.00      X1  
ATOM   4428  HB2 PHE   275       7.450  -1.648  -2.873  1.00  0.00      X1  
ATOM   4429  CG  PHE   275       6.988   0.259  -2.040  1.00  0.00      X1  
ATOM   4430  CD1 PHE   275       5.974   1.080  -1.525  1.00  0.00      X1  
ATOM   4431  HD1 PHE   275       5.051   0.638  -1.180  1.00  0.00      X1  
ATOM   4432  CE1 PHE   275       6.170   2.462  -1.424  1.00  0.00      X1  
ATOM   4433  HE1 PHE   275       5.400   3.099  -1.020  1.00  0.00      X1  
ATOM   4434  CZ  PHE   275       7.372   3.033  -1.844  1.00  0.00      X1  
ATOM   4435  HZ  PHE   275       7.516   4.098  -1.742  1.00  0.00      X1  
ATOM   4436  CD2 PHE   275       8.181   0.847  -2.493  1.00  0.00      X1  
ATOM   4437  HD2 PHE   275       8.969   0.217  -2.882  1.00  0.00      X1  
ATOM   4438  CE2 PHE   275       8.379   2.228  -2.384  1.00  0.00      X1  
ATOM   4439  HE2 PHE   275       9.305   2.672  -2.719  1.00  0.00      X1  
ATOM   4440  C   PHE   275       6.986  -3.317  -0.725  1.00  0.00      X1  
ATOM   4441  O   PHE   275       7.618  -4.050  -1.483  1.00  0.00      X1  
ATOM   4442  N   VAL   276       6.012  -3.784   0.072  1.00  0.00      X1  
ATOM   4443  HN  VAL   276       5.492  -3.135   0.634  1.00  0.00      X1  
ATOM   4444  CA  VAL   276       5.561  -5.163   0.105  1.00  0.00      X1  
ATOM   4445  HA  VAL   276       6.233  -5.798  -0.457  1.00  0.00      X1  
ATOM   4446  CB  VAL   276       5.412  -5.693   1.535  1.00  0.00      X1  
ATOM   4447  HB  VAL   276       4.745  -5.013   2.118  1.00  0.00      X1  
ATOM   4448  CG1 VAL   276       4.800  -7.111   1.537  1.00  0.00      X1  
ATOM   4449 HG11 VAL   276       5.386  -7.785   0.880  1.00  0.00      X1  
ATOM   4450 HG12 VAL   276       3.746  -7.103   1.187  1.00  0.00      X1  
ATOM   4451 HG13 VAL   276       4.803  -7.520   2.567  1.00  0.00      X1  
ATOM   4452  CG2 VAL   276       6.789  -5.702   2.221  1.00  0.00      X1  
ATOM   4453 HG21 VAL   276       7.199  -4.672   2.298  1.00  0.00      X1  
ATOM   4454 HG22 VAL   276       7.509  -6.320   1.645  1.00  0.00      X1  
ATOM   4455 HG23 VAL   276       6.712  -6.109   3.251  1.00  0.00      X1  
ATOM   4456  C   VAL   276       4.201  -5.204  -0.550  1.00  0.00      X1  
ATOM   4457  O   VAL   276       3.226  -4.693  -0.004  1.00  0.00      X1  
ATOM   4458  N   ASN   277       4.078  -5.801  -1.750  1.00  0.00      X1  
ATOM   4459  HN  ASN   277       4.885  -6.198  -2.202  1.00  0.00      X1  
ATOM   4460  CA  ASN   277       2.801  -5.998  -2.431  1.00  0.00      X1  
ATOM   4461  HA  ASN   277       3.041  -6.361  -3.421  1.00  0.00      X1  
ATOM   4462  CB  ASN   277       1.923  -7.064  -1.713  1.00  0.00      X1  
ATOM   4463  HB1 ASN   277       0.986  -7.209  -2.286  1.00  0.00      X1  
ATOM   4464  HB2 ASN   277       1.671  -6.713  -0.692  1.00  0.00      X1  
ATOM   4465  CG  ASN   277       2.627  -8.412  -1.611  1.00  0.00      X1  
ATOM   4466  OD1 ASN   277       3.728  -8.636  -2.109  1.00  0.00      X1  
ATOM   4467  ND2 ASN   277       1.971  -9.388  -0.948  1.00  0.00      X1  
ATOM   4468 HD21 ASN   277       1.016  -9.240  -0.682  1.00  0.00      X1  
ATOM   4469 HD22 ASN   277       2.372 -10.308  -0.952  1.00  0.00      X1  
ATOM   4470  C   ASN   277       2.016  -4.694  -2.644  1.00  0.00      X1  
ATOM   4471  O   ASN   277       0.802  -4.611  -2.461  1.00  0.00      X1  
ATOM   4472  N   SER   278       2.743  -3.628  -3.018  1.00  0.00      X1  
ATOM   4473  HN  SER   278       3.710  -3.791  -3.262  1.00  0.00      X1  
ATOM   4474  CA  SER   278       2.300  -2.248  -3.134  1.00  0.00      X1  
ATOM   4475  HA  SER   278       3.172  -1.736  -3.516  1.00  0.00      X1  
ATOM   4476  CB  SER   278       1.193  -1.994  -4.196  1.00  0.00      X1  
ATOM   4477  HB1 SER   278       0.711  -1.006  -4.051  1.00  0.00      X1  
ATOM   4478  HB2 SER   278       0.392  -2.760  -4.103  1.00  0.00      X1  
ATOM   4479  OG  SER   278       1.747  -2.011  -5.516  1.00  0.00      X1  
ATOM   4480  HG1 SER   278       1.860  -2.963  -5.741  1.00  0.00      X1  
ATOM   4481  C   SER   278       2.027  -1.489  -1.841  1.00  0.00      X1  
ATOM   4482  O   SER   278       1.738  -0.292  -1.888  1.00  0.00      X1  
ATOM   4483  N   ILE   279       2.189  -2.108  -0.655  1.00  0.00      X1  
ATOM   4484  HN  ILE   279       2.433  -3.082  -0.614  1.00  0.00      X1  
ATOM   4485  CA  ILE   279       2.073  -1.460   0.648  1.00  0.00      X1  
ATOM   4486  HA  ILE   279       1.399  -0.618   0.567  1.00  0.00      X1  
ATOM   4487  CB  ILE   279       1.517  -2.393   1.728  1.00  0.00      X1  
ATOM   4488  HB  ILE   279       2.172  -3.291   1.805  1.00  0.00      X1  
ATOM   4489  CG2 ILE   279       1.491  -1.694   3.112  1.00  0.00      X1  
ATOM   4490 HG21 ILE   279       0.854  -0.787   3.078  1.00  0.00      X1  
ATOM   4491 HG22 ILE   279       2.506  -1.417   3.461  1.00  0.00      X1  
ATOM   4492 HG23 ILE   279       1.078  -2.372   3.884  1.00  0.00      X1  
ATOM   4493  CG1 ILE   279       0.102  -2.873   1.331  1.00  0.00      X1  
ATOM   4494 HG11 ILE   279       0.104  -3.268   0.291  1.00  0.00      X1  
ATOM   4495 HG12 ILE   279      -0.585  -1.998   1.360  1.00  0.00      X1  
ATOM   4496  CD  ILE   279      -0.449  -3.969   2.246  1.00  0.00      X1  
ATOM   4497  HD1 ILE   279      -0.465  -3.640   3.303  1.00  0.00      X1  
ATOM   4498  HD2 ILE   279       0.165  -4.891   2.174  1.00  0.00      X1  
ATOM   4499  HD3 ILE   279      -1.494  -4.213   1.957  1.00  0.00      X1  
ATOM   4500  C   ILE   279       3.428  -0.920   1.071  1.00  0.00      X1  
ATOM   4501  O   ILE   279       4.455  -1.577   0.932  1.00  0.00      X1  
ATOM   4502  N   ALA   280       3.482   0.317   1.588  1.00  0.00      X1  
ATOM   4503  HN  ALA   280       2.641   0.823   1.810  1.00  0.00      X1  
ATOM   4504  CA  ALA   280       4.710   0.993   1.923  1.00  0.00      X1  
ATOM   4505  HA  ALA   280       5.514   0.632   1.293  1.00  0.00      X1  
ATOM   4506  CB  ALA   280       4.472   2.492   1.655  1.00  0.00      X1  
ATOM   4507  HB1 ALA   280       3.730   2.918   2.360  1.00  0.00      X1  
ATOM   4508  HB2 ALA   280       4.066   2.616   0.633  1.00  0.00      X1  
ATOM   4509  HB3 ALA   280       5.402   3.081   1.719  1.00  0.00      X1  
ATOM   4510  C   ALA   280       5.109   0.764   3.379  1.00  0.00      X1  
ATOM   4511  O   ALA   280       4.573   1.388   4.297  1.00  0.00      X1  
ATOM   4512  N   THR   281       6.079  -0.129   3.653  1.00  0.00      X1  
ATOM   4513  HN  THR   281       6.561  -0.638   2.938  1.00  0.00      X1  
ATOM   4514  CA  THR   281       6.494  -0.461   5.016  1.00  0.00      X1  
ATOM   4515  HA  THR   281       5.615  -0.424   5.640  1.00  0.00      X1  
ATOM   4516  CB  THR   281       7.025  -1.881   5.191  1.00  0.00      X1  
ATOM   4517  HB  THR   281       7.497  -2.015   6.195  1.00  0.00      X1  
ATOM   4518  OG1 THR   281       7.945  -2.250   4.175  1.00  0.00      X1  
ATOM   4519  HG1 THR   281       8.474  -2.953   4.604  1.00  0.00      X1  
ATOM   4520  CG2 THR   281       5.848  -2.862   5.075  1.00  0.00      X1  
ATOM   4521 HG21 THR   281       5.376  -2.789   4.072  1.00  0.00      X1  
ATOM   4522 HG22 THR   281       5.079  -2.654   5.846  1.00  0.00      X1  
ATOM   4523 HG23 THR   281       6.214  -3.902   5.210  1.00  0.00      X1  
ATOM   4524  C   THR   281       7.453   0.553   5.623  1.00  0.00      X1  
ATOM   4525  O   THR   281       8.659   0.355   5.724  1.00  0.00      X1  
ATOM   4526  N   SER   282       6.911   1.700   6.080  1.00  0.00      X1  
ATOM   4527  HN  SER   282       5.918   1.800   6.072  1.00  0.00      X1  
ATOM   4528  CA  SER   282       7.637   2.866   6.577  1.00  0.00      X1  
ATOM   4529  HA  SER   282       8.265   3.229   5.776  1.00  0.00      X1  
ATOM   4530  CB  SER   282       6.646   3.991   6.982  1.00  0.00      X1  
ATOM   4531  HB1 SER   282       6.177   4.394   6.057  1.00  0.00      X1  
ATOM   4532  HB2 SER   282       7.163   4.836   7.481  1.00  0.00      X1  
ATOM   4533  OG  SER   282       5.618   3.475   7.831  1.00  0.00      X1  
ATOM   4534  HG1 SER   282       4.965   4.179   7.983  1.00  0.00      X1  
ATOM   4535  C   SER   282       8.571   2.631   7.748  1.00  0.00      X1  
ATOM   4536  O   SER   282       9.691   3.139   7.780  1.00  0.00      X1  
ATOM   4537  N   LYS   283       8.153   1.846   8.753  1.00  0.00      X1  
ATOM   4538  HN  LYS   283       7.242   1.438   8.705  1.00  0.00      X1  
ATOM   4539  CA  LYS   283       8.984   1.484   9.885  1.00  0.00      X1  
ATOM   4540  HA  LYS   283       9.377   2.401  10.302  1.00  0.00      X1  
ATOM   4541  CB  LYS   283       8.118   0.821  10.987  1.00  0.00      X1  
ATOM   4542  HB1 LYS   283       8.780   0.492  11.820  1.00  0.00      X1  
ATOM   4543  HB2 LYS   283       7.621  -0.080  10.574  1.00  0.00      X1  
ATOM   4544  CG  LYS   283       7.059   1.784  11.569  1.00  0.00      X1  
ATOM   4545  HG1 LYS   283       6.426   2.204  10.757  1.00  0.00      X1  
ATOM   4546  HG2 LYS   283       7.599   2.640  12.038  1.00  0.00      X1  
ATOM   4547  CD  LYS   283       6.160   1.114  12.625  1.00  0.00      X1  
ATOM   4548  HD1 LYS   283       6.842   0.584  13.331  1.00  0.00      X1  
ATOM   4549  HD2 LYS   283       5.525   0.339  12.148  1.00  0.00      X1  
ATOM   4550  CE  LYS   283       5.314   2.087  13.470  1.00  0.00      X1  
ATOM   4551  HE1 LYS   283       5.904   3.000  13.702  1.00  0.00      X1  
ATOM   4552  HE2 LYS   283       5.029   1.599  14.429  1.00  0.00      X1  
ATOM   4553  NZ  LYS   283       4.062   2.496  12.809  1.00  0.00      X1  
ATOM   4554  HZ1 LYS   283       3.382   1.699  12.761  1.00  0.00      X1  
ATOM   4555  HZ2 LYS   283       4.196   2.858  11.833  1.00  0.00      X1  
ATOM   4556  HZ3 LYS   283       3.621   3.277  13.354  1.00  0.00      X1  
ATOM   4557  C   LYS   283      10.216   0.655   9.498  1.00  0.00      X1  
ATOM   4558  O   LYS   283      11.331   0.924   9.943  1.00  0.00      X1  
ATOM   4559  N   GLY   284      10.035  -0.322   8.581  1.00  0.00      X1  
ATOM   4560  HN  GLY   284       9.116  -0.455   8.213  1.00  0.00      X1  
ATOM   4561  CA  GLY   284      11.101  -1.096   7.939  1.00  0.00      X1  
ATOM   4562  HA1 GLY   284      11.953  -0.450   7.786  1.00  0.00      X1  
ATOM   4563  HA2 GLY   284      10.693  -1.467   7.008  1.00  0.00      X1  
ATOM   4564  C   GLY   284      11.587  -2.285   8.730  1.00  0.00      X1  
ATOM   4565  O   GLY   284      12.390  -2.151   9.653  1.00  0.00      X1  
ATOM   4566  N   GLY   285      11.130  -3.492   8.355  1.00  0.00      X1  
ATOM   4567  HN  GLY   285      10.550  -3.578   7.529  1.00  0.00      X1  
ATOM   4568  CA  GLY   285      11.253  -4.742   9.096  1.00  0.00      X1  
ATOM   4569  HA1 GLY   285      10.276  -5.189   9.030  1.00  0.00      X1  
ATOM   4570  HA2 GLY   285      11.557  -4.546  10.115  1.00  0.00      X1  
ATOM   4571  C   GLY   285      12.176  -5.780   8.527  1.00  0.00      X1  
ATOM   4572  O   GLY   285      13.282  -5.500   8.062  1.00  0.00      X1  
ATOM   4573  N   ARG   286      11.742  -7.055   8.591  1.00  0.00      X1  
ATOM   4574  HN  ARG   286      10.845  -7.221   9.014  1.00  0.00      X1  
ATOM   4575  CA  ARG   286      12.441  -8.217   8.067  1.00  0.00      X1  
ATOM   4576  HA  ARG   286      13.407  -8.258   8.547  1.00  0.00      X1  
ATOM   4577  CB  ARG   286      11.684  -9.535   8.381  1.00  0.00      X1  
ATOM   4578  HB1 ARG   286      11.797 -10.275   7.556  1.00  0.00      X1  
ATOM   4579  HB2 ARG   286      10.598  -9.322   8.453  1.00  0.00      X1  
ATOM   4580  CG  ARG   286      12.179 -10.256   9.646  1.00  0.00      X1  
ATOM   4581  HG1 ARG   286      13.277 -10.384   9.555  1.00  0.00      X1  
ATOM   4582  HG2 ARG   286      11.746 -11.281   9.652  1.00  0.00      X1  
ATOM   4583  CD  ARG   286      11.853  -9.550  10.960  1.00  0.00      X1  
ATOM   4584  HD1 ARG   286      10.760  -9.402  11.098  1.00  0.00      X1  
ATOM   4585  HD2 ARG   286      12.345  -8.552  11.009  1.00  0.00      X1  
ATOM   4586  NE  ARG   286      12.396 -10.409  12.055  1.00  0.00      X1  
ATOM   4587  HE  ARG   286      13.273 -10.195  12.485  1.00  0.00      X1  
ATOM   4588  CZ  ARG   286      11.746 -11.408  12.631  1.00  0.00      X1  
ATOM   4589  NH1 ARG   286      10.618 -11.900  12.191  1.00  0.00      X1  
ATOM   4590 HH11 ARG   286      10.303 -11.688  11.267  1.00  0.00      X1  
ATOM   4591 HH12 ARG   286      10.111 -12.553  12.756  1.00  0.00      X1  
ATOM   4592  NH2 ARG   286      12.306 -11.923  13.701  1.00  0.00      X1  
ATOM   4593 HH21 ARG   286      13.212 -11.567  13.931  1.00  0.00      X1  
ATOM   4594 HH22 ARG   286      11.917 -12.747  14.124  1.00  0.00      X1  
ATOM   4595  C   ARG   286      12.724  -8.176   6.581  1.00  0.00      X1  
ATOM   4596  O   ARG   286      13.818  -8.532   6.137  1.00  0.00      X1  
ATOM   4597  N   HSD   287      11.734  -7.741   5.782  1.00  0.00      X1  
ATOM   4598  HN  HSD   287      10.877  -7.421   6.193  1.00  0.00      X1  
ATOM   4599  CA  HSD   287      11.868  -7.574   4.347  1.00  0.00      X1  
ATOM   4600  HA  HSD   287      12.243  -8.509   3.959  1.00  0.00      X1  
ATOM   4601  CB  HSD   287      10.476  -7.351   3.697  1.00  0.00      X1  
ATOM   4602  HB1 HSD   287       9.765  -7.029   4.489  1.00  0.00      X1  
ATOM   4603  HB2 HSD   287      10.108  -8.327   3.315  1.00  0.00      X1  
ATOM   4604  ND1 HSD   287      10.052  -5.037   2.812  1.00  0.00      X1  
ATOM   4605  HD1 HSD   287       9.832  -4.650   3.723  1.00  0.00      X1  
ATOM   4606  CG  HSD   287      10.396  -6.347   2.584  1.00  0.00      X1  
ATOM   4607  CE1 HSD   287       9.877  -4.453   1.607  1.00  0.00      X1  
ATOM   4608  HE1 HSD   287       9.527  -3.426   1.491  1.00  0.00      X1  
ATOM   4609  NE2 HSD   287      10.086  -5.302   0.620  1.00  0.00      X1  
ATOM   4610  CD2 HSD   287      10.387  -6.501   1.235  1.00  0.00      X1  
ATOM   4611  HD2 HSD   287      10.507  -7.401   0.650  1.00  0.00      X1  
ATOM   4612  C   HSD   287      12.924  -6.543   3.955  1.00  0.00      X1  
ATOM   4613  O   HSD   287      13.765  -6.798   3.090  1.00  0.00      X1  
ATOM   4614  N   VAL   288      12.966  -5.390   4.649  1.00  0.00      X1  
ATOM   4615  HN  VAL   288      12.209  -5.150   5.261  1.00  0.00      X1  
ATOM   4616  CA  VAL   288      14.058  -4.430   4.532  1.00  0.00      X1  
ATOM   4617  HA  VAL   288      14.129  -4.118   3.499  1.00  0.00      X1  
ATOM   4618  CB  VAL   288      13.766  -3.209   5.403  1.00  0.00      X1  
ATOM   4619  HB  VAL   288      13.473  -3.541   6.427  1.00  0.00      X1  
ATOM   4620  CG1 VAL   288      14.978  -2.259   5.524  1.00  0.00      X1  
ATOM   4621 HG11 VAL   288      15.312  -1.930   4.517  1.00  0.00      X1  
ATOM   4622 HG12 VAL   288      15.830  -2.730   6.056  1.00  0.00      X1  
ATOM   4623 HG13 VAL   288      14.688  -1.364   6.108  1.00  0.00      X1  
ATOM   4624  CG2 VAL   288      12.579  -2.464   4.776  1.00  0.00      X1  
ATOM   4625 HG21 VAL   288      11.681  -3.107   4.683  1.00  0.00      X1  
ATOM   4626 HG22 VAL   288      12.845  -2.103   3.762  1.00  0.00      X1  
ATOM   4627 HG23 VAL   288      12.300  -1.587   5.392  1.00  0.00      X1  
ATOM   4628  C   VAL   288      15.413  -5.014   4.911  1.00  0.00      X1  
ATOM   4629  O   VAL   288      16.394  -4.910   4.171  1.00  0.00      X1  
ATOM   4630  N   ASP   289      15.485  -5.708   6.066  1.00  0.00      X1  
ATOM   4631  HN  ASP   289      14.670  -5.755   6.648  1.00  0.00      X1  
ATOM   4632  CA  ASP   289      16.683  -6.355   6.564  1.00  0.00      X1  
ATOM   4633  HA  ASP   289      17.458  -5.604   6.638  1.00  0.00      X1  
ATOM   4634  CB  ASP   289      16.365  -6.992   7.947  1.00  0.00      X1  
ATOM   4635  HB1 ASP   289      16.899  -7.950   8.089  1.00  0.00      X1  
ATOM   4636  HB2 ASP   289      15.281  -7.192   8.041  1.00  0.00      X1  
ATOM   4637  CG  ASP   289      16.809  -6.132   9.099  1.00  0.00      X1  
ATOM   4638  OD1 ASP   289      17.848  -5.436   8.995  1.00  0.00      X1  
ATOM   4639  OD2 ASP   289      16.225  -6.274  10.202  1.00  0.00      X1  
ATOM   4640  C   ASP   289      17.255  -7.423   5.637  1.00  0.00      X1  
ATOM   4641  O   ASP   289      18.453  -7.463   5.385  1.00  0.00      X1  
ATOM   4642  N   TYR   290      16.422  -8.317   5.079  1.00  0.00      X1  
ATOM   4643  HN  TYR   290      15.436  -8.260   5.265  1.00  0.00      X1  
ATOM   4644  CA  TYR   290      16.884  -9.405   4.234  1.00  0.00      X1  
ATOM   4645  HA  TYR   290      17.636  -9.940   4.798  1.00  0.00      X1  
ATOM   4646  CB  TYR   290      15.714 -10.392   3.976  1.00  0.00      X1  
ATOM   4647  HB1 TYR   290      14.866  -9.840   3.519  1.00  0.00      X1  
ATOM   4648  HB2 TYR   290      15.352 -10.797   4.947  1.00  0.00      X1  
ATOM   4649  CG  TYR   290      16.070 -11.562   3.090  1.00  0.00      X1  
ATOM   4650  CD1 TYR   290      16.860 -12.612   3.590  1.00  0.00      X1  
ATOM   4651  HD1 TYR   290      17.270 -12.546   4.588  1.00  0.00      X1  
ATOM   4652  CE1 TYR   290      17.066 -13.774   2.830  1.00  0.00      X1  
ATOM   4653  HE1 TYR   290      17.619 -14.602   3.245  1.00  0.00      X1  
ATOM   4654  CZ  TYR   290      16.459 -13.901   1.578  1.00  0.00      X1  
ATOM   4655  OH  TYR   290      16.487 -15.129   0.893  1.00  0.00      X1  
ATOM   4656  HH  TYR   290      15.568 -15.269   0.570  1.00  0.00      X1  
ATOM   4657  CD2 TYR   290      15.528 -11.680   1.799  1.00  0.00      X1  
ATOM   4658  HD2 TYR   290      14.917 -10.887   1.398  1.00  0.00      X1  
ATOM   4659  CE2 TYR   290      15.707 -12.850   1.051  1.00  0.00      X1  
ATOM   4660  HE2 TYR   290      15.227 -12.951   0.088  1.00  0.00      X1  
ATOM   4661  C   TYR   290      17.597  -8.952   2.955  1.00  0.00      X1  
ATOM   4662  O   TYR   290      18.644  -9.489   2.583  1.00  0.00      X1  
ATOM   4663  N   VAL   291      17.065  -7.929   2.254  1.00  0.00      X1  
ATOM   4664  HN  VAL   291      16.191  -7.526   2.526  1.00  0.00      X1  
ATOM   4665  CA  VAL   291      17.782  -7.296   1.154  1.00  0.00      X1  
ATOM   4666  HA  VAL   291      18.195  -8.080   0.538  1.00  0.00      X1  
ATOM   4667  CB  VAL   291      16.873  -6.474   0.249  1.00  0.00      X1  
ATOM   4668  HB  VAL   291      16.589  -5.516   0.743  1.00  0.00      X1  
ATOM   4669  CG1 VAL   291      17.603  -6.182  -1.077  1.00  0.00      X1  
ATOM   4670 HG11 VAL   291      17.819  -7.128  -1.618  1.00  0.00      X1  
ATOM   4671 HG12 VAL   291      18.561  -5.645  -0.919  1.00  0.00      X1  
ATOM   4672 HG13 VAL   291      16.958  -5.552  -1.725  1.00  0.00      X1  
ATOM   4673  CG2 VAL   291      15.588  -7.264  -0.054  1.00  0.00      X1  
ATOM   4674 HG21 VAL   291      14.925  -7.288   0.833  1.00  0.00      X1  
ATOM   4675 HG22 VAL   291      15.819  -8.304  -0.368  1.00  0.00      X1  
ATOM   4676 HG23 VAL   291      15.027  -6.775  -0.879  1.00  0.00      X1  
ATOM   4677  C   VAL   291      18.963  -6.442   1.620  1.00  0.00      X1  
ATOM   4678  O   VAL   291      20.064  -6.521   1.079  1.00  0.00      X1  
ATOM   4679  N   ALA   292      18.787  -5.605   2.663  1.00  0.00      X1  
ATOM   4680  HN  ALA   292      17.898  -5.515   3.124  1.00  0.00      X1  
ATOM   4681  CA  ALA   292      19.850  -4.750   3.156  1.00  0.00      X1  
ATOM   4682  HA  ALA   292      20.219  -4.182   2.312  1.00  0.00      X1  
ATOM   4683  CB  ALA   292      19.280  -3.753   4.183  1.00  0.00      X1  
ATOM   4684  HB1 ALA   292      18.909  -4.286   5.084  1.00  0.00      X1  
ATOM   4685  HB2 ALA   292      18.421  -3.206   3.735  1.00  0.00      X1  
ATOM   4686  HB3 ALA   292      20.046  -3.006   4.481  1.00  0.00      X1  
ATOM   4687  C   ALA   292      21.070  -5.478   3.721  1.00  0.00      X1  
ATOM   4688  O   ALA   292      22.205  -5.142   3.396  1.00  0.00      X1  
ATOM   4689  N   ASP   293      20.882  -6.529   4.542  1.00  0.00      X1  
ATOM   4690  HN  ASP   293      19.952  -6.803   4.816  1.00  0.00      X1  
ATOM   4691  CA  ASP   293      21.958  -7.296   5.144  1.00  0.00      X1  
ATOM   4692  HA  ASP   293      22.582  -6.607   5.698  1.00  0.00      X1  
ATOM   4693  CB  ASP   293      21.429  -8.385   6.106  1.00  0.00      X1  
ATOM   4694  HB1 ASP   293      22.259  -9.057   6.417  1.00  0.00      X1  
ATOM   4695  HB2 ASP   293      20.643  -8.986   5.604  1.00  0.00      X1  
ATOM   4696  CG  ASP   293      20.869  -7.825   7.387  1.00  0.00      X1  
ATOM   4697  OD1 ASP   293      20.365  -8.660   8.183  1.00  0.00      X1  
ATOM   4698  OD2 ASP   293      20.960  -6.605   7.672  1.00  0.00      X1  
ATOM   4699  C   ASP   293      22.879  -7.971   4.137  1.00  0.00      X1  
ATOM   4700  O   ASP   293      24.095  -7.992   4.313  1.00  0.00      X1  
ATOM   4701  N   GLN   294      22.350  -8.544   3.037  1.00  0.00      X1  
ATOM   4702  HN  GLN   294      21.363  -8.548   2.900  1.00  0.00      X1  
ATOM   4703  CA  GLN   294      23.201  -9.079   1.984  1.00  0.00      X1  
ATOM   4704  HA  GLN   294      23.887  -9.770   2.456  1.00  0.00      X1  
ATOM   4705  CB  GLN   294      22.433  -9.897   0.913  1.00  0.00      X1  
ATOM   4706  HB1 GLN   294      22.040 -10.810   1.414  1.00  0.00      X1  
ATOM   4707  HB2 GLN   294      23.151 -10.233   0.130  1.00  0.00      X1  
ATOM   4708  CG  GLN   294      21.245  -9.164   0.261  1.00  0.00      X1  
ATOM   4709  HG1 GLN   294      21.585  -8.237  -0.247  1.00  0.00      X1  
ATOM   4710  HG2 GLN   294      20.511  -8.889   1.042  1.00  0.00      X1  
ATOM   4711  CD  GLN   294      20.569 -10.025  -0.801  1.00  0.00      X1  
ATOM   4712  OE1 GLN   294      21.184 -10.398  -1.806  1.00  0.00      X1  
ATOM   4713  NE2 GLN   294      19.286 -10.373  -0.583  1.00  0.00      X1  
ATOM   4714 HE21 GLN   294      18.809 -10.786  -1.366  1.00  0.00      X1  
ATOM   4715 HE22 GLN   294      18.819 -10.090   0.250  1.00  0.00      X1  
ATOM   4716  C   GLN   294      24.094  -8.034   1.327  1.00  0.00      X1  
ATOM   4717  O   GLN   294      25.287  -8.263   1.145  1.00  0.00      X1  
ATOM   4718  N   ILE   295      23.553  -6.833   1.024  1.00  0.00      X1  
ATOM   4719  HN  ILE   295      22.585  -6.652   1.198  1.00  0.00      X1  
ATOM   4720  CA  ILE   295      24.336  -5.703   0.540  1.00  0.00      X1  
ATOM   4721  HA  ILE   295      24.869  -6.009  -0.350  1.00  0.00      X1  
ATOM   4722  CB  ILE   295      23.435  -4.515   0.191  1.00  0.00      X1  
ATOM   4723  HB  ILE   295      22.826  -4.249   1.086  1.00  0.00      X1  
ATOM   4724  CG2 ILE   295      24.288  -3.286  -0.194  1.00  0.00      X1  
ATOM   4725 HG21 ILE   295      24.938  -3.522  -1.061  1.00  0.00      X1  
ATOM   4726 HG22 ILE   295      24.926  -2.937   0.642  1.00  0.00      X1  
ATOM   4727 HG23 ILE   295      23.636  -2.429  -0.457  1.00  0.00      X1  
ATOM   4728  CG1 ILE   295      22.444  -4.885  -0.937  1.00  0.00      X1  
ATOM   4729 HG11 ILE   295      21.884  -5.802  -0.652  1.00  0.00      X1  
ATOM   4730 HG12 ILE   295      23.020  -5.115  -1.860  1.00  0.00      X1  
ATOM   4731  CD  ILE   295      21.412  -3.786  -1.223  1.00  0.00      X1  
ATOM   4732  HD1 ILE   295      21.888  -2.897  -1.685  1.00  0.00      X1  
ATOM   4733  HD2 ILE   295      20.924  -3.471  -0.278  1.00  0.00      X1  
ATOM   4734  HD3 ILE   295      20.626  -4.150  -1.916  1.00  0.00      X1  
ATOM   4735  C   ILE   295      25.388  -5.269   1.550  1.00  0.00      X1  
ATOM   4736  O   ILE   295      26.572  -5.162   1.233  1.00  0.00      X1  
ATOM   4737  N   VAL   296      24.988  -5.102   2.830  1.00  0.00      X1  
ATOM   4738  HN  VAL   296      24.013  -5.181   3.062  1.00  0.00      X1  
ATOM   4739  CA  VAL   296      25.887  -4.734   3.912  1.00  0.00      X1  
ATOM   4740  HA  VAL   296      26.329  -3.774   3.686  1.00  0.00      X1  
ATOM   4741  CB  VAL   296      25.129  -4.660   5.241  1.00  0.00      X1  
ATOM   4742  HB  VAL   296      24.493  -5.568   5.354  1.00  0.00      X1  
ATOM   4743  CG1 VAL   296      26.067  -4.575   6.458  1.00  0.00      X1  
ATOM   4744 HG11 VAL   296      26.791  -3.742   6.339  1.00  0.00      X1  
ATOM   4745 HG12 VAL   296      26.622  -5.519   6.635  1.00  0.00      X1  
ATOM   4746 HG13 VAL   296      25.455  -4.377   7.364  1.00  0.00      X1  
ATOM   4747  CG2 VAL   296      24.219  -3.427   5.264  1.00  0.00      X1  
ATOM   4748 HG21 VAL   296      23.544  -3.396   4.389  1.00  0.00      X1  
ATOM   4749 HG22 VAL   296      24.830  -2.500   5.276  1.00  0.00      X1  
ATOM   4750 HG23 VAL   296      23.595  -3.446   6.183  1.00  0.00      X1  
ATOM   4751  C   VAL   296      27.022  -5.718   4.078  1.00  0.00      X1  
ATOM   4752  O   VAL   296      28.190  -5.351   4.087  1.00  0.00      X1  
ATOM   4753  N   THR   297      26.704  -7.019   4.161  1.00  0.00      X1  
ATOM   4754  HN  THR   297      25.737  -7.273   4.100  1.00  0.00      X1  
ATOM   4755  CA  THR   297      27.684  -8.074   4.395  1.00  0.00      X1  
ATOM   4756  HA  THR   297      28.254  -7.777   5.262  1.00  0.00      X1  
ATOM   4757  CB  THR   297      27.067  -9.426   4.719  1.00  0.00      X1  
ATOM   4758  HB  THR   297      26.682  -9.927   3.801  1.00  0.00      X1  
ATOM   4759  OG1 THR   297      25.985  -9.280   5.629  1.00  0.00      X1  
ATOM   4760  HG1 THR   297      25.271  -8.851   5.112  1.00  0.00      X1  
ATOM   4761  CG2 THR   297      28.101 -10.304   5.426  1.00  0.00      X1  
ATOM   4762 HG21 THR   297      28.517  -9.783   6.315  1.00  0.00      X1  
ATOM   4763 HG22 THR   297      28.940 -10.557   4.745  1.00  0.00      X1  
ATOM   4764 HG23 THR   297      27.630 -11.245   5.774  1.00  0.00      X1  
ATOM   4765  C   THR   297      28.674  -8.216   3.257  1.00  0.00      X1  
ATOM   4766  O   THR   297      29.879  -8.325   3.471  1.00  0.00      X1  
ATOM   4767  N   LYS   298      28.200  -8.154   1.996  1.00  0.00      X1  
ATOM   4768  HN  LYS   298      27.219  -8.055   1.814  1.00  0.00      X1  
ATOM   4769  CA  LYS   298      29.067  -8.124   0.833  1.00  0.00      X1  
ATOM   4770  HA  LYS   298      29.707  -8.994   0.884  1.00  0.00      X1  
ATOM   4771  CB  LYS   298      28.233  -8.199  -0.473  1.00  0.00      X1  
ATOM   4772  HB1 LYS   298      28.891  -7.979  -1.343  1.00  0.00      X1  
ATOM   4773  HB2 LYS   298      27.452  -7.404  -0.436  1.00  0.00      X1  
ATOM   4774  CG  LYS   298      27.555  -9.557  -0.753  1.00  0.00      X1  
ATOM   4775  HG1 LYS   298      26.982  -9.452  -1.703  1.00  0.00      X1  
ATOM   4776  HG2 LYS   298      26.821  -9.793   0.048  1.00  0.00      X1  
ATOM   4777  CD  LYS   298      28.545 -10.727  -0.883  1.00  0.00      X1  
ATOM   4778  HD1 LYS   298      28.785 -11.124   0.128  1.00  0.00      X1  
ATOM   4779  HD2 LYS   298      29.497 -10.330  -1.307  1.00  0.00      X1  
ATOM   4780  CE  LYS   298      28.091 -11.869  -1.807  1.00  0.00      X1  
ATOM   4781  HE1 LYS   298      28.828 -12.699  -1.774  1.00  0.00      X1  
ATOM   4782  HE2 LYS   298      28.019 -11.503  -2.855  1.00  0.00      X1  
ATOM   4783  NZ  LYS   298      26.775 -12.412  -1.428  1.00  0.00      X1  
ATOM   4784  HZ1 LYS   298      26.021 -11.904  -1.963  1.00  0.00      X1  
ATOM   4785  HZ2 LYS   298      26.578 -12.330  -0.411  1.00  0.00      X1  
ATOM   4786  HZ3 LYS   298      26.713 -13.416  -1.713  1.00  0.00      X1  
ATOM   4787  C   LYS   298      30.019  -6.926   0.784  1.00  0.00      X1  
ATOM   4788  O   LYS   298      31.206  -7.077   0.496  1.00  0.00      X1  
ATOM   4789  N   LEU   299      29.529  -5.711   1.092  1.00  0.00      X1  
ATOM   4790  HN  LEU   299      28.547  -5.593   1.265  1.00  0.00      X1  
ATOM   4791  CA  LEU   299      30.348  -4.523   1.268  1.00  0.00      X1  
ATOM   4792  HA  LEU   299      30.947  -4.394   0.379  1.00  0.00      X1  
ATOM   4793  CB  LEU   299      29.421  -3.295   1.454  1.00  0.00      X1  
ATOM   4794  HB1 LEU   299      30.000  -2.410   1.791  1.00  0.00      X1  
ATOM   4795  HB2 LEU   299      28.685  -3.548   2.251  1.00  0.00      X1  
ATOM   4796  CG  LEU   299      28.623  -2.875   0.201  1.00  0.00      X1  
ATOM   4797  HG  LEU   299      28.056  -3.757  -0.182  1.00  0.00      X1  
ATOM   4798  CD1 LEU   299      27.599  -1.787   0.563  1.00  0.00      X1  
ATOM   4799 HD11 LEU   299      28.104  -0.871   0.928  1.00  0.00      X1  
ATOM   4800 HD12 LEU   299      26.918  -2.153   1.362  1.00  0.00      X1  
ATOM   4801 HD13 LEU   299      26.984  -1.516  -0.321  1.00  0.00      X1  
ATOM   4802  CD2 LEU   299      29.537  -2.382  -0.925  1.00  0.00      X1  
ATOM   4803 HD21 LEU   299      30.209  -3.192  -1.277  1.00  0.00      X1  
ATOM   4804 HD22 LEU   299      30.156  -1.532  -0.567  1.00  0.00      X1  
ATOM   4805 HD23 LEU   299      28.926  -2.039  -1.787  1.00  0.00      X1  
ATOM   4806  C   LEU   299      31.344  -4.594   2.432  1.00  0.00      X1  
ATOM   4807  O   LEU   299      32.522  -4.256   2.288  1.00  0.00      X1  
ATOM   4808  N   VAL   300      30.890  -5.067   3.610  1.00  0.00      X1  
ATOM   4809  HN  VAL   300      29.909  -5.276   3.693  1.00  0.00      X1  
ATOM   4810  CA  VAL   300      31.655  -5.265   4.837  1.00  0.00      X1  
ATOM   4811  HA  VAL   300      32.104  -4.318   5.102  1.00  0.00      X1  
ATOM   4812  CB  VAL   300      30.735  -5.693   5.984  1.00  0.00      X1  
ATOM   4813  HB  VAL   300      30.012  -6.448   5.599  1.00  0.00      X1  
ATOM   4814  CG1 VAL   300      31.480  -6.318   7.179  1.00  0.00      X1  
ATOM   4815 HG11 VAL   300      32.282  -5.636   7.534  1.00  0.00      X1  
ATOM   4816 HG12 VAL   300      31.928  -7.300   6.920  1.00  0.00      X1  
ATOM   4817 HG13 VAL   300      30.774  -6.488   8.020  1.00  0.00      X1  
ATOM   4818  CG2 VAL   300      29.963  -4.458   6.479  1.00  0.00      X1  
ATOM   4819 HG21 VAL   300      29.442  -3.947   5.644  1.00  0.00      X1  
ATOM   4820 HG22 VAL   300      30.650  -3.735   6.963  1.00  0.00      X1  
ATOM   4821 HG23 VAL   300      29.201  -4.770   7.219  1.00  0.00      X1  
ATOM   4822  C   VAL   300      32.809  -6.232   4.686  1.00  0.00      X1  
ATOM   4823  O   VAL   300      33.929  -5.965   5.124  1.00  0.00      X1  
ATOM   4824  N   ASP   301      32.609  -7.366   3.986  1.00  0.00      X1  
ATOM   4825  HN  ASP   301      31.694  -7.601   3.644  1.00  0.00      X1  
ATOM   4826  CA  ASP   301      33.633  -8.389   3.891  1.00  0.00      X1  
ATOM   4827  HA  ASP   301      34.220  -8.329   4.796  1.00  0.00      X1  
ATOM   4828  CB  ASP   301      32.996  -9.809   3.765  1.00  0.00      X1  
ATOM   4829  HB1 ASP   301      33.290 -10.334   2.837  1.00  0.00      X1  
ATOM   4830  HB2 ASP   301      31.891  -9.718   3.764  1.00  0.00      X1  
ATOM   4831  CG  ASP   301      33.367 -10.640   4.965  1.00  0.00      X1  
ATOM   4832  OD1 ASP   301      33.271 -10.140   6.116  1.00  0.00      X1  
ATOM   4833  OD2 ASP   301      33.787 -11.818   4.813  1.00  0.00      X1  
ATOM   4834  C   ASP   301      34.636  -8.101   2.772  1.00  0.00      X1  
ATOM   4835  O   ASP   301      35.509  -8.905   2.458  1.00  0.00      X1  
ATOM   4836  N   VAL   302      34.600  -6.881   2.207  1.00  0.00      X1  
ATOM   4837  HN  VAL   302      33.807  -6.295   2.363  1.00  0.00      X1  
ATOM   4838  CA  VAL   302      35.708  -6.334   1.447  1.00  0.00      X1  
ATOM   4839  HA  VAL   302      36.388  -7.117   1.157  1.00  0.00      X1  
ATOM   4840  CB  VAL   302      35.204  -5.673   0.170  1.00  0.00      X1  
ATOM   4841  HB  VAL   302      34.457  -4.891   0.439  1.00  0.00      X1  
ATOM   4842  CG1 VAL   302      36.363  -5.042  -0.623  1.00  0.00      X1  
ATOM   4843 HG11 VAL   302      37.196  -5.766  -0.742  1.00  0.00      X1  
ATOM   4844 HG12 VAL   302      36.737  -4.137  -0.107  1.00  0.00      X1  
ATOM   4845 HG13 VAL   302      36.020  -4.742  -1.636  1.00  0.00      X1  
ATOM   4846  CG2 VAL   302      34.511  -6.729  -0.711  1.00  0.00      X1  
ATOM   4847 HG21 VAL   302      33.641  -7.174  -0.189  1.00  0.00      X1  
ATOM   4848 HG22 VAL   302      35.216  -7.541  -0.982  1.00  0.00      X1  
ATOM   4849 HG23 VAL   302      34.142  -6.264  -1.651  1.00  0.00      X1  
ATOM   4850  C   VAL   302      36.530  -5.369   2.305  1.00  0.00      X1  
ATOM   4851  O   VAL   302      37.711  -5.137   2.052  1.00  0.00      X1  
ATOM   4852  N   VAL   303      35.984  -4.847   3.426  1.00  0.00      X1  
ATOM   4853  HN  VAL   303      35.051  -5.082   3.708  1.00  0.00      X1  
ATOM   4854  CA  VAL   303      36.699  -3.928   4.314  1.00  0.00      X1  
ATOM   4855  HA  VAL   303      37.201  -3.191   3.704  1.00  0.00      X1  
ATOM   4856  CB  VAL   303      35.755  -3.179   5.257  1.00  0.00      X1  
ATOM   4857  HB  VAL   303      35.215  -3.900   5.913  1.00  0.00      X1  
ATOM   4858  CG1 VAL   303      36.538  -2.185   6.140  1.00  0.00      X1  
ATOM   4859 HG11 VAL   303      37.176  -1.526   5.512  1.00  0.00      X1  
ATOM   4860 HG12 VAL   303      37.188  -2.706   6.873  1.00  0.00      X1  
ATOM   4861 HG13 VAL   303      35.836  -1.536   6.705  1.00  0.00      X1  
ATOM   4862  CG2 VAL   303      34.718  -2.404   4.419  1.00  0.00      X1  
ATOM   4863 HG21 VAL   303      34.067  -3.091   3.843  1.00  0.00      X1  
ATOM   4864 HG22 VAL   303      35.226  -1.712   3.714  1.00  0.00      X1  
ATOM   4865 HG23 VAL   303      34.066  -1.799   5.084  1.00  0.00      X1  
ATOM   4866  C   VAL   303      37.791  -4.654   5.094  1.00  0.00      X1  
ATOM   4867  O   VAL   303      38.845  -4.112   5.418  1.00  0.00      X1  
ATOM   4868  N   LYS   304      37.624  -5.975   5.305  1.00  0.00      X1  
ATOM   4869  HN  LYS   304      36.757  -6.404   5.064  1.00  0.00      X1  
ATOM   4870  CA  LYS   304      38.655  -6.821   5.886  1.00  0.00      X1  
ATOM   4871  HA  LYS   304      38.993  -6.363   6.805  1.00  0.00      X1  
ATOM   4872  CB  LYS   304      38.100  -8.225   6.201  1.00  0.00      X1  
ATOM   4873  HB1 LYS   304      37.209  -8.081   6.855  1.00  0.00      X1  
ATOM   4874  HB2 LYS   304      38.853  -8.798   6.787  1.00  0.00      X1  
ATOM   4875  CG  LYS   304      37.718  -9.068   4.976  1.00  0.00      X1  
ATOM   4876  HG1 LYS   304      38.601  -9.626   4.590  1.00  0.00      X1  
ATOM   4877  HG2 LYS   304      37.365  -8.405   4.154  1.00  0.00      X1  
ATOM   4878  CD  LYS   304      36.576 -10.034   5.307  1.00  0.00      X1  
ATOM   4879  HD1 LYS   304      36.236 -10.535   4.372  1.00  0.00      X1  
ATOM   4880  HD2 LYS   304      35.744  -9.392   5.674  1.00  0.00      X1  
ATOM   4881  CE  LYS   304      36.888 -11.099   6.361  1.00  0.00      X1  
ATOM   4882  HE1 LYS   304      37.438 -10.674   7.228  1.00  0.00      X1  
ATOM   4883  HE2 LYS   304      37.481 -11.926   5.916  1.00  0.00      X1  
ATOM   4884  NZ  LYS   304      35.615 -11.636   6.861  1.00  0.00      X1  
ATOM   4885  HZ1 LYS   304      34.960 -11.791   6.047  1.00  0.00      X1  
ATOM   4886  HZ2 LYS   304      35.158 -10.918   7.470  1.00  0.00      X1  
ATOM   4887  HZ3 LYS   304      35.736 -12.533   7.378  1.00  0.00      X1  
ATOM   4888  C   LYS   304      39.869  -6.993   4.983  1.00  0.00      X1  
ATOM   4889  O   LYS   304      40.939  -7.383   5.436  1.00  0.00      X1  
ATOM   4890  N   LYS   305      39.746  -6.655   3.685  1.00  0.00      X1  
ATOM   4891  HN  LYS   305      38.879  -6.310   3.326  1.00  0.00      X1  
ATOM   4892  CA  LYS   305      40.826  -6.744   2.725  1.00  0.00      X1  
ATOM   4893  HA  LYS   305      41.533  -7.498   3.035  1.00  0.00      X1  
ATOM   4894  CB  LYS   305      40.259  -7.125   1.332  1.00  0.00      X1  
ATOM   4895  HB1 LYS   305      41.113  -7.395   0.671  1.00  0.00      X1  
ATOM   4896  HB2 LYS   305      39.746  -6.247   0.880  1.00  0.00      X1  
ATOM   4897  CG  LYS   305      39.251  -8.293   1.346  1.00  0.00      X1  
ATOM   4898  HG1 LYS   305      38.340  -7.989   1.909  1.00  0.00      X1  
ATOM   4899  HG2 LYS   305      39.693  -9.169   1.873  1.00  0.00      X1  
ATOM   4900  CD  LYS   305      38.834  -8.709  -0.077  1.00  0.00      X1  
ATOM   4901  HD1 LYS   305      39.683  -9.266  -0.535  1.00  0.00      X1  
ATOM   4902  HD2 LYS   305      38.676  -7.784  -0.678  1.00  0.00      X1  
ATOM   4903  CE  LYS   305      37.549  -9.547  -0.132  1.00  0.00      X1  
ATOM   4904  HE1 LYS   305      36.679  -8.946   0.201  1.00  0.00      X1  
ATOM   4905  HE2 LYS   305      37.613 -10.445   0.514  1.00  0.00      X1  
ATOM   4906  NZ  LYS   305      37.292  -9.975  -1.514  1.00  0.00      X1  
ATOM   4907  HZ1 LYS   305      37.976 -10.711  -1.815  1.00  0.00      X1  
ATOM   4908  HZ2 LYS   305      37.344  -9.155  -2.168  1.00  0.00      X1  
ATOM   4909  HZ3 LYS   305      36.338 -10.406  -1.600  1.00  0.00      X1  
ATOM   4910  C   LYS   305      41.548  -5.394   2.644  1.00  0.00      X1  
ATOM   4911  O   LYS   305      42.463  -5.192   1.847  1.00  0.00      X1  
ATOM   4912  N   LYS   306      41.141  -4.427   3.490  1.00  0.00      X1  
ATOM   4913  HN  LYS   306      40.341  -4.590   4.067  1.00  0.00      X1  
ATOM   4914  CA  LYS   306      41.795  -3.148   3.710  1.00  0.00      X1  
ATOM   4915  HA  LYS   306      42.679  -3.078   3.094  1.00  0.00      X1  
ATOM   4916  CB  LYS   306      40.869  -1.933   3.394  1.00  0.00      X1  
ATOM   4917  HB1 LYS   306      41.373  -1.004   3.753  1.00  0.00      X1  
ATOM   4918  HB2 LYS   306      39.917  -2.030   3.958  1.00  0.00      X1  
ATOM   4919  CG  LYS   306      40.580  -1.661   1.904  1.00  0.00      X1  
ATOM   4920  HG1 LYS   306      41.546  -1.681   1.352  1.00  0.00      X1  
ATOM   4921  HG2 LYS   306      40.181  -0.620   1.833  1.00  0.00      X1  
ATOM   4922  CD  LYS   306      39.555  -2.610   1.260  1.00  0.00      X1  
ATOM   4923  HD1 LYS   306      38.662  -2.662   1.924  1.00  0.00      X1  
ATOM   4924  HD2 LYS   306      39.970  -3.637   1.196  1.00  0.00      X1  
ATOM   4925  CE  LYS   306      39.077  -2.174  -0.131  1.00  0.00      X1  
ATOM   4926  HE1 LYS   306      38.559  -1.195  -0.062  1.00  0.00      X1  
ATOM   4927  HE2 LYS   306      38.384  -2.926  -0.562  1.00  0.00      X1  
ATOM   4928  NZ  LYS   306      40.212  -2.026  -1.048  1.00  0.00      X1  
ATOM   4929  HZ1 LYS   306      40.927  -2.777  -0.870  1.00  0.00      X1  
ATOM   4930  HZ2 LYS   306      40.680  -1.100  -0.887  1.00  0.00      X1  
ATOM   4931  HZ3 LYS   306      39.925  -2.058  -2.042  1.00  0.00      X1  
ATOM   4932  C   LYS   306      42.278  -3.060   5.158  1.00  0.00      X1  
ATOM   4933  O   LYS   306      42.445  -1.980   5.720  1.00  0.00      X1  
ATOM   4934  N   ASN   307      42.478  -4.207   5.828  1.00  0.00      X1  
ATOM   4935  HN  ASN   307      42.398  -5.082   5.357  1.00  0.00      X1  
ATOM   4936  CA  ASN   307      42.651  -4.244   7.267  1.00  0.00      X1  
ATOM   4937  HA  ASN   307      42.981  -3.278   7.630  1.00  0.00      X1  
ATOM   4938  CB  ASN   307      41.271  -4.616   7.891  1.00  0.00      X1  
ATOM   4939  HB1 ASN   307      40.970  -5.607   7.495  1.00  0.00      X1  
ATOM   4940  HB2 ASN   307      40.524  -3.863   7.558  1.00  0.00      X1  
ATOM   4941  CG  ASN   307      41.246  -4.654   9.413  1.00  0.00      X1  
ATOM   4942  OD1 ASN   307      42.087  -4.086  10.110  1.00  0.00      X1  
ATOM   4943  ND2 ASN   307      40.261  -5.384   9.974  1.00  0.00      X1  
ATOM   4944 HD21 ASN   307      40.340  -5.545  10.960  1.00  0.00      X1  
ATOM   4945 HD22 ASN   307      39.674  -5.945   9.400  1.00  0.00      X1  
ATOM   4946  C   ASN   307      43.740  -5.245   7.644  1.00  0.00      X1  
ATOM   4947  O   ASN   307      43.850  -6.319   7.052  1.00  0.00      X1  
ATOM   4948  N   ALA   308      44.597  -4.904   8.621  1.00  0.00      X1  
ATOM   4949  HN  ALA   308      44.604  -3.972   8.972  1.00  0.00      X1  
ATOM   4950  CA  ALA   308      45.538  -5.815   9.242  1.00  0.00      X1  
ATOM   4951  HA  ALA   308      45.902  -6.500   8.487  1.00  0.00      X1  
ATOM   4952  CB  ALA   308      46.737  -5.004   9.764  1.00  0.00      X1  
ATOM   4953  HB1 ALA   308      46.469  -4.388  10.648  1.00  0.00      X1  
ATOM   4954  HB2 ALA   308      47.107  -4.322   8.968  1.00  0.00      X1  
ATOM   4955  HB3 ALA   308      47.583  -5.676  10.020  1.00  0.00      X1  
ATOM   4956  C   ALA   308      44.872  -6.671  10.334  1.00  0.00      X1  
ATOM   4957  O   ALA   308      43.695  -7.021  10.241  1.00  0.00      X1  
ATOM   4958  N   ALA   309      45.578  -7.052  11.417  1.00  0.00      X1  
ATOM   4959  HN  ALA   309      46.525  -6.741  11.553  1.00  0.00      X1  
ATOM   4960  CA  ALA   309      45.050  -7.983  12.407  1.00  0.00      X1  
ATOM   4961  HA  ALA   309      44.373  -8.669  11.914  1.00  0.00      X1  
ATOM   4962  CB  ALA   309      46.185  -8.825  13.010  1.00  0.00      X1  
ATOM   4963  HB1 ALA   309      46.915  -8.193  13.555  1.00  0.00      X1  
ATOM   4964  HB2 ALA   309      46.714  -9.355  12.193  1.00  0.00      X1  
ATOM   4965  HB3 ALA   309      45.790  -9.593  13.710  1.00  0.00      X1  
ATOM   4966  C   ALA   309      44.253  -7.333  13.534  1.00  0.00      X1  
ATOM   4967  O   ALA   309      44.487  -7.559  14.723  1.00  0.00      X1  
ATOM   4968  N   ALA   310      43.240  -6.534  13.190  1.00  0.00      X1  
ATOM   4969  HN  ALA   310      43.050  -6.385  12.219  1.00  0.00      X1  
ATOM   4970  CA  ALA   310      42.377  -5.883  14.146  1.00  0.00      X1  
ATOM   4971  HA  ALA   310      42.446  -6.370  15.110  1.00  0.00      X1  
ATOM   4972  CB  ALA   310      42.762  -4.402  14.285  1.00  0.00      X1  
ATOM   4973  HB1 ALA   310      42.667  -3.884  13.306  1.00  0.00      X1  
ATOM   4974  HB2 ALA   310      43.818  -4.319  14.619  1.00  0.00      X1  
ATOM   4975  HB3 ALA   310      42.123  -3.885  15.030  1.00  0.00      X1  
ATOM   4976  C   ALA   310      40.942  -6.031  13.686  1.00  0.00      X1  
ATOM   4977  O   ALA   310      40.670  -6.423  12.550  1.00  0.00      X1  
ATOM   4978  N   ALA   311      39.957  -5.771  14.563  1.00  0.00      X1  
ATOM   4979  HN  ALA   311      40.175  -5.463  15.488  1.00  0.00      X1  
ATOM   4980  CA  ALA   311      38.556  -5.882  14.220  1.00  0.00      X1  
ATOM   4981  HA  ALA   311      38.401  -6.893  13.875  1.00  0.00      X1  
ATOM   4982  CB  ALA   311      37.660  -5.709  15.461  1.00  0.00      X1  
ATOM   4983  HB1 ALA   311      37.729  -4.676  15.856  1.00  0.00      X1  
ATOM   4984  HB2 ALA   311      37.988  -6.411  16.259  1.00  0.00      X1  
ATOM   4985  HB3 ALA   311      36.601  -5.934  15.219  1.00  0.00      X1  
ATOM   4986  C   ALA   311      38.131  -4.947  13.084  1.00  0.00      X1  
ATOM   4987  O   ALA   311      38.502  -3.775  13.017  1.00  0.00      X1  
ATOM   4988  N   ALA   312      37.342  -5.472  12.136  1.00  0.00      X1  
ATOM   4989  HN  ALA   312      37.022  -6.420  12.221  1.00  0.00      X1  
ATOM   4990  CA  ALA   312      36.881  -4.758  10.972  1.00  0.00      X1  
ATOM   4991  HA  ALA   312      37.655  -4.074  10.658  1.00  0.00      X1  
ATOM   4992  CB  ALA   312      36.609  -5.747   9.822  1.00  0.00      X1  
ATOM   4993  HB1 ALA   312      35.861  -6.506  10.132  1.00  0.00      X1  
ATOM   4994  HB2 ALA   312      37.541  -6.286   9.555  1.00  0.00      X1  
ATOM   4995  HB3 ALA   312      36.237  -5.231   8.911  1.00  0.00      X1  
ATOM   4996  C   ALA   312      35.645  -3.941  11.316  1.00  0.00      X1  
ATOM   4997  O   ALA   312      35.152  -3.970  12.449  1.00  0.00      X1  
ATOM   4998  N   VAL   313      35.111  -3.143  10.374  1.00  0.00      X1  
ATOM   4999  HN  VAL   313      35.564  -3.019   9.496  1.00  0.00      X1  
ATOM   5000  CA  VAL   313      33.844  -2.446  10.553  1.00  0.00      X1  
ATOM   5001  HA  VAL   313      33.953  -1.836  11.439  1.00  0.00      X1  
ATOM   5002  CB  VAL   313      33.495  -1.487   9.414  1.00  0.00      X1  
ATOM   5003  HB  VAL   313      32.540  -0.958   9.655  1.00  0.00      X1  
ATOM   5004  CG1 VAL   313      34.589  -0.407   9.301  1.00  0.00      X1  
ATOM   5005 HG11 VAL   313      35.564  -0.846   9.004  1.00  0.00      X1  
ATOM   5006 HG12 VAL   313      34.722   0.127  10.266  1.00  0.00      X1  
ATOM   5007 HG13 VAL   313      34.309   0.342   8.528  1.00  0.00      X1  
ATOM   5008  CG2 VAL   313      33.301  -2.240   8.083  1.00  0.00      X1  
ATOM   5009 HG21 VAL   313      32.441  -2.939   8.138  1.00  0.00      X1  
ATOM   5010 HG22 VAL   313      34.206  -2.821   7.816  1.00  0.00      X1  
ATOM   5011 HG23 VAL   313      33.101  -1.516   7.264  1.00  0.00      X1  
ATOM   5012  C   VAL   313      32.671  -3.390  10.825  1.00  0.00      X1  
ATOM   5013  O   VAL   313      32.599  -4.518  10.332  1.00  0.00      X1  
ATOM   5014  N   LYS   314      31.732  -2.958  11.683  1.00  0.00      X1  
ATOM   5015  HN  LYS   314      31.812  -2.045  12.091  1.00  0.00      X1  
ATOM   5016  CA  LYS   314      30.533  -3.718  11.986  1.00  0.00      X1  
ATOM   5017  HA  LYS   314      30.767  -4.774  11.989  1.00  0.00      X1  
ATOM   5018  CB  LYS   314      29.935  -3.325  13.360  1.00  0.00      X1  
ATOM   5019  HB1 LYS   314      29.065  -3.981  13.591  1.00  0.00      X1  
ATOM   5020  HB2 LYS   314      29.553  -2.283  13.298  1.00  0.00      X1  
ATOM   5021  CG  LYS   314      30.904  -3.374  14.554  1.00  0.00      X1  
ATOM   5022  HG1 LYS   314      30.327  -2.983  15.426  1.00  0.00      X1  
ATOM   5023  HG2 LYS   314      31.748  -2.674  14.384  1.00  0.00      X1  
ATOM   5024  CD  LYS   314      31.395  -4.785  14.937  1.00  0.00      X1  
ATOM   5025  HD1 LYS   314      30.586  -5.515  14.704  1.00  0.00      X1  
ATOM   5026  HD2 LYS   314      31.540  -4.815  16.042  1.00  0.00      X1  
ATOM   5027  CE  LYS   314      32.696  -5.265  14.279  1.00  0.00      X1  
ATOM   5028  HE1 LYS   314      32.647  -5.173  13.174  1.00  0.00      X1  
ATOM   5029  HE2 LYS   314      32.884  -6.328  14.538  1.00  0.00      X1  
ATOM   5030  NZ  LYS   314      33.841  -4.482  14.767  1.00  0.00      X1  
ATOM   5031  HZ1 LYS   314      34.299  -4.943  15.589  1.00  0.00      X1  
ATOM   5032  HZ2 LYS   314      33.527  -3.546  15.125  1.00  0.00      X1  
ATOM   5033  HZ3 LYS   314      34.531  -4.343  13.991  1.00  0.00      X1  
ATOM   5034  C   LYS   314      29.480  -3.494  10.910  1.00  0.00      X1  
ATOM   5035  O   LYS   314      29.509  -2.499  10.186  1.00  0.00      X1  
ATOM   5036  N   ALA   315      28.497  -4.408  10.796  1.00  0.00      X1  
ATOM   5037  HN  ALA   315      28.470  -5.200  11.417  1.00  0.00      X1  
ATOM   5038  CA  ALA   315      27.478  -4.376   9.762  1.00  0.00      X1  
ATOM   5039  HA  ALA   315      27.971  -4.442   8.806  1.00  0.00      X1  
ATOM   5040  CB  ALA   315      26.562  -5.598   9.944  1.00  0.00      X1  
ATOM   5041  HB1 ALA   315      25.997  -5.535  10.895  1.00  0.00      X1  
ATOM   5042  HB2 ALA   315      27.161  -6.534   9.948  1.00  0.00      X1  
ATOM   5043  HB3 ALA   315      25.828  -5.667   9.116  1.00  0.00      X1  
ATOM   5044  C   ALA   315      26.654  -3.090   9.737  1.00  0.00      X1  
ATOM   5045  O   ALA   315      26.446  -2.467   8.697  1.00  0.00      X1  
ATOM   5046  N   HSD   316      26.252  -2.595  10.923  1.00  0.00      X1  
ATOM   5047  HN  HSD   316      26.402  -3.134  11.745  1.00  0.00      X1  
ATOM   5048  CA  HSD   316      25.535  -1.340  11.067  1.00  0.00      X1  
ATOM   5049  HA  HSD   316      24.612  -1.434  10.511  1.00  0.00      X1  
ATOM   5050  CB  HSD   316      25.189  -1.030  12.549  1.00  0.00      X1  
ATOM   5051  HB1 HSD   316      24.702  -1.916  13.006  1.00  0.00      X1  
ATOM   5052  HB2 HSD   316      24.439  -0.206  12.566  1.00  0.00      X1  
ATOM   5053  ND1 HSD   316      27.112  -1.402  14.206  1.00  0.00      X1  
ATOM   5054  HD1 HSD   316      26.932  -2.367  14.425  1.00  0.00      X1  
ATOM   5055  CG  HSD   316      26.368  -0.588  13.379  1.00  0.00      X1  
ATOM   5056  CE1 HSD   316      28.026  -0.618  14.824  1.00  0.00      X1  
ATOM   5057  HE1 HSD   316      28.745  -1.003  15.552  1.00  0.00      X1  
ATOM   5058  NE2 HSD   316      27.908   0.647  14.464  1.00  0.00      X1  
ATOM   5059  CD2 HSD   316      26.857   0.668  13.561  1.00  0.00      X1  
ATOM   5060  HD2 HSD   316      26.533   1.599  13.112  1.00  0.00      X1  
ATOM   5061  C   HSD   316      26.290  -0.147  10.486  1.00  0.00      X1  
ATOM   5062  O   HSD   316      25.687   0.771   9.948  1.00  0.00      X1  
ATOM   5063  N   GLN   317      27.636  -0.115  10.578  1.00  0.00      X1  
ATOM   5064  HN  GLN   317      28.130  -0.911  10.922  1.00  0.00      X1  
ATOM   5065  CA  GLN   317      28.437   0.995  10.089  1.00  0.00      X1  
ATOM   5066  HA  GLN   317      28.093   1.897  10.577  1.00  0.00      X1  
ATOM   5067  CB  GLN   317      29.932   0.773  10.424  1.00  0.00      X1  
ATOM   5068  HB1 GLN   317      30.491   1.688  10.113  1.00  0.00      X1  
ATOM   5069  HB2 GLN   317      30.343  -0.085   9.846  1.00  0.00      X1  
ATOM   5070  CG  GLN   317      30.145   0.512  11.930  1.00  0.00      X1  
ATOM   5071  HG1 GLN   317      29.814  -0.510  12.192  1.00  0.00      X1  
ATOM   5072  HG2 GLN   317      29.526   1.228  12.504  1.00  0.00      X1  
ATOM   5073  CD  GLN   317      31.598   0.668  12.362  1.00  0.00      X1  
ATOM   5074  OE1 GLN   317      32.270  -0.295  12.742  1.00  0.00      X1  
ATOM   5075  NE2 GLN   317      32.084   1.926  12.337  1.00  0.00      X1  
ATOM   5076 HE21 GLN   317      31.493   2.668  12.007  1.00  0.00      X1  
ATOM   5077 HE22 GLN   317      33.073   2.072  12.427  1.00  0.00      X1  
ATOM   5078  C   GLN   317      28.308   1.230   8.596  1.00  0.00      X1  
ATOM   5079  O   GLN   317      28.060   2.344   8.146  1.00  0.00      X1  
ATOM   5080  N   VAL   318      28.413   0.161   7.790  1.00  0.00      X1  
ATOM   5081  HN  VAL   318      28.614  -0.736   8.177  1.00  0.00      X1  
ATOM   5082  CA  VAL   318      28.148   0.211   6.361  1.00  0.00      X1  
ATOM   5083  HA  VAL   318      28.712   1.036   5.948  1.00  0.00      X1  
ATOM   5084  CB  VAL   318      28.637  -1.055   5.674  1.00  0.00      X1  
ATOM   5085  HB  VAL   318      28.250  -1.948   6.219  1.00  0.00      X1  
ATOM   5086  CG1 VAL   318      28.164  -1.131   4.211  1.00  0.00      X1  
ATOM   5087 HG11 VAL   318      28.452  -0.215   3.653  1.00  0.00      X1  
ATOM   5088 HG12 VAL   318      27.064  -1.263   4.139  1.00  0.00      X1  
ATOM   5089 HG13 VAL   318      28.637  -2.005   3.723  1.00  0.00      X1  
ATOM   5090  CG2 VAL   318      30.180  -1.056   5.724  1.00  0.00      X1  
ATOM   5091 HG21 VAL   318      30.552  -1.092   6.770  1.00  0.00      X1  
ATOM   5092 HG22 VAL   318      30.587  -0.144   5.237  1.00  0.00      X1  
ATOM   5093 HG23 VAL   318      30.583  -1.938   5.183  1.00  0.00      X1  
ATOM   5094  C   VAL   318      26.693   0.534   6.051  1.00  0.00      X1  
ATOM   5095  O   VAL   318      26.394   1.387   5.220  1.00  0.00      X1  
ATOM   5096  N   LYS   319      25.749  -0.084   6.788  1.00  0.00      X1  
ATOM   5097  HN  LYS   319      26.027  -0.772   7.459  1.00  0.00      X1  
ATOM   5098  CA  LYS   319      24.315   0.133   6.660  1.00  0.00      X1  
ATOM   5099  HA  LYS   319      24.031  -0.118   5.648  1.00  0.00      X1  
ATOM   5100  CB  LYS   319      23.593  -0.792   7.665  1.00  0.00      X1  
ATOM   5101  HB1 LYS   319      23.592  -0.362   8.689  1.00  0.00      X1  
ATOM   5102  HB2 LYS   319      24.188  -1.734   7.713  1.00  0.00      X1  
ATOM   5103  CG  LYS   319      22.170  -1.191   7.249  1.00  0.00      X1  
ATOM   5104  HG1 LYS   319      22.191  -1.536   6.190  1.00  0.00      X1  
ATOM   5105  HG2 LYS   319      21.488  -0.314   7.301  1.00  0.00      X1  
ATOM   5106  CD  LYS   319      21.648  -2.324   8.146  1.00  0.00      X1  
ATOM   5107  HD1 LYS   319      21.365  -1.879   9.127  1.00  0.00      X1  
ATOM   5108  HD2 LYS   319      22.487  -3.038   8.328  1.00  0.00      X1  
ATOM   5109  CE  LYS   319      20.469  -3.112   7.565  1.00  0.00      X1  
ATOM   5110  HE1 LYS   319      20.747  -3.552   6.583  1.00  0.00      X1  
ATOM   5111  HE2 LYS   319      19.581  -2.455   7.440  1.00  0.00      X1  
ATOM   5112  NZ  LYS   319      20.127  -4.211   8.472  1.00  0.00      X1  
ATOM   5113  HZ1 LYS   319      20.478  -3.988   9.432  1.00  0.00      X1  
ATOM   5114  HZ2 LYS   319      20.542  -5.128   8.153  1.00  0.00      X1  
ATOM   5115  HZ3 LYS   319      19.088  -4.369   8.558  1.00  0.00      X1  
ATOM   5116  C   LYS   319      23.924   1.589   6.903  1.00  0.00      X1  
ATOM   5117  O   LYS   319      23.122   2.176   6.186  1.00  0.00      X1  
ATOM   5118  N   ASN   320      24.557   2.243   7.891  1.00  0.00      X1  
ATOM   5119  HN  ASN   320      25.148   1.717   8.509  1.00  0.00      X1  
ATOM   5120  CA  ASN   320      24.435   3.660   8.185  1.00  0.00      X1  
ATOM   5121  HA  ASN   320      23.381   3.882   8.262  1.00  0.00      X1  
ATOM   5122  CB  ASN   320      25.137   3.987   9.531  1.00  0.00      X1  
ATOM   5123  HB1 ASN   320      25.158   5.084   9.707  1.00  0.00      X1  
ATOM   5124  HB2 ASN   320      26.177   3.603   9.514  1.00  0.00      X1  
ATOM   5125  CG  ASN   320      24.375   3.358  10.691  1.00  0.00      X1  
ATOM   5126  OD1 ASN   320      23.242   2.884  10.568  1.00  0.00      X1  
ATOM   5127  ND2 ASN   320      24.982   3.380  11.895  1.00  0.00      X1  
ATOM   5128 HD21 ASN   320      24.412   3.162  12.697  1.00  0.00      X1  
ATOM   5129 HD22 ASN   320      25.896   3.763  11.993  1.00  0.00      X1  
ATOM   5130  C   ASN   320      24.959   4.600   7.092  1.00  0.00      X1  
ATOM   5131  O   ASN   320      24.817   5.815   7.196  1.00  0.00      X1  
ATOM   5132  N   HSD   321      25.552   4.064   6.010  1.00  0.00      X1  
ATOM   5133  HN  HSD   321      25.701   3.075   5.952  1.00  0.00      X1  
ATOM   5134  CA  HSD   321      25.922   4.829   4.832  1.00  0.00      X1  
ATOM   5135  HA  HSD   321      25.702   5.878   4.975  1.00  0.00      X1  
ATOM   5136  CB  HSD   321      27.426   4.675   4.512  1.00  0.00      X1  
ATOM   5137  HB1 HSD   321      27.665   5.251   3.593  1.00  0.00      X1  
ATOM   5138  HB2 HSD   321      27.679   3.608   4.329  1.00  0.00      X1  
ATOM   5139  ND1 HSD   321      28.733   4.533   6.687  1.00  0.00      X1  
ATOM   5140  HD1 HSD   321      28.348   3.664   7.040  1.00  0.00      X1  
ATOM   5141  CG  HSD   321      28.310   5.237   5.582  1.00  0.00      X1  
ATOM   5142  CE1 HSD   321      29.624   5.305   7.343  1.00  0.00      X1  
ATOM   5143  HE1 HSD   321      30.115   4.992   8.269  1.00  0.00      X1  
ATOM   5144  NE2 HSD   321      29.809   6.458   6.728  1.00  0.00      X1  
ATOM   5145  CD2 HSD   321      28.983   6.416   5.613  1.00  0.00      X1  
ATOM   5146  HD2 HSD   321      28.944   7.244   4.913  1.00  0.00      X1  
ATOM   5147  C   HSD   321      25.132   4.382   3.612  1.00  0.00      X1  
ATOM   5148  O   HSD   321      25.449   4.754   2.485  1.00  0.00      X1  
ATOM   5149  N   MET   322      24.063   3.589   3.792  1.00  0.00      X1  
ATOM   5150  HN  MET   322      23.788   3.293   4.709  1.00  0.00      X1  
ATOM   5151  CA  MET   322      23.274   3.050   2.703  1.00  0.00      X1  
ATOM   5152  HA  MET   322      23.752   3.265   1.755  1.00  0.00      X1  
ATOM   5153  CB  MET   322      23.128   1.512   2.803  1.00  0.00      X1  
ATOM   5154  HB1 MET   322      22.334   1.173   2.097  1.00  0.00      X1  
ATOM   5155  HB2 MET   322      22.807   1.250   3.835  1.00  0.00      X1  
ATOM   5156  CG  MET   322      24.411   0.748   2.435  1.00  0.00      X1  
ATOM   5157  HG1 MET   322      25.274   1.224   2.949  1.00  0.00      X1  
ATOM   5158  HG2 MET   322      24.592   0.876   1.346  1.00  0.00      X1  
ATOM   5159  SD  MET   322      24.390  -1.023   2.842  1.00  0.00      X1  
ATOM   5160  CE  MET   322      22.676  -1.455   2.413  1.00  0.00      X1  
ATOM   5161  HE1 MET   322      22.446  -1.178   1.363  1.00  0.00      X1  
ATOM   5162  HE2 MET   322      21.949  -0.942   3.078  1.00  0.00      X1  
ATOM   5163  HE3 MET   322      22.508  -2.547   2.518  1.00  0.00      X1  
ATOM   5164  C   MET   322      21.884   3.643   2.624  1.00  0.00      X1  
ATOM   5165  O   MET   322      21.220   3.913   3.625  1.00  0.00      X1  
ATOM   5166  N   TRP   323      21.400   3.842   1.393  1.00  0.00      X1  
ATOM   5167  HN  TRP   323      21.989   3.772   0.579  1.00  0.00      X1  
ATOM   5168  CA  TRP   323      20.012   4.094   1.116  1.00  0.00      X1  
ATOM   5169  HA  TRP   323      19.445   4.017   2.024  1.00  0.00      X1  
ATOM   5170  CB  TRP   323      19.818   5.511   0.542  1.00  0.00      X1  
ATOM   5171  HB1 TRP   323      20.427   5.588  -0.381  1.00  0.00      X1  
ATOM   5172  HB2 TRP   323      20.250   6.234   1.266  1.00  0.00      X1  
ATOM   5173  CG  TRP   323      18.423   5.960   0.238  1.00  0.00      X1  
ATOM   5174  CD1 TRP   323      17.204   5.354   0.426  1.00  0.00      X1  
ATOM   5175  HD1 TRP   323      17.047   4.363   0.834  1.00  0.00      X1  
ATOM   5176  NE1 TRP   323      16.207   6.192  -0.006  1.00  0.00      X1  
ATOM   5177  HE1 TRP   323      15.309   5.916  -0.280  1.00  0.00      X1  
ATOM   5178  CE2 TRP   323      16.756   7.353  -0.454  1.00  0.00      X1  
ATOM   5179  CD2 TRP   323      18.156   7.247  -0.323  1.00  0.00      X1  
ATOM   5180  CE3 TRP   323      18.973   8.299  -0.730  1.00  0.00      X1  
ATOM   5181  HE3 TRP   323      20.045   8.229  -0.640  1.00  0.00      X1  
ATOM   5182  CZ3 TRP   323      18.378   9.422  -1.304  1.00  0.00      X1  
ATOM   5183  HZ3 TRP   323      18.997  10.227  -1.679  1.00  0.00      X1  
ATOM   5184  CZ2 TRP   323      16.165   8.473  -0.995  1.00  0.00      X1  
ATOM   5185  HZ2 TRP   323      15.095   8.553  -1.069  1.00  0.00      X1  
ATOM   5186  CH2 TRP   323      16.999   9.493  -1.455  1.00  0.00      X1  
ATOM   5187  HH2 TRP   323      16.568  10.352  -1.949  1.00  0.00      X1  
ATOM   5188  C   TRP   323      19.519   3.023   0.157  1.00  0.00      X1  
ATOM   5189  O   TRP   323      20.006   2.881  -0.965  1.00  0.00      X1  
ATOM   5190  N   ILE   324      18.534   2.226   0.599  1.00  0.00      X1  
ATOM   5191  HN  ILE   324      18.139   2.378   1.509  1.00  0.00      X1  
ATOM   5192  CA  ILE   324      18.010   1.108  -0.158  1.00  0.00      X1
[truncated: 712,129 more chars]
